# Supplementary material for: SERPINB2 is a novel TGFβ-responsive lineage fate determinant of human bone marrow stromal cells
Source: Sci Rep. 2017 Sep 7;7:10797. doi: 10.1038/s41598-017-10983-x (PMC5589808; doi:10.1038/s41598-017-10983-x)
Supplement: Supplementary file 2 — Table s1 [file 41598_2017_10983_MOESM2_ESM.xls]

## Sheet: Table s1_ALL ENTITIES  TG1 OS v
ProbeName	FC ([TG1 OS] vs [OS])	Log FC ([TG1 OS] vs [OS])	FC (abs) ([TG1 OS] vs [OS])	Regulation ([TG1 OS] vs [OS])	GeneName	GeneSymbol	ControlType	Description	EntrezGeneID	Go	Chromosome End Index_Avadis_	Chromosome Number_Avadis_	Chromosome Start Index_Avadis_	Chromosome Strand_Avadis_	Cytoband	GenbankAccession	GenomicCoordinates	RefSeqAccession	UniGeneID
A_33_P3283833	273.785	8.0969	273.785	up	forkhead box S1	FOXS1	FALSE	Homo sapiens forkhead box S1 (FOXS1), mRNA [NM_004118]	2307	GO:0001656|GO:0008286|GO:0001657|GO:0003700|GO:0055010|GO:0006366|GO:0003705|GO:0001756|GO:0048844|GO:0005634|GO:0048703|GO:0043433|GO:0001946|GO:0050880|GO:0003690|GO:0007219|GO:0045944|GO:0030199|GO:0050885|GO:0043010|GO:0040018|GO:0048010|GO:0046620|GO:0005667|GO:0043066|GO:0001569|GO:0001568|GO:0035050|GO:0008301|GO:0000122|GO:0003677|GO:0060038|GO:0031490|GO:0043565|GO:0001503|GO:0001974|GO:…	30432163	chr20	30432104	-	hs|20q11.21	NM_004118	chr20:30432163-30432104	NM_004118	Hs.516971
A_32_P105549	156.735	7.29218	156.735	up	annexin A8-like 1	ANXA8L1	FALSE	Homo sapiens annexin A8-like 1 (ANXA8L1), transcript variant 1, mRNA [NM_001098845]	728113	GO:0005544|GO:0005509	47763018	chr10	47762959	+	hs|10q11.22	NM_001098845	chr10:47762959-47763018	NM_001098845	Hs.744068
A_23_P138194	125.277	6.96898	125.277	up	neutrophil cytosolic factor 2	NCF2	FALSE	Homo sapiens neutrophil cytosolic factor 2 (NCF2), transcript variant 1, mRNA [NM_000433]	4688	GO:0045730|GO:0005515|GO:0002474|GO:0006801|GO:0045777|GO:0032870|GO:0005829|GO:0005737|GO:0043525|GO:0032496|GO:0032010|GO:0090382|GO:0042554|GO:0014823|GO:0051701|GO:0001669|GO:0042493|GO:0007568|GO:0005730|GO:0042590|GO:0009055|GO:0008022|GO:0009749|GO:0048365|GO:0006968|GO:0034616|GO:0045087|GO:0055093|GO:0032570|GO:0002479|GO:0043020	183524784	chr1	183524725	-	hs|1q25.3	NM_000433	chr1:183524784-183524725	NM_000433	Hs.587558
A_24_P827037	106.439	6.73388	106.439	up	leucine rich repeat containing 15	LRRC15	FALSE	Homo sapiens leucine rich repeat containing 15 (LRRC15), transcript variant 2, mRNA [NM_130830]	131578	GO:0030335|GO:0043236|GO:0005518|GO:0090005|GO:0016021|GO:0001968|GO:0046813|GO:0070062	194076556	chr3	194076497	-	hs|3q29	NM_130830	chr3:194076556-194076497	NM_130830	Hs.288467
A_23_P157793	71.8241	6.1664	71.8241	up	carbonic anhydrase IX	CA9	FALSE	Homo sapiens carbonic anhydrase IX (CA9), mRNA [NM_001216]	768	GO:0005886|GO:0042493|GO:0005730|GO:0071456|GO:0061418|GO:0031528|GO:0004089|GO:0044281|GO:0033574|GO:0046903|GO:0016323|GO:0015701|GO:0008270|GO:0016021|GO:0002009|GO:0006730	35679204	chr9	35677817	+	hs|9p13.3	NM_001216	chr9:35677817-35679204	NM_001216	Hs.63287
A_33_P3415052	70.2104	6.13361	70.2104	up	NIPA-like domain containing 4	NIPAL4	FALSE	Homo sapiens NIPA-like domain containing 4 (NIPAL4), transcript variant 2, mRNA [NM_001172292]	348938	GO:0015693|GO:0015095|GO:0016021	156901729	chr5	156901670	+	hs|5q33.3	NM_001172292	chr5:156901670-156901729	NM_001172292	Hs.4285
A_33_P3364268	65.0096	6.02258	65.0096	up	limb bud and heart development	LBH	FALSE	Homo sapiens limb bud and heart development (LBH), mRNA [NM_030915]	81606	GO:0010468|GO:0005737|GO:0030193|GO:0007275|GO:0005634|GO:0045893|GO:0006351	30480625	chr2	30480566	+	hs|2p23.1	NM_030915	chr2:30480566-30480625	NM_030915	Hs.567598
A_33_P3392052	60.8096	5.92623	60.8096	up	chromosome 5 open reading frame 46	C5orf46	FALSE	Homo sapiens chromosome 5 open reading frame 46 (C5orf46), mRNA [NM_206966]	389336	GO:0008150|GO:0003674|GO:0070062	147272331	chr5	147272272	-	hs|5q32	NM_206966	chr5:147272331-147272272	NM_206966	Hs.660038
A_23_P407840	53.8241	5.75018	53.8241	up	fibronectin type III domain containing 1	FNDC1	FALSE	Homo sapiens fibronectin type III domain containing 1 (FNDC1), mRNA [NM_032532]	84624	GO:0031966|GO:0005886|GO:0005911|GO:0005730|GO:0001934|GO:0071456|GO:0010666|GO:0005634|GO:0005576|GO:0051223	159692763	chr6	159692704	+	hs|6q25.3	NM_032532	chr6:159692704-159692763	NM_032532	Hs.520525
A_33_P3290354	49.313	5.62389	49.313	up	fibronectin type III domain containing 1	FNDC1	FALSE	Homo sapiens fibronectin type III domain containing 1 (FNDC1), mRNA [NM_032532]	84624	GO:0031966|GO:0005886|GO:0005911|GO:0005730|GO:0001934|GO:0071456|GO:0010666|GO:0005634|GO:0005576|GO:0051223	159646753	chr6	159646694	+	hs|6q25.3	NM_032532	chr6:159646694-159646753	NM_032532	Hs.520525
A_23_P7727	39.8546	5.31667	39.8546	up	hyaluronan and proteoglycan link protein 1	HAPLN1	FALSE	Homo sapiens hyaluronan and proteoglycan link protein 1 (HAPLN1), mRNA [NM_001884]	1404	GO:0031012|GO:0005540|GO:0030198|GO:0005578|GO:0005576|GO:0007155	82937382	chr5	82937323	-	hs|5q14.3	NM_001884	chr5:82937382-82937323	NM_001884	Hs.2799
A_24_P144784	31.239	4.96528	31.239	up	histone linker H1 domain, spermatid-specific 1, pseudogene	HILS1	FALSE	Homo sapiens histone linker H1 domain, spermatid-specific 1, pseudogene (HILS1), transcript variant 1, non-coding RNA [NR_024193]	373861	GO:0006342|GO:0006355|GO:0030261|GO:0006334|GO:0007275|GO:0007283|GO:0003676|GO:0003677|GO:0007281|GO:0006351|GO:0042393|GO:0006338|GO:0000786|GO:0001673	48248932	chr17	48248873	-	hs|17q21.33	NR_024193	chr17:48248932-48248873	NR_024193	Hs.25934
A_33_P3243887	29.2188	4.86882	29.2188	up	interleukin 11	IL11	FALSE	Homo sapiens interleukin 11 (IL11), transcript variant 1, mRNA [NM_000641]	3589	GO:0008284|GO:0005142|GO:0007267|GO:0050731|GO:0005576|GO:0005125|GO:0005615|GO:0046888|GO:0005737|GO:0033138|GO:0045944|GO:0030219|GO:0030183|GO:0045444|GO:0043410|GO:0008083	55875847	chr19	55875788	-	hs|19q13.42	NM_000641	chr19:55875847-55875788	NM_000641	Hs.467304
A_32_P200238	28.7288	4.84443	28.7288	up	urothelial cancer associated 1 (non-protein coding)	UCA1	FALSE	Homo sapiens urothelial cancer associated 1 (non-protein coding) (UCA1), long non-coding RNA [NR_015379]	652995		15946092	chr19	15946035	+	hs|19p13.12	NR_015379	chr19:15946035-15946092	NR_015379	Hs.644234
A_23_P125233	28.3872	4.82717	28.3872	up	calponin 1, basic, smooth muscle	CNN1	FALSE	Homo sapiens calponin 1, basic, smooth muscle (CNN1), mRNA [NM_001299]	1264	GO:0005516|GO:0031032|GO:0003779|GO:0006940|GO:0005856	11661064	chr19	11661005	+	hs|19p13.2	NM_001299	chr19:11661005-11661064	NM_001299	Hs.465929
A_33_P3364263	25.6327	4.67992	25.6327	up	limb bud and heart development	LBH	FALSE	Homo sapiens limb bud and heart development (LBH), mRNA [NM_030915]	81606	GO:0010468|GO:0005737|GO:0030193|GO:0007275|GO:0005634|GO:0045893|GO:0006351	30480506	chr2	30480447	+	hs|2p23.1	NM_030915	chr2:30480447-30480506	NM_030915	Hs.567598
A_19_P00315524	24.7227	4.62777	24.7227	up	myocardial infarction associated transcript (non-protein coding)	MIAT	FALSE	Homo sapiens myocardial infarction associated transcript (non-protein coding) (MIAT), transcript variant 1, long non-coding RNA [NR_003491]	440823		27066445	chr22	27066386	+	hs|22q12.1	NR_003491	chr22:27066386-27066445	NR_003491	Hs.517502
A_33_P3264662	24.138	4.59324	24.138	up	cytochrome P450, family 27, subfamily C, polypeptide 1	CYP27C1	FALSE	Homo sapiens cytochrome P450, family 27, subfamily C, polypeptide 1 (CYP27C1), mRNA [NM_001001665]	339761	GO:0004497|GO:0016020|GO:0005506|GO:0016705|GO:0055114|GO:0020037	127941477	chr2	127941418	-	hs|2q14.3	NM_001001665	chr2:127941477-127941418	NM_001001665	Hs.407639
A_23_P120227	23.6422	4.5633	23.6422	up	limb bud and heart development	LBH	FALSE	Homo sapiens limb bud and heart development (LBH), mRNA [NM_030915]	81606	GO:0010468|GO:0005737|GO:0030193|GO:0007275|GO:0005634|GO:0045893|GO:0006351	30482530	chr2	30482471	+	hs|2p23.1	NM_030915	chr2:30482471-30482530	NM_030915	Hs.567598
A_33_P3264657	22.8705	4.51542	22.8705	up	cytochrome P450, family 27, subfamily C, polypeptide 1	CYP27C1	FALSE	Homo sapiens cytochrome P450, family 27, subfamily C, polypeptide 1 (CYP27C1), mRNA [NM_001001665]	339761	GO:0004497|GO:0016020|GO:0005506|GO:0016705|GO:0055114|GO:0020037	127944331	chr2	127944272	-	hs|2q14.3	NM_001001665	chr2:127944331-127944272	NM_001001665	Hs.407639
A_23_P131846	22.6245	4.49981	22.6245	up	snail family zinc finger 1	SNAI1	FALSE	Homo sapiens snail family zinc finger 1 (SNAI1), mRNA [NM_005985]	6615	GO:0005515|GO:2000810|GO:0010718|GO:0005634|GO:0001837|GO:0046872|GO:0031069|GO:0005737|GO:0061314|GO:0060972|GO:0060021|GO:0019900|GO:0030335|GO:0001707|GO:0060707|GO:0000122|GO:0060806|GO:0001649|GO:0043565|GO:0001078|GO:0016477|GO:0043518|GO:0060536|GO:0045893|GO:0010957	48605229	chr20	48605170	+	hs|20q13.13	NM_005985	chr20:48605170-48605229	NM_005985	Hs.48029
A_19_P00321068	22.5967	4.49804	22.5967	up	myocardial infarction associated transcript (non-protein coding)	MIAT	FALSE	Homo sapiens myocardial infarction associated transcript (non-protein coding) (MIAT), transcript variant 1, long non-coding RNA [NR_003491]	440823		27066318	chr22	27066259	+	hs|22q12.1	NR_003491	chr22:27066259-27066318	NR_003491	Hs.517502
A_33_P3556532	22.4898	4.4912	22.4898	up	dynein, axonemal, heavy chain 17	DNAH17	FALSE	dynein, axonemal, heavy chain 17 [Source:HGNC Symbol;Acc:2946] [ENST00000587177]	8632	GO:0006200|GO:0001539|GO:0008152|GO:0005874|GO:0005858|GO:0003777|GO:0016887|GO:0005524|GO:0007018	76498343	chr17	76498284	-	hs|17q25.3		chr17:76498343-76498284
A_33_P3514487	22.3737	4.48373	22.3737	up	V-set and transmembrane domain containing 1	VSTM1	FALSE	Homo sapiens V-set and transmembrane domain containing 1 (VSTM1), transcript variant 1, mRNA [NM_198481]	284415	GO:0016021|GO:0005615|GO:0005125|GO:0002376	54544173	chr19	54544114	-	hs|19q13.42	NM_198481	chr19:54544173-54544114	NM_198481	Hs.444431
A_23_P398854	21.6368	4.43541	21.6368	up	docking protein 7	DOK7	FALSE	Homo sapiens docking protein 7 (DOK7), transcript variant 1, mRNA [NM_173660]	285489	GO:0031594|GO:0030054|GO:0019901|GO:0005886|GO:0007528|GO:0061098|GO:0005158|GO:0043113|GO:0035091	3496205	chr4	3496146	+	hs|4p16.3	NM_173660	chr4:3496146-3496205	NM_173660	Hs.122110
A_23_P200741	19.84	4.31034	19.84	up	dermatopontin	DPT	FALSE	Homo sapiens dermatopontin (DPT), mRNA [NM_001937]	1805	GO:0031012|GO:0008285|GO:0030199|GO:0005578|GO:0007155|GO:0005615|GO:0070062	168664807	chr1	168664748	-	hs|1q24.2	NM_001937	chr1:168664807-168664748	NM_001937	Hs.80552
A_23_P146946	19.7992	4.30737	19.7992	up	cystatin E/M	CST6	FALSE	Homo sapiens cystatin E/M (CST6), mRNA [NM_001323]	1474	GO:0010951|GO:0004869|GO:0008544|GO:0009653|GO:0001533|GO:0070062	65780897	chr11	65780838	+	hs|11q13.1	NM_001323	chr11:65780838-65780897	NM_001323	Hs.139389
A_33_P3297092	19.2987	4.27044	19.2987	up	H2B histone family, member W, testis-specific	H2BFWT	FALSE	Homo sapiens H2B histone family, member W, testis-specific (H2BFWT), mRNA [NM_001002916]	158983	GO:0031965|GO:0046982|GO:0006334|GO:0000786|GO:0003677	103265788	chrX	103265729	-	hs|Xq22.2	NM_001002916	chrX:103265788-103265729	NM_001002916	Hs.127778
A_23_P250136	18.7837	4.23141	18.7837	up	glutamate receptor, ionotropic, kainate 2	GRIK2	FALSE	Homo sapiens glutamate receptor, ionotropic, kainate 2 (GRIK2), transcript variant 2, mRNA [NM_175768]	2898	GO:0030054|GO:0005886|GO:0005234|GO:0007268|GO:0006886|GO:0030425|GO:0019228|GO:0043524|GO:0034220|GO:0045211|GO:0048169|GO:0015277|GO:0006810|GO:0043025|GO:0001662|GO:0051967|GO:0060079|GO:0006874|GO:0035249|GO:0050804|GO:0007215|GO:0042734|GO:0035235|GO:0060080|GO:0032983|GO:0005887|GO:0050806|GO:0048172	102516680	chr6	102516621	+	hs|6q16.3	NM_175768	chr6:102516621-102516680	NM_175768	Hs.98262
A_24_P27977	18.7267	4.22702	18.7267	up	transient receptor potential cation channel, subfamily M, member 2	TRPM2	FALSE	Homo sapiens transient receptor potential cation channel, subfamily M, member 2 (TRPM2), transcript variant 1, mRNA [NM_003307]	7226	GO:0005262|GO:0005886|GO:0005272|GO:0055085|GO:0034220|GO:0047631|GO:0005384|GO:0005887|GO:0008152|GO:0070588|GO:0006816|GO:0035725|GO:0033194|GO:0071421	45862270	chr21	45862211	+	hs|21q22.3	NM_003307	chr21:45862211-45862270	NM_003307	Hs.369759
A_24_P250922	18.3075	4.19436	18.3075	up	prostaglandin-endoperoxide synthase 2 (prostaglandin G/H synthase and cyclooxygenase)	PTGS2	FALSE	Homo sapiens prostaglandin-endoperoxide synthase 2 (prostaglandin G/H synthase and cyclooxygenase) (PTGS2), mRNA [NM_000963]	5743	GO:0019369|GO:0006693|GO:0035633|GO:0042640|GO:0010042|GO:0042803|GO:0071636|GO:0031622|GO:0034644|GO:0004601|GO:0001516|GO:0032496|GO:0090050|GO:0051926|GO:0007613|GO:0007612|GO:0006979|GO:0032355|GO:0007566|GO:0051968|GO:0031394|GO:0051384|GO:0045786|GO:0071318|GO:0043234|GO:0070542|GO:0050873|GO:0032227|GO:0005789|GO:0019899|GO:0055114|GO:0020037|GO:0042346|GO:0043005|GO:0008285|GO:0006928|GO:…	186641528	chr1	186641469	-	hs|1q31.1	NM_000963	chr1:186641528-186641469	NM_000963	Hs.196384
A_33_P3227400	18.288	4.19283	18.288	up	collagen, type IV, alpha 4	COL4A4	FALSE	Homo sapiens collagen, type IV, alpha 4 (COL4A4), mRNA [NM_000092]	1286	GO:0022617|GO:0030198|GO:0007411|GO:0030574|GO:0005605|GO:0005587|GO:0005788|GO:0005576|GO:0032836|GO:0005201	227867523	chr2	227867464	-	hs|2q36.3	NM_000092	chr2:227867523-227867464	NM_000092	Hs.591645
A_24_P854492	17.9637	4.16701	17.9637	up	myocardial infarction associated transcript (non-protein coding)	MIAT	FALSE	Homo sapiens myocardial infarction associated transcript (non-protein coding) (MIAT), transcript variant 1, long non-coding RNA [NR_003491]	440823		27072401	chr22	27072342	+	hs|22q12.1	NR_003491	chr22:27072342-27072401	NR_003491	Hs.517502
A_23_P372478	17.5469	4.13314	17.5469	up	serpin peptidase inhibitor, clade A (alpha-1 antiproteinase, antitrypsin), member 9	SERPINA9	FALSE	Homo sapiens serpin peptidase inhibitor, clade A (alpha-1 antiproteinase, antitrypsin), member 9 (SERPINA9), transcript variant 1, mRNA [NM_175739]	327657	GO:0030162|GO:0010951|GO:0005737|GO:0016020|GO:0004867|GO:0005615	94933457	chr14	94931144	-	hs|14q32.13	NM_175739	chr14:94933457-94931144	NM_175739	Hs.317970
A_23_P214144	17.1662	4.1015	17.1662	up	collagen, type X, alpha 1	COL10A1	FALSE	Homo sapiens collagen, type X, alpha 1 (COL10A1), mRNA [NM_000493]	1300	GO:0005581|GO:0001958|GO:0001501|GO:0022617|GO:0051216|GO:0030198|GO:0030574|GO:0005578|GO:0005788|GO:0005576|GO:0005938|GO:0046872	116441120	chr6	116441061	-	hs|6q22.1	NM_000493	chr6:116441120-116441061	NM_000493	Hs.520339
A_23_P50946	17.0979	4.09575	17.0979	up	receptor (G protein-coupled) activity modifying protein 1	RAMP1	FALSE	Homo sapiens receptor (G protein-coupled) activity modifying protein 1 (RAMP1), mRNA [NM_005855]	10267	GO:0004948|GO:0005515|GO:0005886|GO:0009986|GO:0030819|GO:0031716|GO:0001525|GO:0015031|GO:0015026|GO:0072659|GO:0005615|GO:0006886|GO:0043235|GO:0031623|GO:0008277|GO:0007186|GO:0005887|GO:0008565|GO:0004872|GO:0006816|GO:0060050	238820720	chr2	238820661	+	hs|2q37.3	NM_005855	chr2:238820661-238820720	NM_005855	Hs.471783
A_33_P3275500	16.6115	4.05411	16.6115	up	uncharacterized LOC400743	LOC400743	FALSE	Homo sapiens cDNA FLJ45933 fis, clone PLACE7003639. [AK127830]	400743		17524092	chr1	17524033	+	hs|1p36.13		chr1:17524033-17524092		Hs.522935
A_23_P134237	16.4706	4.04182	16.4706	up	retinoic acid receptor responder (tazarotene induced) 2	RARRES2	FALSE	Homo sapiens retinoic acid receptor responder (tazarotene induced) 2 (RARRES2), mRNA [NM_002889]	5919	GO:0005515|GO:0005102|GO:0005576|GO:0048566|GO:0050994|GO:0001523|GO:0001701|GO:0031012|GO:2001275|GO:0006954|GO:0050921|GO:0006935|GO:0050873|GO:0001934|GO:0010759|GO:0045600|GO:0070062	150037260	chr7	150037201	-	hs|7q36.1	NM_002889	chr7:150037260-150037201	NM_002889	Hs.647064
A_19_P00809229	16.4541	4.04038	16.4541	up			FALSE				3184507	chr2	3184448	+	hs|2p25.3		chr2:003184448-003184507
A_19_P00321067	16.3507	4.03128	16.3507	up	myocardial infarction associated transcript (non-protein coding)	MIAT	FALSE	Homo sapiens myocardial infarction associated transcript (non-protein coding) (MIAT), transcript variant 1, long non-coding RNA [NR_003491]	440823		27066381	chr22	27066322	+	hs|22q12.1	NR_003491	chr22:27066322-27066381	NR_003491	Hs.517502
A_23_P91697	16.3507	4.03128	16.3507	up	like-glycosyltransferase	LARGE	FALSE	Homo sapiens like-glycosyltransferase (LARGE), transcript variant 1, mRNA [NM_004737]	9215	GO:0008375|GO:0030173|GO:0009101|GO:0016757|GO:0006688|GO:0006044|GO:0006486|GO:0046716	33669391	chr22	33669332	-	hs|22q12.3	NM_004737	chr22:33669391-33669332	NM_004737	Hs.474667
A_19_P00317519	16.3389	4.03024	16.3389	up	uncharacterized LOC101927043	LOC101927043	FALSE	ALU1_HUMAN (P39188) Alu subfamily J sequence contamination warning entry, partial (20%) [THC2550964]	101927043		47559040	chr2	47558981	-	hs|2p21	TCONS_l2_00015794	chr2:47559040-47558981
A_24_P142118	16.2629	4.02351	16.2629	up	thrombospondin 1	THBS1	FALSE	Homo sapiens thrombospondin 1 (THBS1), mRNA [NM_003246]	7057	GO:0006986|GO:0005515|GO:0034976|GO:0003417|GO:0043032|GO:0005615|GO:0042802|GO:0032914|GO:0034605|GO:0001948|GO:0010763|GO:0030198|GO:0032026|GO:0030335|GO:0009986|GO:0017134|GO:0042535|GO:0005509|GO:0030169|GO:0010748|GO:0030168|GO:0010595|GO:0010751|GO:0010596|GO:0005178|GO:0010754|GO:0032570|GO:0001786|GO:0010759|GO:0010757|GO:0009897|GO:0001953|GO:0005783|GO:0010811|GO:0002040|GO:0000187|GO:…	39888890	chr15	39888831	+	hs|15q14	NM_003246	chr15:39888831-39888890	NM_003246	Hs.164226
A_24_P395814	16.1639	4.01471	16.1639	up	chorionic gonadotropin, beta polypeptide	CGB	FALSE	Homo sapiens chorionic gonadotropin, beta polypeptide (CGB), mRNA [NM_000737]	1082	GO:0007165|GO:0016486|GO:0005179|GO:0007267|GO:0006915|GO:0005576|GO:0007292|GO:0044267	49526300	chr19	49526241	-	hs|19q13.33	NM_000737	chr19:49526300-49526241	NM_000737	Hs.446683
A_19_P00321044	15.4672	3.95114	15.4672	up			FALSE				50683067	chr16	50683008	+	hs|16q12.1		chr16:50683008-50683067
A_33_P3629678	14.9894	3.90587	14.9894	up	collagen, type V, alpha 1	COL5A1	FALSE	Homo sapiens collagen, type V, alpha 1 (COL5A1), transcript variant 1, mRNA [NM_000093]	1289	GO:0035313|GO:0048592|GO:0005588|GO:0035989|GO:0046872|GO:0022617|GO:0007411|GO:0030198|GO:0030199|GO:0030574|GO:0045112|GO:0043206|GO:0007155|GO:0008201|GO:0070062|GO:0001568|GO:0048407|GO:0043394|GO:0005576|GO:0005604|GO:0031012|GO:0003007|GO:0005178|GO:0016477|GO:0051128|GO:0005788|GO:0043588|GO:0032964|GO:0005201	137736386	chr9	137736327	+	hs|9q34.3	NM_000093	chr9:137736327-137736386	NM_000093	Hs.210283
A_23_P81369	14.9483	3.90191	14.9483	up	ADAM metallopeptidase domain 19	ADAM19	FALSE	Homo sapiens ADAM metallopeptidase domain 19 (ADAM19), mRNA [NM_033274]	8728	GO:0007507|GO:0017124|GO:0008270|GO:0016021|GO:0006509|GO:0004222	156917323	chr5	156916141	-	hs|5q33.3	NM_033274	chr5:156917323-156916141	NM_033274	Hs.483944
A_23_P8452	14.9155	3.89874	14.9155	up	LFNG O-fucosylpeptide 3-beta-N-acetylglucosaminyltransferase	LFNG	FALSE	Homo sapiens LFNG O-fucosylpeptide 3-beta-N-acetylglucosaminyltransferase (LFNG), transcript variant 1, mRNA [NM_001040167]	3955	GO:0045747|GO:0033829|GO:0007386|GO:0001756|GO:0005576|GO:0014807|GO:0046872|GO:0032092|GO:0003674|GO:0001541|GO:0030173|GO:0007219|GO:0008152|GO:0009887|GO:0007143|GO:0008593	2568030	chr7	2567971	+	hs|7p22.3	NM_001040167	chr7:2567971-2568030	NM_001040167	Hs.159142
A_23_P205074	14.7148	3.8792	14.7148	up	solute carrier family 46, member 3	SLC46A3	FALSE	Homo sapiens solute carrier family 46, member 3 (SLC46A3), transcript variant 1, mRNA [NM_181785]	283537	GO:0008150|GO:0003674|GO:0016021|GO:0055085|GO:0070062	29278193	chr13	29278134	-	hs|13q12.3	NM_181785	chr13:29278193-29278134	NM_181785	Hs.117167
A_33_P3233906	14.6904	3.8768	14.6904	up	receptor (G protein-coupled) activity modifying protein 1	RAMP1	FALSE	Homo sapiens receptor (G protein-coupled) activity modifying protein 1 (RAMP1), mRNA [NM_005855]	10267	GO:0004948|GO:0005515|GO:0005886|GO:0009986|GO:0030819|GO:0031716|GO:0001525|GO:0015031|GO:0015026|GO:0072659|GO:0005615|GO:0006886|GO:0043235|GO:0031623|GO:0008277|GO:0007186|GO:0005887|GO:0008565|GO:0004872|GO:0006816|GO:0060050	238820598	chr2	238820539	+	hs|2q37.3	NM_005855	chr2:238820539-238820598	NM_005855	Hs.471783
A_33_P3268304	14.5734	3.86526	14.5734	up	LIM and senescent cell antigen-like domains 2	LIMS2	FALSE	Homo sapiens LIM and senescent cell antigen-like domains 2 (LIMS2), transcript variant 5, mRNA [NM_001161404]	55679	GO:2001046|GO:0016337|GO:0005886|GO:0034329|GO:0008270|GO:0005634|GO:0005925|GO:0045216|GO:0005829	128396064	chr2	128396005	-	hs|2q14.3	NM_001161404	chr2:128396064-128396005	NM_001161404	Hs.469881
A_33_P3223056	14.2658	3.83449	14.2658	up	ADAM metallopeptidase with thrombospondin type 1 motif, 10	ADAMTS10	FALSE	Homo sapiens ADAM metallopeptidase with thrombospondin type 1 motif, 10 (ADAMTS10), transcript variant 1, mRNA [NM_030957]	81794	GO:0031012|GO:0005515|GO:0008150|GO:0003674|GO:0006508|GO:0001527|GO:0008270|GO:0004222	8645185	chr19	8645126	-	hs|19p13.2	NM_030957	chr19:8645185-8645126	NM_030957	Hs.657508
A_33_P3322383	14.2561	3.83351	14.2561	up			FALSE				37276368	chr14	37276309	+	hs|14q13.3		chr14:037276309-037276368
A_23_P1043	14.037	3.81117	14.037	up	chromosome 1 open reading frame 106	C1orf106	FALSE	Homo sapiens chromosome 1 open reading frame 106 (C1orf106), transcript variant 1, mRNA [NM_018265]	55765		200884402	chr1	200884343	+	hs|1q32.1	NM_018265	chr1:200884343-200884402	NM_018265	Hs.518997
A_23_P65240	14.0274	3.81017	14.0274	up	collagen, type IV, alpha 1	COL4A1	FALSE	Homo sapiens collagen, type IV, alpha 1 (COL4A1), mRNA [NM_001845]	1282	GO:0005515|GO:0001569|GO:0048407|GO:0048514|GO:0005587|GO:0005576|GO:0030023|GO:0005604|GO:0061333|GO:0031012|GO:0061304|GO:0071230|GO:0022617|GO:0007411|GO:0007420|GO:0007528|GO:0030198|GO:0030855|GO:0030574|GO:0005788|GO:0071711|GO:0005201	110802406	chr13	110802347	-	hs|13q34	NM_001845	chr13:110802406-110802347	NM_001845	Hs.17441
A_23_P46936	13.7939	3.78596	13.7939	up	early growth response 2	EGR2	FALSE	Homo sapiens early growth response 2 (EGR2), transcript variant 1, mRNA [NM_000399]	1959	GO:0005515|GO:0008219|GO:0003700|GO:0044212|GO:0006366|GO:0016874|GO:0005634|GO:0035914|GO:0046872|GO:0014037|GO:0005737|GO:0071371|GO:0021660|GO:0030278|GO:0048168|GO:0045944|GO:0035284|GO:0006611|GO:0007611|GO:0045444|GO:0031625|GO:0001102|GO:0032868|GO:0043066|GO:0042552|GO:0016925|GO:0021666|GO:0008045|GO:0007420|GO:0003682|GO:0007422|GO:0071837|GO:0007622|GO:0071320|GO:0045893|GO:0021612	64571909	chr10	64571850	-	hs|10q21.3	NM_000399	chr10:64571909-64571850	NM_000399	Hs.1395
A_33_P3740427	13.5449	3.75968	13.5449	up	long intergenic non-protein coding RNA 700	LINC00700	FALSE	Homo sapiens long intergenic non-protein coding RNA 700 (LINC00700), long non-coding RNA [NR_040253]	282980		2047738	chr10	2047679	-	hs|10p15.3	NR_040253	chr10:2047738-2047679	NR_040253	Hs.576810
A_23_P374082	13.4752	3.75223	13.4752	up	ADAM metallopeptidase domain 19	ADAM19	FALSE	Homo sapiens ADAM metallopeptidase domain 19 (ADAM19), mRNA [NM_033274]	8728	GO:0007507|GO:0017124|GO:0008270|GO:0016021|GO:0006509|GO:0004222	156904534	chr5	156904475	-	hs|5q33.3	NM_033274	chr5:156904534-156904475	NM_033274	Hs.483944
A_24_P413126	13.4252	3.74687	13.4252	up	prostate transmembrane protein, androgen induced 1	PMEPA1	FALSE	Homo sapiens prostate transmembrane protein, androgen induced 1 (PMEPA1), transcript variant 1, mRNA [NM_020182]	56937	GO:0005886|GO:0050699|GO:0031901|GO:0007179|GO:0016021|GO:0030521|GO:0030512	56223548	chr20	56223489	-	hs|20q13.31	NM_020182	chr20:56223548-56223489	NM_020182	Hs.517155
A_33_P3342628	13.4032	3.7445	13.4032	up	hes family bHLH transcription factor 4	HES4	FALSE	Homo sapiens hes family bHLH transcription factor 4 (HES4), transcript variant 2, mRNA [NM_021170]	57801	GO:0006355|GO:0046983|GO:0005634|GO:0003677|GO:0030154|GO:0006351|GO:0008134|GO:0007399	934404	chr1	934345	-	hs|1p36.33	NM_021170	chr1:934404-934345	NM_021170	Hs.154029
A_33_P3708413	13.3874	3.74281	13.3874	up	microfibrillar associated protein 5	MFAP5	FALSE	Homo sapiens microfibrillar associated protein 5 (MFAP5), mRNA [NM_003480]	8076	GO:0030198|GO:0001527|GO:0005576|GO:0043206|GO:0005201	8800746	chr12	8800687	-	hs|12p13.31	NM_003480	chr12:8800746-8800687	NM_003480	Hs.512842
A_23_P43107	13.0016	3.70061	13.0016	up	dendrocyte expressed seven transmembrane protein	DCSTAMP	FALSE	Homo sapiens dendrocyte expressed seven transmembrane protein (DCSTAMP), transcript variant 1, mRNA [NM_030788]	81501	GO:0005515|GO:0030308|GO:0072675|GO:0036006|GO:0009986|GO:0030316|GO:0030176|GO:0045780|GO:0045657|GO:0005887|GO:0033116|GO:0071356|GO:0005789|GO:0071353|GO:0061025|GO:0016021|GO:0043011|GO:0010008|GO:0034241	105368690	chr8	105368631	+	hs|8q22.3	NM_030788	chr8:105368631-105368690	NM_030788	Hs.652230
A_32_P4595	12.9418	3.69396	12.9418	up	sarcoglycan, delta (35kDa dystrophin-associated glycoprotein)	SGCD	FALSE	Homo sapiens sarcoglycan, delta (35kDa dystrophin-associated glycoprotein) (SGCD), transcript variant 1, mRNA [NM_000337]	6444	GO:0042383|GO:0005737|GO:0007517|GO:0016010|GO:0005886|GO:0016012|GO:0016021|GO:0005856	156194364	chr5	156194305	+	hs|5q33.3	NM_000337	chr5:156194305-156194364	NM_000337	Hs.387207
A_33_P3415820	12.8074	3.6789	12.8074	up	thrombospondin 1	THBS1	FALSE	Homo sapiens thrombospondin 1 (THBS1), mRNA [NM_003246]	7057	GO:0006986|GO:0005515|GO:0034976|GO:0003417|GO:0005615|GO:0042802|GO:0032914|GO:0034605|GO:0001948|GO:0010763|GO:0030198|GO:0032026|GO:0030335|GO:0009986|GO:0017134|GO:0042535|GO:0005509|GO:0030169|GO:0010748|GO:0030168|GO:0010595|GO:0010751|GO:0010596|GO:0005178|GO:0010754|GO:0032570|GO:0001786|GO:0010759|GO:0010757|GO:0009897|GO:0001953|GO:0005783|GO:0010811|GO:0002040|GO:0000187|GO:0006955|GO:…	39874605	chr15	39874546	+	hs|15q14	NM_003246	chr15:39874546-39874605	NM_003246	Hs.164226
A_19_P00322900	12.7077	3.66763	12.7077	up	myocardial infarction associated transcript (non-protein coding)	MIAT	FALSE	Homo sapiens myocardial infarction associated transcript (non-protein coding) (MIAT), transcript variant 1, long non-coding RNA [NR_003491]	440823		27072338	chr22	27072279	+	hs|22q12.1	NR_003491	chr22:27072279-27072338	NR_003491	Hs.517502
A_23_P106922	12.4709	3.64049	12.4709	up	carbohydrate (N-acetylglucosamine 6-O) sulfotransferase 6	CHST6	FALSE	Homo sapiens carbohydrate (N-acetylglucosamine 6-O) sulfotransferase 6 (CHST6), mRNA [NM_021615]	4166	GO:0006790|GO:0005794|GO:0018146|GO:0000139|GO:0005975|GO:0006044|GO:0044281|GO:0016021|GO:0001517|GO:0030203|GO:0042339	75507046	chr16	75507022	-	hs|16q23.1	NM_021615	chr16:75507046-75507022	NM_021615	Hs.655622
A_24_P32085	12.3663	3.62835	12.3663	up	MOB kinase activator 3B	MOB3B	FALSE	Homo sapiens MOB kinase activator 3B (MOB3B), mRNA [NM_024761]	79817	GO:0005515|GO:0046872	27326043	chr9	27325984	-	hs|9p21.2	NM_024761	chr9:27326043-27325984	NM_024761	Hs.369022
A_33_P3403867	12.3444	3.62579	12.3444	up	prostate transmembrane protein, androgen induced 1	PMEPA1	FALSE	Homo sapiens prostate transmembrane protein, androgen induced 1 (PMEPA1), transcript variant 1, mRNA [NM_020182]	56937	GO:0005886|GO:0050699|GO:0031901|GO:0007179|GO:0016021|GO:0030521|GO:0030512	56227153	chr20	56227094	-	hs|20q13.31	NM_020182	chr20:56227153-56227094	NM_020182	Hs.517155
A_23_P420692	12.1366	3.60129	12.1366	up	protein tyrosine phosphatase, receptor type, f polypeptide (PTPRF), interacting protein (liprin), alpha 4	PPFIA4	FALSE	Homo sapiens protein tyrosine phosphatase, receptor type, f polypeptide (PTPRF), interacting protein (liprin), alpha 4 (PPFIA4), mRNA [NM_015053]	8497	GO:0005622|GO:0005515|GO:0005737|GO:0009986	203047661	chr1	203047602	+	hs|1q32.1	NM_015053	chr1:203047602-203047661	NM_015053	Hs.153648
A_23_P24469	12.0754	3.59399	12.0754	up	cysteine and glycine-rich protein 3 (cardiac LIM protein)	CSRP3	FALSE	Homo sapiens cysteine and glycine-rich protein 3 (cardiac LIM protein) (CSRP3), mRNA [NM_003476]	8048	GO:0005515|GO:0030018|GO:0033365|GO:0042805|GO:0006874|GO:0031433|GO:0005634|GO:0035995|GO:0060048|GO:0048738|GO:0003300|GO:0002026|GO:0007519|GO:0055003|GO:0008270|GO:0005856|GO:0008307	19204109	chr11	19204050	-	hs|11p15.1	NM_003476	chr11:19204109-19204050	NM_003476	Hs.83577
A_33_P3355004	11.5644	3.53162	11.5644	up	dopa decarboxylase (aromatic L-amino acid decarboxylase)	DDC	FALSE	Homo sapiens dopa decarboxylase (aromatic L-amino acid decarboxylase) (DDC), transcript variant 7, mRNA [NM_001242890]	1644	GO:0005515|GO:0030424|GO:0046684|GO:0010259|GO:0044281|GO:0005829|GO:0042416|GO:0034641|GO:0043025|GO:0070062|GO:0033076|GO:0006520|GO:0019904|GO:0071312|GO:0035690|GO:0008021|GO:0042427|GO:0071363|GO:0046219|GO:0052314|GO:0030170|GO:0004058|GO:0007623|GO:0016597|GO:0015842|GO:0042423	50560690	chr7	50560631	-	hs|7p12.1	NM_001242890	chr7:50560690-50560631	NM_001242890	Hs.359698
A_23_P379649	11.4482	3.51705	11.4482	up	Bcl2 modifying factor	BMF	FALSE	Homo sapiens Bcl2 modifying factor (BMF), transcript variant 1, mRNA [NM_001003940]	90427	GO:0005515|GO:0032464|GO:0001669|GO:0005886|GO:2001234|GO:0043276|GO:0006915|GO:2001244|GO:0005741|GO:0016459|GO:0097193|GO:0005829|GO:1900740|GO:0090200	40380509	chr15	40380450	-	hs|15q15.1	NM_001003940	chr15:40380509-40380450	NM_001003940	Hs.591104
A_23_P115519	11.4002	3.51099	11.4002	up	late cornified envelope 3D	LCE3D	FALSE	Homo sapiens late cornified envelope 3D (LCE3D), mRNA [NM_032563]	84648	GO:0031424	152552017	chr1	152551958	-	hs|1q21.3	NM_032563	chr1:152552017-152551958	NM_032563	Hs.244349
A_23_P254741	11.3101	3.49954	11.3101	up	superoxide dismutase 3, extracellular	SOD3	FALSE	Homo sapiens superoxide dismutase 3, extracellular (SOD3), mRNA [NM_003102]	6649	GO:0005515|GO:0005802|GO:0001666|GO:0005507|GO:0005796|GO:0005576|GO:0005634|GO:0005615|GO:0031012|GO:0005737|GO:0019430|GO:0008270|GO:0046688|GO:0008201|GO:0070062|GO:0055114|GO:0004784	24802459	chr4	24802400	+	hs|4p15.2	NM_003102	chr4:24802400-24802459	NM_003102	Hs.2420
A_23_P92730	11.1474	3.47864	11.1474	up	heat shock 27kDa protein 3	HSPB3	FALSE	Homo sapiens heat shock 27kDa protein 3 (HSPB3), mRNA [NM_006308]	8988	GO:0006986|GO:0008219|GO:0005737|GO:0005634	53752143	chr5	53752084	+	hs|5q11.2	NM_006308	chr5:53752084-53752143	NM_006308	Hs.41707
A_19_P00317953	11.1353	3.47707	11.1353	up	uncharacterized LOC101059954	LOC101059954	FALSE	PREDICTED: Homo sapiens uncharacterized LOC101059954 (LOC101059954), ncRNA [XR_172435]	101059954		38683249	chr17	38683190	+	hs|17q21.2	XR_172435	chr17:38683190-38683249	XR_172435
A_19_P00320293	11.1093	3.47369	11.1093	up			FALSE				27066342	chr22	27066283	-	hs|22q12.1		chr22:027066342-027066283
A_23_P359214	11.0528	3.46634	11.0528	up	long intergenic non-protein coding RNA 842	LINC00842	FALSE	Homo sapiens long intergenic non-protein coding RNA 842 (LINC00842), long non-coding RNA [NR_033957]	643650		47151178	chr10	47151119	-	hs|10q11.22	NR_033957	chr10:47151178-47151119	NR_033957	Hs.744313
A_24_P319374	11.0276	3.46304	11.0276	up	glycoprotein A33 (transmembrane)	GPA33	FALSE	Homo sapiens glycoprotein A33 (transmembrane) (GPA33), mRNA [NM_005814]	10223	GO:0005887|GO:0004872|GO:0070062	167022252	chr1	167022193	-	hs|1q24.1	NM_005814	chr1:167022252-167022193	NM_005814	Hs.651244
A_33_P3267375	10.9272	3.44985	10.9272	up	sarcoglycan, delta (35kDa dystrophin-associated glycoprotein)	SGCD	FALSE	Homo sapiens sarcoglycan, delta (35kDa dystrophin-associated glycoprotein) (SGCD), transcript variant 1, mRNA [NM_000337]	6444	GO:0042383|GO:0005737|GO:0007517|GO:0016010|GO:0005886|GO:0016012|GO:0016021|GO:0005856	156193005	chr5	156192946	+	hs|5q33.3	NM_000337	chr5:156192946-156193005	NM_000337	Hs.387207
A_23_P215060	10.8928	3.4453	10.8928	up	podocalyxin-like	PODXL	FALSE	Homo sapiens podocalyxin-like (PODXL), transcript variant 1, mRNA [NM_001018111]	5420	GO:0005515|GO:0022408|GO:0030335|GO:0072015|GO:0005886|GO:0032534|GO:0031528|GO:0030175|GO:0050900|GO:0033634|GO:0001726|GO:0005615|GO:0044297|GO:0030027|GO:0072175|GO:0005737|GO:0007162|GO:0016324|GO:0016477|GO:0005887|GO:0036057|GO:0045121|GO:0007155|GO:0070062	131185194	chr7	131185135	-	hs|7q32.3	NM_001018111	chr7:131185194-131185135	NM_001018111	Hs.744213
A_23_P6771	10.829	3.43683	10.829	up	LIM and cysteine-rich domains 1	LMCD1	FALSE	Homo sapiens LIM and cysteine-rich domains 1 (LMCD1), transcript variant 1, mRNA [NM_014583]	29995	GO:0031012|GO:0005737|GO:0003714|GO:0008270|GO:0005634|GO:0000122|GO:0070886|GO:0010611|GO:0005615|GO:0006351	8609747	chr3	8609688	+	hs|3p26.1	NM_014583	chr3:8609688-8609747	NM_014583	Hs.475353
A_23_P151506	10.6715	3.4157	10.6715	up	pleckstrin 2	PLEK2	FALSE	Homo sapiens pleckstrin 2 (PLEK2), mRNA [NM_016445]	26499	GO:0035556|GO:0005737|GO:0030036|GO:0031258|GO:0005856	67853870	chr14	67853811	-	hs|14q23.3	NM_016445	chr14:67853870-67853811	NM_016445	Hs.170473
A_23_P371266	10.6656	3.41489	10.6656	up	dynamin 3	DNM3	FALSE	Homo sapiens dynamin 3 (DNM3), transcript variant 1, mRNA [NM_015569]	26052	GO:0006184|GO:0005739|GO:0005515|GO:0048471|GO:0043197|GO:0005874|GO:0003924|GO:0014069|GO:0046847|GO:0005525|GO:0007416|GO:0006897	172381746	chr1	172381687	+	hs|1q24.3	NM_015569	chr1:172381687-172381746	NM_015569	Hs.654775
A_33_P3317453	10.4839	3.3901	10.4839	up			FALSE	Q8N1G1_HUMAN (Q8N1G1) Transcription elongation factor B polypeptide 3 binding protein 1, partial (3%) [THC2636181]			1824782	chr19	1824723	+	hs|19p13.3		chr19:001824723-001824782
A_33_P3252286	10.3084	3.36575	10.3084	up	cytokine receptor-like factor 1	CRLF1	FALSE	Homo sapiens cytokine receptor-like factor 1 (CRLF1), mRNA [NM_004750]	9244	GO:0005515|GO:0001657|GO:0008284|GO:0046982|GO:0042517|GO:2000672|GO:0005125|GO:0005615|GO:0005127|GO:0097058|GO:0043524|GO:0019955|GO:0004872	18704106	chr19	18704047	-	hs|19p13.11	NM_004750	chr19:18704106-18704047	NM_004750	Hs.114948
A_19_P00316450	10.2781	3.3615	10.2781	up	long intergenic non-protein coding RNA 312	LINC00312	FALSE	Homo sapiens long intergenic non-protein coding RNA 312 (LINC00312), long non-coding RNA [NR_024065]	29931		8616284	chr3	8616225	+	hs|3p26.1	NR_024065	chr3:8616225-8616284	NR_024065	Hs.433151
A_23_P409093	10.195	3.34978	10.195	up	anoctamin 4	ANO4	FALSE	Homo sapiens anoctamin 4 (ANO4), transcript variant 3, mRNA [NM_178826]	121601	GO:0005622|GO:0006821|GO:0034220|GO:0005886|GO:0005229|GO:0016021|GO:0055085	101521943	chr12	101521884	+	hs|12q23.1	NM_178826	chr12:101521884-101521943	NM_178826	Hs.58785
A_33_P3402565	10.1255	3.33992	10.1255	up	desmoplakin	DSP	FALSE	Homo sapiens desmoplakin (DSP), transcript variant 1, mRNA [NM_004415]	1832	GO:0005882|GO:0005515|GO:0030057|GO:0045109|GO:0005886|GO:0005634|GO:0086091|GO:0001533|GO:0006921|GO:0005916|GO:0005739|GO:0016323|GO:0086069|GO:0016337|GO:0003223|GO:0014704|GO:0097110|GO:0005080|GO:0030674|GO:0050839|GO:0086005|GO:0070062|GO:0006915|GO:0002934|GO:0018149|GO:0008544|GO:0005198|GO:0030216|GO:0071896|GO:0042060|GO:0005200|GO:0034332	7586111	chr6	7586052	+	hs|6p24.3	NM_004415	chr6:7586052-7586111	NM_004415	Hs.519873
A_33_P3359428	10.1099	3.3377	10.1099	up			FALSE				65482588	chr8	65482529	-	hs|8q12.3		chr8:065482588-065482529
A_33_P3246833	10.1084	3.33748	10.1084	up	interleukin 1 receptor antagonist	IL1RN	FALSE	Homo sapiens interleukin 1 receptor antagonist (IL1RN), transcript variant 4, mRNA [NM_173843]	3557	GO:0006629|GO:0002439|GO:0005886|GO:0014050|GO:0045352|GO:0045353|GO:0005152|GO:0005615|GO:0005151|GO:0005150|GO:0005622|GO:0005737|GO:0006955|GO:0001960|GO:0070670|GO:0001660|GO:0032496|GO:0034115|GO:0007613|GO:0043507|GO:0070062|GO:0005149|GO:0007565|GO:0030336|GO:0043066|GO:2000660|GO:0042493|GO:0010243|GO:0051384|GO:0006953|GO:0045837|GO:0019752|GO:0030073	113891590	chr2	113891531	+	hs|2q13	NM_173843	chr2:113891531-113891590	NM_173843	Hs.81134
A_32_P60635	10.061	3.3307	10.061	up	chromosome 11 open reading frame 97	C11orf97	FALSE	Homo sapiens chromosome 11 open reading frame 97 (C11orf97), mRNA [NM_001190462]	643037		94265146	chr11	94265087	+	hs|11q21	NM_001190462	chr11:94265087-94265146	NM_001190462	Hs.97691
A_23_P2543	10.0414	3.32789	10.0414	up	cut-like homeobox 2	CUX2	FALSE	Homo sapiens cut-like homeobox 2 (CUX2), mRNA [NM_015267]	23316	GO:0051965|GO:0000977|GO:0003700|GO:2000463|GO:0071310|GO:0007614|GO:0005634|GO:0000122|GO:0006351|GO:0010628|GO:0043565|GO:0050890|GO:0050775|GO:0061003|GO:0070062	111788183	chr12	111788124	+	hs|12q24.12	NM_015267	chr12:111788124-111788183	NM_015267	Hs.124953
A_23_P107775	10.0269	3.3258	10.0269	up	transmembrane protein 190	TMEM190	FALSE	Homo sapiens transmembrane protein 190 (TMEM190), mRNA [NM_139172]	147744	GO:0002079|GO:0005634|GO:0016021|GO:0043621	55889425	chr19	55889366	+	hs|19q13.42	NM_139172	chr19:55889366-55889425	NM_139172	Hs.590943
A_33_P3307495	10.0107	3.32347	10.0107	up	stimulated by retinoic acid 6	STRA6	FALSE	Homo sapiens stimulated by retinoic acid 6 (STRA6), transcript variant 8, mRNA [NM_001199042]	64220	GO:0060426|GO:0007631|GO:0007603|GO:0005886|GO:0030325|GO:0030324|GO:0003184|GO:0048844|GO:0003281|GO:0043583|GO:0050905|GO:0007507|GO:0048589|GO:0061029|GO:0048745|GO:0042573|GO:0048520|GO:0061143|GO:0004872|GO:0097070|GO:0007612|GO:0060900|GO:0001568|GO:0048286|GO:0051183|GO:0001822|GO:0048566|GO:0001523|GO:0048546|GO:0043234|GO:0061156|GO:0060325|GO:0050890|GO:0071939|GO:0061205|GO:0061038|GO:…	74471871	chr15	74471812	-	hs|15q24.1	NM_001199042	chr15:74471871-74471812	NM_001199042	Hs.24553
A_23_P66881	9.8846	3.30518	9.8846	up	regulator of G-protein signaling 9	RGS9	FALSE	Homo sapiens regulator of G-protein signaling 9 (RGS9), transcript variant 1, mRNA [NM_003835]	8787	GO:0043627|GO:0005886|GO:0007603|GO:0005834|GO:0038032|GO:0005634|GO:0022400|GO:0007212|GO:0032403|GO:0007399|GO:0043547|GO:0035556|GO:0005737|GO:0008277|GO:0004871|GO:0007601|GO:0005096|GO:0016056	63223659	chr17	63223600	+	hs|17q24.1	NM_003835	chr17:63223600-63223659	NM_003835	Hs.664380
A_23_P134744	9.87997	3.30451	9.87997	up	ring finger protein 122	RNF122	FALSE	Homo sapiens ring finger protein 122 (RNF122), mRNA [NM_024787]	79845	GO:0005794|GO:0005783|GO:0008270|GO:0016021	33405363	chr8	33405304	-	hs|8p12	NM_024787	chr8:33405363-33405304	NM_024787	Hs.151237
A_23_P27795	9.7646	3.28756	9.7646	up	serine peptidase inhibitor, Kunitz type, 2	SPINT2	FALSE	Homo sapiens serine peptidase inhibitor, Kunitz type, 2 (SPINT2), transcript variant a, mRNA [NM_021102]	10653	GO:0010951|GO:0005737|GO:0004866|GO:0004867|GO:0006928|GO:0005576|GO:0016021	38782918	chr19	38782859	+	hs|19q13.2	NM_021102	chr19:38782859-38782918	NM_021102	Hs.31439
A_23_P1029	9.72388	3.28153	9.72388	up	microfibrillar-associated protein 2	MFAP2	FALSE	Homo sapiens microfibrillar-associated protein 2 (MFAP2), transcript variant 1, mRNA [NM_017459]	4237	GO:0030198|GO:0001527|GO:0005576|GO:0001968|GO:0070051|GO:0030220	17302197	chr1	17302138	-	hs|1p36.13	NM_017459	chr1:17302197-17302138	NM_017459	Hs.389137
A_24_P334456	9.6457	3.26989	9.6457	up	ADAM metallopeptidase with thrombospondin type 1 motif, 6	ADAMTS6	FALSE	Homo sapiens ADAM metallopeptidase with thrombospondin type 1 motif, 6 (ADAMTS6), mRNA [NM_197941]	11174	GO:0006508|GO:0005578|GO:0008270|GO:0004222|GO:0008237	64510747	chr5	64510688	-	hs|5q12.3	NM_197941	chr5:64510747-64510688	NM_197941	Hs.482291
A_19_P00319381	9.55998	3.25701	9.55998	up			FALSE				130792609	chr7	130792550	+	hs|7q32.3		chr7:130792550-130792609
A_23_P215634	9.5581	3.25672	9.5581	up	insulin-like growth factor binding protein 3	IGFBP3	FALSE	Homo sapiens insulin-like growth factor binding protein 3 (IGFBP3), transcript variant 1, mRNA [NM_001013398]	3486	GO:0005515|GO:0008285|GO:0031994|GO:0005634|GO:0005615|GO:0001558|GO:0010906|GO:0014912|GO:0046872|GO:0008160|GO:0044342|GO:0009968|GO:0001968|GO:0070062|GO:0005520|GO:0043065|GO:0006915|GO:0048662|GO:0005576|GO:0043085|GO:0016942|GO:0043568|GO:0045663|GO:0001933|GO:0006468|GO:0043410|GO:0044267	45952667	chr7	45952608	-	hs|7p12.3	NM_001013398	chr7:45952667-45952608	NM_001013398	Hs.450230
A_23_P348257	9.48404	3.2455	9.48404	up	NUAK family, SNF1-like kinase, 1	NUAK1	FALSE	Homo sapiens NUAK family, SNF1-like kinase, 1 (NUAK1), mRNA [NM_014840]	9891	GO:0005515|GO:0035507|GO:0005730|GO:0005634|GO:0005524|GO:0030155|GO:0046872|GO:0006974|GO:0002039|GO:0005737|GO:0004674|GO:0042127|GO:0015630|GO:0006468|GO:2000772|GO:0007155	106457605	chr12	106457546	-	hs|12q23.3	NM_014840	chr12:106457605-106457546	NM_014840	Hs.524692
A_23_P44648	9.40469	3.23338	9.40469	up	ADAM metallopeptidase with thrombospondin type 1 motif, 12	ADAMTS12	FALSE	Homo sapiens ADAM metallopeptidase with thrombospondin type 1 motif, 12 (ADAMTS12), mRNA [NM_030955]	81792	GO:0071773|GO:0005515|GO:0005578|GO:0050727|GO:2001113|GO:0030167|GO:0031012|GO:0007160|GO:0016477|GO:0051603|GO:0071347|GO:0071356|GO:0008270|GO:0032331|GO:0004222	33534990	chr5	33527465	-	hs|5p13.3	NM_030955	chr5:33534990-33527465	NM_030955	Hs.12680
A_19_P00800033	9.40144	3.23288	9.40144	up			FALSE				106208584	chr8	106208525	+	hs|8q23.1		chr8:106208525-106208584
A_33_P3382924	9.34108	3.22359	9.34108	up	secreted protein, acidic, cysteine-rich (osteonectin)	SPARC	FALSE	Homo sapiens secreted protein, acidic, cysteine-rich (osteonectin) (SPARC), mRNA [NM_003118]	6678	GO:0005515|GO:0030324|GO:0045471|GO:0005518|GO:0043434|GO:0005634|GO:0033591|GO:0051591|GO:0005615|GO:0007507|GO:0030198|GO:0071682|GO:0042127|GO:0032496|GO:0031093|GO:0034097|GO:0010288|GO:0048839|GO:0005509|GO:0050840|GO:0005578|GO:0030168|GO:0051384|GO:0005576|GO:0005604|GO:0060348|GO:0051592|GO:0007165|GO:0071363|GO:0001503|GO:0009629|GO:0007596|GO:0002576|GO:0046686	151041099	chr5	151041040	-	hs|5q33.1	NM_003118	chr5:151041099-151041040	NM_003118	Hs.111779
A_23_P146551	9.29699	3.21676	9.29699	up	MOB kinase activator 3B	MOB3B	FALSE	Homo sapiens MOB kinase activator 3B (MOB3B), mRNA [NM_024761]	79817	GO:0005515|GO:0046872	27329679	chr9	27329620	-	hs|9p21.2	NM_024761	chr9:27329679-27329620	NM_024761	Hs.369022
A_19_P00322332	9.25976	3.21097	9.25976	up	uncharacterized LOC101059954	LOC101059954	FALSE	PREDICTED: Homo sapiens uncharacterized LOC101059954 (LOC101059954), ncRNA [XR_172435]	101059954		38683254	chr17	38683195	+	hs|17q21.2	XR_172435	chr17:38683195-38683254	XR_172435
A_33_P3403474	9.25528	3.21028	9.25528	up	TMPRSS11B N-terminal like, pseudogene	TMPRSS11BNL	FALSE	Homo sapiens TMPRSS11B N-terminal like, pseudogene (TMPRSS11BNL), non-coding RNA [NR_104048]	401136	GO:0016021	69054301	chr4	69054242	-	hs|4q13.2	NR_104048	chr4:69054301-69054242	NR_104048	Hs.652046
A_24_P193244	9.24002	3.2079	9.24002	up	spermatogenesis and oogenesis specific basic helix-loop-helix 2	SOHLH2	FALSE	Homo sapiens spermatogenesis and oogenesis specific basic helix-loop-helix 2 (SOHLH2), transcript variant 1, mRNA [NM_017826]	54937	GO:0006355|GO:0048477|GO:0046983|GO:0007275|GO:0005634|GO:0007283|GO:0003677|GO:0006351	36764159	chr13	36764100	-	hs|13q13.3	NM_017826	chr13:36764159-36764100	NM_017826	Hs.124519
A_19_P00323928	9.22197	3.20507	9.22197	up			FALSE				37805980	chr21	37805921	+	hs|21q22.13		chr21:037805921-037805980
A_23_P369471	9.21714	3.20432	9.21714	up	late cornified envelope 3A	LCE3A	FALSE	Homo sapiens late cornified envelope 3A (LCE3A), mRNA [NM_178431]	353142	GO:0031424	152595374	chr1	152595315	-	hs|1q21.3	NM_178431	chr1:152595374-152595315	NM_178431	Hs.553714
A_19_P00322058	8.99924	3.1698	8.99924	up	long intergenic non-protein coding RNA 1013	LINC01013	FALSE	Homo sapiens long intergenic non-protein coding RNA 1013 (LINC01013), long non-coding RNA [NR_038981]	100507254		132490309	chr6	132490250	+	hs|6q23.2		chr6:132490250-132490309	NR_038981	Hs.103070
A_33_P3441031	8.78213	3.13457	8.78213	up	long intergenic non-protein coding RNA 944	LINC00944	FALSE	Homo sapiens cDNA clone IMAGE:5267655. [BC038732]	387895		127220071	chr12	127220012	-	hs|12q24.32	BC038732	chr12:127220071-127220012		Hs.534660
A_23_P23090	8.74243	3.12803	8.74243	up	phosducin	PDC	FALSE	Homo sapiens phosducin (PDC), transcript variant 1, mRNA [NM_002597]	5132	GO:0001917|GO:0004859|GO:0007186|GO:0005634|GO:0007602|GO:0043086|GO:0007601|GO:0005829|GO:0001750	186413365	chr1	186413306	-	hs|1q31.1	NM_002597	chr1:186413365-186413306	NM_002597	Hs.654381
A_23_P253958	8.65299	3.1132	8.65299	up	leucine rich repeat containing 17	LRRC17	FALSE	Homo sapiens leucine rich repeat containing 17 (LRRC17), transcript variant 2, mRNA [NM_005824]	10234	GO:0033687|GO:0045671|GO:0048539|GO:0005615|GO:0001649	102584885	chr7	102584826	+	hs|7q22.1	NM_005824	chr7:102584826-102584885	NM_005824	Hs.567412
A_33_P3223002	8.48879	3.08556	8.48879	up	complement component 5a receptor 2	C5AR2	FALSE	Homo sapiens complement component 5a receptor 2 (C5AR2), transcript variant 1, mRNA [NM_001271749]	27202	GO:0005515|GO:0050679|GO:2000482|GO:0004944|GO:0005886|GO:0032720|GO:0045177|GO:0006954|GO:0009925|GO:1900165|GO:0006935|GO:0007186|GO:0090024|GO:0016021|GO:0070374	47845271	chr19	47845212	+	hs|19q13.32	NM_001271749	chr19:47845212-47845271	NM_001271749	Hs.534412
A_23_P61508	8.38642	3.06806	8.38642	up	cholinergic receptor, nicotinic, alpha 9 (neuronal)	CHRNA9	FALSE	Homo sapiens cholinergic receptor, nicotinic, alpha 9 (neuronal) (CHRNA9), mRNA [NM_017581]	55584	GO:0005262|GO:0042472|GO:0030054|GO:0005886|GO:0050910|GO:0045211|GO:0070588|GO:0007268|GO:0007204|GO:0005892|GO:0004889	40356724	chr4	40356665	+	hs|4p14	NM_017581	chr4:40356665-40356724	NM_017581	Hs.272278
A_33_P3318681	8.28465	3.05044	8.28465	up	transmembrane channel-like 3	TMC3	FALSE	Homo sapiens transmembrane channel-like 3 (TMC3), mRNA [NM_001080532]	342125	GO:0016021|GO:0006811	81625348	chr15	81625289	-	hs|15q25.1	NM_001080532	chr15:81625348-81625289	NM_001080532	Hs.253489
A_33_P3283700	8.27399	3.04858	8.27399	up			FALSE				77050954	chr13	77050895	-	hs|13q22.2		chr13:077050954-077050895
A_33_P3377714	8.24374	3.0433	8.24374	up			FALSE				75680975	chr9	75680916	-	hs|9q21.13		chr9:075680975-075680916
A_33_P3304668	8.23347	3.0415	8.23347	up	collagen, type I, alpha 1	COL1A1	FALSE	Homo sapiens collagen, type I, alpha 1 (COL1A1), mRNA [NM_000088]	1277	GO:0005515|GO:0042542|GO:0034504|GO:0034505|GO:0071300|GO:0007605|GO:0090263|GO:0048706|GO:0071560|GO:0015031|GO:0050900|GO:0005615|GO:0051591|GO:0042802|GO:0070208|GO:0030198|GO:0030199|GO:0030574|GO:0032355|GO:0030335|GO:0048407|GO:0030168|GO:0031960|GO:0001649|GO:0001501|GO:0001958|GO:0001957|GO:0060346|GO:0005788|GO:0032964|GO:0043589|GO:0045893|GO:0010812|GO:0010718|GO:0043434|GO:0046872|GO:…	48261568	chr17	48261509	-	hs|17q21.33	NM_000088	chr17:48261568-48261509	NM_000088	Hs.172928
A_23_P157865	8.20088	3.03578	8.20088	up	tenascin C	TNC	FALSE	Homo sapiens tenascin C (TNC), mRNA [NM_002160]	3371	GO:0008284|GO:0071300|GO:0045471|GO:0071799|GO:0005614|GO:0005615|GO:0071305|GO:0071774|GO:0007528|GO:0030198|GO:0014012|GO:0042475|GO:0007155|GO:0060739|GO:0009611|GO:0060740|GO:0005576|GO:0001649|GO:0009612|GO:0005604|GO:0010628|GO:0031012|GO:0007162|GO:0016020|GO:0042060|GO:0045545|GO:0060447	117783369	chr9	117783310	-	hs|9q33.1	NM_002160	chr9:117783369-117783310	NM_002160	Hs.143250
A_23_P205031	8.18323	3.03267	8.18323	up	collagen, type IV, alpha 2	COL4A2	FALSE	Homo sapiens collagen, type IV, alpha 2 (COL4A2), mRNA [NM_001846]	1284	GO:0005515|GO:0005587|GO:0071560|GO:0005576|GO:0001525|GO:0006351|GO:0043231|GO:0031012|GO:0022617|GO:0007411|GO:0030198|GO:0016525|GO:0030574|GO:0005788|GO:0070062|GO:0005201	111165320	chr13	111165261	+	hs|13q34	NM_001846	chr13:111165261-111165320	NM_001846	Hs.508716
A_23_P151895	8.16564	3.02957	8.16564	up	cartilage intermediate layer protein, nucleotide pyrophosphohydrolase	CILP	FALSE	Homo sapiens cartilage intermediate layer protein, nucleotide pyrophosphohydrolase (CILP), mRNA [NM_003613]	8483	GO:0031012|GO:0043569|GO:0004035|GO:0005578|GO:0004551|GO:0005615	65488673	chr15	65488614	-	hs|15q22.31	NM_003613	chr15:65488673-65488614	NM_003613	Hs.442180
A_33_P3238305	8.11335	3.0203	8.11335	up	MAP3K7 C-terminal like	MAP3K7CL	FALSE	Homo sapiens MAP3K7 C-terminal like (MAP3K7CL), transcript variant 3, mRNA [NM_001286617]	56911	GO:0005515|GO:0005634|GO:0005829	30505728	chr21	30505669	+	hs|21q21.3	NM_001286617	chr21:30505669-30505728	NM_001286617	Hs.222802
A_23_P321501	8.09494	3.01702	8.09494	up	dehydrogenase/reductase (SDR family) member 2	DHRS2	FALSE	Homo sapiens dehydrogenase/reductase (SDR family) member 2 (DHRS2), transcript variant 1, mRNA [NM_182908]	10202	GO:0043066|GO:0004090|GO:0008285|GO:0009636|GO:0005634|GO:0005635|GO:0005739|GO:0005737|GO:0005759|GO:0008207|GO:0034599|GO:0043011|GO:0070062|GO:0055114	24114560	chr14	24114500	+	hs|14q11.2	NM_182908	chr14:24114500-24114560	NM_182908	Hs.272499
A_19_P00806605	8.01734	3.00312	8.01734	up			FALSE				46953774	chr12	46953715	+	hs|12q13.11		chr12:046953715-046953774
A_33_P3307144	8.01274	3.0023	8.01274	up	glutamate receptor, ionotropic, kainate 2	GRIK2	FALSE	Homo sapiens glutamate receptor, ionotropic, kainate 2 (GRIK2), transcript variant 1, mRNA [NM_021956]	2898	GO:0030054|GO:0005886|GO:0005234|GO:0007268|GO:0006886|GO:0030425|GO:0019228|GO:0043524|GO:0034220|GO:0045211|GO:0048169|GO:0015277|GO:0006810|GO:0043025|GO:0001662|GO:0051967|GO:0060079|GO:0006874|GO:0035249|GO:0050804|GO:0007215|GO:0042734|GO:0035235|GO:0060080|GO:0032983|GO:0005887|GO:0050806|GO:0048172	102376420	chr6	102376361	+	hs|6q16.3	NM_021956	chr6:102376361-102376420	NM_021956	Hs.98262
A_23_P429449	8.00777	3.0014	8.00777	up	naked cuticle homolog 1 (Drosophila)	NKD1	FALSE	Homo sapiens naked cuticle homolog 1 (Drosophila) (NKD1), mRNA [NM_033119]	85407	GO:0001754|GO:0005515|GO:0045732|GO:0005886|GO:0005509|GO:2000096|GO:0000159|GO:0090249|GO:0030165|GO:0007525|GO:0005737|GO:0016055|GO:0090090	50667944	chr16	50667885	+	hs|16q12.1	NM_033119	chr16:50667885-50667944	NM_033119	Hs.187578
A_23_P214821	7.98405	2.99712	7.98405	up	endothelin 1	EDN1	FALSE	Homo sapiens endothelin 1 (EDN1), transcript variant 1, mRNA [NM_001955]	1906	GO:0005515|GO:0019722|GO:0005615|GO:0006885|GO:0019229|GO:0007507|GO:0001516|GO:0014032|GO:0015758|GO:0032496|GO:0003100|GO:0031583|GO:0030335|GO:0043179|GO:0030593|GO:0045840|GO:0000122|GO:0001701|GO:0005125|GO:0014065|GO:0032269|GO:0010595|GO:0045793|GO:0045321|GO:0007186|GO:0005179|GO:0035815|GO:0016049|GO:0010460|GO:0035810|GO:0030072|GO:0008284|GO:0042482|GO:0030818|GO:0007267|GO:0010259|GO:…	12296731	chr6	12296672	+	hs|6p24.1	NM_001955	chr6:12296672-12296731	NM_001955	Hs.511899
A_23_P155848	7.96163	2.99306	7.96163	up	dickkopf WNT signaling pathway inhibitor 2	DKK2	FALSE	Homo sapiens dickkopf WNT signaling pathway inhibitor 2 (DKK2), mRNA [NM_014421]	27123	GO:0090263|GO:0007275|GO:0016055|GO:0090090|GO:0005615	107843709	chr4	107843650	-	hs|4q25	NM_014421	chr4:107843709-107843650	NM_014421	Hs.211869
A_23_P47148	7.95826	2.99245	7.95826	up	NADPH oxidase 4	NOX4	FALSE	Homo sapiens NADPH oxidase 4 (NOX4), transcript variant 1, mRNA [NM_016931]	50507	GO:0051897|GO:0048471|GO:0008285|GO:2000573|GO:0045453|GO:0050660|GO:0071560|GO:0071480|GO:0050667|GO:0014911|GO:0072341|GO:0005739|GO:0016324|GO:0006954|GO:0000166|GO:0016175|GO:0043406|GO:0016174|GO:0070374|GO:0071333|GO:0042554|GO:0001666|GO:0043065|GO:0007569|GO:0072593|GO:0005730|GO:0009055|GO:0035051|GO:0000902|GO:0051496|GO:0019826|GO:0005789|GO:0016021|GO:0043020|GO:0071320|GO:2000379|GO:…	89059885	chr11	89059826	-	hs|11q14.3	NM_016931	chr11:89059885-89059826	NM_016931	Hs.371036
A_23_P39955	7.90687	2.98311	7.90687	up	actin, gamma 2, smooth muscle, enteric	ACTG2	FALSE	Homo sapiens actin, gamma 2, smooth muscle, enteric (ACTG2), transcript variant 1, mRNA [NM_001615]	72	GO:0006936|GO:0072562|GO:0005856|GO:0005615|GO:0005524|GO:0071944|GO:0005829	74146759	chr2	74146700	+	hs|2p13.1	NM_001615	chr2:74146700-74146759	NM_001615	Hs.516105
A_33_P3371889	7.85093	2.97286	7.85093	up	NUAK family, SNF1-like kinase, 1	NUAK1	FALSE	Homo sapiens NUAK family, SNF1-like kinase, 1 (NUAK1), mRNA [NM_014840]	9891	GO:0005515|GO:0035507|GO:0005730|GO:0005634|GO:0005524|GO:0030155|GO:0046872|GO:0006974|GO:0002039|GO:0005737|GO:0004674|GO:0042127|GO:0015630|GO:0006468|GO:2000772|GO:0007155	106461136	chr12	106461077	-	hs|12q23.3	NM_014840	chr12:106461136-106461077	NM_014840	Hs.524692
A_32_P74409	7.84466	2.97171	7.84466	up	chromosome 11 open reading frame 96	C11orf96	FALSE	Homo sapiens chromosome 11 open reading frame 96 (C11orf96), mRNA [NM_001145033]	387763		43965397	chr11	43965338	+	hs|11p11.2	NM_001145033	chr11:43965338-43965397	NM_001145033	Hs.530443
A_24_P253003	7.77231	2.95834	7.77231	up	wingless-type MMTV integration site family, member 11	WNT11	FALSE	Homo sapiens wingless-type MMTV integration site family, member 11 (WNT11), mRNA [NM_004626]	7481	GO:0030308|GO:0030325|GO:0044212|GO:0071300|GO:0048706|GO:0032915|GO:0061101|GO:0048844|GO:0030282|GO:0060675|GO:0005615|GO:0005109|GO:0005737|GO:0090037|GO:0070830|GO:0072177|GO:0030182|GO:0045860|GO:0060548|GO:0060021|GO:0031667|GO:0090090|GO:0060070|GO:0072201|GO:0030336|GO:0043066|GO:0030335|GO:0043065|GO:0060412|GO:0005578|GO:0090272|GO:0005576|GO:0030295|GO:0003151|GO:0001649|GO:0010628|GO:…	75897645	chr11	75897586	-	hs|11q13.5	NM_004626	chr11:75897645-75897586	NM_004626	Hs.108219
A_23_P14083	7.76957	2.95784	7.76957	up	adhesion molecule with Ig-like domain 2	AMIGO2	FALSE	Homo sapiens adhesion molecule with Ig-like domain 2 (AMIGO2), transcript variant 2, mRNA [NM_181847]	347902	GO:0005515|GO:0043069|GO:0043066|GO:0005886|GO:0005634|GO:0016021|GO:0007156|GO:0007157	47470990	chr12	47470931	-	hs|12q13.11	NM_181847	chr12:47470990-47470931	NM_181847	Hs.121520
A_23_P151805	7.76599	2.95717	7.76599	up	fibulin 5	FBLN5	FALSE	Homo sapiens fibulin 5 (FBLN5), mRNA [NM_006329]	10516	GO:0005515|GO:0005509|GO:0005578|GO:0005576|GO:0071953|GO:0008022|GO:0001558|GO:0005615|GO:2000121|GO:0031012|GO:0005178|GO:0007160|GO:0030198|GO:0034394|GO:0070062|GO:0048251	92336140	chr14	92336081	-	hs|14q32.12	NM_006329	chr14:92336140-92336081	NM_006329	Hs.332708
A_23_P206501	7.72198	2.94897	7.72198	up	C-type lectin domain family 18, member B	CLEC18B	FALSE	Homo sapiens C-type lectin domain family 18, member B (CLEC18B), mRNA [NM_001011880]	497190	GO:0030246|GO:0005576	74442597	chr16	74442538	-	hs|16q23.1	NM_001011880	chr16:74442597-74442538	NM_001011880	Hs.556045
A_33_P3214869	7.6723	2.93966	7.6723	up	karyopherin alpha 7 (importin alpha 8)	KPNA7	FALSE	Homo sapiens karyopherin alpha 7 (importin alpha 8) (KPNA7), mRNA [NM_001145715]	402569	GO:0019221|GO:0008565|GO:0005654|GO:0006606|GO:0005829	98771272	chr7	98771213	-	hs|7q22.1	NM_001145715	chr7:98771272-98771213	NM_001145715	Hs.253050
A_33_P3310929	7.63393	2.93243	7.63393	up	ADAM metallopeptidase domain 12	ADAM12	FALSE	Homo sapiens ADAM metallopeptidase domain 12 (ADAM12), transcript variant 1, mRNA [NM_003474]	8038	GO:0005515|GO:0017124|GO:0007173|GO:0005886|GO:0006508|GO:0008270|GO:0007520|GO:0005576|GO:0016021|GO:0007155|GO:0004222|GO:0008237	127703502	chr10	127703443	-	hs|10q26.2	NM_003474	chr10:127703502-127703443	NM_003474	Hs.594351
A_23_P119196	7.53068	2.91278	7.53068	up	Kruppel-like factor 2	KLF2	FALSE	Homo sapiens Kruppel-like factor 2 (KLF2), mRNA [NM_016270]	10365	GO:0051247|GO:0071499|GO:0070301|GO:0003700|GO:0032715|GO:0005634|GO:0071409|GO:0001701|GO:0006351|GO:0046872|GO:0060509|GO:0043565|GO:0000902|GO:0043249|GO:0035264|GO:0045944|GO:0071356|GO:0071347|GO:0036003	16438305	chr19	16438246	+	hs|19p13.11	NM_016270	chr19:16438246-16438305	NM_016270	Hs.744182
A_24_P40626	7.4445	2.89618	7.4445	up	gremlin 2, DAN family BMP antagonist	GREM2	FALSE	Homo sapiens gremlin 2, DAN family BMP antagonist (GREM2), mRNA [NM_022469]	64388	GO:0060300|GO:0010172|GO:0019221|GO:0005576|GO:0030509|GO:0008201|GO:0005615|GO:0005125	240654036	chr1	240653977	-	hs|1q43	NM_022469	chr1:240654036-240653977	NM_022469	Hs.98206
A_33_P3412795	7.44232	2.89575	7.44232	up			FALSE				31047351	chr5	31047292	+	hs|5p13.3		chr5:031047292-031047351
A_24_P709377	7.39731	2.887	7.39731	up	PAX8 antisense RNA 1	PAX8-AS1	FALSE	Homo sapiens PAX8 antisense RNA 1 (PAX8-AS1), transcript variant 1, long non-coding RNA [NR_015377]	654433		114024307	chr2	114024248	+	hs|2q13	NR_015377	chr2:114024248-114024307	NR_015377	Hs.656660
A_23_P1691	7.3308	2.87397	7.3308	up	matrix metallopeptidase 1 (interstitial collagenase)	MMP1	FALSE	Homo sapiens matrix metallopeptidase 1 (interstitial collagenase) (MMP1), transcript variant 1, mRNA [NM_002421]	4312	GO:0005509|GO:0005578|GO:0005576|GO:0050900|GO:0022617|GO:0007596|GO:0030198|GO:0030574|GO:0006508|GO:0016032|GO:0008270|GO:0004222|GO:0044267	102660756	chr11	102660697	-	hs|11q22.2	NM_002421	chr11:102660756-102660697	NM_002421	Hs.83169
A_33_P3261520	7.30777	2.86943	7.30777	up			FALSE	ATPase, H+ transporting, lysosomal accessory protein 1-like [Source:HGNC Symbol;Acc:28091] [ENST00000508366]			81682316	chr5	81682257	+	hs|5q14.2	XR_108587	chr5:81682257-81682316	XR_108587	Hs.729805
A_32_P83049	7.17583	2.84315	7.17583	up	EFR3 homolog B (S. cerevisiae)	EFR3B	FALSE	Homo sapiens EFR3 homolog B (S. cerevisiae) (EFR3B), mRNA [NM_014971]	22979		25382004	chr2	25381946	+	hs|2p23.3	NM_014971	chr2:25381946-25382004	NM_014971	Hs.4892
A_33_P3358208	7.10602	2.82904	7.10602	up	peptidyl arginine deiminase, type I	PADI1	FALSE	Homo sapiens peptidyl arginine deiminase, type I (PADI1), mRNA [NM_013358]	29943	GO:0018101|GO:0005737|GO:0005509|GO:0004668|GO:0070062	17572501	chr1	17572442	+	hs|1p36.13	NM_013358	chr1:17572442-17572501	NM_013358	Hs.412941
A_33_P3738458	7.02693	2.81289	7.02693	up	tensin 1	TNS1	FALSE	Homo sapiens tensin 1 (TNS1), mRNA [NM_022648]	7145	GO:0005515|GO:0010761|GO:0005737|GO:0009986|GO:0007044|GO:0003779|GO:0005856|GO:0005925	218667628	chr2	218667569	-	hs|2q35	NM_022648	chr2:218667628-218667569	NM_022648	Hs.471381
A_33_P3378126	6.96068	2.79923	6.96068	up	F-box protein 32	FBXO32	FALSE	Homo sapiens F-box protein 32 (FBXO32), transcript variant 1, mRNA [NM_058229]	114907	GO:0005515|GO:0030018|GO:0016567|GO:0005730|GO:0014894	124515447	chr8	124515388	-	hs|8q24.13	NM_058229	chr8:124515447-124515388	NM_058229	Hs.403933
A_33_P3353502	6.87158	2.78064	6.87158	up	phospholipase C, beta 4	PLCB4	FALSE	Homo sapiens phospholipase C, beta 4 (PLCB4), transcript variant 2, mRNA [NM_182797]	5332	GO:0043647|GO:0005509|GO:0014069|GO:0005634|GO:0044281|GO:0030425|GO:0005790|GO:0005829|GO:0016042|GO:0035556|GO:0004629|GO:0004435|GO:0004871	9319684	chr20	9319625	+	hs|20p12.2	NM_182797	chr20:9319625-9319684	NM_182797	Hs.472101
A_24_P149124	6.86874	2.78005	6.86874	up	neuronal regeneration related protein	NREP	FALSE	Homo sapiens neuronal regeneration related protein (NREP), transcript variant 1, mRNA [NM_004772]	9315	GO:0005515|GO:0031103|GO:0005737|GO:0045664|GO:0005634|GO:0017015	111065150	chr5	111065091	-	hs|5q22.1	NM_004772	chr5:111065150-111065091	NM_004772	Hs.36053
A_33_P3329522	6.84264	2.77455	6.84264	up	leucine rich repeat containing 17	LRRC17	FALSE	Homo sapiens leucine rich repeat containing 17 (LRRC17), transcript variant 1, mRNA [NM_001031692]	10234	GO:0033687|GO:0045671|GO:0048539|GO:0005615|GO:0001649	102580031	chr7	102579972	+	hs|7q22.1	NM_001031692	chr7:102579972-102580031	NM_001031692	Hs.567412
A_23_P414913	6.83755	2.77348	6.83755	up	GLI pathogenesis-related 2	GLIPR2	FALSE	Homo sapiens GLI pathogenesis-related 2 (GLIPR2), transcript variant 1, mRNA [NM_022343]	152007	GO:0000139|GO:0010718|GO:0070374|GO:0010634|GO:0042803|GO:0070062	36163822	chr9	36163763	+	hs|9p13.3	NM_022343	chr9:36163763-36163822	NM_022343	Hs.493819
A_23_P112241	6.81018	2.76769	6.81018	up	DnaJ (Hsp40) homolog, subfamily B, member 5	DNAJB5	FALSE	Homo sapiens DnaJ (Hsp40) homolog, subfamily B, member 5 (DNAJB5), transcript variant 3, mRNA [NM_012266]	25822	GO:0006986|GO:0005515|GO:0006457|GO:0051087|GO:0005634|GO:0051082|GO:0000122|GO:0005829	34998340	chr9	34998281	+	hs|9p13.3	NM_012266	chr9:34998281-34998340	NM_012266	Hs.237506
A_33_P3286953	6.78639	2.76264	6.78639	up	ADAM metallopeptidase with thrombospondin type 1 motif, 6	ADAMTS6	FALSE	Homo sapiens ADAM metallopeptidase with thrombospondin type 1 motif, 6 (ADAMTS6), mRNA [NM_197941]	11174	GO:0006508|GO:0005578|GO:0008270|GO:0004222|GO:0008237	64447414	chr5	64447355	-	hs|5q12.3	NM_197941	chr5:64447414-64447355	NM_197941	Hs.482291
A_33_P3409655	6.76914	2.75897	6.76914	up			FALSE				151375557	chr3	151375498	+	hs|3q25.1		chr3:151375498-151375557
A_23_P38732	6.76338	2.75774	6.76338	up	cadherin 2, type 1, N-cadherin (neuronal)	CDH2	FALSE	Homo sapiens cadherin 2, type 1, N-cadherin (neuronal) (CDH2), mRNA [NM_001792]	1000	GO:0005515|GO:0008013|GO:0005886|GO:0048514|GO:0016342|GO:0045202|GO:0005916|GO:0016339|GO:0042692|GO:0016324|GO:0005913|GO:0014704|GO:0005911|GO:0007155|GO:0090090|GO:0007156|GO:0007157|GO:0070062|GO:0045295|GO:0045294|GO:0019903|GO:0034329|GO:0005509|GO:0030027|GO:0045216|GO:0051149|GO:0016477|GO:0016021|GO:0043410|GO:0051146|GO:0034332	25532140	chr18	25532081	-	hs|18q12.1	NM_001792	chr18:25532140-25532081	NM_001792	Hs.464829
A_33_P3233150	6.74757	2.75437	6.74757	up	zinc finger, SWIM-type containing 4	ZSWIM4	FALSE	Homo sapiens zinc finger, SWIM-type containing 4 (ZSWIM4), mRNA [NM_023072]	65249	GO:0008270	13943037	chr19	13942978	+	hs|19p13.13	NM_023072	chr19:13942978-13943037	NM_023072	Hs.466015
A_33_P3370787	6.74299	2.75339	6.74299	up	EPH receptor B2	EPHB2	FALSE	Homo sapiens EPH receptor B2 (EPHB2), transcript variant 2, mRNA [NM_004442]	2048	GO:0005515|GO:0031290|GO:0030424|GO:0071679|GO:0001655|GO:0048593|GO:0030425|GO:0005005|GO:0007413|GO:0007411|GO:0043025|GO:0060021|GO:0060996|GO:0060997|GO:0007612|GO:0051965|GO:0042472|GO:0048013|GO:0005102|GO:0018108|GO:0021952|GO:0001525|GO:0005524|GO:0007399|GO:0016310|GO:0022038|GO:0005887|GO:0050771|GO:0004713|GO:0008046|GO:0021631|GO:0050878|GO:0048170	23240100	chr1	23240041	+	hs|1p36.12	NM_004442	chr1:23240041-23240100	NM_004442	Hs.523329
A_23_P122924	6.62913	2.72882	6.62913	up	inhibin, beta A	INHBA	FALSE	Homo sapiens inhibin, beta A (INHBA), mRNA [NM_002192]	3624	GO:0005515|GO:0042541|GO:0030308|GO:0042701|GO:0035987|GO:0030154|GO:0042802|GO:0071397|GO:0045077|GO:0001942|GO:0046982|GO:0046882|GO:0006952|GO:0046881|GO:0046880|GO:0032924|GO:0045786|GO:0005125|GO:0045650|GO:0032270|GO:0005179|GO:0045648|GO:0045893|GO:0008083|GO:0040007|GO:0060279|GO:0045578|GO:0008285|GO:0007267|GO:0071372|GO:0000082|GO:0001541|GO:0070699|GO:0002244|GO:0045944|GO:0061029|GO:…	41729305	chr7	41729246	-	hs|7p14.1	NM_002192	chr7:41729305-41729246	NM_002192	Hs.583348
A_19_P00328159	6.61177	2.72504	6.61177	up			FALSE				100859694	chr2	100859635	+	hs|2q11.2		chr2:100859635-100859694
A_19_P00324470	6.59594	2.72158	6.59594	up	MIR143 host gene (non-protein coding)	MIR143HG	FALSE	Homo sapiens MIR143 host gene (non-protein coding) (MIR143HG), transcript variant 1, long non-coding RNA [NR_105059]	728264		148812373	chr5	148812314	+	hs|5q32	NR_105059	chr5:148812314-148812373	NR_105059	Hs.744892
A_19_P00320294	6.58919	2.7201	6.58919	up			FALSE				27066535	chr22	27066476	-	hs|22q12.1		chr22:027066535-027066476
A_33_P3291619	6.56398	2.71457	6.56398	up	uncharacterized LOC399715	LOC399715	FALSE	Homo sapiens uncharacterized LOC399715 (LOC399715), long non-coding RNA [NR_040079]	399715		6377906	chr10	6377847	+	hs|10p15.1	NR_040079	chr10:6377847-6377906	NR_040079	Hs.58963
A_23_P418031	6.52342	2.70563	6.52342	up	intermediate filament family orphan 2	IFFO2	FALSE	Homo sapiens intermediate filament family orphan 2 (IFFO2), mRNA [NM_001136265]	126917	GO:0005882|GO:0005198	19230868	chr1	19230809	-	hs|1p36.13	NM_001136265	chr1:19230868-19230809	NM_001136265	Hs.466625
A_33_P3394213	6.47629	2.69517	6.47629	up	glutamate receptor, ionotropic, N-methyl-D-aspartate 3B	GRIN3B	FALSE	Homo sapiens glutamate receptor, ionotropic, N-methyl-D-aspartate 3B (GRIN3B), mRNA [NM_138690]	116444	GO:0005262|GO:0005261|GO:0030054|GO:0005234|GO:0017146|GO:0030594|GO:0051205|GO:0035249|GO:0030425|GO:0035235|GO:0034220|GO:0004972|GO:0045211|GO:0070588|GO:0051924|GO:0043025|GO:0016594|GO:0042165	1009707	chr19	1009648	+	hs|19p13.3	NM_138690	chr19:1009648-1009707	NM_138690	Hs.660378
A_32_P116556	6.45271	2.6899	6.45271	up	zinc finger protein 469	ZNF469	FALSE	Homo sapiens zinc finger protein 469 (ZNF469), mRNA [NM_001127464]	84627	GO:0006355|GO:0005634|GO:0003677|GO:0046872|GO:0006351	88507146	chr16	88507087	+	hs|16q24.2	NM_001127464	chr16:88507087-88507146	NM_001127464	Hs.54925
A_23_P206022	6.42445	2.68357	6.42445	up	integrin, alpha 11	ITGA11	FALSE	Homo sapiens integrin, alpha 11 (ITGA11), mRNA [NM_001004439]	22801	GO:0008305|GO:0007517|GO:0016020|GO:0007160|GO:0005886|GO:0030198|GO:0007229|GO:0005518|GO:0007155|GO:0046872|GO:0001649	68594130	chr15	68594071	-	hs|15q23	NM_001004439	chr15:68594130-68594071	NM_001004439	Hs.436416
A_23_P365201	6.38655	2.67504	6.38655	up	otopetrin 3	OTOP3	FALSE	Homo sapiens otopetrin 3 (OTOP3), transcript variant 1, mRNA [NM_178233]	347741	GO:0016021|GO:0046872	72942780	chr17	72939785	+	hs|17q25.1	NM_178233	chr17:72939785-72942780	NM_178233	Hs.454407
A_33_P3298159	6.38216	2.67404	6.38216	up	prostaglandin D2 synthase 21kDa (brain)	PTGDS	FALSE	Homo sapiens prostaglandin D2 synthase 21kDa (brain) (PTGDS), mRNA [NM_000954]	5730	GO:0005791|GO:0019369|GO:0019371|GO:0005215|GO:0048471|GO:0031965|GO:0005504|GO:0005794|GO:0045187|GO:0004667|GO:0051384|GO:0005576|GO:0044281|GO:0005615|GO:0001516|GO:0005501|GO:0005789|GO:0006810|GO:0070062	139876193	chr9	139876134	+	hs|9q34.3	NM_000954	chr9:139876134-139876193	NM_000954	Hs.446429
A_19_P00322605	6.34046	2.66459	6.34046	up	long intergenic non-protein coding RNA 1013	LINC01013	FALSE	long intergenic non-protein coding RNA 1013 [Source:HGNC Symbol;Acc:48987] [ENST00000458028]	100507254		132467881	chr6	132467822	+	hs|6q23.2	TCONS_00011190	chr6:132467822-132467881		Hs.103070
A_33_P3413741	6.26045	2.64627	6.26045	up	oxytocin receptor	OXTR	FALSE	Homo sapiens oxytocin receptor (OXTR), mRNA [NM_000916]	5021	GO:0005886|GO:0060406|GO:0043434|GO:0060206|GO:0045777|GO:0042220|GO:0007204|GO:0021537|GO:0007507|GO:0016324|GO:0006936|GO:0005913|GO:0001967|GO:0070474|GO:0004990|GO:0005000|GO:0060455|GO:0007613|GO:0070371|GO:0034097|GO:0032355|GO:0051965|GO:0042711|GO:0007565|GO:0042493|GO:0051968|GO:0034059|GO:0060137|GO:0048565|GO:0030431|GO:0010701|GO:0032230|GO:0042713|GO:0005902|GO:0001975|GO:0007186|GO:…	8792187	chr3	8792128	-	hs|3p25.3	NM_000916	chr3:8792187-8792128	NM_000916	Hs.2820
A_23_P167129	6.24838	2.64348	6.24838	up	hedgehog interacting protein	HHIP	FALSE	Homo sapiens hedgehog interacting protein (HHIP), mRNA [NM_022475]	64399	GO:0005515|GO:0048038|GO:0009986|GO:0016901|GO:0005975|GO:0048705|GO:0045879|GO:0005576|GO:0009953|GO:0007224|GO:0007405|GO:0005737|GO:0060441|GO:0040036|GO:0005887|GO:0008270|GO:0009968|GO:0097108|GO:0055114	145658988	chr4	145658929	+	hs|4q31.21	NM_022475	chr4:145658929-145658988	NM_022475	Hs.507991
A_23_P106602	6.2159	2.63596	6.2159	up	cysteine-rich secretory protein LCCL domain containing 2	CRISPLD2	FALSE	Homo sapiens cysteine-rich secretory protein LCCL domain containing 2 (CRISPLD2), mRNA [NM_031476]	83716	GO:0031012|GO:0030133|GO:0060325|GO:0030324|GO:0030198|GO:0005576|GO:0008201	84942197	chr16	84942138	+	hs|16q24.1	NM_031476	chr16:84942138-84942197	NM_031476	Hs.513779
A_23_P62999	6.21322	2.63534	6.21322	up	exostosin-like glycosyltransferase 1	EXTL1	FALSE	Homo sapiens exostosin-like glycosyltransferase 1 (EXTL1), mRNA [NM_004455]	2134	GO:0050508|GO:0001501|GO:0031227|GO:0006486|GO:0016021	26362805	chr1	26362746	+	hs|1p36.11	NM_004455	chr1:26362746-26362805	NM_004455	Hs.150956
A_23_P77048	6.2065	2.63378	6.2065	up	solute carrier family 25 (mitochondrial carnitine/acylcarnitine carrier), member 29	SLC25A29	FALSE	Homo sapiens solute carrier family 25 (mitochondrial carnitine/acylcarnitine carrier), member 29 (SLC25A29), transcript variant 1, mRNA [NM_001039355]	123096	GO:0005743|GO:0016021|GO:0015227	100757547	chr14	100757488	-	hs|14q32.2	NM_001039355	chr14:100757547-100757488	NM_001039355	Hs.578109
A_33_P3212860	6.19558	2.63124	6.19558	up	amelotin	AMTN	FALSE	Homo sapiens amelotin (AMTN), transcript variant 1, mRNA [NM_212557]	401138	GO:0003674|GO:0005911|GO:0005605|GO:0005578|GO:0042475|GO:0007155|GO:0031214	71398455	chr4	71398396	+	hs|4q13.3	NM_212557	chr4:71398396-71398455	NM_212557	Hs.453069
A_33_P3236568	6.1887	2.62964	6.1887	up	late cornified envelope 2D	LCE2D	FALSE	Homo sapiens late cornified envelope 2D (LCE2D), mRNA [NM_178430]	353141	GO:0031424	152636972	chr1	152636913	+	hs|1q21.3	NM_178430	chr1:152636913-152636972	NM_178430	Hs.490225
A_33_P3258627	6.18034	2.62769	6.18034	up			FALSE				238330122	chr2	238330063	-	hs|2q37.3		chr2:238330122-238330063
A_23_P104741	6.15547	2.62187	6.15547	up	kin of IRRE like 3 (Drosophila)	KIRREL3	FALSE	Homo sapiens kin of IRRE like 3 (Drosophila) (KIRREL3), transcript variant 1, mRNA [NM_032531]	84623	GO:0030097|GO:0005515|GO:0030424|GO:0005886|GO:0043198|GO:0021740|GO:0005576|GO:0016021|GO:0001764	126293470	chr11	126293411	-	hs|11q24.2	NM_032531	chr11:126293470-126293411	NM_032531	Hs.376015
A_33_P3490572	6.14746	2.61999	6.14746	up	peptidase M20 domain containing 1	PM20D1	FALSE	Homo sapiens peptidase M20 domain containing 1 (PM20D1), mRNA [NM_152491]	148811	GO:0050792|GO:0003674|GO:0006508|GO:0008233|GO:0050691|GO:0046872|GO:0070062	205797219	chr1	205797160	-	hs|1q32.1	NM_152491	chr1:205797219-205797160	NM_152491	Hs.177744
A_23_P57417	6.1372	2.61758	6.1372	up	matrix metallopeptidase 11 (stromelysin 3)	MMP11	FALSE	Homo sapiens matrix metallopeptidase 11 (stromelysin 3) (MMP11), mRNA [NM_005940]	4320	GO:0045599|GO:0005796|GO:0005509|GO:0005578|GO:0005576|GO:0007275|GO:0031012|GO:0022617|GO:0030198|GO:0030199|GO:0030574|GO:0006508|GO:0071711|GO:0008270|GO:0004222	24126332	chr22	24126273	+	hs|22q11.23	NM_005940	chr22:24126273-24126332	NM_005940	Hs.143751
A_24_P299318	6.12871	2.61558	6.12871	up	family with sequence similarity 101, member B	FAM101B	FALSE	Homo sapiens family with sequence similarity 101, member B (FAM101B), mRNA [NM_182705]	359845	GO:0030036|GO:0031005|GO:0001837|GO:0015629	289939	chr17	289880	-	hs|17p13.3	NM_182705	chr17:289939-289880	NM_182705	Hs.741149
A_24_P592012	6.0987	2.6085	6.0987	up	zinc finger and BTB domain containing 46	ZBTB46	FALSE	Homo sapiens zinc finger and BTB domain containing 46 (ZBTB46), mRNA [NM_025224]	140685	GO:0006355|GO:2001200|GO:0045656|GO:0030853|GO:0005634|GO:0003676|GO:0045650|GO:2001199|GO:0046872|GO:0006351	62375280	chr20	62375221	-	hs|20q13.33	NM_025224	chr20:62375280-62375221	NM_025224	Hs.585028
A_24_P497464	6.05059	2.59708	6.05059	up	SOX9 antisense RNA 1	SOX9-AS1	FALSE	Homo sapiens SOX9 antisense RNA 1 (SOX9-AS1), transcript variant 1, long non-coding RNA [NR_103738]	400618		70067254	chr17	70067195	-	hs|17q24.3	NR_103738	chr17:70067254-70067195	NR_103738	Hs.657374
A_24_P931443	6.04916	2.59673	6.04916	up	G protein-coupled receptor 68	GPR68	FALSE	Homo sapiens G protein-coupled receptor 68 (GPR68), transcript variant 2, mRNA [NM_003485]	8111	GO:0006954|GO:0007186|GO:0005886|GO:0005887|GO:0004930	91698988	chr14	91698929	-	hs|14q32.11	NM_003485	chr14:91698988-91698929	NM_003485	Hs.8882
A_19_P00810085	6.04904	2.59671	6.04904	up	long intergenic non-protein coding RNA 607	LINC00607	FALSE	long intergenic non-protein coding RNA 607 [Source:HGNC Symbol;Acc:43944] [ENST00000419922]	646324		216484897	chr2	216484838	-	hs|2q35	TCONS_l2_00016081	chr2:216484897-216484838		Hs.655713
A_33_P3224324	5.99053	2.58268	5.99053	up	NADPH oxidase 4	NOX4	FALSE	Homo sapiens NADPH oxidase 4 (NOX4), transcript variant NOX4B, mRNA [NM_001143836]	50507	GO:0051897|GO:0048471|GO:0008285|GO:2000573|GO:0045453|GO:0050660|GO:0071560|GO:0071480|GO:0050667|GO:0014911|GO:0072341|GO:0005739|GO:0016324|GO:0006954|GO:0000166|GO:0016175|GO:0043406|GO:0016174|GO:0070374|GO:0071333|GO:0042554|GO:0001666|GO:0043065|GO:0007569|GO:0072593|GO:0005730|GO:0009055|GO:0035051|GO:0000902|GO:0051496|GO:0019826|GO:0005789|GO:0016021|GO:0043020|GO:0071320|GO:2000379|GO:…	89223692	chr11	89223633	-	hs|11q14.3	NM_001143836	chr11:89223692-89223633	NM_001143836	Hs.371036
A_33_P3394933	5.98804	2.58208	5.98804	up	prolyl 4-hydroxylase, alpha polypeptide II	P4HA2	FALSE	Homo sapiens prolyl 4-hydroxylase, alpha polypeptide II (P4HA2), transcript variant 2, mRNA [NM_001017973]	8974	GO:0005737|GO:0031418|GO:0005506|GO:0005783|GO:0018401|GO:0009055|GO:0005788|GO:0005634|GO:0004656|GO:0016702|GO:0055114|GO:0043231	131549669	chr5	131549610	-	hs|5q31.1	NM_001017973	chr5:131549669-131549610	NM_001017973	Hs.519568
A_32_P8546	5.98311	2.5809	5.98311	up	long intergenic non-protein coding RNA 473	LINC00473	FALSE	Homo sapiens long intergenic non-protein coding RNA 473 (LINC00473), transcript variant 1, long non-coding RNA [NR_026860]	90632	GO:0006351	166353209	chr6	166353150	-	hs|6q27	NR_026860	chr6:166353209-166353150	NR_026860	Hs.31917
A_33_P3214159	5.97324	2.57851	5.97324	up	cadherin 2, type 1, N-cadherin (neuronal)	CDH2	FALSE	Homo sapiens cadherin 2, type 1, N-cadherin (neuronal) (CDH2), mRNA [NM_001792]	1000	GO:0005515|GO:0008013|GO:0005886|GO:0048514|GO:0016342|GO:0045202|GO:0005916|GO:0016339|GO:0042692|GO:0016324|GO:0005913|GO:0014704|GO:0005911|GO:0007155|GO:0090090|GO:0007156|GO:0007157|GO:0070062|GO:0045295|GO:0045294|GO:0019903|GO:0034329|GO:0005509|GO:0030027|GO:0045216|GO:0051149|GO:0016477|GO:0016021|GO:0043410|GO:0051146|GO:0034332	25530995	chr18	25530936	-	hs|18q12.1	NM_001792	chr18:25530995-25530936	NM_001792	Hs.464829
A_19_P00327273	5.96833	2.57733	5.96833	up			FALSE				106562403	chr3	106562344	+	hs|3q13.12		chr3:106562344-106562403
A_19_P00322705	5.94093	2.57069	5.94093	up	myocardial infarction associated transcript (non-protein coding)	MIAT	FALSE	Homo sapiens myocardial infarction associated transcript (non-protein coding) (MIAT), transcript variant 1, long non-coding RNA [NR_003491]	440823		27064371	chr22	27064312	+	hs|22q12.1	NR_003491	chr22:27064312-27064371	NR_003491	Hs.517502
A_33_P3358601	5.9397	2.57039	5.9397	up	interferon induced transmembrane protein 10	IFITM10	FALSE	Homo sapiens interferon induced transmembrane protein 10 (IFITM10), mRNA [NM_001170820]	402778	GO:0009607|GO:0005886|GO:0016021	1753699	chr11	1753640	-	hs|11p15.5	NM_001170820	chr11:1753699-1753640	NM_001170820	Hs.121575
A_23_P15146	5.93254	2.56865	5.93254	up	interleukin 32	IL32	FALSE	Homo sapiens interleukin 32 (IL32), transcript variant 1, mRNA [NM_001012631]	9235	GO:0005515|GO:0006955|GO:0006952|GO:0007155|GO:0005615|GO:0005125	3119367	chr16	3119308	+	hs|16p13.3	NM_001012631	chr16:3119308-3119367	NM_001012631	Hs.943
A_24_P318656	5.88865	2.55794	5.88865	up	integrin, beta 3 (platelet glycoprotein IIIa, antigen CD61)	ITGB3	FALSE	Homo sapiens integrin, beta 3 (platelet glycoprotein IIIa, antigen CD61) (ITGB3), mRNA [NM_000212]	3690	GO:0005515|GO:0030949|GO:0005886|GO:0050731|GO:0045124|GO:0005634|GO:0050900|GO:0042802|GO:0032147|GO:0030198|GO:0006457|GO:0007411|GO:0031092|GO:0016032|GO:0004872|GO:0007155|GO:0050839|GO:0070062|GO:0042470|GO:0008305|GO:0031258|GO:0010745|GO:0060055|GO:0003756|GO:0014909|GO:0030168|GO:0045715|GO:0005161|GO:0050748|GO:0010888|GO:0070527|GO:0043235|GO:0010595|GO:0001938|GO:0007160|GO:0005887|GO:…	45389086	chr17	45389027	+	hs|17q21.32	NM_000212	chr17:45389027-45389086	NM_000212	Hs.218040
A_19_P00804050	5.84318	2.54675	5.84318	up			FALSE				113883306	chr10	113883247	-	hs|10q25.2		chr10:113883306-113883247
A_33_P3338788	5.79098	2.53381	5.79098	up			FALSE				105878291	chr14	105878232	-	hs|14q32.33		chr14:105878291-105878232
A_24_P918907	5.78783	2.53302	5.78783	up	family with sequence similarity 115, member C pseudogene	LOC154761	FALSE	Homo sapiens family with sequence similarity 115, member C pseudogene (LOC154761), non-coding RNA [NR_015421]	154761		143509926	chr7	143509867	-	hs|7q35	NR_015421	chr7:143509926-143509867	NR_015421	Hs.716689
A_33_P3256920	5.7754	2.52992	5.7754	up	wingless-type MMTV integration site family, member 7B	WNT7B	FALSE	Homo sapiens wingless-type MMTV integration site family, member 7B (WNT7B), mRNA [NM_058238]	7477	GO:0060710|GO:0072236|GO:0070307|GO:0071300|GO:0046330|GO:0005615|GO:0005109|GO:0016055|GO:0060033|GO:0005796|GO:0072089|GO:0051384|GO:0072207|GO:0072205|GO:0001701|GO:0021871|GO:0045165|GO:0050808|GO:0005788|GO:0060484|GO:0060535|GO:0032364|GO:0060482|GO:0051145|GO:0008284|GO:0060428|GO:0005886|GO:0032536|GO:0030324|GO:0060425|GO:0072054|GO:0045879|GO:0072053|GO:0048144|GO:0060669|GO:0072061|GO:…	46319002	chr22	46318943	-	hs|22q13.31	NM_058238	chr22:46319002-46318943	NM_058238	Hs.512714
A_24_P810290	5.75399	2.52456	5.75399	up	phosphatidic acid phosphatase type 2 domain containing 1A	PPAPDC1A	FALSE	Homo sapiens phosphatidic acid phosphatase type 2 domain containing 1A (PPAPDC1A), mRNA [NM_001030059]	196051	GO:0005886|GO:0046839|GO:0045087|GO:0016021|GO:0008195|GO:0038096	122349161	chr10	122349102	+	hs|10q26.12	NM_001030059	chr10:122349102-122349161	NM_001030059	Hs.40479
A_33_P3243449	5.72017	2.51606	5.72017	up	CD70 molecule	CD70	FALSE	Homo sapiens CD70 molecule (CD70), mRNA [NM_001252]	970	GO:0005515|GO:0005164|GO:0005886|GO:0008283|GO:0005102|GO:0007267|GO:0097191|GO:0002020|GO:0005125|GO:0005615|GO:0007165|GO:0006955|GO:0005887|GO:0070062	6585926	chr19	6585867	-	hs|19p13.3	NM_001252	chr19:6585926-6585867	NM_001252	Hs.501497
A_32_P164246	5.71725	2.51532	5.71725	up	forkhead box Q1	FOXQ1	FALSE	Homo sapiens forkhead box Q1 (FOXQ1), mRNA [NM_033260]	94234	GO:0005667|GO:0007389|GO:0006366|GO:0008301|GO:0003705|GO:0005634|GO:0000122|GO:0031069|GO:0043565|GO:0051090|GO:0003690|GO:0009888|GO:0008134	1314688	chr6	1314629	+	hs|6p25.3	NM_033260	chr6:1314629-1314688	NM_033260	Hs.591352
A_23_P360964	5.71027	2.51356	5.71027	up	dishevelled-binding antagonist of beta-catenin 3	DACT3	FALSE	Homo sapiens dishevelled-binding antagonist of beta-catenin 3 (DACT3), mRNA [NM_145056]	147906	GO:0030308|GO:0070097|GO:0005080|GO:0030178|GO:0051018|GO:0016055|GO:0035414|GO:0042802	47150965	chr19	47150906	-	hs|19q13.32	NM_145056	chr19:47150965-47150906	NM_145056	Hs.515490
A_23_P316460	5.70556	2.51237	5.70556	up	ZBED6 C-terminal like	ZBED6CL	FALSE	Homo sapiens ZBED6 C-terminal like (ZBED6CL), mRNA [NM_138434]	113763		150029748	chr7	150029689	+	hs|7q36.1	NM_138434	chr7:150029689-150029748	NM_138434	Hs.655915
A_23_P63038	5.70548	2.51235	5.70548	up	leucine proline-enriched proteoglycan (leprecan) 1	LEPRE1	FALSE	Homo sapiens leucine proline-enriched proteoglycan (leprecan) 1 (LEPRE1), transcript variant 1, mRNA [NM_022356]	64175	GO:0008285|GO:0005783|GO:0005518|GO:0005634|GO:0019511|GO:0032403|GO:0003674|GO:0030278|GO:0006457|GO:0030198|GO:0030199|GO:0032991|GO:0070062|GO:0031418|GO:0005506|GO:0005578|GO:0050821|GO:0060348|GO:0061077|GO:0019797|GO:0018126|GO:0032963|GO:0016049|GO:0005788|GO:0050708|GO:0055114	43212247	chr1	43212188	-	hs|1p34.2	NM_022356	chr1:43212247-43212188	NM_022356	Hs.720014
A_24_P125469	5.67754	2.50527	5.67754	up	lipase, endothelial	LIPG	FALSE	Homo sapiens lipase, endothelial (LIPG), mRNA [NM_006033]	9388	GO:0006629|GO:0042632|GO:0032376|GO:0007584|GO:0008283|GO:0043691|GO:0004620|GO:0004465|GO:0005615|GO:0050746|GO:0010983|GO:0034375|GO:0055091|GO:0008970|GO:0008201|GO:0009395	47118419	chr18	47118360	+	hs|18q21.1	NM_006033	chr18:47118360-47118419	NM_006033	Hs.465102
A_24_P177279	5.65007	2.49827	5.65007	up	cold shock domain containing C2, RNA binding	CSDC2	FALSE	Homo sapiens cold shock domain containing C2, RNA binding (CSDC2), mRNA [NM_014460]	27254	GO:0006397|GO:0006355|GO:0005737|GO:0003723|GO:0005634|GO:0003677	41972197	chr22	41972138	+	hs|22q13.2	NM_014460	chr22:41972138-41972197	NM_014460	Hs.310893
A_23_P113793	5.64821	2.49779	5.64821	up	zinc finger, BED-type containing 2	ZBED2	FALSE	Homo sapiens zinc finger, BED-type containing 2 (ZBED2), mRNA [NM_024508]	79413	GO:0003677|GO:0046872	111311904	chr3	111311845	-	hs|3q13.2	NM_024508	chr3:111311904-111311845	NM_024508	Hs.136912
A_33_P3306146	5.62033	2.49065	5.62033	up	plasminogen activator, urokinase	PLAU	FALSE	Homo sapiens plasminogen activator, urokinase (PLAU), transcript variant 2, mRNA [NM_001145031]	5328	GO:0005515|GO:0033628|GO:0001666|GO:0010469|GO:0004252|GO:0005886|GO:0009986|GO:0014910|GO:0014909|GO:0005576|GO:2000097|GO:0005615|GO:0061041|GO:0007165|GO:0006935|GO:0007596|GO:0042127|GO:0006508|GO:0042730|GO:0070062	75674673	chr10	75674614	+	hs|10q22.2	NM_001145031	chr10:75674614-75674673	NM_001145031	Hs.77274
A_23_P209799	5.60163	2.48585	5.60163	up	myosin VIIB	MYO7B	FALSE	Homo sapiens myosin VIIB (MYO7B), mRNA [NM_001080527]	4648	GO:0016324|GO:0003774|GO:0008152|GO:0003779|GO:0016459|GO:0005524|GO:0070062	128394948	chr2	128394487	+	hs|2q14.3	NM_001080527	chr2:128394487-128394948	NM_001080527	Hs.154578
A_33_P3331376	5.59782	2.48487	5.59782	up	EPH receptor B2	EPHB2	FALSE	Homo sapiens EPH receptor B2 (EPHB2), transcript variant 2, mRNA [NM_004442]	2048	GO:0005515|GO:0031290|GO:0030424|GO:0071679|GO:0001655|GO:0048593|GO:0030425|GO:0005005|GO:0007413|GO:0007411|GO:0043025|GO:0060021|GO:0060996|GO:0060997|GO:0007612|GO:0051965|GO:0042472|GO:0048013|GO:0005102|GO:0018108|GO:0021952|GO:0001525|GO:0005524|GO:0007399|GO:0016310|GO:0022038|GO:0005887|GO:0050771|GO:0004713|GO:0008046|GO:0021631|GO:0050878|GO:0048170	23240363	chr1	23240304	+	hs|1p36.12	NM_004442	chr1:23240304-23240363	NM_004442	Hs.523329
A_24_P181295	5.59465	2.48405	5.59465	up	chromosome 14 open reading frame 37	C14orf37	FALSE	Homo sapiens chromosome 14 open reading frame 37 (C14orf37), mRNA [NM_001001872]	145407	GO:0016021	58598313	chr14	58598254	-	hs|14q23.1	NM_001001872	chr14:58598313-58598254	NM_001001872	Hs.535420
A_33_P3415551	5.57889	2.47998	5.57889	up	glycerol-3-phosphate acyltransferase 2, mitochondrial	GPAT2	FALSE	Homo sapiens glycerol-3-phosphate acyltransferase 2, mitochondrial (GPAT2), mRNA [NM_207328]	150763	GO:0005739|GO:0019432|GO:0016024|GO:0005741|GO:0004366|GO:0044281|GO:0016021|GO:0006644|GO:0006072|GO:0006654|GO:0046474	96687836	chr2	96687777	-	hs|2q11.1	NM_207328	chr2:96687836-96687777	NM_207328	Hs.348629
A_19_P00321272	5.5768	2.47944	5.5768	up	long intergenic non-protein coding RNA 313	LINC00313	FALSE	long intergenic non-protein coding RNA 313 [Source:HGNC Symbol;Acc:16416] [ENST00000427188]	114038		44890399	chr21	44890340	-	hs|21q22.3	XR_425284	chr21:44890399-44890340	XR_425284	Hs.592161
A_23_P161218	5.55771	2.47449	5.55771	up	ankyrin repeat domain 1 (cardiac muscle)	ANKRD1	FALSE	Homo sapiens ankyrin repeat domain 1 (cardiac muscle) (ANKRD1), mRNA [NM_014391]	27063	GO:0005515|GO:0042826|GO:0050714|GO:0071560|GO:0005634|GO:0044281|GO:0035914|GO:0005829|GO:0002039|GO:0005737|GO:0045944|GO:0071356|GO:0001085|GO:0055008|GO:0044255|GO:0005667|GO:0001105|GO:0043065|GO:0003714|GO:0045214|GO:0071456|GO:0070412|GO:0035994|GO:0000122|GO:0003677|GO:0035690|GO:0031432|GO:0071407|GO:0071222|GO:0071347|GO:0010976|GO:0043517|GO:2000279|GO:0005654|GO:0071260|GO:0031674	92672621	chr10	92672562	-	hs|10q23.31	NM_014391	chr10:92672621-92672562	NM_014391	Hs.448589
A_19_P00326514	5.54905	2.47224	5.54905	up			FALSE				20786086	chr2	20786027	-	hs|2p24.1		chr2:20786086-20786027
A_33_P3421913	5.54765	2.47188	5.54765	up	cell adhesion molecule 1	CADM1	FALSE	Homo sapiens cell adhesion molecule 1 (CADM1), transcript variant 1, mRNA [NM_014333]	23705	GO:0005515|GO:0030424|GO:0008037|GO:0005886|GO:0050715|GO:0007283|GO:0042803|GO:0030154|GO:0030425|GO:0016323|GO:0051606|GO:0016338|GO:0005911|GO:0042271|GO:0050839|GO:0007156|GO:0007157|GO:0070062|GO:0034329|GO:0005102|GO:0006915|GO:0008022|GO:0030165|GO:0007416|GO:0045216|GO:0009826|GO:0008021|GO:0001889|GO:0060348|GO:0007420|GO:0001913|GO:0045954|GO:0050798|GO:0016021|GO:0034332	115044486	chr11	115044427	-	hs|11q23.3	NM_014333	chr11:115044486-115044427	NM_014333	Hs.370510
A_23_P407132	5.54608	2.47147	5.54608	up	kin of IRRE like 3 (Drosophila)	KIRREL3	FALSE	Homo sapiens kin of IRRE like 3 (Drosophila) (KIRREL3), transcript variant 1, mRNA [NM_032531]	84623	GO:0030097|GO:0005515|GO:0030424|GO:0005886|GO:0043198|GO:0021740|GO:0005576|GO:0016021|GO:0001764	126299181	chr11	126299122	-	hs|11q24.2	NM_032531	chr11:126299181-126299122	NM_032531	Hs.376015
A_19_P00319201	5.51888	2.46438	5.51888	up	coiled-coil domain containing 149	CCDC149	FALSE	Homo sapiens coiled-coil domain containing 149 (CCDC149), transcript variant 1, mRNA [NM_173463]	91050		24808200	chr4	24808141	-	hs|4p15.2	NM_173463	chr4:24808200-24808141	NM_173463	Hs.106432
A_33_P3331125	5.51084	2.46227	5.51084	up	solute carrier family 2 (facilitated glucose transporter), member 12	SLC2A12	FALSE	Homo sapiens solute carrier family 2 (facilitated glucose transporter), member 12 (SLC2A12), mRNA [NM_145176]	154091	GO:0048471|GO:0015758|GO:0005886|GO:0022891|GO:0016021|GO:0055085|GO:0012505	134309057	chr6	134308998	-	hs|6q23.2	NM_145176	chr6:134309057-134308998	NM_145176	Hs.486508
A_23_P45560	5.49397	2.45785	5.49397	up	G protein-coupled receptor 143	GPR143	FALSE	Homo sapiens G protein-coupled receptor 143 (GPR143), mRNA [NM_000273]	4935	GO:0005515|GO:0033162|GO:0072544|GO:0072545|GO:0006726|GO:0035584|GO:0005886|GO:0032438|GO:0032400|GO:0005765|GO:0032402|GO:0005737|GO:0016324|GO:0007218|GO:0050848|GO:0042470|GO:0005794|GO:0004930|GO:0048015|GO:0035240|GO:0007165|GO:0016020|GO:0007186|GO:0016021|GO:0007601|GO:0035643	9693758	chrX	9693699	-	hs|Xp22.2	NM_000273	chrX:9693758-9693699	NM_000273	Hs.74124
A_23_P102681	5.46904	2.45129	5.46904	up			FALSE	HCG1785561; MGC4294 protein; Uncharacterized protein [Source:UniProtKB/TrEMBL;Acc:Q9BU82] [ENST00000598340]			57210700	chr20	57210641	+	hs|20q13.32	BC002831	chr20:57210641-57210700		Hs.280135
A_23_P106389	5.46769	2.45093	5.46769	up	semaphorin 7A, GPI membrane anchor (John Milton Hagen blood group)	SEMA7A	FALSE	Homo sapiens semaphorin 7A, GPI membrane anchor (John Milton Hagen blood group) (SEMA7A), transcript variant 1, mRNA [NM_003612]	8482	GO:0005515|GO:0005886|GO:0050727|GO:0045773|GO:0031225|GO:0001649|GO:0006955|GO:0005178|GO:0006954|GO:0016020|GO:0007229|GO:0007411|GO:0060907|GO:0004872|GO:0070374|GO:0009897	74702424	chr15	74702365	-	hs|15q24.1	NM_003612	chr15:74702424-74702365	NM_003612	Hs.24640
A_33_P3255434	5.46055	2.44905	5.46055	up	maternally expressed 3 (non-protein coding)	MEG3	FALSE	Homo sapiens maternally expressed 3 (non-protein coding) (MEG3), transcript variant 1, long non-coding RNA [NR_002766]	55384		101327345	chr14	101327286	+	hs|14q32.2	NR_002766	chr14:101327286-101327345	NR_002766	Hs.654863
A_23_P19182	5.44757	2.44561	5.44757	up	receptor accessory protein 2	REEP2	FALSE	Homo sapiens receptor accessory protein 2 (REEP2), transcript variant 2, mRNA [NM_016606]	51308	GO:0005881|GO:0050913|GO:0005887|GO:0005783|GO:0071786|GO:0031883|GO:0050916|GO:0032596|GO:0070062	137782636	chr5	137782577	+	hs|5q31.2	NM_016606	chr5:137782577-137782636	NM_016606	Hs.416090
A_23_P168368	5.43271	2.44167	5.43271	up	chromosome 7 open reading frame 69	C7orf69	FALSE	Homo sapiens chromosome 7 open reading frame 69 (C7orf69), mRNA [NM_025031]	80099	GO:0005576	47859384	chr7	47859325	+	hs|7p12.3	NM_025031	chr7:47859325-47859384	NM_025031	Hs.287647
A_33_P3395605	5.41139	2.436	5.41139	up	transmembrane protein 119	TMEM119	FALSE	Homo sapiens transmembrane protein 119 (TMEM119), mRNA [NM_181724]	338773	GO:0008150|GO:0003674|GO:0005783|GO:0016021|GO:0005575|GO:0001649	108983690	chr12	108983631	-	hs|12q23.3	NM_181724	chr12:108983690-108983631	NM_181724	Hs.449718
A_24_P50801	5.40691	2.4348	5.40691	up	neuropilin 2	NRP2	FALSE	Homo sapiens neuropilin 2 (NRP2), transcript variant 6, mRNA [NM_201264]	8828	GO:0030424|GO:0005886|GO:0001755|GO:0021675|GO:0048846|GO:0046872|GO:0007507|GO:0002116|GO:0017154|GO:0019838|GO:0007411|GO:0005021|GO:0004872|GO:0007155|GO:0038084|GO:0008201|GO:0048010|GO:0050919|GO:0005576|GO:0001525|GO:0010595|GO:0019955|GO:0001938|GO:0016020|GO:0016021	206608139	chr2	206608080	+	hs|2q33.3	NM_201264	chr2:206608080-206608139	NM_201264	Hs.471200
A_32_P4626	5.39139	2.43066	5.39139	up	uncharacterized LOC101928076	LOC101928076	FALSE	PREDICTED: Homo sapiens uncharacterized LOC101928076 (LOC101928076), transcript variant X1, ncRNA [XR_241970]	101928076		7540800	chr6	7540741	-	hs|6p24.3	XR_241970	chr6:7540800-7540741	XR_241970	Hs.655976
A_33_P3397865	5.37877	2.42728	5.37877	up	troponin T type 1 (skeletal, slow)	TNNT1	FALSE	Homo sapiens troponin T type 1 (skeletal, slow) (TNNT1), transcript variant 4, mRNA [NM_001291774]	7138	GO:0031014|GO:0045932|GO:0030049|GO:0005861|GO:0003009|GO:0031444|GO:0005523|GO:0005829	55644255	chr19	55644196	-	hs|19q13.42	NM_001291774	chr19:55644255-55644196	NM_001291774	Hs.631558
A_19_P00325434	5.37458	2.42615	5.37458	up			FALSE				3710825	chr6	3710766	-	hs|6p25.2		chr6:003710825-003710766
A_19_P00318070	5.35795	2.42168	5.35795	up			FALSE				21886540	chr6	21886481	+	hs|6p22.3		chr6:021886481-021886540
(+)E1A_r60_a20	5.34877	2.41921	5.34877	up			pos	Unknown
A_23_P258612	5.34274	2.41758	5.34274	up	ATPase, aminophospholipid transporter, class I, type 8A, member 2	ATP8A2	FALSE	Homo sapiens ATPase, aminophospholipid transporter, class I, type 8A, member 2 (ATP8A2), mRNA [NM_016529]	51761	GO:0000287|GO:0005794|GO:0008285|GO:0005886|GO:0007568|GO:0003011|GO:0007409|GO:0005524|GO:0045332|GO:0019829|GO:0050884|GO:0004012|GO:0008152|GO:0043588|GO:0042755|GO:0040018|GO:0016021|GO:0006812	26594388	chr13	26594329	+	hs|13q12.13	NM_016529	chr13:26594329-26594388	NM_016529	Hs.444957
A_32_P24376	5.31092	2.40896	5.31092	up	keratin associated protein 2-3	KRTAP2-3	FALSE	Homo sapiens keratin associated protein 2-3 (KRTAP2-3), mRNA [NM_001165252]	730755	GO:0045095	39215637	chr17	39215578	-	hs|17q21.2	NM_001165252	chr17:39215637-39215578	NM_001165252	Hs.406714
A_23_P80048	5.30882	2.40839	5.30882	up	fer-1-like 4 (C. elegans), pseudogene	FER1L4	FALSE	Homo sapiens fer-1-like 4 (C. elegans), pseudogene (FER1L4), non-coding RNA [NR_119376]	80307	GO:0016021	34146579	chr20	34146520	-	hs|20q11.22	NR_119376	chr20:34146579-34146520	NR_119376	Hs.72222
A_33_P3216059	5.28981	2.40322	5.28981	up	asporin	ASPN	FALSE	Homo sapiens asporin (ASPN), transcript variant 2, mRNA [NM_001193335]	54829	GO:0031012|GO:0070171|GO:0005518|GO:0005509|GO:0005578|GO:0030282|GO:0030512	95227261	chr9	95227202	-	hs|9q22.31	NM_001193335	chr9:95227261-95227202	NM_001193335	Hs.435655
A_33_P3317460	5.28725	2.40252	5.28725	up			FALSE				132056314	chr2	132056255	-	hs|2q21.1		chr2:132056314-132056255
A_33_P3214310	5.28653	2.40232	5.28653	up	forkhead box P1	FOXP1	FALSE	Homo sapiens forkhead box P1 (FOXP1), transcript variant 2, mRNA [NM_001012505]	27086	GO:0050679|GO:0007389|GO:0003700|GO:0046982|GO:0033152|GO:0008301|GO:0030324|GO:0005730|GO:0002053|GO:0005634|GO:0046872|GO:0042803|GO:0006351|GO:0043565|GO:0005737|GO:0002639|GO:0007519|GO:0048745|GO:0003682|GO:0002329|GO:0055007|GO:0045892	71247097	chr3	71247038	-	hs|3p13	NM_001012505	chr3:71247097-71247038	NM_001012505	Hs.59368
A_23_P50591	5.28113	2.40085	5.28113	up	potassium channel, subfamily K, member 6	KCNK6	FALSE	Homo sapiens potassium channel, subfamily K, member 6 (KCNK6), mRNA [NM_004823]	9424	GO:0005242|GO:0005886|GO:0008076|GO:0007268|GO:0034765|GO:0060075|GO:0006813|GO:0003085|GO:0071805	38818876	chr19	38818817	+	hs|19q13.2	NM_004823	chr19:38818817-38818876	NM_004823	Hs.240395
A_23_P73526	5.27964	2.40044	5.27964	up	Cbp/p300-interacting transactivator, with Glu/Asp-rich carboxy-terminal domain, 1	CITED1	FALSE	Homo sapiens Cbp/p300-interacting transactivator, with Glu/Asp-rich carboxy-terminal domain, 1 (CITED1), transcript variant 1, mRNA [NM_004143]	4435	GO:0001656|GO:0005515|GO:0001658|GO:0043627|GO:0060711|GO:0003700|GO:0044212|GO:0060712|GO:0051591|GO:0042803|GO:0043524|GO:0000578|GO:0042438|GO:0032496|GO:0070670|GO:0007179|GO:0071107|GO:0032868|GO:0071104|GO:0071105|GO:0003713|GO:0060231|GO:0001890|GO:0007420|GO:0070741|GO:0045893|GO:0045892|GO:0008283|GO:0030178|GO:0005634|GO:0060395|GO:0005829|GO:0005737|GO:0034341|GO:0034097|GO:0071559|GO:…	71522731	chrX	71522672	-	hs|Xq13.1	NM_004143	chrX:71522731-71522672	NM_004143	Hs.40403
A_19_P00809313	5.2535	2.39328	5.2535	up			FALSE	nuclear paraspeckle assembly transcript 1 (non-protein coding) [Source:HGNC Symbol;Acc:30815] [ENST00000501122]			65213000	chr11	65212941	+	hs|11q13.1	GQ859162	chr11:65212941-65213000		Hs.523789
A_23_P110403	5.25031	2.3924	5.25031	up	PDZ and LIM domain 3	PDLIM3	FALSE	Homo sapiens PDZ and LIM domain 3 (PDLIM3), transcript variant 1, mRNA [NM_014476]	27295	GO:0008092|GO:0007507|GO:0005515|GO:0030018|GO:0005737|GO:0008270|GO:0007015|GO:0015629|GO:0008307	186423262	chr4	186423203	-	hs|4q35.1	NM_014476	chr4:186423262-186423203	NM_014476	Hs.701364
A_33_P3231715	5.24061	2.38973	5.24061	up	olfactory receptor, family 4, subfamily A, member 47	OR4A47	FALSE	Homo sapiens olfactory receptor, family 4, subfamily A, member 47 (OR4A47), mRNA [NM_001005512]	403253	GO:0050911|GO:0004984|GO:0007186|GO:0005886|GO:0004930|GO:0016021	48511264	chr11	48511205	+	hs|11p11.2	NM_001005512	chr11:48511205-48511264	NM_001005512	Hs.554532
A_33_P3267380	5.23993	2.38955	5.23993	up	sarcoglycan, delta (35kDa dystrophin-associated glycoprotein)	SGCD	FALSE	Homo sapiens sarcoglycan, delta (35kDa dystrophin-associated glycoprotein) (SGCD), transcript variant 2, mRNA [NM_172244]	6444	GO:0042383|GO:0005737|GO:0007517|GO:0016010|GO:0005886|GO:0016012|GO:0016021|GO:0005856	156184935	chr5	156184876	+	hs|5q33.3	NM_172244	chr5:156184876-156184935	NM_172244	Hs.387207
A_23_P150053	5.22982	2.38676	5.22982	up	actin, alpha 2, smooth muscle, aorta	ACTA2	FALSE	Homo sapiens actin, alpha 2, smooth muscle, aorta (ACTA2), transcript variant 2, mRNA [NM_001613]	59	GO:0019901|GO:0009615|GO:0015629|GO:0005524|GO:0005615|GO:0005829|GO:0014829|GO:0030485|GO:0043234|GO:0005737|GO:0006936|GO:0008217|GO:0072144	90697958	chr10	90697899	-	hs|10q23.31	NM_001613	chr10:90697958-90697899	NM_001613	Hs.500483
A_23_P87011	5.22388	2.38512	5.22388	up	transgelin	TAGLN	FALSE	Homo sapiens transgelin (TAGLN), transcript variant 1, mRNA [NM_001001522]	6876	GO:0005515|GO:0005737|GO:0007517|GO:0030855|GO:0003779	117075214	chr11	117075155	+	hs|11q23.3	NM_001001522	chr11:117075155-117075214	NM_001001522	Hs.410977
A_33_P3307147	5.22139	2.38444	5.22139	up	glutamate receptor, ionotropic, kainate 2	GRIK2	FALSE	Homo sapiens glutamate receptor, ionotropic, kainate 2 (GRIK2), transcript variant 3, mRNA [NM_001166247]	2898	GO:0030054|GO:0005886|GO:0005234|GO:0007268|GO:0006886|GO:0030425|GO:0019228|GO:0043524|GO:0034220|GO:0045211|GO:0048169|GO:0015277|GO:0006810|GO:0043025|GO:0001662|GO:0051967|GO:0060079|GO:0006874|GO:0035249|GO:0050804|GO:0007215|GO:0042734|GO:0035235|GO:0060080|GO:0032983|GO:0005887|GO:0050806|GO:0048172	102513781	chr6	102513722	+	hs|6q16.3	NM_001166247	chr6:102513722-102513781	NM_001166247	Hs.98262
A_23_P216579	5.21491	2.38264	5.21491	up	paralemmin 2	PALM2	FALSE	Homo sapiens paralemmin 2 (PALM2), transcript variant 1, mRNA [NM_053016]	114299	GO:0005886|GO:0008360	112705536	chr9	112705477	+	hs|9q31.3	NM_053016	chr9:112705477-112705536	NM_053016	Hs.591908
A_33_P3369317	5.20066	2.37869	5.20066	up	DnaJ (Hsp40) homolog, subfamily B, member 5	DNAJB5	FALSE	Homo sapiens DnaJ (Hsp40) homolog, subfamily B, member 5 (DNAJB5), transcript variant 1, mRNA [NM_001135005]	25822	GO:0006986|GO:0005515|GO:0006457|GO:0051087|GO:0005634|GO:0051082|GO:0000122|GO:0005829	34997237	chr9	34997178	+	hs|9p13.3	NM_001135005	chr9:34997178-34997237	NM_001135005	Hs.237506
A_33_P3230414	5.19449	2.37698	5.19449	up	zinc finger protein 774	ZNF774	FALSE	Homo sapiens zinc finger protein 774 (ZNF774), mRNA [NM_001004309]	342132	GO:0006355|GO:0005634|GO:0003677|GO:0046872|GO:0006351	90904714	chr15	90904655	+	hs|15q26.1	NM_001004309	chr15:90904655-90904714	NM_001004309	Hs.55307
DCP_20_1	5.19228	2.37637	5.19228	up			pos	Unknown
A_19_P00810259	5.1714	2.37055	5.1714	up	long intergenic non-protein coding RNA 1158	LINC01158	FALSE	Homo sapiens long intergenic non-protein coding RNA 1158 (LINC01158), long non-coding RNA [NR_037883]	100506421		105424172	chr2	105424113	-	hs|2q12.1	NR_037883	chr2:105424172-105424113	NR_037883	Hs.437281
A_33_P3308914	5.16812	2.36964	5.16812	up	calcium and integrin binding family member 2	CIB2	FALSE	Homo sapiens calcium and integrin binding family member 2 (CIB2), transcript variant 1, mRNA [NM_006383]	10518	GO:0042383|GO:0005515|GO:0001917|GO:0031594|GO:0005178|GO:0005509|GO:0072562|GO:0045494|GO:0055074|GO:0005927	78397052	chr15	78396993	-	hs|15q25.1	NM_006383	chr15:78397052-78396993	NM_006383	Hs.129867
A_33_P3314574	5.15644	2.36637	5.15644	up			FALSE				7541174	chr6	7541115	+	hs|6p24.3		chr6:007541115-007541174
DCP_20_0	5.14719	2.36378	5.14719	up			pos	Unknown
A_33_P3229017	5.14557	2.36333	5.14557	up	family with sequence similarity 53, member C	FAM53C	FALSE	family with sequence similarity 53, member C [Source:HGNC Symbol;Acc:1336] [ENST00000506710]	51307		137672776	chr5	137672717	+	hs|5q31.2	XR_425872	chr5:137672717-137672776	XR_425872
A_24_P365975	5.13817	2.36125	5.13817	up	collagen, type VIII, alpha 2	COL8A2	FALSE	Homo sapiens collagen, type VIII, alpha 2 (COL8A2), mRNA [NM_005202]	1296	GO:0005581|GO:0005578|GO:0005576|GO:0048593|GO:0001525|GO:0050673|GO:0005604|GO:0031012|GO:0016337|GO:0022617|GO:0030198|GO:0030574|GO:0005788|GO:0030674|GO:0005201	36560922	chr1	36560863	-	hs|1p34.3	NM_005202	chr1:36560922-36560863	NM_005202	Hs.353001
A_19_P00806698	5.11066	2.35351	5.11066	up	long intergenic non-protein coding RNA 312	LINC00312	FALSE	Homo sapiens long intergenic non-protein coding RNA 312 (LINC00312), long non-coding RNA [NR_024065]	29931		8616162	chr3	8616103	+	hs|3p26.1	NR_024065	chr3:8616103-8616162	NR_024065	Hs.433151
A_19_P00322152	5.10422	2.35169	5.10422	up	long intergenic non-protein coding RNA 607	LINC00607	FALSE	long intergenic non-protein coding RNA 607 [Source:HGNC Symbol;Acc:43944] [ENST00000423530]	646324		216484484	chr2	216484425	-	hs|2q35	TCONS_l2_00016080	chr2:216484484-216484425		Hs.655713
A_23_P70598	5.1014	2.35089	5.1014	up	t-complex 11, testis-specific	TCP11	FALSE	Homo sapiens t-complex 11, testis-specific (TCP11), transcript variant 2, mRNA [NM_018679]	6954	GO:0007275|GO:0016021|GO:0007283|GO:0030154	35086182	chr6	35086123	-	hs|6p21.31	NM_018679	chr6:35086182-35086123	NM_018679	Hs.435371
A_33_P3268567	5.07768	2.34417	5.07768	up	NCK adaptor protein 2	NCK2	FALSE	Homo sapiens NCK adaptor protein 2 (NCK2), transcript variant 1, mRNA [NM_003581]	8440	GO:0012506|GO:0005515|GO:0008285|GO:0005783|GO:0030032|GO:0030159|GO:0006417|GO:0005829|GO:0007165|GO:0042110|GO:0005737|GO:0007172|GO:0030838|GO:0016477|GO:0007173|GO:0007411|GO:0045944|GO:0042102|GO:0007176|GO:0007015|GO:0008093	106510705	chr2	106510646	+	hs|2q12.2	NM_003581	chr2:106510646-106510705	NM_003581	Hs.529244
A_23_P250516	5.05843	2.33869	5.05843	up	uncharacterized LOC101928710	LOC101928710	FALSE	Homo sapiens uncharacterized LOC101928710 (LOC101928710), transcript variant 1, long non-coding RNA [NR_110848]	101928710		76613698	chr17	76613639	-	hs|17q25.3	NR_110848	chr17:76613698-76613639	NR_110848
A_33_P3392077	5.05323	2.33721	5.05323	up	tumor protein p53 inducible protein 3	TP53I3	FALSE	Homo sapiens tumor protein p53 inducible protein 3 (TP53I3), transcript variant 1, mRNA [NM_004881]	9540	GO:0048038|GO:0008270|GO:0006739|GO:0003960|GO:0070402|GO:0042803|GO:0070062|GO:0055114	24300563	chr2	24300504	-	hs|2p23.3	NM_004881	chr2:24300563-24300504	NM_004881	Hs.50649
A_23_P60227	5.0246	2.32901	5.0246	up	calicin	CCIN	FALSE	Homo sapiens calicin (CCIN), mRNA [NM_005893]	881	GO:0033150|GO:0007275|GO:0005634|GO:0007283|GO:0030154	36171267	chr9	36171208	+	hs|9p13.3	NM_005893	chr9:36171208-36171267	NM_005893	Hs.115460
A_33_P3346801	5.0085	2.32438	5.0085	up	Bcl2 modifying factor	BMF	FALSE	Homo sapiens Bcl2 modifying factor (BMF), transcript variant 1, mRNA [NM_001003940]	90427	GO:0005515|GO:0032464|GO:0001669|GO:0005886|GO:2001234|GO:0043276|GO:0006915|GO:2001244|GO:0005741|GO:0016459|GO:0097193|GO:0005829|GO:1900740|GO:0090200	40384043	chr15	40383984	-	hs|15q15.1	NM_001003940	chr15:40384043-40383984	NM_001003940	Hs.591104
A_24_P935491	5.00237	2.32261	5.00237	up	collagen, type III, alpha 1	COL3A1	FALSE	Homo sapiens collagen, type III, alpha 1 (COL3A1), mRNA [NM_000090]	1281	GO:0005515|GO:0021987|GO:0035025|GO:0005586|GO:0046332|GO:0005615|GO:0046872|GO:0007507|GO:0071230|GO:0022617|GO:0007411|GO:0030198|GO:0030199|GO:0030574|GO:0007179|GO:0043206|GO:0034097|GO:0009314|GO:0001568|GO:2001223|GO:0048407|GO:0007568|GO:0030168|GO:0048565|GO:0005576|GO:0009612|GO:0031012|GO:0001501|GO:0005178|GO:0018149|GO:0050777|GO:0007160|GO:0007229|GO:0042060|GO:0005788|GO:0043588|GO:…	189876819	chr2	189876760	+	hs|2q32.2	NM_000090	chr2:189876760-189876819	NM_000090	Hs.443625
A_19_P00320525	5.00135	2.32232	5.00135	up	cancer susceptibility candidate 15 (non-protein coding)	CASC15	FALSE	cancer susceptibility candidate 15 (non-protein coding) [Source:HGNC Symbol;Acc:28245] [ENST00000606336]	401237		21910006	chr6	21909947	+	hs|6p22.3	AK310212	chr6:21909947-21910006		Hs.712707
A_33_P3362148	4.99612	2.32081	4.99612	up	TTC28 antisense RNA 1	TTC28-AS1	FALSE	Homo sapiens TTC28 antisense RNA 1 (TTC28-AS1), transcript variant 1, long non-coding RNA [NR_026963]	284900		28398598	chr22	28398539	+	hs|22q12.1	NR_026963	chr22:28398539-28398598	NR_026963	Hs.602319
A_24_P124624	4.9953	2.32057	4.9953	up	oxidized low density lipoprotein (lectin-like) receptor 1	OLR1	FALSE	Homo sapiens oxidized low density lipoprotein (lectin-like) receptor 1 (OLR1), transcript variant 1, mRNA [NM_002543]	4973	GO:0042542|GO:0008219|GO:0005886|GO:0008015|GO:0005730|GO:0005634|GO:0050900|GO:0006898|GO:0043231|GO:0043235|GO:0005041|GO:0006954|GO:0016020|GO:0005887|GO:0007596|GO:0042157|GO:0006508|GO:0007159|GO:0030246|GO:0045121|GO:0070062	10311657	chr12	10311598	-	hs|12p13.2	NM_002543	chr12:10311657-10311598	NM_002543	Hs.412484
A_33_P3284345	4.99527	2.32056	4.99527	up	neuregulin 1	NRG1	FALSE	Homo sapiens neuregulin 1 (NRG1), transcript variant HRG-gamma, mRNA [NM_004495]	3084	GO:0060045|GO:0005515|GO:0043496|GO:0043497|GO:0031594|GO:0030307|GO:0055012|GO:0046579|GO:0030879|GO:0009790|GO:0005615|GO:0043624|GO:0007171|GO:0030297|GO:0030296|GO:0007173|GO:0014032|GO:0000165|GO:0060956|GO:0060379|GO:0051155|GO:0010667|GO:0055007|GO:0043125|GO:0003712|GO:0038127|GO:0045213|GO:0007416|GO:0005125|GO:0045785|GO:0005176|GO:0008543|GO:0005887|GO:0045087|GO:0007422|GO:0042060|GO:…	32585580	chr8	32585521	+	hs|8p12	NM_004495	chr8:32585521-32585580	NM_004495	Hs.453951
A_33_P3335966	4.99093	2.31931	4.99093	up	tropomyosin 1 (alpha)	TPM1	FALSE	Homo sapiens tropomyosin 1 (alpha) (TPM1), transcript variant 1, mRNA [NM_001018005]	7168	GO:0008092|GO:0005862|GO:0055010|GO:0008016|GO:0006928|GO:0060048|GO:0030017|GO:0031529|GO:0005829|GO:0006937|GO:0003065|GO:0006936|GO:0007010|GO:0005856|GO:0008307|GO:0001725|GO:0030336|GO:0030049|GO:0045214|GO:0003779|GO:0032587|GO:0032781|GO:0001701|GO:0045785|GO:0031941|GO:0032059|GO:0051496|GO:0042060|GO:0005200|GO:0034614	63354475	chr15	63354416	+	hs|15q22.2	NM_001018005	chr15:63354416-63354475	NM_001018005	Hs.133892
A_33_P3384562	4.93811	2.30396	4.93811	up	PDZ and LIM domain 7 (enigma)	PDLIM7	FALSE	Homo sapiens PDZ and LIM domain 7 (enigma) (PDLIM7), transcript variant 4, mRNA [NM_213636]	9260	GO:0005515|GO:0001725|GO:0030036|GO:0005634|GO:0007275|GO:0015629|GO:0001726|GO:0006898|GO:0030154|GO:0045669|GO:0005737|GO:0001503|GO:0008270|GO:0005925	176917306	chr5	176917247	-	hs|5q35.3	NM_213636	chr5:176917306-176917247	NM_213636	Hs.533040
A_19_P00811205	4.93774	2.30385	4.93774	up			FALSE				155229019	chr6	155228960	-	hs|6q25.2		chr6:155229019-155228960
A_23_P76749	4.93768	2.30383	4.93768	up	polypeptide N-acetylgalactosaminyltransferase 16	GALNT16	FALSE	Homo sapiens polypeptide N-acetylgalactosaminyltransferase 16 (GALNT16), transcript variant 2, mRNA [NM_020692]	57452	GO:0004653|GO:0000139|GO:0006486|GO:0016021|GO:0046872|GO:0070062	69821130	chr14	69821071	+	hs|14q24.1	NM_020692	chr14:69821071-69821130	NM_020692	Hs.21035
A_23_P65518	4.93424	2.30283	4.93424	up	dishevelled-binding antagonist of beta-catenin 1	DACT1	FALSE	Homo sapiens dishevelled-binding antagonist of beta-catenin 1 (DACT1), transcript variant 1, mRNA [NM_016651]	51339	GO:0005515|GO:0045732|GO:0030054|GO:0008013|GO:0030877|GO:0030178|GO:2000095|GO:0030177|GO:0045202|GO:0005634|GO:0035413|GO:0035412|GO:1900107|GO:0005737|GO:0031647|GO:0046329|GO:0005080|GO:0016055|GO:0051018|GO:0090090|GO:0070097|GO:0005730|GO:2000134|GO:0000122|GO:0001702|GO:0048813|GO:0050808|GO:0048619|GO:0045600	59114772	chr14	59114713	+	hs|14q23.1	NM_016651	chr14:59114713-59114772	NM_016651	Hs.48950
A_24_P125871	4.92429	2.29991	4.92429	up	receptor-interacting serine-threonine kinase 4	RIPK4	FALSE	Homo sapiens receptor-interacting serine-threonine kinase 4 (RIPK4), mRNA [NM_020639]	54101	GO:0005515|GO:0005737|GO:0051092|GO:0016020|GO:0004674|GO:0006468|GO:0005634|GO:0005524|GO:0002009	43159692	chr21	43159633	-	hs|21q22.3	NM_020639	chr21:43159692-43159633	NM_020639	Hs.517310
A_33_P3389728	4.9173	2.29787	4.9173	up	nuclear receptor subfamily 5, group A, member 2	NR5A2	FALSE	Homo sapiens nuclear receptor subfamily 5, group A, member 2 (NR5A2), transcript variant 1, mRNA [NM_205860]	2494	GO:0005515|GO:0010467|GO:0006367|GO:0003700|GO:0044212|GO:0003705|GO:0003707|GO:0005634|GO:0009790|GO:0005737|GO:0005543|GO:0045944|GO:0042127|GO:0043401|GO:0008206|GO:0004879|GO:0045070|GO:0042632|GO:0006355|GO:0042592|GO:0003677|GO:0043565|GO:0031018|GO:0005654|GO:0008270|GO:0045893|GO:0030522	200146494	chr1	200146435	+	hs|1q32.1	NM_205860	chr1:200146435-200146494	NM_205860	Hs.33446
A_19_P00321754	4.8994	2.29261	4.8994	up			FALSE				22113664	chr6	22113605	+	hs|6p22.3		chr6:022113605-022113664
A_19_P00805655	4.86289	2.28182	4.86289	up			FALSE				105847095	chr12	105847036	+	hs|12q23.3		chr12:105847036-105847095
A_23_P81590	4.85855	2.28052	4.85855	up	phosphodiesterase 6A, cGMP-specific, rod, alpha	PDE6A	FALSE	Homo sapiens phosphodiesterase 6A, cGMP-specific, rod, alpha (PDE6A), mRNA [NM_000440]	5145	GO:0060041|GO:0007603|GO:0005886|GO:0051480|GO:0047555|GO:0046037|GO:0022400|GO:0007601|GO:0046872|GO:0016056	149240372	chr5	149240313	-	hs|5q32	NM_000440	chr5:149240372-149240313	NM_000440	Hs.567314
A_23_P209449	4.85495	2.27946	4.85495	up	frizzled class receptor 7	FZD7	FALSE	Homo sapiens frizzled class receptor 7 (FZD7), mRNA [NM_003507]	8324	GO:0008406|GO:0005515|GO:0048103|GO:0017147|GO:0005886|GO:0071300|GO:0038031|GO:0007199|GO:0046330|GO:0010812|GO:0007409|GO:0042666|GO:0007223|GO:0035412|GO:0005109|GO:0005737|GO:0030182|GO:0034446|GO:0014834|GO:0060070|GO:0001944|GO:0060054|GO:0042813|GO:0006355|GO:0033077|GO:0004930|GO:0060231|GO:0045177|GO:0030165|GO:0032589|GO:0007420|GO:0019827|GO:0016021|GO:0045893|GO:0042327	202902989	chr2	202902930	+	hs|2q33.1	NM_003507	chr2:202902930-202902989	NM_003507	Hs.173859
A_24_P208345	4.84375	2.27612	4.84375	up	solute carrier family 45, member 3	SLC45A3	FALSE	Homo sapiens solute carrier family 45, member 3 (SLC45A3), mRNA [NM_033102]	85414	GO:0016021|GO:0055085	205627096	chr1	205627037	-	hs|1q32.1	NM_033102	chr1:205627096-205627037	NM_033102	Hs.278695
A_33_P3377005	4.83288	2.27288	4.83288	up	lamin tail domain containing 2	LMNTD2	FALSE	Homo sapiens lamin tail domain containing 2 (LMNTD2), mRNA [NM_173573]	256329		554917	chr11	554858	-	hs|11p15.5	NM_173573	chr11:554917-554858	NM_173573	Hs.669395
A_19_P00801355	4.82317	2.26998	4.82317	up			FALSE				19239851	chr2	19239792	+	hs|2p24.1		chr2:019239792-019239851
DCP_22_0	4.81916	2.26878	4.81916	up			pos	Unknown
A_24_P186943	4.80544	2.26467	4.80544	up	elastin	ELN	FALSE	Homo sapiens elastin (ELN), transcript variant 1, mRNA [NM_000501]	2006	GO:0005515|GO:0007585|GO:0008283|GO:0008015|GO:0043149|GO:0050840|GO:0005578|GO:0005576|GO:0030023|GO:0071953|GO:0005739|GO:0030833|GO:0022617|GO:0030198|GO:0001974|GO:0007519|GO:0009887|GO:0005201	73474823	chr7	73474764	+	hs|7q11.23	NM_000501	chr7:73474764-73474823	NM_000501	Hs.647061
A_33_P3297444	4.80439	2.26435	4.80439	up	ankyrin repeat and BTB (POZ) domain containing 1	ABTB1	FALSE	Homo sapiens ankyrin repeat and BTB (POZ) domain containing 1 (ABTB1), transcript variant 1, mRNA [NM_032548]	80325	GO:0005737|GO:0005886|GO:0005730|GO:0003746|GO:0006414	127399751	chr3	127399692	+	hs|3q21.3	NM_032548	chr3:127399692-127399751	NM_032548	Hs.107812
A_19_P00331348	4.80396	2.26423	4.80396	up			FALSE				68239051	chrX	68238992	-	hs|Xq13.1		chrX:068239051-068238992
A_24_P275073	4.79807	2.26245	4.79807	up	ADAM metallopeptidase with thrombospondin type 1 motif, 14	ADAMTS14	FALSE	Homo sapiens ADAM metallopeptidase with thrombospondin type 1 motif, 14 (ADAMTS14), transcript variant 1, mRNA [NM_139155]	140766	GO:0030198|GO:0030199|GO:0030574|GO:0006508|GO:0005578|GO:0008270|GO:0005576|GO:0004222	72522191	chr10	72522132	+	hs|10q22.1	NM_139155	chr10:72522132-72522191	NM_139155	Hs.352156
A_24_P703830	4.79321	2.26099	4.79321	up	nanos homolog 3 (Drosophila)	NANOS3	FALSE	Homo sapiens nanos homolog 3 (Drosophila) (NANOS3), mRNA [NM_001098622]	342977	GO:0048477|GO:0010494|GO:0003723|GO:2001234|GO:0005634|GO:0007275|GO:0007283|GO:0007281|GO:0006417|GO:0005737|GO:0000932|GO:0051726|GO:0008270	13991569	chr19	13991510	+	hs|19p13.13	NM_001098622	chr19:13991510-13991569	NM_001098622	Hs.127982
A_33_P3287228	4.7786	2.25659	4.7786	up	IQ motif containing D	IQCD	FALSE	Homo sapiens cDNA FLJ45209 fis, clone BRCAN2015757. [AK127152]	115811		113640158	chr12	113640099	-	hs|12q24.13	AK127152	chr12:113640158-113640099		Hs.568276
A_33_P3288589	4.76681	2.25302	4.76681	up			FALSE	SMCA5_HUMAN (O60264) SWI/SNF-related matrix-associated actin-dependent regulator of chromatin subfamily A member 5 (SWI/SNF-related matrix-associated actin-dependent regulator of chromatin A5) (Sucrose nonfermenting protein 2 homolog) (hSNF2 , partial (5%) [THC2670760]			144434266	chr4	144434207	-	hs|4q31.21		chr4:144434266-144434207
A_32_P42574	4.76551	2.25263	4.76551	up	chromosome 1 open reading frame 198	C1orf198	FALSE	Homo sapiens chromosome 1 open reading frame 198 (C1orf198), transcript variant 1, mRNA [NM_032800]	84886	GO:0005737	230973004	chr1	230972945	-	hs|1q42.2	NM_032800	chr1:230973004-230972945	NM_032800	Hs.520494
A_23_P426989	4.76199	2.25156	4.76199	up	SH3-binding domain protein 5-like	SH3BP5L	FALSE	Homo sapiens SH3-binding domain protein 5-like (SH3BP5L), mRNA [NM_030645]	80851		249104894	chr1	249104835	-	hs|1q44	NM_030645	chr1:249104894-249104835	NM_030645	Hs.298573
A_33_P3344831	4.75286	2.2488	4.75286	up	transmembrane protein 45A	TMEM45A	FALSE	Homo sapiens transmembrane protein 45A (TMEM45A), mRNA [NM_018004]	55076	GO:0016021	100296257	chr3	100296198	+	hs|3q12.2	NM_018004	chr3:100296198-100296257	NM_018004	Hs.658956
A_33_P3237784	4.75236	2.24865	4.75236	up	porcupine homolog (Drosophila)	PORCN	FALSE	Homo sapiens porcupine homolog (Drosophila) (PORCN), transcript variant F, mRNA [NM_001282167]	64840	GO:0009100|GO:0016746|GO:0032281|GO:0030176|GO:0016055	48379163	chrX	48379104	+	hs|Xp11.23	NM_001282167	chrX:48379104-48379163	NM_001282167	Hs.386453
A_24_P82106	4.74857	2.24749	4.74857	up	matrix metallopeptidase 14 (membrane-inserted)	MMP14	FALSE	Homo sapiens matrix metallopeptidase 14 (membrane-inserted) (MMP14), mRNA [NM_004995]	4323	GO:0005515|GO:0043627|GO:0048771|GO:0003700|GO:0005886|GO:0030324|GO:0030307|GO:0051895|GO:0005737|GO:0001541|GO:0022617|GO:0030198|GO:0030574|GO:0006508|GO:0006979|GO:0042470|GO:0001666|GO:0006355|GO:0030335|GO:0005796|GO:0005509|GO:0001525|GO:0043615|GO:0009612|GO:0031012|GO:0016504|GO:0010952|GO:0005178|GO:0001503|GO:0005887|GO:0001935|GO:0008270|GO:0048754|GO:0004222|GO:0031638|GO:0008584	23315850	chr14	23315791	+	hs|14q11.2	NM_004995	chr14:23315791-23315850	NM_004995	Hs.2399
A_23_P29124	4.7424	2.24562	4.7424	up	glycoprotein Ib (platelet), beta polypeptide	GP1BB	FALSE	Homo sapiens glycoprotein Ib (platelet), beta polypeptide (GP1BB), mRNA [NM_000407]	2812	GO:0005515|GO:0005886|GO:0007596|GO:0005887|GO:0007597|GO:0030168|GO:0007155|GO:0007166|GO:0004888	19712242	chr22	19712183	+	hs|22q11.21	NM_000407	chr22:19712183-19712242	NM_000407	Hs.283743
A_33_P3224045	4.74053	2.24505	4.74053	up	death-associated protein kinase 3	DAPK3	FALSE	Homo sapiens death-associated protein kinase 3 (DAPK3), mRNA [NM_001348]	1613	GO:0017148|GO:0090263|GO:2000145|GO:0005634|GO:0006940|GO:0042803|GO:0042802|GO:0035556|GO:0043522|GO:2000249|GO:0000910|GO:0005737|GO:0046777|GO:0030182|GO:2001241|GO:0004683|GO:0006355|GO:0007088|GO:0005815|GO:0006915|GO:0042981|GO:0097190|GO:0005524|GO:0006351|GO:0071346|GO:0004674|GO:0016605|GO:0010506|GO:0006468|GO:0000775|GO:0016568	3958511	chr19	3958452	-	hs|19p13.3	NM_001348	chr19:3958511-3958452	NM_001348	Hs.631844
A_32_P116857	4.73653	2.24383	4.73653	up	phosphodiesterase 11A	PDE11A	FALSE	Homo sapiens phosphodiesterase 11A (PDE11A), transcript variant 4, mRNA [NM_016953]	50940	GO:0004114|GO:0004118|GO:0004112|GO:0047555|GO:0046069|GO:0005575|GO:0046872|GO:0005829|GO:0007165|GO:0030552|GO:0030553|GO:0007596|GO:0043204|GO:0006198	178489104	chr2	178489045	-	hs|2q31.2	NM_016953	chr2:178489104-178489045	NM_016953	Hs.570273
A_23_P64919	4.72112	2.23913	4.72112	up	RERG/RAS-like	RERGL	FALSE	Homo sapiens RERG/RAS-like (RERGL), transcript variant 1, mRNA [NM_024730]	79785	GO:0006184|GO:0016020|GO:0007264|GO:0005525	18234008	chr12	18233949	-	hs|12p12.3	NM_024730	chr12:18234008-18233949	NM_024730	Hs.732831
A_23_P302134	4.71753	2.23803	4.71753	up	uncharacterized LOC729614	FLJ37453	FALSE	Homo sapiens uncharacterized LOC729614 (FLJ37453), long non-coding RNA [NR_024279]	729614		16161218	chr1	16161159	-	hs|1p36.21	NR_024279	chr1:16161218-16161159	NR_024279	Hs.119298
A_19_P00316110	4.70238	2.23339	4.70238	up	long intergenic non-protein coding RNA 313	LINC00313	FALSE	long intergenic non-protein coding RNA 313 [Source:HGNC Symbol;Acc:16416] [ENST00000427188]	114038		44890472	chr21	44890413	-	hs|21q22.3	XR_425284	chr21:44890472-44890413	XR_425284	Hs.592161
A_32_P86739	4.70093	2.23295	4.70093	up	cancer susceptibility candidate 10	CASC10	FALSE	Homo sapiens cancer susceptibility candidate 10 (CASC10), mRNA [NM_001010911]	399726		21783485	chr10	21783426	-	hs|10p12.31	NM_001010911	chr10:21783485-21783426	NM_001010911	Hs.315568
A_24_P940086	4.68737	2.22878	4.68737	up	neurexophilin 3	NXPH3	FALSE	Homo sapiens neurexophilin 3 (NXPH3), mRNA [NM_007225]	11248	GO:0003674|GO:0007218|GO:0005102|GO:0005576	47660552	chr17	47660493	+	hs|17q21.33	NM_007225	chr17:47660493-47660552	NM_007225	Hs.55069
A_23_P142872	4.68391	2.22771	4.68391	up	transcription factor 7-like 1 (T-cell specific, HMG-box)	TCF7L1	FALSE	Homo sapiens transcription factor 7-like 1 (T-cell specific, HMG-box) (TCF7L1), mRNA [NM_031283]	83439	GO:0048319|GO:0046022|GO:0005667|GO:0006355|GO:0003700|GO:0044212|GO:0006357|GO:0008013|GO:0030111|GO:0048699|GO:0006325|GO:0005634|GO:0003677|GO:2000036|GO:0006351|GO:0043565|GO:0007420|GO:0003682|GO:0043588|GO:0008595|GO:0060070|GO:0045892|GO:0035019	85536737	chr2	85536678	+	hs|2p11.2	NM_031283	chr2:85536678-85536737	NM_031283	Hs.516297
(+)E1A_r60_a22	4.67736	2.22569	4.67736	up			pos	Unknown
A_23_P200138	4.65938	2.22014	4.65938	up	SLAM family member 8	SLAMF8	FALSE	Homo sapiens SLAM family member 8 (SLAMF8), mRNA [NM_020125]	56833	GO:0004872|GO:0033860|GO:0016021|GO:0090383|GO:0035690|GO:0043549|GO:0042742	159807039	chr1	159806980	+	hs|1q23.2	NM_020125	chr1:159806980-159807039	NM_020125	Hs.438683
A_33_P3289426	4.65671	2.21931	4.65671	up	zinc finger protein 775	ZNF775	FALSE	Homo sapiens zinc finger protein 775 (ZNF775), mRNA [NM_173680]	285971	GO:0006355|GO:0005634|GO:0003677|GO:0046872|GO:0006351	150095719	chr7	150095660	+	hs|7q36.1	NM_173680	chr7:150095660-150095719	NM_173680	Hs.655734
A_23_P58588	4.64012	2.21416	4.64012	up	slit homolog 3 (Drosophila)	SLIT3	FALSE	Homo sapiens slit homolog 3 (Drosophila) (SLIT3), transcript variant 2, mRNA [NM_003062]	6586	GO:0030308|GO:0008285|GO:0005509|GO:0050919|GO:0061364|GO:0048846|GO:0005615|GO:0035385|GO:0048495|GO:0032870|GO:0051414|GO:0021834|GO:0005739|GO:0070100|GO:0007411|GO:0010629|GO:0009887	168093426	chr5	168093367	-	hs|5q34	NM_003062	chr5:168093426-168093367	NM_003062	Hs.552087
A_23_P145711	4.63733	2.21329	4.63733	up	succinyl-CoA:glutarate-CoA transferase	SUGCT	FALSE	Homo sapiens succinyl-CoA:glutarate-CoA transferase (SUGCT), transcript variant 4, mRNA [NM_024728]	79783	GO:0005739|GO:0047369|GO:0008152	40356398	chr7	40314236	+	hs|7p14.1	NM_024728	chr7:40314236-40356398	NM_024728	Hs.586313
A_33_P3391290	4.6288	2.21064	4.6288	up	neuronal regeneration related protein	NREP	FALSE	Homo sapiens neuronal regeneration related protein (NREP), transcript variant 11, mRNA [NM_001142483]	9315	GO:0005515|GO:0031103|GO:0005737|GO:0045664|GO:0005634|GO:0017015	111066427	chr5	111066368	-	hs|5q22.1	NM_001142483	chr5:111066427-111066368	NM_001142483	Hs.36053
A_23_P70843	4.61295	2.20569	4.61295	up	2,3-bisphosphoglycerate mutase	BPGM	FALSE	Homo sapiens 2,3-bisphosphoglycerate mutase (BPGM), transcript variant 2, mRNA [NM_199186]	669	GO:0007585|GO:0004082|GO:0005975|GO:0004083|GO:0048821|GO:0016311|GO:0004619|GO:0006096	134364465	chr7	134364406	+	hs|7q33	NM_199186	chr7:134364406-134364465	NM_199186	Hs.198365
A_23_P83781	4.59759	2.20088	4.59759	up	cytohesin 1	CYTH1	FALSE	Homo sapiens cytohesin 1 (CYTH1), transcript variant 1, mRNA [NM_004762]	9267	GO:0090162|GO:0005515|GO:0005802|GO:0005886|GO:0030155|GO:0043087|GO:0005829|GO:0008289|GO:0031234|GO:0005086|GO:0005737|GO:0032012|GO:0005923|GO:0016192	76670197	chr17	76670138	-	hs|17q25.3	NM_004762	chr17:76670197-76670138	NM_004762	Hs.191215
A_24_P215765	4.59659	2.20057	4.59659	up	ATPase, class V, type 10A	ATP10A	FALSE	Homo sapiens ATPase, class V, type 10A (ATP10A), mRNA [NM_024490]	57194	GO:0005515|GO:0000287|GO:0005886|GO:0005783|GO:0008360|GO:0055085|GO:0005524|GO:0045332|GO:0019829|GO:0034220|GO:0004012|GO:0008152|GO:0005789|GO:0016021|GO:0006812	25923934	chr15	25923875	-	hs|15q12	NM_024490	chr15:25923934-25923875	NM_024490	Hs.659258
A_23_P213319	4.57075	2.19243	4.57075	up	ADAM metallopeptidase with thrombospondin type 1 motif, 6	ADAMTS6	FALSE	Homo sapiens ADAM metallopeptidase with thrombospondin type 1 motif, 6 (ADAMTS6), mRNA [NM_197941]	11174	GO:0006508|GO:0005578|GO:0008270|GO:0004222|GO:0008237	64444890	chr5	64444831	-	hs|5q12.3	NM_197941	chr5:64444890-64444831	NM_197941	Hs.482291
A_23_P44724	4.56391	2.19027	4.56391	up	cysteine and glycine-rich protein 2	CSRP2	FALSE	Homo sapiens cysteine and glycine-rich protein 2 (CSRP2), mRNA [NM_001321]	1466	GO:0003674|GO:0008270|GO:0007275|GO:0005634|GO:0030154	77252613	chr12	77252554	-	hs|12q21.2	NM_001321	chr12:77252613-77252554	NM_001321	Hs.530904
A_24_P355626	4.55801	2.18841	4.55801	up	ATP-binding cassette, sub-family G (WHITE), member 4	ABCG4	FALSE	Homo sapiens ATP-binding cassette, sub-family G (WHITE), member 4 (ABCG4), transcript variant 1, mRNA [NM_022169]	64137	GO:0005515|GO:0033344|GO:0046982|GO:0006200|GO:0005886|GO:0017127|GO:0016021|GO:0055085|GO:0016887|GO:0005524|GO:0042803	119033356	chr11	119033297	+	hs|11q23.3	NM_022169	chr11:119033297-119033356	NM_022169	Hs.126378
A_33_P3311740	4.54661	2.18479	4.54661	up	zinc finger protein 774	ZNF774	FALSE	Homo sapiens zinc finger protein 774 (ZNF774), mRNA [NM_001004309]	342132	GO:0006355|GO:0005634|GO:0003677|GO:0046872|GO:0006351	90902188	chr15	90902129	+	hs|15q26.1	NM_001004309	chr15:90902129-90902188	NM_001004309	Hs.55307
A_23_P137173	4.54308	2.18367	4.54308	up	thymosin beta 15a	TMSB15A	FALSE	Homo sapiens thymosin beta 15a (TMSB15A), mRNA [NM_021992]	11013	GO:0042989|GO:0005737|GO:0030036|GO:0003779|GO:0005856	101768766	chrX	101768707	-	hs|Xq22.1	NM_021992	chrX:101768766-101768707	NM_021992	Hs.56145
A_33_P3391796	4.53689	2.1817	4.53689	up	noggin	NOG	FALSE	Homo sapiens noggin (NOG), mRNA [NM_005450]	9241	GO:0005515|GO:0071773|GO:0060044|GO:0051216|GO:0048706|GO:0060302|GO:0005615|GO:0060676|GO:2000313|GO:0042803|GO:0090193|GO:0050679|GO:0030336|GO:0001706|GO:0001707|GO:0001843|GO:0030509|GO:0000122|GO:0001701|GO:0001649|GO:0008045|GO:0001501|GO:0061053|GO:0019955|GO:0060825|GO:0060272|GO:0042060|GO:0060173|GO:0042733|GO:0021533|GO:0021510|GO:2001234|GO:0060425|GO:0021983|GO:0001839|GO:0009953|GO:…	54672515	chr17	54672456	+	hs|17q22	NM_005450	chr17:54672456-54672515	NM_005450	Hs.248201
A_33_P3325497	4.52413	2.17764	4.52413	up	fin bud initiation factor homolog (zebrafish)	FIBIN	FALSE	Homo sapiens fin bud initiation factor homolog (zebrafish) (FIBIN), mRNA [NM_203371]	387758	GO:0005794|GO:0005783|GO:0005576	27018558	chr11	27018499	+	hs|11p14.2	NM_203371	chr11:27018499-27018558	NM_203371	Hs.712718
A_24_P299474	4.51037	2.17325	4.51037	up	teneurin transmembrane protein 2	TENM2	FALSE	Homo sapiens teneurin transmembrane protein 2 (TENM2), mRNA [NM_001122679]	57451	GO:0005515|GO:0043005|GO:0030054|GO:0035584|GO:0005886|GO:0005783|GO:0051491|GO:0045202|GO:0005634|GO:0030175|GO:0030425|GO:0042803|GO:0030426|GO:0016337|GO:0043197|GO:0007411|GO:0005911|GO:0045211|GO:0050839|GO:0007157|GO:0005794|GO:0046982|GO:0005102|GO:0000122|GO:0006351|GO:0007165|GO:0005887|GO:0016605	167690122	chr5	167690063	+	hs|5q34	NM_001122679	chr5:167690063-167690122	NM_001122679	Hs.631957
A_19_P00330453	4.5032	2.17095	4.5032	up			FALSE				69906355	chr8	69906296	+	hs|8q13.2		chr8:069906296-069906355
A_19_P00806771	4.49029	2.16681	4.49029	up	long intergenic non-protein coding RNA 659	LINC00659	FALSE	Homo sapiens long intergenic non-protein coding RNA 659 (LINC00659), transcript variant 1, long non-coding RNA [NR_046224]	100652730		61405554	chr20	61405495	-	hs|20q13.33	NR_046224	chr20:61405554-61405495	NR_046224	Hs.254951
A_23_P104199	4.48762	2.16595	4.48762	up	integrin, beta 1 (fibronectin receptor, beta polypeptide, antigen CD29 includes MDF2, MSK12)	ITGB1	FALSE	Homo sapiens integrin, beta 1 (fibronectin receptor, beta polypeptide, antigen CD29 includes MDF2, MSK12) (ITGB1), transcript variant 1E, mRNA [NM_133376]	3688	GO:0005515|GO:0030056|GO:0031594|GO:0005518|GO:0002020|GO:0001948|GO:0001894|GO:0030198|GO:0001618|GO:0007411|GO:0035748|GO:0042470|GO:0008305|GO:0030335|GO:0046982|GO:0001708|GO:0009986|GO:0019901|GO:0034329|GO:0019904|GO:0045214|GO:0034677|GO:0034678|GO:0034679|GO:0001701|GO:0030027|GO:0005604|GO:0043235|GO:0005178|GO:0008277|GO:0031345|GO:0007229|GO:0043236|GO:0010976|GO:0045121|GO:0005925|GO:…	33200566	chr10	33200507	-	hs|10p11.22	NM_133376	chr10:33200566-33200507	NM_133376	Hs.643813
A_33_P3337272	4.48593	2.16541	4.48593	up	NOTCH-regulated ankyrin repeat protein	NRARP	FALSE	Homo sapiens NOTCH-regulated ankyrin repeat protein (NRARP), mRNA [NM_001004354]	441478	GO:0045746|GO:0022407|GO:0001569|GO:0032525|GO:0001938|GO:0090263|GO:0045581|GO:0002043|GO:0000122	140194182	chr9	140194123	-	hs|9q34.3	NM_001004354	chr9:140194182-140194123	NM_001004354	Hs.732282
A_33_P3404651	4.48093	2.1638	4.48093	up	tetratricopeptide repeat domain 7A	TTC7A	FALSE	Homo sapiens tetratricopeptide repeat domain 7A (TTC7A), transcript variant 1, mRNA [NM_001288951]	57217	GO:0030097|GO:0006879	47301183	chr2	47301124	+	hs|2p21	NM_001288951	chr2:47301124-47301183	NM_001288951	Hs.370603
DCP_22_6	4.46186	2.15765	4.46186	up			pos	Unknown
A_33_P3236881	4.44459	2.15205	4.44459	up	MINOS1-NBL1 readthrough	MINOS1-NBL1	FALSE	Homo sapiens MINOS1-NBL1 readthrough (MINOS1-NBL1), transcript variant 1, mRNA [NM_001204088]	100532736		19984941	chr1	19984882	+	hs|1p36.13	NM_001204088	chr1:19984882-19984941	NM_001204088	Hs.654502
A_23_P154065	4.43219	2.14802	4.43219	up	tubulin, alpha 4a	TUBA4A	FALSE	Homo sapiens tubulin, alpha 4a (TUBA4A), transcript variant 1, mRNA [NM_006000]	7277	GO:0005515|GO:0051258|GO:0005874|GO:0003924|GO:0030168|GO:0005576|GO:0005525|GO:0005829|GO:0006184|GO:0007596|GO:0006457|GO:0000086|GO:0002576|GO:0005200|GO:0051084|GO:0000278|GO:0007017|GO:0044267|GO:0070062	220115129	chr2	220115070	-	hs|2q35	NM_006000	chr2:220115129-220115070	NM_006000	Hs.75318
DCP_22_4	4.39995	2.13749	4.39995	up			pos	Unknown
A_32_P62211	4.39335	2.13532	4.39335	up	uncharacterized LOC101928433	LOC101928433	FALSE	PREDICTED: Homo sapiens uncharacterized LOC101928433 (LOC101928433), ncRNA [XR_241982]	101928433		16763078	chr6	16763019	+	hs|6p22.3	XR_241982	chr6:16763019-16763078	XR_241982	Hs.408455
DCP_22_7	4.39297	2.1352	4.39297	up			pos	Unknown
A_19_P00801387	4.36976	2.12755	4.36976	up			FALSE				216476231	chr2	216476172	-	hs|2q35		chr2:216476231-216476172
A_23_P150609	4.36964	2.12752	4.36964	up	insulin-like growth factor 2 (somatomedin A)	IGF2	FALSE	Homo sapiens insulin-like growth factor 2 (somatomedin A) (IGF2), transcript variant 1, mRNA [NM_000612]	3481	GO:0005515|GO:0005159|GO:0005158|GO:0050731|GO:0005615|GO:0009887|GO:0031667|GO:0007613|GO:0051781|GO:0032355|GO:0070062|GO:2000467|GO:0007565|GO:0030168|GO:0007275|GO:0045840|GO:0038028|GO:0043085|GO:0001649|GO:0001501|GO:0005179|GO:0030546|GO:0043539|GO:0008083|GO:0044267|GO:0051146|GO:0008286|GO:0051897|GO:0008284|GO:0005886|GO:0071902|GO:0045471|GO:2000273|GO:0042104|GO:0045944|GO:0006006|GO:…	2150453	chr11	2150394	-	hs|11p15.5	NM_000612	chr11:2150453-2150394	NM_000612	Hs.272259
A_19_P00318708	4.3689	2.12727	4.3689	up			FALSE				70442792	chr17	70442733	-	hs|17q24.3		chr17:070442792-070442733
A_23_P417282	4.34942	2.12082	4.34942	up	insulin-like growth factor 1 receptor	IGF1R	FALSE	Homo sapiens insulin-like growth factor 1 receptor (IGF1R), transcript variant 1, mRNA [NM_000875]	3480	GO:0005515|GO:0005158|GO:0030879|GO:0030010|GO:0043560|GO:0007409|GO:0042802|GO:0043231|GO:0046328|GO:0046777|GO:0033197|GO:0038083|GO:0043559|GO:0005520|GO:0030335|GO:0032467|GO:0045740|GO:0014065|GO:0051389|GO:0043235|GO:0007420|GO:0005887|GO:0010656|GO:0043548|GO:0008286|GO:0051898|GO:0043005|GO:0051897|GO:0008284|GO:0005886|GO:0031994|GO:0051291|GO:0001965|GO:0006955|GO:0030238|GO:0090031|GO:…	99507425	chr15	99507366	+	hs|15q26.3	NM_000875	chr15:99507366-99507425	NM_000875	Hs.643120
DCP_20_3	4.3401	2.11773	4.3401	up			pos	Unknown
A_33_P3271711	4.33939	2.11749	4.33939	up			FALSE				4856040	chr3	4855981	-	hs|3p26.1		chr3:004856040-004855981
A_33_P3221748	4.33616	2.11642	4.33616	up	runt-related transcription factor 3	RUNX3	FALSE	Homo sapiens runt-related transcription factor 3 (RUNX3), transcript variant 1, mRNA [NM_001031680]	864	GO:0005515|GO:2001238|GO:0000790|GO:0006355|GO:0000977|GO:0003700|GO:0006366|GO:0000981|GO:0050680|GO:0005634|GO:0000122|GO:0045786|GO:0005524|GO:0031069|GO:0005737|GO:0007411|GO:0002062|GO:0048935|GO:0048469|GO:0006468|GO:0032609	25227597	chr1	25227538	-	hs|1p36.11	NM_001031680	chr1:25227597-25227538	NM_001031680	Hs.170019
A_33_P3232193	4.32978	2.11429	4.32978	up	cadherin 11, type 2, OB-cadherin (osteoblast)	CDH11	FALSE	cadherin 11, type 2, OB-cadherin (osteoblast) [Source:HGNC Symbol;Acc:1750] [ENST00000394156]	1009	GO:0005886|GO:0021957|GO:0034329|GO:0005509|GO:0045216|GO:0001501|GO:0005737|GO:0001503|GO:0016021|GO:0007155|GO:0007156|GO:0034332|GO:0070062	64982572	chr16	64982513	-	hs|16q21	XM_005255764	chr16:64982572-64982513	XM_005255764	Hs.116471
A_23_P133694	4.31297	2.10868	4.31297	up	solute carrier family 29 (equilibrative nucleoside transporter), member 1	SLC29A1	FALSE	Homo sapiens solute carrier family 29 (equilibrative nucleoside transporter), member 1 (SLC29A1), transcript variant 1, mRNA [NM_001078177]	2030	GO:0015862|GO:0005886|GO:0005337|GO:0060079|GO:0071456|GO:0030431|GO:0055085|GO:0016323|GO:0006139|GO:0016324|GO:0007595|GO:0016020|GO:0005887|GO:0015858|GO:0071333	44201834	chr6	44201775	+	hs|6p21.1	NM_001078177	chr6:44201775-44201834	NM_001078177	Hs.25450
A_24_P96961	4.30874	2.10727	4.30874	up	splA/ryanodine receptor domain and SOCS box containing 1	SPSB1	FALSE	Homo sapiens splA/ryanodine receptor domain and SOCS box containing 1 (SPSB1), mRNA [NM_025106]	80176	GO:0035556|GO:0005515|GO:0005737|GO:0016567	9429554	chr1	9429495	+	hs|1p36.22	NM_025106	chr1:9429495-9429554	NM_025106	Hs.8261
A_23_P408249	4.29385	2.10227	4.29385	up	phosphoenolpyruvate carboxykinase 1 (soluble)	PCK1	FALSE	Homo sapiens phosphoenolpyruvate carboxykinase 1 (soluble) (PCK1), mRNA [NM_002591]	5105	GO:0031406|GO:0032868|GO:0014823|GO:0030145|GO:0000287|GO:0017144|GO:0005975|GO:0006094|GO:0006107|GO:0044281|GO:0042593|GO:0005525|GO:0005829|GO:0046327|GO:0005737|GO:0004613|GO:0006006|GO:0006475|GO:0019003|GO:0070062	56141089	chr20	56141030	+	hs|20q13.31	NM_002591	chr20:56141030-56141089	NM_002591	Hs.1872
A_24_P355967	4.28412	2.099	4.28412	up	5-hydroxytryptamine (serotonin) receptor 2A, G protein-coupled	HTR2A	FALSE	Homo sapiens 5-hydroxytryptamine (serotonin) receptor 2A, G protein-coupled (HTR2A), transcript variant 1, mRNA [NM_000621]	3356	GO:0008219|GO:0030424|GO:0008284|GO:0001659|GO:0005886|GO:0043267|GO:0048148|GO:0007268|GO:0051378|GO:0007202|GO:0032403|GO:0014059|GO:0005829|GO:0070852|GO:0001965|GO:0004993|GO:0045907|GO:0043406|GO:0043198|GO:0071886|GO:0008144|GO:0043025|GO:0050966|GO:0007613|GO:0014832|GO:0070374|GO:0050965|GO:0014824|GO:0051209|GO:0010513|GO:0051967|GO:0042493|GO:0007568|GO:0046883|GO:0006874|GO:0030431|GO:…	47407996	chr13	47407937	-	hs|13q14.2	NM_000621	chr13:47407996-47407937	NM_000621	Hs.72630
A_23_P113701	4.26803	2.09357	4.26803	up	platelet-derived growth factor alpha polypeptide	PDGFA	FALSE	Homo sapiens platelet-derived growth factor alpha polypeptide (PDGFA), transcript variant 1, mRNA [NM_002607]	5154	GO:0005515|GO:0050730|GO:0005518|GO:0009790|GO:0005615|GO:0042803|GO:0010035|GO:0007173|GO:0030198|GO:0032956|GO:0009887|GO:0051781|GO:0007179|GO:0070374|GO:0001942|GO:0032355|GO:0035793|GO:0048839|GO:0060683|GO:0030335|GO:0048286|GO:0046982|GO:0009986|GO:0048407|GO:0045740|GO:0010512|GO:0030168|GO:0014068|GO:0005161|GO:0008543|GO:0030031|GO:0045087|GO:0042060|GO:0005788|GO:0043588|GO:0008083|GO:…	536988	chr7	536929	-	hs|7p22.3	NM_002607	chr7:536988-536929	NM_002607	Hs.535898
A_23_P166779	4.26766	2.09344	4.26766	up	long intergenic non-protein coding RNA 312	LINC00312	FALSE	Homo sapiens long intergenic non-protein coding RNA 312 (LINC00312), long non-coding RNA [NR_024065]	29931		8615381	chr3	8615322	+	hs|3p26.1	NR_024065	chr3:8615322-8615381	NR_024065	Hs.433151
A_33_P3341601	4.25437	2.08895	4.25437	up	WD repeat domain 86	WDR86	FALSE	Homo sapiens WD repeat domain 86 (WDR86), transcript variant 1, mRNA [NM_001284260]	349136		151078309	chr7	151078250	-	hs|7q36.1	NM_001284260	chr7:151078309-151078250	NM_001284260	Hs.647083
A_23_P45324	4.24507	2.08579	4.24507	up	transmembrane protein 35	TMEM35	FALSE	Homo sapiens transmembrane protein 35 (TMEM35), mRNA [NM_021637]	59353	GO:0008150|GO:0003674|GO:0016023|GO:0016021|GO:0005575|GO:0005778	100351289	chrX	100351230	+	hs|Xq22.1	NM_021637	chrX:100351230-100351289	NM_021637	Hs.45140
A_33_P3218625	4.24381	2.08536	4.24381	up	calcium channel flower domain containing 1	CACFD1	FALSE	Homo sapiens calcium channel flower domain containing 1 (CACFD1), transcript variant 3, mRNA [NM_001242369]	11094	GO:0008150|GO:0003674|GO:0005262|GO:0030285|GO:0070588|GO:0048488|GO:0005575	136335879	chr9	136335820	+	hs|9q34.2	NM_001242369	chr9:136335820-136335879	NM_001242369	Hs.62003
A_32_P157945	4.24299	2.08508	4.24299	up	desmoplakin	DSP	FALSE	Homo sapiens desmoplakin (DSP), transcript variant 1, mRNA [NM_004415]	1832	GO:0005882|GO:0005515|GO:0030057|GO:0045109|GO:0005886|GO:0005634|GO:0086091|GO:0001533|GO:0006921|GO:0005916|GO:0005739|GO:0016323|GO:0086069|GO:0016337|GO:0003223|GO:0014704|GO:0097110|GO:0005080|GO:0030674|GO:0050839|GO:0086005|GO:0070062|GO:0006915|GO:0002934|GO:0018149|GO:0008544|GO:0005198|GO:0030216|GO:0071896|GO:0042060|GO:0005200|GO:0034332	7586641	chr6	7586582	+	hs|6p24.3	NM_004415	chr6:7586582-7586641	NM_004415	Hs.519873
A_33_P3289810	4.24137	2.08453	4.24137	up			FALSE	Q4TBJ8_TETNG (Q4TBJ8) Chromosome undetermined SCAF7122, whole genome shotgun sequence. (Fragment), partial (8%) [THC2617349]			152752486	chrX	152752427	+	hs|Xq28		chrX:152752427-152752486
A_23_P132121	4.23975	2.08398	4.23975	up	salt-inducible kinase 1	SIK1	FALSE	Homo sapiens salt-inducible kinase 1 (SIK1), mRNA [NM_173354]	150094	GO:0005515|GO:0042826|GO:0010830|GO:0032792|GO:0005634|GO:0005829|GO:0035556|GO:0071889|GO:0008140|GO:0005737|GO:0046777|GO:2000210|GO:0055007|GO:0045721|GO:0010868|GO:0000287|GO:0019901|GO:0043276|GO:0000122|GO:0005524|GO:0007346|GO:0007049|GO:0004674|GO:0002028|GO:0006468|GO:0045595	44834819	chr21	44834760	-	hs|21q22.3	NM_173354	chr21:44834819-44834760	NM_173354	Hs.282113
A_23_P62932	4.23118	2.08106	4.23118	up	ATPase, Na+/K+ transporting, beta 1 polypeptide	ATP1B1	FALSE	Homo sapiens ATPase, Na+/K+ transporting, beta 1 polypeptide (ATP1B1), mRNA [NM_001677]	481	GO:0005515|GO:0001666|GO:0005886|GO:0050900|GO:0005890|GO:0055085|GO:0016323|GO:0016324|GO:0034220|GO:0007596|GO:0005901|GO:0006810|GO:0023026|GO:0035725|GO:0007155|GO:0006813|GO:0070062|GO:0005391	169101936	chr1	169101877	+	hs|1q24.2	NM_001677	chr1:169101877-169101936	NM_001677	Hs.291196
A_33_P3265030	4.2285	2.08015	4.2285	up	glycoprotein Ib (platelet), beta polypeptide	GP1BB	FALSE	Homo sapiens glycoprotein Ib (platelet), beta polypeptide (GP1BB), mRNA [NM_000407]	2812	GO:0005515|GO:0005886|GO:0007596|GO:0005887|GO:0007597|GO:0030168|GO:0007155|GO:0007166|GO:0004888	19712297	chr22	19712238	+	hs|22q11.21	NM_000407	chr22:19712238-19712297	NM_000407	Hs.283743
A_19_P00319646	4.21208	2.07453	4.21208	up	long intergenic non-protein coding RNA 673	LINC00673	FALSE	Homo sapiens long intergenic non-protein coding RNA 673 (LINC00673), long non-coding RNA [NR_036488]	100499467		70399580	chr17	70399521	-	hs|17q24.3		chr17:70399580-70399521	NR_036488	Hs.157726
A_33_P3363560	4.21088	2.07412	4.21088	up	transmembrane protein 51	TMEM51	FALSE	Homo sapiens transmembrane protein 51 (TMEM51), transcript variant 1, mRNA [NM_001136216]	55092	GO:0008150|GO:0003674|GO:0016021|GO:0005575	15546835	chr1	15546776	+	hs|1p36.21	NM_001136216	chr1:15546776-15546835	NM_001136216	Hs.465305
A_19_P00801885	4.20831	2.07324	4.20831	up	long intergenic non-protein coding RNA 545	LINC00545	FALSE	Homo sapiens long intergenic non-protein coding RNA 545 (LINC00545), long non-coding RNA [NR_103813]	440132		31457476	chr13	31457417	+	hs|13q12.3		chr13:31457417-31457476	NR_103813	Hs.729493
A_33_P3237135	4.20308	2.07145	4.20308	up	matrix metallopeptidase 2 (gelatinase A, 72kDa gelatinase, 72kDa type IV collagenase)	MMP2	FALSE	Homo sapiens matrix metallopeptidase 2 (gelatinase A, 72kDa gelatinase, 72kDa type IV collagenase) (MMP2), transcript variant 1, mRNA [NM_004530]	4313	GO:0005515|GO:0001666|GO:0004252|GO:0005886|GO:0007566|GO:0005578|GO:0005576|GO:0005634|GO:0001525|GO:0030017|GO:0005615|GO:0005739|GO:0060346|GO:0001957|GO:0071230|GO:0060325|GO:0022617|GO:0030198|GO:0030574|GO:0006508|GO:0008270|GO:0004222|GO:0044267|GO:0001955	55540577	chr16	55540518	+	hs|16q12.2	NM_004530	chr16:55540518-55540577	NM_004530	Hs.513617
A_33_P3261947	4.19981	2.07032	4.19981	up	syntrophin, gamma 1	SNTG1	FALSE	Homo sapiens syntrophin, gamma 1 (SNTG1), transcript variant 1, mRNA [NM_018967]	54212	GO:0005737|GO:0007154|GO:0016013|GO:0032587|GO:0005634|GO:0003779|GO:0008022|GO:0005856	51705421	chr8	51705362	+	hs|8q11.21	NM_018967	chr8:51705362-51705421	NM_018967	Hs.584914
A_23_P408285	4.19633	2.06913	4.19633	up	prickle homolog 1 (Drosophila)	PRICKLE1	FALSE	Homo sapiens prickle homolog 1 (Drosophila) (PRICKLE1), transcript variant 1, mRNA [NM_153026]	144165	GO:0005515|GO:0031965|GO:2000691|GO:0032436|GO:0031398|GO:0001843|GO:0008270|GO:0005634|GO:0006606|GO:0090090|GO:0045892|GO:0005829	42853269	chr12	42853210	-	hs|12q12	NM_153026	chr12:42853269-42853210	NM_153026	Hs.720221
A_24_P378019	4.19609	2.06905	4.19609	up	interferon regulatory factor 7	IRF7	FALSE	Homo sapiens interferon regulatory factor 7 (IRF7), transcript variant d, mRNA [NM_004031]	3665	GO:0005515|GO:0032479|GO:0034142|GO:0016064|GO:0006366|GO:0000982|GO:0019221|GO:0045351|GO:0005634|GO:0005829|GO:0002756|GO:0005737|GO:0060337|GO:0045655|GO:0045944|GO:0032481|GO:0034138|GO:0032607|GO:0060333|GO:0032608|GO:0032728|GO:0032727|GO:0000122|GO:2000110|GO:0002224|GO:0009615|GO:0003677|GO:0000979|GO:0039530|GO:0006974|GO:0002819|GO:0045087|GO:0050776|GO:0034124|GO:0060340|GO:0019043|GO:…	612702	chr11	612643	-	hs|11p15.5	NM_004031	chr11:612702-612643	NM_004031	Hs.166120
A_33_P3799692	4.1808	2.06378	4.1808	up			FALSE	Homo sapiens hypothetical protein LOC338620, mRNA (cDNA clone IMAGE:6023208), partial cds. [BC043009]			33176365	chr10	33176306	-	hs|10p11.22	BC043009	chr10:33176365-33176306		Hs.660499
A_33_P3236986	4.17832	2.06292	4.17832	up	uncharacterized LOC102724307	LOC102724307	FALSE	PREDICTED: Homo sapiens uncharacterized LOC102724307 (LOC102724307), ncRNA [XR_424180]	102724307		104594259	chr10	104594200	+	hs|10q24.32	XR_424180	chr10:104594200-104594259	XR_424180	Hs.728936
A_23_P95060	4.16787	2.05931	4.16787	up	EPH receptor B3	EPHB3	FALSE	Homo sapiens EPH receptor B3 (EPHB3), mRNA [NM_004443]	2049	GO:0031290|GO:0001655|GO:0048538|GO:0030425|GO:0007413|GO:0005003|GO:0032314|GO:0046777|GO:0007411|GO:0034446|GO:0060021|GO:0060996|GO:0060997|GO:0051965|GO:0022407|GO:0048013|GO:0021952|GO:0018108|GO:0001525|GO:0005524|GO:0048546|GO:0043088|GO:0022038|GO:0016477|GO:0005887|GO:0008046|GO:0050770	184299884	chr3	184299825	+	hs|3q27.1	NM_004443	chr3:184299825-184299884	NM_004443	Hs.2913
A_33_P3226212	4.16761	2.05922	4.16761	up	junctional adhesion molecule 2	JAM2	FALSE	Homo sapiens junctional adhesion molecule 2 (JAM2), transcript variant 3, mRNA [NM_001270408]	58494	GO:0005515|GO:0016337|GO:0007162|GO:0046982|GO:0005886|GO:0030198|GO:0007596|GO:0005887|GO:0005923|GO:0050900	27078397	chr21	27078338	+	hs|21q21.3	NM_001270408	chr21:27078338-27078397	NM_001270408	Hs.517227
A_19_P00322333	4.16431	2.05808	4.16431	up	uncharacterized LOC101059954	LOC101059954	FALSE	PREDICTED: Homo sapiens uncharacterized LOC101059954 (LOC101059954), ncRNA [XR_172435]	101059954		38682943	chr17	38682884	+	hs|17q21.2	XR_172435	chr17:38682884-38682943	XR_172435
A_33_P3409337	4.16168	2.05717	4.16168	up	coiled-coil domain containing 176	CCDC176	FALSE	Homo sapiens coiled-coil domain containing 176 (CCDC176), mRNA [NM_025057]	80127	GO:0044458|GO:0005737|GO:0036064	74523955	chr14	74523896	+	hs|14q24.3	NM_025057	chr14:74523896-74523955	NM_025057	Hs.644621
DCP_22_2	4.16111	2.05697	4.16111	up			pos	Unknown
A_23_P135990	4.16073	2.05684	4.16073	up	solute carrier organic anion transporter family, member 2A1	SLCO2A1	FALSE	Homo sapiens solute carrier organic anion transporter family, member 2A1 (SLCO2A1), mRNA [NM_005630]	6578	GO:0015132|GO:0016020|GO:0015732|GO:0005886|GO:0005887|GO:0006869|GO:0043252|GO:0055085|GO:0005319	133651840	chr3	133651781	-	hs|3q22.1	NM_005630	chr3:133651840-133651781	NM_005630	Hs.518270
A_33_P3248629	4.15984	2.05653	4.15984	up	DENN/MADD domain containing 2A	DENND2A	FALSE	DENN/MADD domain containing 2A [Source:HGNC Symbol;Acc:22212] [ENST00000492720]	27147	GO:0017112|GO:0032313|GO:0005737|GO:0042147|GO:0015629|GO:0015031	140244416	chr7	140244357	-	hs|7q34	BC115004	chr7:140244416-140244357		Hs.6385
A_23_P420196	4.15679	2.05547	4.15679	up	suppressor of cytokine signaling 1	SOCS1	FALSE	Homo sapiens suppressor of cytokine signaling 1 (SOCS1), mRNA [NM_003745]	8651	GO:0005515|GO:0016567|GO:0005159|GO:0019221|GO:0005634|GO:0060397|GO:0005829|GO:0060334|GO:0005737|GO:0060337|GO:0060338|GO:0071230|GO:0045444|GO:0060333|GO:0042518|GO:0019901|GO:0019210|GO:0046627|GO:0007259|GO:0046426|GO:0016023|GO:0004860|GO:0001932|GO:0006469|GO:0040008	11348443	chr16	11348384	-	hs|16p13.13	NM_003745	chr16:11348443-11348384	NM_003745	Hs.50640
A_33_P3381870	4.14005	2.04965	4.14005	up	dematin actin binding protein	DMTN	FALSE	Homo sapiens dematin actin binding protein (DMTN), transcript variant 1, mRNA [NM_001978]	2039	GO:0035585|GO:0005515|GO:0048471|GO:0035584|GO:0030036|GO:0005886|GO:0090303|GO:0008360|GO:0005884|GO:0050732|GO:0010812|GO:0043621|GO:0015629|GO:0051895|GO:0005829|GO:0010591|GO:0051489|GO:0010763|GO:1900026|GO:0033137|GO:0048821|GO:0032956|GO:1900025|GO:0007010|GO:0071277|GO:0031095|GO:0051017|GO:2001046|GO:0031253|GO:0005102|GO:0030507|GO:0090315|GO:0003779|GO:0014731|GO:0010801|GO:0051693|GO:…	21940035	chr8	21939976	+	hs|8p21.3	NM_001978	chr8:21939976-21940035	NM_001978	Hs.106124
A_33_P3252989	4.13909	2.04931	4.13909	up	zinc finger, SWIM-type containing 8	ZSWIM8	FALSE	Homo sapiens zinc finger, SWIM-type containing 8 (ZSWIM8), transcript variant 1, mRNA [NM_015037]	23053	GO:0008270	75561547	chr10	75561488	+	hs|10q22.2	NM_015037	chr10:75561488-75561547	NM_015037	Hs.65135
A_33_P3286536	4.13481	2.04782	4.13481	up	fucosyltransferase 4 (alpha (1,3) fucosyltransferase, myeloid-specific)	FUT4	FALSE	Homo sapiens fucosyltransferase 4 (alpha (1,3) fucosyltransferase, myeloid-specific) (FUT4), mRNA [NM_002033]	2526	GO:0046920|GO:0042355|GO:0005794|GO:0016020|GO:0009986|GO:0005975|GO:0032580|GO:0008417|GO:0006486|GO:0016021|GO:0036065|GO:0071944	94282991	chr11	94282932	+	hs|11q21	NM_002033	chr11:94282932-94282991	NM_002033	Hs.390420
A_23_P346912	4.12124	2.04308	4.12124	up	spermatogenesis associated 17	SPATA17	FALSE	Homo sapiens spermatogenesis associated 17 (SPATA17), mRNA [NM_138796]	128153	GO:0005516|GO:0005737	217975157	chr1	217975098	+	hs|1q41	NM_138796	chr1:217975098-217975157	NM_138796	Hs.171130
A_19_P00319503	4.12013	2.04269	4.12013	up			FALSE	MIR4435-1 host gene (non-protein coding) [Source:HGNC Symbol;Acc:35163] [ENST00000451884]			112005786	chr2	112005727	-	hs|2q13	XR_431471	chr2:112005786-112005727	XR_431471	Hs.562920
A_23_P23584	4.11152	2.03967	4.11152	up	catenin, beta interacting protein 1	CTNNBIP1	FALSE	Homo sapiens catenin, beta interacting protein 1 (CTNNBIP1), transcript variant 1, mRNA [NM_020248]	56998	GO:0002528|GO:0005515|GO:0032091|GO:0072201|GO:0001658|GO:0008013|GO:0030178|GO:0030877|GO:0048662|GO:0005634|GO:0000122|GO:0009952|GO:0043433|GO:0043392|GO:0005829|GO:0045669|GO:0060633|GO:0005737|GO:0045657|GO:0016055|GO:0070016	9908447	chr1	9908388	-	hs|1p36.22	NM_020248	chr1:9908447-9908388	NM_020248	Hs.463759
DCP_20_5	4.10009	2.03566	4.10009	up			pos	Unknown
A_23_P38795	4.09835	2.03504	4.09835	up	formyl peptide receptor 1	FPR1	FALSE	Homo sapiens formyl peptide receptor 1 (FPR1), transcript variant 2, mRNA [NM_002029]	2357	GO:0005515|GO:0005886|GO:0007263|GO:0006928|GO:0007200|GO:0004982|GO:0000187|GO:0007165|GO:0050786|GO:0006935|GO:0007186|GO:0004872|GO:0007188|GO:0016021|GO:0005768	52249233	chr19	52249174	-	hs|19q13.41	NM_002029	chr19:52249233-52249174	NM_002029	Hs.753
A_23_P38567	4.07573	2.02706	4.07573	up	sperm antigen with calponin homology and coiled-coil domains 1	SPECC1	FALSE	Homo sapiens sperm antigen with calponin homology and coiled-coil domains 1 (SPECC1), transcript variant 3, mRNA [NM_152904]	92521	GO:0005634|GO:0007155	20140392	chr17	20140333	+	hs|17p11.2	NM_152904	chr17:20140333-20140392	NM_152904	Hs.431045
A_24_P927325	4.06747	2.02413	4.06747	up	C2 calcium-dependent domain containing 3	C2CD3	FALSE	Homo sapiens C2 calcium-dependent domain containing 3 (C2CD3), transcript variant 2, mRNA [NM_015531]	26005	GO:0021997|GO:0005813|GO:0005814|GO:0042995|GO:0035058|GO:0001701|GO:0001947|GO:0030162|GO:0007420|GO:0008589|GO:0016485|GO:0021915|GO:0042733	73745605	chr11	73745546	-	hs|11q13.4	NM_015531	chr11:73745605-73745546	NM_015531	Hs.694798
A_33_P3237927	4.06554	2.02345	4.06554	up	Rho GTPase activating protein 4	ARHGAP4	FALSE	Homo sapiens Rho GTPase activating protein 4 (ARHGAP4), transcript variant 1, mRNA [NM_001164741]	393	GO:0005515|GO:0051056|GO:0048011|GO:0043065|GO:0007264|GO:0009967|GO:0007266|GO:0097190|GO:0005100|GO:0005829|GO:0030426|GO:0005737|GO:0010764|GO:0030517|GO:0032321|GO:0005070|GO:0007010	153172894	chrX	153172835	-	hs|Xq28	NM_001164741	chrX:153172894-153172835	NM_001164741	Hs.701324
A_33_P3318796	4.05989	2.02144	4.05989	up	follistatin-like 3 (secreted glycoprotein)	FSTL3	FALSE	Homo sapiens follistatin-like 3 (secreted glycoprotein) (FSTL3), mRNA [NM_005860]	10272	GO:0005515|GO:0030325|GO:0030324|GO:0005634|GO:0007283|GO:0005615|GO:0030514|GO:0002244|GO:0048185|GO:0045944|GO:0090101|GO:0001968|GO:0030141|GO:0044306|GO:0005794|GO:0022409|GO:0006357|GO:0001822|GO:0005730|GO:0005576|GO:0032926|GO:0045671|GO:0006351|GO:0071248|GO:0001503|GO:0008584	683204	chr19	683145	+	hs|19p13.3	NM_005860	chr19:683145-683204	NM_005860	Hs.529038
A_23_P62081	4.05103	2.01829	4.05103	up	secretogranin V (7B2 protein)	SCG5	FALSE	Homo sapiens secretogranin V (7B2 protein) (SCG5), transcript variant 2, mRNA [NM_003020]	6447	GO:0005515|GO:0004857|GO:0016486|GO:0007218|GO:0046883|GO:0005576|GO:0051082|GO:0030141|GO:0005525|GO:0043086|GO:0006886	32989165	chr15	32989106	+	hs|15q13.3	NM_003020	chr15:32989106-32989165	NM_003020	Hs.156540
A_23_P144959	4.04586	2.01644	4.04586	up	versican	VCAN	FALSE	Homo sapiens versican (VCAN), transcript variant 1, mRNA [NM_004385]	1462	GO:0005515|GO:0008037|GO:0008347|GO:0044281|GO:0005539|GO:0005615|GO:0043231|GO:0007507|GO:0030208|GO:0030207|GO:0030206|GO:0005540|GO:0030198|GO:0007155|GO:0030204|GO:0030203|GO:0043202|GO:0005975|GO:0005796|GO:0005509|GO:0005578|GO:0007275|GO:0005576|GO:0001649|GO:0031012|GO:0016020|GO:0030246	82876361	chr5	82876302	+	hs|5q14.3	NM_004385	chr5:82876302-82876361	NM_004385	Hs.643801
A_23_P115492	4.04346	2.01559	4.04346	up	vasohibin 2	VASH2	FALSE	Homo sapiens vasohibin 2 (VASH2), transcript variant 1, mRNA [NM_024749]	79805	GO:0005737|GO:0001938|GO:0045766	213163387	chr1	213163328	+	hs|1q32.3	NM_024749	chr1:213163328-213163387	NM_024749	Hs.96885
A_23_P24716	4.03794	2.01362	4.03794	up	transmembrane protein 132A	TMEM132A	FALSE	Homo sapiens transmembrane protein 132A (TMEM132A), transcript variant 1, mRNA [NM_017870]	54972	GO:0008150|GO:0003674|GO:0000139|GO:0005789|GO:0016021|GO:0005575	60704611	chr11	60704552	+	hs|11q12.2	NM_017870	chr11:60704552-60704611	NM_017870	Hs.118552
A_33_P3269678	4.03626	2.01302	4.03626	up	MIR4435-1 host gene (non-protein coding)	MIR4435-1HG	FALSE	Homo sapiens MIR4435-1 host gene (non-protein coding) (MIR4435-1HG), transcript variant 1, long non-coding RNA [NR_015395]	541471		112124646	chr2	112124587	-	hs|2q13	NR_015395	chr2:112124646-112124587	NR_015395	Hs.560805
A_23_P75430	4.03432	2.01233	4.03432	up	single-pass membrane protein with coiled-coil domains 4	SMCO4	FALSE	Homo sapiens single-pass membrane protein with coiled-coil domains 4 (SMCO4), mRNA [NM_020179]	56935	GO:0008150|GO:0003674|GO:0016021|GO:0005575	93211791	chr11	93211732	-	hs|11q21	NM_020179	chr11:93211791-93211732	NM_020179	Hs.438064
A_33_P3401342	4.02904	2.01044	4.02904	up	T-cell leukemia/lymphoma 6 (non-protein coding)	TCL6	FALSE	Homo sapiens T-cell leukemia/lymphoma 6, mRNA (cDNA clone MGC:52120 IMAGE:5923478), complete cds. [BC041075]	27004		96136751	chr14	96136692	+	hs|14q32.13	BC041075	chr14:96136692-96136751		Hs.732224
A_33_P3423949	4.02263	2.00814	4.02263	up	chromobox homolog 2	CBX2	FALSE	Homo sapiens chromobox homolog 2 (CBX2), transcript variant 1, mRNA [NM_005189]	84733	GO:0035102|GO:0000792|GO:0005515|GO:0031519|GO:0005730|GO:0045137|GO:0005634|GO:0000122|GO:0035064|GO:0003677|GO:0006351|GO:0030154|GO:0003682|GO:0005654|GO:0016568	77761361	chr17	77761302	+	hs|17q25.3	NM_005189	chr17:77761302-77761361	NM_005189	Hs.368410
A_23_P213336	4.02146	2.00772	4.02146	up	fibroblast growth factor 1 (acidic)	FGF1	FALSE	Homo sapiens fibroblast growth factor 1 (acidic) (FGF1), transcript variant 1, mRNA [NM_000800]	2246	GO:0005515|GO:0008286|GO:0008284|GO:0030324|GO:0005634|GO:0001759|GO:0005615|GO:0009653|GO:0005829|GO:0034605|GO:0007173|GO:0045944|GO:0051781|GO:0005938|GO:0008201|GO:0050679|GO:0048011|GO:0030335|GO:0060681|GO:0048015|GO:0005730|GO:0005578|GO:0005576|GO:0005104|GO:0007275|GO:0001525|GO:0045766|GO:0044548|GO:0007165|GO:0008543|GO:0045087|GO:0001934|GO:0030544|GO:0072163|GO:0008083|GO:0045542|GO:…	141974871	chr5	141974812	-	hs|5q31.3	NM_000800	chr5:141974871-141974812	NM_000800	Hs.483635
A_24_P42557	4.01798	2.00647	4.01798	up	thyroid stimulating hormone receptor	TSHR	FALSE	Homo sapiens thyroid stimulating hormone receptor (TSHR), transcript variant 2, mRNA [NM_001018036]	7253	GO:0043235|GO:0005515|GO:0008284|GO:0007186|GO:0005886|GO:0007187|GO:0005887|GO:0004996|GO:0007267	81558910	chr14	81557464	+	hs|14q31.1	NM_001018036	chr14:81557464-81558910	NM_001018036	Hs.160411
A_23_P87150	4.00635	2.00229	4.00635	up	leupaxin	LPXN	FALSE	Homo sapiens leupaxin (LPXN), transcript variant 2, mRNA [NM_004811]	9404	GO:0003712|GO:0005515|GO:0033628|GO:0048471|GO:0006355|GO:0005886|GO:0050859|GO:0002102|GO:0005634|GO:0042995|GO:0006351|GO:0007165|GO:0005737|GO:0007162|GO:0006461|GO:0008270|GO:0007155|GO:0005925	58294890	chr11	58294831	-	hs|11q12.1	NM_004811	chr11:58294890-58294831	NM_004811	Hs.125474
A_33_P3330039	4.00422	2.00152	4.00422	up	pleckstrin homology domain containing, family O member 1	PLEKHO1	FALSE	Homo sapiens pleckstrin homology domain containing, family O member 1 (PLEKHO1), mRNA [NM_016274]	51177	GO:0005515|GO:0005737|GO:0005886|GO:0005634	150131803	chr1	150131744	+	hs|1q21.2	NM_016274	chr1:150131744-150131803	NM_016274	Hs.438824
A_33_P3609033	3.98681	1.99523	3.98681	up	HOXD antisense growth-associated long non-coding RNA	HAGLR	FALSE	Homo sapiens HOXD antisense growth-associated long non-coding RNA (HAGLR), transcript variant 1, long non-coding RNA [NR_110458]	401022		177038003	chr2	177037944	-	hs|2q31.1	NR_110458	chr2:177038003-177037944	NR_110458	Hs.98661
A_33_P3236858	3.96909	1.98881	3.96909	up	transforming growth factor beta 1 induced transcript 1	TGFB1I1	FALSE	Homo sapiens transforming growth factor beta 1 induced transcript 1 (TGFB1I1), transcript variant 1, mRNA [NM_001042454]	7041	GO:0005515|GO:0008285|GO:0009408|GO:0006366|GO:0045599|GO:0010718|GO:0050681|GO:0048495|GO:0016363|GO:0005622|GO:0005737|GO:0030855|GO:0016055|GO:0007155|GO:0005856|GO:0030579|GO:0030512|GO:0030511|GO:0003713|GO:0070411|GO:0031012|GO:0045165|GO:0016331|GO:0008270|GO:0045893|GO:0005925|GO:0030521	31489264	chr16	31489205	+	hs|16p11.2	NM_001042454	chr16:31489205-31489264	NM_001042454	Hs.513530
A_19_P00323254	3.96662	1.98791	3.96662	up			FALSE				128047480	chr8	128047421	+	hs|8q24.21		chr8:128047421-128047480
A_23_P99226	3.96168	1.98611	3.96168	up	sirtuin 4	SIRT4	FALSE	Homo sapiens sirtuin 4 (SIRT4), mRNA [NM_012240]	23409	GO:0005515|GO:0006342|GO:0034983|GO:0046322|GO:0070403|GO:0006974|GO:0003950|GO:0034979|GO:0005739|GO:0006471|GO:0046889|GO:0072350|GO:0005759|GO:0008270|GO:0046676|GO:0006541	120750938	chr12	120750879	+	hs|12q24.31	NM_012240	chr12:120750879-120750938	NM_012240	Hs.50861
A_33_P3279629	3.95692	1.98438	3.95692	up	urocortin 2	UCN2	FALSE	Homo sapiens urocortin 2 (UCN2), mRNA [NM_033199]	90226	GO:0008283|GO:0051431|GO:0007586|GO:0033685|GO:0042562|GO:0005102|GO:0006950|GO:0071456|GO:0046882|GO:0005576|GO:0005615|GO:0071385|GO:0005179|GO:0010629|GO:0006171	48599234	chr3	48599175	-	hs|3p21.31	NM_033199	chr3:48599234-48599175	NM_033199	Hs.631914
A_24_P98762	3.94611	1.98043	3.94611	up	protein phosphatase 2, regulatory subunit A, beta	PPP2R1B	FALSE	Homo sapiens protein phosphatase 2, regulatory subunit A, beta (PPP2R1B), transcript variant 1, mRNA [NM_002716]	5519	GO:0005515|GO:0060561|GO:0045121|GO:2001241	111608719	chr11	111608660	-	hs|11q23.1	NM_002716	chr11:111608719-111608660	NM_002716	Hs.584790
A_19_P00316518	3.94084	1.9785	3.94084	up			FALSE	Q8QGI9_ONCMY (Q8QGI9) CC chemokine with stalk CK2, partial (10%) [THC2652374]			200332094	chr1	200332035	-	hs|1q32.1		chr1:200332094-200332035
A_33_P3230166	3.93985	1.97814	3.93985	up	sodium leak channel, non-selective	NALCN	FALSE	Homo sapiens sodium leak channel, non-selective (NALCN), mRNA [NM_052867]	259232	GO:0005515|GO:0008219|GO:0005245|GO:0005886|GO:0086010|GO:0005272|GO:0030317|GO:0055085|GO:0070509|GO:0034220|GO:0034765|GO:0035725|GO:0016021	101706223	chr13	101706164	-	hs|13q33.1	NM_052867	chr13:101706223-101706164	NM_052867	Hs.525146
A_19_P00807665	3.93816	1.97752	3.93816	up	small nucleolar RNA host gene 18 (non-protein coding)	SNHG18	FALSE	Homo sapiens small nucleolar RNA host gene 18 (non-protein coding) (SNHG18), long non-coding RNA [NR_045196]	100505806		9550350	chr5	9550291	+	hs|5p15.31	NR_045196	chr5:9550291-9550350	NR_045196	Hs.34447
A_33_P3232692	3.937	1.9771	3.937	up	interleukin 24	IL24	FALSE	Homo sapiens interleukin 24 (IL24), transcript variant 3, mRNA [NM_001185156]	11009	GO:0008284|GO:0030336|GO:0043066|GO:0008285|GO:0043065|GO:0005783|GO:0042517|GO:0006915|GO:0005125|GO:0005615|GO:0043280|GO:0071222|GO:0033136|GO:0042060|GO:0071353|GO:0043154	207076816	chr1	207076757	+	hs|1q32.1	NM_001185156	chr1:207076757-207076816	NM_001185156	Hs.58831
A_24_P44462	3.92826	1.97389	3.92826	up	tropomyosin 1 (alpha)	TPM1	FALSE	Homo sapiens tropomyosin 1 (alpha) (TPM1), transcript variant 5, mRNA [NM_000366]	7168	GO:0008092|GO:0005862|GO:0055010|GO:0008016|GO:0006928|GO:0060048|GO:0030017|GO:0031529|GO:0005829|GO:0006937|GO:0003065|GO:0006936|GO:0007010|GO:0005856|GO:0008307|GO:0001725|GO:0030336|GO:0030049|GO:0045214|GO:0003779|GO:0032587|GO:0032781|GO:0001701|GO:0045785|GO:0031941|GO:0032059|GO:0051496|GO:0042060|GO:0005200|GO:0034614	63354441	chr15	63353441	+	hs|15q22.2	NM_000366	chr15:63353441-63354441	NM_000366	Hs.133892
A_33_P3329839	3.92427	1.97243	3.92427	up	cyclin-dependent kinase 2 associated protein 2	CDK2AP2	FALSE	Homo sapiens cyclin-dependent kinase 2 associated protein 2 (CDK2AP2), transcript variant 1, mRNA [NM_005851]	10263		67274059	chr11	67274000	-	hs|11q13.2	NM_005851	chr11:67274059-67274000	NM_005851	Hs.523835
A_33_P3280521	3.92121	1.9713	3.92121	up	microfibrillar-associated protein 3-like	MFAP3L	FALSE	Homo sapiens microfibrillar-associated protein 3-like (MFAP3L), transcript variant 1, mRNA [NM_021647]	9848	GO:0005886|GO:0016021	170907809	chr4	170907750	-	hs|4q33	NM_021647	chr4:170907809-170907750	NM_021647	Hs.593942
A_23_P427760	3.91639	1.96952	3.91639	up	piwi-like RNA-mediated gene silencing 4	PIWIL4	FALSE	Homo sapiens piwi-like RNA-mediated gene silencing 4 (PIWIL4), mRNA [NM_152431]	143689	GO:0005634|GO:0007275|GO:0007283|GO:0031047|GO:0034584|GO:0006417|GO:0030154|GO:0005737|GO:0007126|GO:0034587|GO:0043186|GO:0071547|GO:0043046	94354282	chr11	94354223	+	hs|11q21	NM_152431	chr11:94354223-94354282	NM_152431	Hs.660188
A_33_P3269218	3.91133	1.96766	3.91133	up	brain-specific angiogenesis inhibitor 2	BAI2	FALSE	Homo sapiens brain-specific angiogenesis inhibitor 2 (BAI2), mRNA [NM_001703]	576	GO:0007186|GO:0005886|GO:0007218|GO:0004930|GO:0016525|GO:0007422|GO:0016021	32192778	chr1	32192719	-	hs|1p35.2	NM_001703	chr1:32192778-32192719	NM_001703	Hs.524138
A_33_P3268181	3.90686	1.96601	3.90686	up	LIM and senescent cell antigen-like domains 2	LIMS2	FALSE	Homo sapiens LIM and senescent cell antigen-like domains 2 (LIMS2), transcript variant 5, mRNA [NM_001161404]	55679	GO:2001046|GO:0016337|GO:0005886|GO:0034329|GO:0008270|GO:0005634|GO:0005925|GO:0045216|GO:0005829	128396967	chr2	128396908	-	hs|2q14.3	NM_001161404	chr2:128396967-128396908	NM_001161404	Hs.469881
A_33_P3216517	3.9065	1.96588	3.9065	up	NIMA-related kinase 6	NEK6	FALSE	NIMA-related kinase 6 [Source:HGNC Symbol;Acc:7749] [ENST00000373596]	10783	GO:0005515|GO:0007077|GO:0031572|GO:0005634|GO:0005829|GO:0000910|GO:0005737|GO:0046777|GO:0007059|GO:0018105|GO:0004871|GO:2000772|GO:0043123|GO:0000287|GO:0005815|GO:0019901|GO:0005874|GO:0006915|GO:0051225|GO:0005524|GO:0007165|GO:0007346|GO:0000922|GO:0007067|GO:0016607|GO:0004674|GO:0006468|GO:0019894|GO:0030071|GO:0000278	127023857	chr9	127023798	+	hs|9q33.3	XM_005251664	chr9:127023798-127023857	XM_005251664	Hs.197071
A_24_P119609	3.9041	1.96499	3.9041	up	myosin ID	MYO1D	FALSE	Homo sapiens myosin ID (MYO1D), mRNA [NM_015194]	4642	GO:0005516|GO:0006200|GO:0003779|GO:0016459|GO:0005524|GO:0030898|GO:0005790|GO:0000146|GO:0010923|GO:0030673|GO:0005768|GO:0048306|GO:0070062	31092067	chr17	31092008	-	hs|17q11.2	NM_015194	chr17:31092067-31092008	NM_015194	Hs.602063
A_23_P39931	3.90012	1.96352	3.90012	up	dysferlin	DYSF	FALSE	Homo sapiens dysferlin (DYSF), transcript variant 8, mRNA [NM_003494]	8291	GO:0005515|GO:0005886|GO:0005509|GO:0030315|GO:0006906|GO:0030027|GO:0005544|GO:0042383|GO:0005543|GO:0001778|GO:0016021|GO:0030659|GO:0070062	71906315	chr2	71906256	+	hs|2p13.2	NM_003494	chr2:71906256-71906315	NM_003494	Hs.252180
A_33_P3340639	3.89214	1.96056	3.89214	up	glycerol-3-phosphate acyltransferase, mitochondrial	GPAM	FALSE	glycerol-3-phosphate acyltransferase, mitochondrial [Source:HGNC Symbol;Acc:24865] [ENST00000369425]	57678	GO:0006637|GO:0070970|GO:0005886|GO:0070236|GO:0005743|GO:0055089|GO:0004366|GO:0005741|GO:0044281|GO:0009749|GO:0042104|GO:0051607|GO:0006631|GO:0016024|GO:0019432|GO:0055091|GO:0050707|GO:0016021|GO:0040018|GO:0006644|GO:0006654|GO:0044255|GO:0046474	113913749	chr10	113913690	-	hs|10q25.2	AL832464	chr10:113913749-113913690		Hs.42586
A_33_P3224070	3.89213	1.96056	3.89213	up	cysteine-serine-rich nuclear protein 1	CSRNP1	FALSE	Homo sapiens cysteine-serine-rich nuclear protein 1 (CSRNP1), mRNA [NM_033027]	64651	GO:0003700|GO:0006915|GO:0048705|GO:0005634|GO:0001228|GO:0009791|GO:0006351|GO:0043565|GO:0003674|GO:0060325|GO:0045944|GO:0060021|GO:0048008	39184605	chr3	39184546	-	hs|3p22.2	NM_033027	chr3:39184605-39184546	NM_033027	Hs.370950
A_33_P3353791	3.88765	1.9589	3.88765	up	integrin, alpha 1	ITGA1	FALSE	Homo sapiens integrin, alpha 1 (ITGA1), mRNA [NM_181501]	3672	GO:0005515|GO:0043005|GO:0008285|GO:0005886|GO:0005518|GO:0046872|GO:0000187|GO:0006936|GO:0043525|GO:0007411|GO:0030198|GO:0042311|GO:0043204|GO:0007155|GO:0070062|GO:0008305|GO:0046982|GO:0001669|GO:0019903|GO:0030593|GO:0045178|GO:0042059|GO:0005178|GO:0007596|GO:0007229|GO:0032516|GO:0045123|GO:0045121|GO:0009897	52249308	chr5	52249249	+	hs|5q11.2	NM_181501	chr5:52249249-52249308	NM_181501	Hs.644352
A_33_P3352677	3.86896	1.95194	3.86896	up			FALSE	RST41862 Athersys RAGE Library Homo sapiens cDNA, mRNA sequence [BG222044]			44762164	chr22	44762105	+	hs|22q13.31	BG222044	chr22:44762105-44762164		Hs.637444
A_23_P102109	3.86759	1.95143	3.86759	up	tubulin, alpha 4a	TUBA4A	FALSE	Homo sapiens tubulin, alpha 4a (TUBA4A), transcript variant 1, mRNA [NM_006000]	7277	GO:0005515|GO:0051258|GO:0005874|GO:0003924|GO:0030168|GO:0005576|GO:0005525|GO:0005829|GO:0006184|GO:0007596|GO:0006457|GO:0000086|GO:0002576|GO:0005200|GO:0051084|GO:0000278|GO:0007017|GO:0044267|GO:0070062	220115206	chr2	220115147	-	hs|2q35	NM_006000	chr2:220115206-220115147	NM_006000	Hs.75318
A_23_P55518	3.86699	1.95121	3.86699	up	SMAD family member 7	SMAD7	FALSE	Homo sapiens SMAD family member 7 (SMAD7), transcript variant 1, mRNA [NM_005904]	4092	GO:0005515|GO:0010467|GO:0001657|GO:0006367|GO:0003700|GO:0008013|GO:0044212|GO:0055010|GO:0005518|GO:0071560|GO:0016342|GO:0048844|GO:0060373|GO:0010944|GO:0031398|GO:0051444|GO:0007179|GO:0031397|GO:0017015|GO:0031625|GO:0030336|GO:0022409|GO:0030509|GO:0000122|GO:0032925|GO:0010801|GO:0043234|GO:0055117|GO:0005654|GO:0060389|GO:0030617|GO:0005886|GO:0034333|GO:0032436|GO:0005634|GO:0010719|GO:…	46446841	chr18	46446782	-	hs|18q21.1	NM_005904	chr18:46446841-46446782	NM_005904	Hs.465087
A_19_P00810407	3.86224	1.94944	3.86224	up			FALSE				24241759	chr22	24241700	+	hs|22q11.23		chr22:024241700-024241759
A_23_P64792	3.85366	1.94623	3.85366	up	potassium large conductance calcium-activated channel, subfamily M, beta member 4	KCNMB4	FALSE	Homo sapiens potassium large conductance calcium-activated channel, subfamily M, beta member 4 (KCNMB4), mRNA [NM_014505]	27345	GO:0005515|GO:0005513|GO:0005886|GO:0007268|GO:0046928|GO:0019228|GO:0019229|GO:0005887|GO:0007596|GO:0008076|GO:0001508|GO:0006813|GO:0015269|GO:0071805	70824682	chr12	70824623	+	hs|12q15	NM_014505	chr12:70824623-70824682	NM_014505	Hs.525529
A_23_P116743	3.85011	1.9449	3.85011	up	long intergenic non-protein coding RNA 1089	LINC01089	FALSE	Homo sapiens long intergenic non-protein coding RNA 1089 (LINC01089), long non-coding RNA [NR_002809]	338799		122233266	chr12	122233207	-	hs|12q24.31	NR_002809	chr12:122233266-122233207	NR_002809	Hs.524804
A_23_P372834	3.84256	1.94207	3.84256	up	aquaporin 1 (Colton blood group)	AQP1	FALSE	Homo sapiens aquaporin 1 (Colton blood group) (AQP1), transcript variant 1, mRNA [NM_198098]	358	GO:0005515|GO:0015079|GO:0020003|GO:0070301|GO:0071732|GO:0071300|GO:0020005|GO:0030157|GO:0031526|GO:0035377|GO:0006884|GO:0034644|GO:0009925|GO:0015793|GO:0072488|GO:0006833|GO:0070062|GO:0005223|GO:0071474|GO:0031965|GO:0030950|GO:0071288|GO:0015696|GO:0071472|GO:0005267|GO:0033554|GO:0035378|GO:0035379|GO:0046878|GO:0005887|GO:0006182|GO:0085018|GO:0015701|GO:0071241|GO:0071280|GO:0005886|GO:…	30965115	chr7	30965057	+	hs|7p14.3	NM_198098	chr7:30965057-30965115	NM_198098	Hs.76152
A_33_P3703501	3.84187	1.94181	3.84187	up	polypeptide N-acetylgalactosaminyltransferase 10	GALNT10	FALSE	Homo sapiens polypeptide N-acetylgalactosaminyltransferase 10 (GALNT10), mRNA [NM_198321]	55568	GO:0004653|GO:0000139|GO:0016266|GO:0016021|GO:0044267|GO:0046872|GO:0043687	153798551	chr5	153798492	+	hs|5q33.2	NM_198321	chr5:153798492-153798551	NM_198321	Hs.631797
A_23_P166087	3.83602	1.93961	3.83602	up	Ras association (RalGDS/AF-6) domain family member 2	RASSF2	FALSE	Homo sapiens Ras association (RalGDS/AF-6) domain family member 2 (RASSF2), transcript variant 1, mRNA [NM_014737]	9770	GO:0005515|GO:0007165|GO:0007049|GO:0005737|GO:0005634	4760842	chr20	4760783	-	hs|20p13	NM_014737	chr20:4760842-4760783	NM_014737	Hs.631504
A_23_P160336	3.83441	1.939	3.83441	up	left-right determination factor 1	LEFTY1	FALSE	Homo sapiens left-right determination factor 1 (LEFTY1), mRNA [NM_020997]	10637	GO:0007368|GO:0003007|GO:0016049|GO:0007179|GO:0000122|GO:0008083|GO:0005615|GO:0005160|GO:0005125	226074167	chr1	226074108	-	hs|1q42.12	NM_020997	chr1:226074167-226074108	NM_020997	Hs.656214
A_33_P3254096	3.83162	1.93796	3.83162	up	peptidase inhibitor 15	PI15	FALSE	Homo sapiens peptidase inhibitor 15 (PI15), mRNA [NM_015886]	51050	GO:0008150|GO:0010466|GO:0005576|GO:0005575|GO:0030414	75767231	chr8	75767172	+	hs|8q21.11	NM_015886	chr8:75767172-75767231	NM_015886	Hs.98558
A_19_P00813482	3.83154	1.93792	3.83154	up	CRHR1 intronic transcript 1 (non-protein coding)	CRHR1-IT1	FALSE	Homo sapiens CRHR1 intronic transcript 1 (non-protein coding) (CRHR1-IT1), transcript variant 1, long non-coding RNA [NR_026905]	147081	GO:0005576	43719252	chr17	43719193	+	hs|17q21.31	NR_026905	chr17:43719193-43719252	NR_026905	Hs.128813
A_23_P96833	3.83141	1.93788	3.83141	up	SLAM family member 9	SLAMF9	FALSE	Homo sapiens SLAM family member 9 (SLAMF9), transcript variant 1, mRNA [NM_033438]	89886	GO:0004872|GO:0016021	159921496	chr1	159921437	-	hs|1q23.2	NM_033438	chr1:159921496-159921437	NM_033438	Hs.661712
A_23_P393727	3.83031	1.93746	3.83031	up	neuropilin 2	NRP2	FALSE	Homo sapiens neuropilin 2 (NRP2), transcript variant 1, mRNA [NM_201266]	8828	GO:0030424|GO:0005886|GO:0001755|GO:0021675|GO:0048846|GO:0046872|GO:0007507|GO:0002116|GO:0017154|GO:0019838|GO:0007411|GO:0005021|GO:0004872|GO:0007155|GO:0038084|GO:0008201|GO:0048010|GO:0050919|GO:0005576|GO:0001525|GO:0010595|GO:0019955|GO:0001938|GO:0016020|GO:0016021	206659762	chr2	206659703	+	hs|2q33.3	NM_201266	chr2:206659703-206659762	NM_201266	Hs.471200
A_33_P3298810	3.81875	1.9331	3.81875	up	free fatty acid receptor 3	FFAR3	FALSE	Homo sapiens free fatty acid receptor 3 (FFAR3), mRNA [NM_005304]	2865	GO:0007186|GO:0005886|GO:0005887|GO:0004930|GO:0008289	35851359	chr19	35851300	+	hs|19q13.12	NM_005304	chr19:35851300-35851359	NM_005304	Hs.248055
A_24_P7790	3.81084	1.93011	3.81084	up	WAP four-disulfide core domain 10B	WFDC10B	FALSE	Homo sapiens WAP four-disulfide core domain 10B (WFDC10B), transcript variant 1, mRNA [NM_172006]	280664	GO:0010466|GO:0005576|GO:0030414	44313580	chr20	44313521	-	hs|20q13.12	NM_172006	chr20:44313580-44313521	NM_172006	Hs.237392
A_23_P166280	3.80927	1.92951	3.80927	up	inducible T-cell co-stimulator ligand	ICOSLG	FALSE	inducible T-cell co-stimulator ligand [Source:HGNC Symbol;Acc:17087] [ENST00000407780]	23308	GO:0005886|GO:0045404|GO:0031295|GO:0005102|GO:0006952|GO:0006972|GO:0007165|GO:0042104|GO:0042113|GO:0042110|GO:0005887|GO:0016021|GO:0009897|GO:0070062	45642999	chr21	45642940	-	hs|21q22.3		chr21:45642999-45642940
A_23_P79794	3.80862	1.92927	3.80862	up	TGFB-induced factor homeobox 2	TGIF2	FALSE	Homo sapiens TGFB-induced factor homeobox 2 (TGIF2), transcript variant 2, mRNA [NM_021809]	60436	GO:0043565|GO:0010467|GO:0006355|GO:0006367|GO:0003700|GO:0005730|GO:0007179|GO:0005654|GO:0005634|GO:0000122|GO:0006351	35221645	chr20	35221586	+	hs|20q11.23	NM_021809	chr20:35221586-35221645	NM_021809	Hs.632264
A_24_P381441	3.8002	1.92607	3.8002	up	LIM domain only 3 (rhombotin-like 2)	LMO3	FALSE	Homo sapiens LIM domain only 3 (rhombotin-like 2) (LMO3), transcript variant 1, mRNA [NM_018640]	55885	GO:0006355|GO:0008270|GO:0006351	16701693	chr12	16701634	-	hs|12p12.3	NM_018640	chr12:16701693-16701634	NM_018640	Hs.504908
A_33_P3318414	3.79942	1.92578	3.79942	up	histocompatibility (minor) HA-1	HMHA1	FALSE	Homo sapiens histocompatibility (minor) HA-1 (HMHA1), transcript variant 1, mRNA [NM_012292]	23526	GO:0043547|GO:0051056|GO:0007264|GO:0046872|GO:0005829|GO:0005096	1086626	chr19	1086567	+	hs|19p13.3	NM_012292	chr19:1086567-1086626	NM_012292	Hs.465521
A_32_P101031	3.79878	1.92554	3.79878	up	LY6/PLAUR domain containing 1	LYPD1	FALSE	Homo sapiens LY6/PLAUR domain containing 1 (LYPD1), transcript variant 1, mRNA [NM_144586]	116372	GO:0005886|GO:0031225	133402490	chr2	133402431	-	hs|2q21.2	NM_144586	chr2:133402490-133402431	NM_144586	Hs.432395
A_33_P3297655	3.79841	1.9254	3.79841	up			FALSE				91625296	chr9	91625237	+	hs|9q22.1		chr9:091625237-091625296
A_33_P3568387	3.79092	1.92255	3.79092	up	ankyrin repeat and SOCS box containing 4	ASB4	FALSE	Homo sapiens ankyrin repeat and SOCS box containing 4 (ASB4), transcript variant 1, mRNA [NM_016116]	51666	GO:0035556|GO:0004842|GO:2001214|GO:0031462|GO:0031466|GO:0031625|GO:0051865	95169456	chr7	95169397	+	hs|7q21.3	NM_016116	chr7:95169397-95169456	NM_016116	Hs.602765
A_33_P3307133	3.78429	1.92002	3.78429	up	glutamate receptor, ionotropic, kainate 2	GRIK2	FALSE	Homo sapiens glutamate receptor, ionotropic, kainate 2 (GRIK2), transcript variant 1, mRNA [NM_021956]	2898	GO:0030054|GO:0005886|GO:0005234|GO:0007268|GO:0006886|GO:0030425|GO:0019228|GO:0043524|GO:0034220|GO:0045211|GO:0048169|GO:0015277|GO:0006810|GO:0043025|GO:0001662|GO:0051967|GO:0060079|GO:0006874|GO:0035249|GO:0050804|GO:0007215|GO:0042734|GO:0035235|GO:0060080|GO:0032983|GO:0005887|GO:0050806|GO:0048172	102134186	chr6	102134127	+	hs|6q16.3	NM_021956	chr6:102134127-102134186	NM_021956	Hs.98262
A_32_P33114	3.77484	1.91641	3.77484	up	klotho beta	KLB	FALSE	Homo sapiens klotho beta (KLB), mRNA [NM_175737]	152831	GO:0005515|GO:0008286|GO:0008284|GO:0048011|GO:0005886|GO:0005975|GO:0017134|GO:0048015|GO:0004553|GO:0007173|GO:0008543|GO:0045087|GO:0016021|GO:0090080|GO:0038095	39452990	chr4	39452931	+	hs|4p14	NM_175737	chr4:39452931-39452990	NM_175737	Hs.90756
A_33_P3369760	3.77142	1.91511	3.77142	up	GLI pathogenesis-related 2	GLIPR2	FALSE	Homo sapiens GLI pathogenesis-related 2 (GLIPR2), transcript variant 3, mRNA [NM_001287011]	152007	GO:0000139|GO:0010718|GO:0070374|GO:0010634|GO:0042803|GO:0070062	36162587	chr9	36162528	+	hs|9p13.3	NM_001287011	chr9:36162528-36162587	NM_001287011	Hs.493819
A_23_P421306	3.76881	1.91411	3.76881	up	synaptotagmin XII	SYT12	FALSE	Homo sapiens synaptotagmin XII (SYT12), transcript variant 1, mRNA [NM_177963]	91683	GO:0030054|GO:0030672|GO:0016021	66818278	chr11	66818219	+	hs|11q13.2	NM_177963	chr11:66818219-66818278	NM_177963	Hs.287636
A_33_P3302290	3.76642	1.91319	3.76642	up	acetoacetyl-CoA synthetase pseudogene 1	AACSP1	FALSE	Homo sapiens acetoacetyl-CoA synthetase pseudogene 1 (AACSP1), non-coding RNA [NR_024035]	729522		178191952	chr5	178191893	-	hs|5q35.3		chr5:178191952-178191893	NR_024035	Hs.382790
A_33_P3256933	3.76071	1.91101	3.76071	up	PRAME family member 15	PRAMEF15	FALSE	Homo sapiens PRAME family member 15 (PRAMEF15), mRNA [NM_001098376]	653619	GO:0043066|GO:0008284|GO:0048387|GO:0045596|GO:0042974|GO:0045892	13428130	chr1	13428071	+	hs|1p36.21	NM_001098376	chr1:13428071-13428130	NM_001098376	Hs.551617
A_33_P3422330	3.76007	1.91076	3.76007	up	kelch-like family member 17	KLHL17	FALSE	Homo sapiens kelch-like family member 17 (KLHL17), mRNA [NM_198317]	339451	GO:0031208|GO:0016567|GO:0030036|GO:0030054|GO:0014069|GO:0032839|GO:0015629|GO:0005615|GO:0032947|GO:0051015|GO:0007420|GO:0045211|GO:0043025	901095	chr1	901036	+	hs|1p36.33	NM_198317	chr1:901036-901095	NM_198317	Hs.109212
A_33_P3296497	3.75764	1.90983	3.75764	up	protein tyrosine phosphatase, receptor type, K	PTPRK	FALSE	protein tyrosine phosphatase, receptor type, K [Source:HGNC Symbol;Acc:9674] [ENST00000495748]	5796	GO:0005515|GO:0010839|GO:0030424|GO:0008285|GO:0008013|GO:0035335|GO:0030425|GO:0031175|GO:0034644|GO:0006470|GO:0005912|GO:0005911|GO:0005001|GO:0048041|GO:0043025|GO:0007179|GO:0007155|GO:0004725|GO:0030336|GO:0031256|GO:0045295|GO:0009986|GO:0019901|GO:0045786|GO:0007165|GO:0016477|GO:0005887|GO:0034394|GO:0034614|GO:0016021|GO:0045892|GO:0001750	128812937	chr6	128812878	-	hs|6q22.33	XM_006725022	chr6:128812937-128812878	XM_006725022	Hs.155919
(+)E1A_r60_n11	3.75585	1.90914	3.75585	up			pos	Unknown
A_33_P3257518	3.75449	1.90862	3.75449	up	uncharacterized LOC400221	FLJ22447	FALSE	Homo sapiens uncharacterized LOC400221 (FLJ22447), long non-coding RNA [NR_039985]	400221		62121292	chr14	62121233	+	hs|14q23.2	NR_039985	chr14:62121233-62121292	NR_039985	Hs.344000
A_23_P346813	3.75008	1.90692	3.75008	up	p21 protein (Cdc42/Rac)-activated kinase 3	PAK3	FALSE	Homo sapiens p21 protein (Cdc42/Rac)-activated kinase 3 (PAK3), transcript variant 2, mRNA [NM_002578]	5063	GO:0023014|GO:0005515|GO:0017124|GO:0007409|GO:0005524|GO:0046872|GO:0016358|GO:0000187|GO:0005737|GO:0030833|GO:0050808|GO:0004702|GO:0000165|GO:0006468|GO:0017048|GO:0060997|GO:0000278|GO:0004708	110439163	chrX	110439104	+	hs|Xq23	NM_002578	chrX:110439104-110439163	NM_002578	Hs.656789
A_23_P33196	3.74574	1.90525	3.74574	up	collagen, type V, alpha 2	COL5A2	FALSE	Homo sapiens collagen, type V, alpha 2 (COL5A2), mRNA [NM_000393]	1290	GO:0048592|GO:0046332|GO:0005576|GO:0005588|GO:0046872|GO:0031012|GO:0003674|GO:0001501|GO:0071230|GO:0022617|GO:0007411|GO:0030198|GO:0030199|GO:0030574|GO:0005788|GO:0043588|GO:0005201	189897488	chr2	189897429	-	hs|2q32.2	NM_000393	chr2:189897488-189897429	NM_000393	Hs.445827
A_33_P3344618	3.74314	1.90425	3.74314	up	transcription factor EB	TFEB	FALSE	Homo sapiens transcription factor EB (TFEB), transcript variant 1, mRNA [NM_007162]	7942	GO:0005667|GO:0006355|GO:0003700|GO:0046982|GO:0044212|GO:0006914|GO:0001892|GO:0005634|GO:0006351|GO:0005737|GO:0006959|GO:0045944|GO:0007040|GO:0010508	41651777	chr6	41651718	-	hs|6p21.1	NM_007162	chr6:41651777-41651718	NM_007162	Hs.485360
A_33_P3880302	3.72616	1.89769	3.72616	up	EPH receptor B2	EPHB2	FALSE	Homo sapiens EPH receptor B2 (EPHB2), transcript variant 2, mRNA [NM_004442]	2048	GO:0005515|GO:0031290|GO:0030424|GO:0071679|GO:0001655|GO:0048593|GO:0030425|GO:0005005|GO:0007413|GO:0007411|GO:0043025|GO:0060021|GO:0060996|GO:0060997|GO:0007612|GO:0051965|GO:0042472|GO:0048013|GO:0005102|GO:0018108|GO:0021952|GO:0001525|GO:0005524|GO:0007399|GO:0016310|GO:0022038|GO:0005887|GO:0050771|GO:0004713|GO:0008046|GO:0021631|GO:0050878|GO:0048170	23240723	chr1	23240664	+	hs|1p36.12	NM_004442	chr1:23240664-23240723	NM_004442	Hs.523329
A_33_P3259393	3.72367	1.89673	3.72367	up	hyaluronan and proteoglycan link protein 3	HAPLN3	FALSE	Homo sapiens hyaluronan and proteoglycan link protein 3 (HAPLN3), mRNA [NM_178232]	145864	GO:0005540|GO:0005578|GO:0007155|GO:0005615	89420640	chr15	89420581	-	hs|15q26.1	NM_178232	chr15:89420640-89420581	NM_178232	Hs.447530
A_19_P00800195	3.71237	1.89234	3.71237	up	eukaryotic translation elongation factor 1 delta pseudogene 3	EEF1DP3	FALSE	Homo sapiens eukaryotic translation elongation factor 1 delta pseudogene 3 (EEF1DP3), non-coding RNA [NR_027062]	196549		32520257	chr13	32520198	+	hs|13q13.1		chr13:32520198-32520257	NR_027062	Hs.507667
A_33_P3391097	3.71	1.89142	3.71	up	polymerase (DNA directed), mu	POLM	FALSE	Homo sapiens cDNA FLJ35482 fis, clone SMINT2008133. [AK092801]	27434	GO:0006261|GO:0006281|GO:0003887|GO:0030183|GO:0006310|GO:0005634|GO:0016446|GO:0003677|GO:0046872	44117372	chr7	44117313	-	hs|7p13	AK092801	chr7:44117372-44117313		Hs.596982
A_24_P390060	3.6993	1.88725	3.6993	up	IQ motif containing D	IQCD	FALSE	Homo sapiens IQ motif containing D (IQCD), mRNA [NM_138451]	115811		113633351	chr12	113633292	-	hs|12q24.13	NM_138451	chr12:113633351-113633292	NM_138451	Hs.568276
A_23_P143559	3.68692	1.88242	3.68692	up	clathrin, heavy chain-like 1	CLTCL1	FALSE	Homo sapiens clathrin, heavy chain-like 1 (CLTCL1), transcript variant 1, mRNA [NM_007098]	8218	GO:0005515|GO:0005802|GO:0030132|GO:0030135|GO:0030136|GO:0005819|GO:0006886|GO:0009653|GO:0006898|GO:0007165|GO:0005905|GO:0007067|GO:0005198|GO:0046326|GO:0030130|GO:0004871	19167335	chr22	19167276	-	hs|22q11.21	NM_007098	chr22:19167335-19167276	NM_007098	Hs.368266
A_23_P331700	3.68605	1.88208	3.68605	up	serine/arginine repetitive matrix 3	SRRM3	FALSE	Homo sapiens serine/arginine repetitive matrix 3 (SRRM3), transcript variant 1, mRNA [NM_001291831]	222183		75916275	chr7	75916216	+	hs|7q11.23	NM_001291831	chr7:75916216-75916275	NM_001291831	Hs.511025
A_33_P3279969	3.68328	1.88099	3.68328	up	plexin A4	PLXNA4	FALSE	Homo sapiens plexin A4 (PLXNA4), transcript variant 2, mRNA [NM_181775]	91584	GO:0021960|GO:0005886|GO:0021644|GO:0048485|GO:0002116|GO:0005622|GO:0021784|GO:0021793|GO:0050923|GO:0021615|GO:0048841|GO:0017154|GO:0007411|GO:0021636|GO:0071526|GO:0016021|GO:0021610	132192387	chr7	132192328	-	hs|7q32.3	NM_181775	chr7:132192387-132192328	NM_181775	Hs.511454
A_24_P66105	3.67512	1.87779	3.67512	up	MAGI family member, X-linked	MAGIX	FALSE	Homo sapiens MAGI family member, X-linked (MAGIX), transcript variant 1, mRNA [NM_024859]	79917		49024147	chrX	49024088	+	hs|Xp11.23	NM_024859	chrX:49024088-49024147	NM_024859	Hs.193170
A_33_P3304983	3.67331	1.87708	3.67331	up	protein kinase, cAMP-dependent, regulatory, type II, beta	PRKAR2B	FALSE	Homo sapiens protein kinase, cAMP-dependent, regulatory, type II, beta (PRKAR2B), mRNA [NM_002736]	5577	GO:0034236|GO:0005886|GO:0008603|GO:0007202|GO:0044281|GO:0005829|GO:0035556|GO:0005737|GO:0030552|GO:0007173|GO:0071377|GO:0000086|GO:0006631|GO:0006833|GO:0007612|GO:0034199|GO:0031625|GO:2000480|GO:0048011|GO:0005952|GO:0005813|GO:0055085|GO:0007165|GO:0006112|GO:0050796|GO:0007596|GO:0008543|GO:0045087|GO:0004862|GO:0000278	106781398	chr7	106781339	+	hs|7q22.3	NM_002736	chr7:106781339-106781398	NM_002736	Hs.433068
A_23_P431388	3.66545	1.87399	3.66545	up	SPOC domain containing 1	SPOCD1	FALSE	Homo sapiens SPOC domain containing 1 (SPOCD1), transcript variant 1, mRNA [NM_144569]	90853	GO:0010923|GO:0006351	32256093	chr1	32256034	-	hs|1p35.2	NM_144569	chr1:32256093-32256034	NM_144569	Hs.62604
A_23_P94412	3.65856	1.87128	3.65856	up	programmed cell death 1 ligand 2	PDCD1LG2	FALSE	Homo sapiens programmed cell death 1 ligand 2 (PDCD1LG2), mRNA [NM_025239]	80380	GO:0003674|GO:0006955|GO:0005886|GO:0042102|GO:0031295|GO:0016021|GO:0070062|GO:0042130|GO:0012505	5557628	chr9	5549556	+	hs|9p24.1	NM_025239	chr9:5549556-5557628	NM_025239	Hs.532279
A_23_P24104	3.6584	1.87121	3.6584	up	plasminogen activator, urokinase	PLAU	FALSE	Homo sapiens plasminogen activator, urokinase (PLAU), transcript variant 1, mRNA [NM_002658]	5328	GO:0005515|GO:0033628|GO:0001666|GO:0010469|GO:0004252|GO:0005886|GO:0009986|GO:0014910|GO:0014909|GO:0005576|GO:2000097|GO:0005615|GO:0061041|GO:0007165|GO:0006935|GO:0007596|GO:0042127|GO:0006508|GO:0042730|GO:0070062	75677109	chr10	75677050	+	hs|10q22.2	NM_002658	chr10:75677050-75677109	NM_002658	Hs.77274
A_23_P122216	3.65696	1.87064	3.65696	up	lysyl oxidase	LOX	FALSE	Homo sapiens lysyl oxidase (LOX), transcript variant 1, mRNA [NM_002317]	4015	GO:0005515|GO:0005581|GO:0001568|GO:0005507|GO:0030324|GO:0042493|GO:0004720|GO:0005578|GO:0005576|GO:0005634|GO:0048545|GO:0005615|GO:0030198|GO:0030199|GO:0042060|GO:0006464|GO:0055114|GO:0048251	121405845	chr5	121405786	-	hs|5q23.2	NM_002317	chr5:121405845-121405786	NM_002317	Hs.102267
A_33_P3294598	3.65126	1.86839	3.65126	up	protocadherin 10	PCDH10	FALSE	Homo sapiens protocadherin 10 (PCDH10), transcript variant 2, mRNA [NM_020815]	57575	GO:0005886|GO:0005509|GO:0016021|GO:0007156	134073926	chr4	134073867	+	hs|4q28.3	NM_020815	chr4:134073867-134073926	NM_020815	Hs.192859
A_33_P3319261	3.65074	1.86819	3.65074	up	exonuclease 3'-5' domain containing 3	EXD3	FALSE	Homo sapiens exonuclease 3'-5' domain containing 3 (EXD3), transcript variant 2, mRNA [NM_001286823]	54932	GO:0005515|GO:0008408|GO:0090305|GO:0003676|GO:0046872	140260788	chr9	140260729	-	hs|9q34.3	NM_001286823	chr9:140260788-140260729	NM_001286823	Hs.495553
A_23_P215461	3.65025	1.868	3.65025	up	LIM domain kinase 1	LIMK1	FALSE	Homo sapiens LIM domain kinase 1 (LIMK1), transcript variant 1, mRNA [NM_002314]	3984	GO:0005515|GO:0043005|GO:0030036|GO:0046982|GO:0045773|GO:0005730|GO:0005634|GO:0007266|GO:0005524|GO:0005829|GO:0007399|GO:0007165|GO:0005737|GO:0004672|GO:0007411|GO:0004674|GO:0045087|GO:0032233|GO:0031072|GO:0051444|GO:0008270|GO:0006468|GO:0038096|GO:0005925	73536722	chr7	73536663	+	hs|7q11.23	NM_002314	chr7:73536663-73536722	NM_002314	Hs.647035
A_33_P3254535	3.64991	1.86786	3.64991	up	uncharacterized LOC100130642	LOC100130642	FALSE	Homo sapiens cDNA FLJ42255 fis, clone TKIDN2009889. [AK124249]	100130642		46874508	chr2	46874449	+	hs|2p21	AK124249	chr2:46874449-46874508		Hs.191330
A_24_P232790	3.64826	1.86721	3.64826	up	coiled-coil domain containing 177	CCDC177	FALSE	Homo sapiens coiled-coil domain containing 177 (CCDC177), mRNA [NM_001271507]	56936		70037055	chr14	70036996	-	hs|14q24.1	NM_001271507	chr14:70037055-70036996	NM_001271507	Hs.458319
A_23_P120472	3.64487	1.86587	3.64487	up	transcription factor AP-2 gamma (activating enhancer binding protein 2 gamma)	TFAP2C	FALSE	Homo sapiens transcription factor AP-2 gamma (activating enhancer binding protein 2 gamma) (TFAP2C), mRNA [NM_003222]	7022	GO:0005515|GO:0003700|GO:0021987|GO:0006366|GO:0060750|GO:0007267|GO:0045682|GO:0005634|GO:0003334|GO:0060598|GO:0045944|GO:0046983|GO:0001942|GO:0030718|GO:0035019|GO:0006357|GO:0021877|GO:0000122|GO:0001829|GO:0003677|GO:0001078|GO:0001077|GO:0048733|GO:0000980|GO:0008584	55213705	chr20	55213646	+	hs|20q13.31	NM_003222	chr20:55213646-55213705	NM_003222	Hs.473152
A_23_P42975	3.62685	1.85872	3.62685	up	protein kinase, cAMP-dependent, regulatory, type II, beta	PRKAR2B	FALSE	Homo sapiens protein kinase, cAMP-dependent, regulatory, type II, beta (PRKAR2B), mRNA [NM_002736]	5577	GO:0034236|GO:0005886|GO:0008603|GO:0007202|GO:0044281|GO:0005829|GO:0035556|GO:0005737|GO:0030552|GO:0007173|GO:0071377|GO:0000086|GO:0006631|GO:0006833|GO:0007612|GO:0034199|GO:0031625|GO:2000480|GO:0048011|GO:0005952|GO:0005813|GO:0055085|GO:0007165|GO:0006112|GO:0050796|GO:0007596|GO:0008543|GO:0045087|GO:0004862|GO:0000278	106801653	chr7	106801594	+	hs|7q22.3	NM_002736	chr7:106801594-106801653	NM_002736	Hs.433068
A_32_P75661	3.62604	1.85839	3.62604	up	protein disulfide isomerase family A, member 6	PDIA6	FALSE	PREDICTED: Homo sapiens protein disulfide isomerase family A, member 6 (PDIA6), transcript variant X4, mRNA [XM_006711856]	10130	GO:0005515|GO:0042470|GO:0005793|GO:0034976|GO:0005886|GO:0005783|GO:0003756|GO:0043277|GO:0030968|GO:0006457|GO:0005789|GO:0005788|GO:0045454|GO:0006987|GO:0044267|GO:0070062	10908054	chr2	10907995	-	hs|2p25.1	XM_006711856	chr2:10908054-10907995	XM_006711856
A_23_P64611	3.62566	1.85825	3.62566	up	pyrimidinergic receptor P2Y, G-protein coupled, 6	P2RY6	FALSE	Homo sapiens pyrimidinergic receptor P2Y, G-protein coupled, 6 (P2RY6), transcript variant 2, mRNA [NM_176798]	5031	GO:0030321|GO:0016323|GO:0045029|GO:0016324|GO:0005886|GO:0045028|GO:0005887|GO:0004930|GO:0007200|GO:0035589|GO:0014911	73008684	chr11	73008625	+	hs|11q13.4	NM_176798	chr11:73008625-73008684	NM_176798	Hs.16362
A_23_P203475	3.62026	1.85609	3.62026	up	protein kinase C, delta binding protein	PRKCDBP	FALSE	Homo sapiens protein kinase C, delta binding protein (PRKCDBP), mRNA [NM_145040]	112464	GO:0005515|GO:0043234|GO:0005901|GO:0005080	6340269	chr11	6340210	-	hs|11p15.4	NM_145040	chr11:6340269-6340210	NM_145040	Hs.434044
A_33_P3259339	3.61993	1.85596	3.61993	up	collagen, type XI, alpha 1	COL11A1	FALSE	Homo sapiens collagen, type XI, alpha 1 (COL11A1), transcript variant B, mRNA [NM_080629]	1301	GO:0042472|GO:0055010|GO:0005592|GO:0007605|GO:0050840|GO:0048704|GO:0005576|GO:0006029|GO:0046872|GO:0035989|GO:0002063|GO:0022617|GO:0001502|GO:0030198|GO:0050910|GO:0030199|GO:0030574|GO:0005788|GO:0030674|GO:0007601|GO:0005201	103342142	chr1	103342083	-	hs|1p21.1	NM_080629	chr1:103342142-103342083	NM_080629	Hs.523446
A_23_P9402	3.61747	1.85498	3.61747	up	ciliary neurotrophic factor receptor	CNTFR	FALSE	Homo sapiens ciliary neurotrophic factor receptor (CNTFR), transcript variant 1, mRNA [NM_147164]	1271	GO:0008284|GO:0003360|GO:0005886|GO:0097059|GO:0005102|GO:0031225|GO:0070120|GO:0007399|GO:0007165|GO:0043524|GO:0001967|GO:0019955|GO:0060538|GO:0007548|GO:0004897|GO:0019898	34551529	chr9	34551470	-	hs|9p13.3	NM_147164	chr9:34551529-34551470	NM_147164	Hs.129966
A_23_P80570	3.6157	1.85427	3.6157	up	arylacetamide deacetylase	AADAC	FALSE	Homo sapiens arylacetamide deacetylase (AADAC), mRNA [NM_001086]	13	GO:0004806|GO:0008152|GO:0019213|GO:0005789|GO:0010898|GO:0017171|GO:0016021|GO:0003824|GO:0016298	151545842	chr3	151545783	+	hs|3q25.1	NM_001086	chr3:151545783-151545842	NM_001086	Hs.506908
A_23_P102017	3.61434	1.85373	3.61434	up	ermin, ERM-like protein	ERMN	FALSE	Homo sapiens ermin, ERM-like protein (ERMN), transcript variant 2, mRNA [NM_020711]	57471	GO:0008360|GO:0033270|GO:0030175|GO:0005737|GO:0031344|GO:0033269|GO:0051015|GO:0043209|GO:0043025|GO:0007015|GO:0005856|GO:0005938|GO:0070062|GO:0001763	158175610	chr2	158175551	-	hs|2q24.1	NM_020711	chr2:158175610-158175551	NM_020711	Hs.443894
A_33_P3288839	3.61354	1.85341	3.61354	up	chromosome 14 open reading frame 37	C14orf37	FALSE	Homo sapiens chromosome 14 open reading frame 37 (C14orf37), mRNA [NM_001001872]	145407	GO:0016021	58470872	chr14	58470813	-	hs|14q23.1	NM_001001872	chr14:58470872-58470813	NM_001001872	Hs.535420
A_23_P209731	3.60984	1.85193	3.60984	up	armadillo repeat containing 9	ARMC9	FALSE	Homo sapiens armadillo repeat containing 9 (ARMC9), transcript variant 2, mRNA [NM_025139]	80210	GO:0070062	232209867	chr2	232209808	+	hs|2q37.1	NM_025139	chr2:232209808-232209867	NM_025139	Hs.471610
A_23_P76969	3.60739	1.85096	3.60739	up	signal-induced proliferation-associated 1 like 1	SIPA1L1	FALSE	Homo sapiens signal-induced proliferation-associated 1 like 1 (SIPA1L1), transcript variant 1, mRNA [NM_015556]	26037	GO:0030054|GO:0048013|GO:0031532|GO:0014069|GO:0032861|GO:0005575|GO:0003674|GO:0008150|GO:0005737|GO:0043197|GO:0046875|GO:0048167|GO:0045211|GO:0061001|GO:0050770|GO:0032317|GO:0005096	72205981	chr14	72205922	+	hs|14q24.2	NM_015556	chr14:72205922-72205981	NM_015556	Hs.654657
A_33_P3314550	3.60686	1.85074	3.60686	up	RAB3A, member RAS oncogene family	RAB3A	FALSE	Homo sapiens RAB3A, member RAS oncogene family (RAB3A), mRNA [NM_002866]	5864	GO:0060201|GO:0005515|GO:0070083|GO:0048790|GO:0005886|GO:0007264|GO:0030324|GO:0003924|GO:0007268|GO:0007409|GO:0009791|GO:0015031|GO:0060203|GO:0007269|GO:0005829|GO:0003016|GO:0051602|GO:0051117|GO:0001669|GO:0007274|GO:0032781|GO:0005525|GO:0008022|GO:0014047|GO:0016079|GO:0008021|GO:0006184|GO:0043234|GO:0051020|GO:0031630|GO:0016188|GO:0050975|GO:0061202|GO:0007005|GO:0001671	18307671	chr19	18307612	-	hs|19p13.11	NM_002866	chr19:18307671-18307612	NM_002866	Hs.27744
A_33_P3376249	3.60556	1.85022	3.60556	up	S100 calcium binding protein A2	S100A2	FALSE	Homo sapiens S100 calcium binding protein A2 (S100A2), mRNA [NM_005978]	6273	GO:0005515|GO:0043542|GO:0005509|GO:0005575|GO:0042802	153533890	chr1	153533831	-	hs|1q21.3	NM_005978	chr1:153533890-153533831	NM_005978	Hs.516484
A_33_P3293049	3.60097	1.84839	3.60097	up	major histocompatibility complex, class II, DQ alpha 1	HLA-DQA1	FALSE	Homo sapiens major histocompatibility complex, class II, DQ alpha 1 (HLA-DQA1), mRNA [NM_002122]	3117	GO:0050852|GO:0012507|GO:0005886|GO:0019221|GO:0031295|GO:0042613|GO:0005765|GO:0032588|GO:0030666|GO:0019886|GO:0006955|GO:0000139|GO:0005887|GO:0042605|GO:0071556|GO:0032395|GO:0030669|GO:0010008|GO:0060333|GO:0030658	32610560	chr6	32610501	+	hs|6p21.32	NM_002122	chr6:32610501-32610560	NM_002122	Hs.387679
A_23_P68167	3.59732	1.84692	3.59732	up	cyclic nucleotide gated channel alpha 3	CNGA3	FALSE	Homo sapiens cyclic nucleotide gated channel alpha 3 (CNGA3), transcript variant 1, mRNA [NM_001298]	1261	GO:0005223|GO:0046549|GO:0007603|GO:0042622|GO:0005222|GO:0031960|GO:0051591|GO:0030425|GO:0007165|GO:0005737|GO:0030553|GO:0005887|GO:0005249|GO:0042391|GO:0032026|GO:0006810|GO:0043204|GO:0007601|GO:0071805|GO:0006812|GO:0015276	99015053	chr2	99014994	+	hs|2q11.2	NM_001298	chr2:99014994-99015053	NM_001298	Hs.234785
A_23_P145965	3.59721	1.84688	3.59721	up	tyrosylprotein sulfotransferase 1	TPST1	FALSE	Homo sapiens tyrosylprotein sulfotransferase 1 (TPST1), mRNA [NM_003596]	8460	GO:0006954|GO:0016020|GO:0000139|GO:0016021|GO:0008476|GO:0006478	65825223	chr7	65825164	+	hs|7q11.21	NM_003596	chr7:65825164-65825223	NM_003596	Hs.421194
A_23_P12554	3.59705	1.84682	3.59705	up	polycystic kidney disease 2-like 1	PKD2L1	FALSE	Homo sapiens polycystic kidney disease 2-like 1 (PKD2L1), transcript variant 1, mRNA [NM_016112]	9033	GO:0008092|GO:0005515|GO:0060170|GO:0005886|GO:0005783|GO:0005272|GO:0008324|GO:0071468|GO:0007224|GO:0042802|GO:0043231|GO:0070207|GO:0050982|GO:0035725|GO:0005227|GO:0071805|GO:0006812|GO:0001581|GO:0005262|GO:0005261|GO:0009986|GO:0005509|GO:0031513|GO:0034704|GO:0050915|GO:0051371|GO:0016020|GO:0051393|GO:0070588|GO:0016021|GO:0033040|GO:0015269	102048026	chr10	102047967	-	hs|10q24.31	NM_016112	chr10:102048026-102047967	NM_016112	Hs.159241
A_24_P245838	3.59581	1.84632	3.59581	up	mannosyl (beta-1,4-)-glycoprotein beta-1,4-N-acetylglucosaminyltransferase	MGAT3	FALSE	Homo sapiens mannosyl (beta-1,4-)-glycoprotein beta-1,4-N-acetylglucosaminyltransferase (MGAT3), transcript variant 1, mRNA [NM_002409]	4248	GO:0000139|GO:0016021|GO:0003830|GO:0044267|GO:0043687|GO:0018279	39888151	chr22	39888092	+	hs|22q13.1	NM_002409	chr22:39888092-39888151	NM_002409	Hs.276808
A_33_P3279959	3.58589	1.84233	3.58589	up	plexin A4	PLXNA4	FALSE	Homo sapiens plexin A4 (PLXNA4), transcript variant 3, mRNA [NM_001105543]	91584	GO:0021960|GO:0005886|GO:0021644|GO:0048485|GO:0002116|GO:0005622|GO:0021784|GO:0021793|GO:0050923|GO:0021615|GO:0048841|GO:0017154|GO:0007411|GO:0021636|GO:0071526|GO:0016021|GO:0021610	132068360	chr7	132068301	-	hs|7q32.3	NM_001105543	chr7:132068360-132068301	NM_001105543	Hs.511454
A_23_P131676	3.58304	1.84118	3.58304	up	atypical chemokine receptor 3	ACKR3	FALSE	Homo sapiens atypical chemokine receptor 3 (ACKR3), mRNA [NM_020311]	57007	GO:0005515|GO:0048471|GO:0070098|GO:0005886|GO:0009986|GO:0001525|GO:0015026|GO:0019958|GO:0031623|GO:0005905|GO:0006935|GO:0007186|GO:0016494|GO:0016032|GO:0070374|GO:0016021|GO:0055037|GO:0007155|GO:0001570|GO:0005769|GO:0005044|GO:0005768	237490842	chr2	237490783	+	hs|2q37.3	NM_020311	chr2:237490783-237490842	NM_020311	Hs.471751
A_23_P92909	3.58176	1.84067	3.58176	up	serine peptidase inhibitor, Kazal type 6	SPINK6	FALSE	Homo sapiens serine peptidase inhibitor, Kazal type 6 (SPINK6), transcript variant 1, mRNA [NM_205841]	404203	GO:0010951|GO:0004867|GO:0005576	147594537	chr5	147594478	+	hs|5q32	NM_205841	chr5:147594478-147594537	NM_205841	Hs.334274
A_33_P3316790	3.58052	1.84017	3.58052	up	ADAM metallopeptidase with thrombospondin type 1 motif, 15	ADAMTS15	FALSE	Homo sapiens ADAM metallopeptidase with thrombospondin type 1 motif, 15 (ADAMTS15), mRNA [NM_139055]	170689	GO:0006508|GO:0005578|GO:0008270|GO:0004222	130343095	chr11	130343036	+	hs|11q24.3	NM_139055	chr11:130343036-130343095	NM_139055	Hs.534221
A_23_P819	3.57424	1.83764	3.57424	up	ISG15 ubiquitin-like modifier	ISG15	FALSE	Homo sapiens ISG15 ubiquitin-like modifier (ISG15), mRNA [NM_005101]	9636	GO:0005515|GO:0032020|GO:0019221|GO:0005576|GO:0005829|GO:0032649|GO:0051607|GO:0060337|GO:0045648|GO:0045087|GO:0019941|GO:0016032|GO:0031386|GO:0034340|GO:0031397|GO:0032480|GO:0042742|GO:0045071	949626	chr1	949567	+	hs|1p36.33	NM_005101	chr1:949567-949626	NM_005101	Hs.458485
A_23_P24433	3.57294	1.83711	3.57294	up	cathepsin F	CTSF	FALSE	Homo sapiens cathepsin F (CTSF), mRNA [NM_003793]	8722	GO:0004197|GO:0019886|GO:0008219|GO:0006508|GO:0005764|GO:0070062|GO:0043202	66331002	chr11	66330943	-	hs|11q13.2	NM_003793	chr11:66331002-66330943	NM_003793	Hs.11590
(+)E1A_r60_a135	3.57169	1.83661	3.57169	up			pos	Unknown
A_33_P3221438	3.56835	1.83526	3.56835	up	xyloside xylosyltransferase 1	XXYLT1	FALSE	Homo sapiens xyloside xylosyltransferase 1 (XXYLT1), mRNA [NM_152531]	152002	GO:0008152|GO:0005789|GO:0016763|GO:0016021	194789120	chr3	194789061	-	hs|3q29	NM_152531	chr3:194789120-194789061	NM_152531	Hs.744847
A_33_P3403851	3.56799	1.83511	3.56799	up			FALSE	O52K2_HUMAN (Q8NGK3) Olfactory receptor 52K2, partial (29%) [THC2647746]			4497080	chr11	4497021	+	hs|11p15.4		chr11:004497021-004497080
A_24_P6903	3.56316	1.83316	3.56316	up	actin, beta-like 2	ACTBL2	FALSE	Homo sapiens actin, beta-like 2 (ACTBL2), mRNA [NM_001017992]	345651	GO:0008150|GO:0003674|GO:0005737|GO:0005856|GO:0005615|GO:0005524|GO:0070062	56778051	chr5	56777992	-	hs|5q11.2	NM_001017992	chr5:56778051-56777992	NM_001017992	Hs.482167
A_33_P3319920	3.56059	1.83211	3.56059	up	lysine (K)-specific demethylase 4B	KDM4B	FALSE	Homo sapiens lysine (K)-specific demethylase 4B (KDM4B), mRNA [NM_015015]	23030	GO:0006355|GO:0030054|GO:0051213|GO:0008270|GO:0005634|GO:0005925|GO:0006351|GO:0055114|GO:0016568	5153606	chr19	5153547	+	hs|19p13.3	NM_015015	chr19:5153547-5153606	NM_015015	Hs.654816
A_23_P397376	3.55683	1.83059	3.55683	up	v-maf avian musculoaponeurotic fibrosarcoma oncogene homolog	MAF	FALSE	Homo sapiens v-maf avian musculoaponeurotic fibrosarcoma oncogene homolog (MAF), transcript variant 2, mRNA [NM_001031804]	4094	GO:0048839|GO:0003700|GO:0006366|GO:0070306|GO:0005634|GO:0032330|GO:0000122|GO:0001816|GO:0043565|GO:0005737|GO:0045944|GO:0048468|GO:0000785	79628317	chr16	79628258	-	hs|16q23.2	NM_001031804	chr16:79628317-79628258	NM_001031804	Hs.134859
A_23_P214876	3.55646	1.83044	3.55646	up	jumonji, AT rich interactive domain 2	JARID2	FALSE	Homo sapiens jumonji, AT rich interactive domain 2 (JARID2), transcript variant 1, mRNA [NM_004973]	3720	GO:0008285|GO:0032452|GO:0048538|GO:0005634|GO:0000122|GO:0048536|GO:0007417|GO:0003677|GO:0006351|GO:0048863|GO:0001889|GO:0031061|GO:0051574|GO:0035097|GO:0035098|GO:0003682|GO:0045892|GO:0016568	15521864	chr6	15521805	+	hs|6p22.3	NM_004973	chr6:15521805-15521864	NM_004973	Hs.269059
A_24_P30314	3.55584	1.83019	3.55584	up	SCY1-like 1 (S. cerevisiae)	SCYL1	FALSE	Homo sapiens SCY1-like 1 (S. cerevisiae) (SCYL1), transcript variant A, mRNA [NM_020680]	57410	GO:0005801|GO:0030126|GO:0005793|GO:0006355|GO:0005794|GO:0005815|GO:0006890|GO:0005634|GO:0018108|GO:0003677|GO:0005524|GO:0006351|GO:0005737|GO:0004713	65306173	chr11	65306114	+	hs|11q13.1	NM_020680	chr11:65306114-65306173	NM_020680	Hs.238839
A_24_P193295	3.555	1.82985	3.555	up	RAB15, member RAS oncogene family	RAB15	FALSE	Homo sapiens RAB15, member RAS oncogene family (RAB15), mRNA [NM_198686]	376267	GO:0005515|GO:0008150|GO:0048471|GO:0005737|GO:0005886|GO:0007264|GO:0015031|GO:0005525|GO:0010008|GO:0070062	65412615	chr14	65412556	-	hs|14q23.3	NM_198686	chr14:65412615-65412556	NM_198686	Hs.512492
A_23_P10647	3.54807	1.82703	3.54807	up	cytokine-like 1	CYTL1	FALSE	Homo sapiens cytokine-like 1 (CYTL1), mRNA [NM_018659]	54360	GO:0007165|GO:0051091|GO:0050650|GO:0048839|GO:0002062|GO:0045944|GO:0005102|GO:0005615	5016781	chr4	5016722	-	hs|4p16.2	NM_018659	chr4:5016781-5016722	NM_018659	Hs.13872
A_23_P403284	3.54127	1.82427	3.54127	up	orthodenticle homeobox 1	OTX1	FALSE	Homo sapiens orthodenticle homeobox 1 (OTX1), transcript variant 1, mRNA [NM_014562]	5013	GO:0022037|GO:0001077|GO:0042472|GO:0048852|GO:0045944|GO:0030901|GO:0005634|GO:0009952|GO:0000978	63284248	chr2	63284189	+	hs|2p15	NM_014562	chr2:63284189-63284248	NM_014562	Hs.734360
A_33_P3414880	3.53538	1.82186	3.53538	up	uncharacterized LOC339192	LOC339192	FALSE	PREDICTED: Homo sapiens uncharacterized LOC339192 (LOC339192), transcript variant X3, ncRNA [XR_424829]	339192		43296741	chr17	43296682	-	hs|17q21.31	XR_424829	chr17:43296741-43296682	XR_424829
A_23_P70818	3.534	1.8213	3.534	up	smoothened, frizzled class receptor	SMO	FALSE	Homo sapiens smoothened, frizzled class receptor (SMO), mRNA [NM_005631]	6608	GO:0005515|GO:0008406|GO:0017147|GO:0034504|GO:0021696|GO:0001755|GO:0048752|GO:0048703|GO:0007283|GO:0007228|GO:0048846|GO:0048702|GO:0005113|GO:0043231|GO:0042693|GO:0007224|GO:0031069|GO:0001947|GO:0021794|GO:0031076|GO:0003140|GO:0043025|GO:0021561|GO:0050679|GO:0005794|GO:0001708|GO:0004930|GO:0021938|GO:0003323|GO:0000122|GO:0007371|GO:0030165|GO:0001701|GO:0001649|GO:0043392|GO:0005929|GO:…	128853296	chr7	128853237	+	hs|7q32.1	NM_005631	chr7:128853237-128853296	NM_005631	Hs.437846
A_24_P303524	3.53348	1.82109	3.53348	up	MICAL-like 2	MICALL2	FALSE	Homo sapiens MICAL-like 2 (MICALL2), mRNA [NM_182924]	79778	GO:0043005|GO:0001725|GO:0017137|GO:0005886|GO:0031532|GO:0032456|GO:0042805|GO:0032432|GO:0031175|GO:0005829|GO:0051015|GO:0070830|GO:0005911|GO:0031005|GO:0030041|GO:0034446|GO:0008270|GO:0005923|GO:0055037	1474074	chr7	1474015	-	hs|7p22.3	NM_182924	chr7:1474074-1474015	NM_182924	Hs.376617
A_33_P3238966	3.53123	1.82017	3.53123	up	nuclear protein localization 4 homolog (S. cerevisiae)	NPLOC4	FALSE	Homo sapiens nuclear protein localization 4 homolog (S. cerevisiae) (NPLOC4), mRNA [NM_017921]	55666	GO:0005515|GO:0005783|GO:0042175|GO:0007030|GO:0061025|GO:0008270|GO:0005634|GO:0030433|GO:0005829	79523974	chr17	79523915	-	hs|17q25.3	NM_017921	chr17:79523974-79523915	NM_017921	Hs.464333
A_33_P3373459	3.52929	1.81938	3.52929	up	carbohydrate (chondroitin 4) sulfotransferase 12	CHST12	FALSE	Homo sapiens carbohydrate (chondroitin 4) sulfotransferase 12 (CHST12), transcript variant 3, mRNA [NM_018641]	55501	GO:0047756|GO:0030208|GO:0016051|GO:0030206|GO:0030173|GO:0000139|GO:0005975|GO:0044281|GO:0050656|GO:0030204|GO:0030203	2473670	chr7	2473611	+	hs|7p22.3	NM_018641	chr7:2473611-2473670	NM_018641	Hs.744987
A_33_P3398331	3.52867	1.81912	3.52867	up	matrix metallopeptidase 24 (membrane-inserted)	MMP24	FALSE	Homo sapiens matrix metallopeptidase 24 (membrane-inserted) (MMP24), mRNA [NM_006690]	10893	GO:0005887|GO:0005509|GO:0006508|GO:0005578|GO:0008270|GO:0043085|GO:0008047|GO:0004222|GO:0070062	33864767	chr20	33864708	+	hs|20q11.22	NM_006690	chr20:33864708-33864767	NM_006690	Hs.715494
A_33_P3394140	3.52742	1.81861	3.52742	up	ZMIZ1 antisense RNA 1	ZMIZ1-AS1	FALSE	Homo sapiens ZMIZ1 antisense RNA 1 (ZMIZ1-AS1), transcript variant 1, long non-coding RNA [NR_024431]	283050		80703155	chr10	80703096	-	hs|10q22.3	NR_024431	chr10:80703155-80703096	NR_024431	Hs.309176
A_33_P3300600	3.52413	1.81727	3.52413	up	olfactory receptor, family 7, subfamily G, member 1	OR7G1	FALSE	Homo sapiens olfactory receptor, family 7, subfamily G, member 1 (OR7G1), mRNA [NM_001005192]	125962	GO:0050911|GO:0004984|GO:0007186|GO:0005886|GO:0004930|GO:0016021	9225584	chr19	9225525	-	hs|19p13.2	NM_001005192	chr19:9225584-9225525	NM_001005192	Hs.553576
A_23_P205519	3.5234	1.81697	3.5234	up	abhydrolase domain containing 4	ABHD4	FALSE	Homo sapiens abhydrolase domain containing 4 (ABHD4), mRNA [NM_022060]	63874	GO:0016042|GO:0016787	23081087	chr14	23081028	+	hs|14q11.2	NM_022060	chr14:23081028-23081087	NM_022060	Hs.445665
A_33_P3255329	3.52026	1.81568	3.52026	up	acetyl-CoA carboxylase beta	ACACB	FALSE	acetyl-CoA carboxylase beta [Source:HGNC Symbol;Acc:85] [ENST00000543201]	32	GO:0005515|GO:0014070|GO:0042493|GO:0006853|GO:0006768|GO:0006767|GO:0005741|GO:0044281|GO:2001295|GO:0005524|GO:0006084|GO:0046872|GO:0012505|GO:0005829|GO:0031325|GO:0006112|GO:0051289|GO:0006766|GO:0009374|GO:0004075|GO:0006633|GO:0003989|GO:0044255	109697952	chr12	109697893	+	hs|12q24.11	XR_429096	chr12:109697893-109697952	XR_429096	Hs.234898
A_23_P94319	3.51574	1.81383	3.51574	up	kelch repeat and BTB (POZ) domain containing 11	KBTBD11	FALSE	Homo sapiens kelch repeat and BTB (POZ) domain containing 11 (KBTBD11), mRNA [NM_014867]	9920		1955093	chr8	1955034	+	hs|8p23.3	NM_014867	chr8:1955034-1955093	NM_014867	Hs.5333
A_23_P129005	3.50252	1.80839	3.50252	up	NYN domain and retroviral integrase containing	NYNRIN	FALSE	Homo sapiens NYN domain and retroviral integrase containing (NYNRIN), mRNA [NM_025081]	57523	GO:0008150|GO:0003674|GO:0015074|GO:0016021|GO:0005575|GO:0003676	24888315	chr14	24888256	+	hs|14q12	NM_025081	chr14:24888256-24888315	NM_025081	Hs.288348
A_23_P43276	3.50131	1.8079	3.50131	up	G protein-coupled receptor 124	GPR124	FALSE	Homo sapiens G protein-coupled receptor 124 (GPR124), mRNA [NM_032777]	25960	GO:0005886|GO:0009986|GO:0004930|GO:0045765|GO:0002040|GO:0007417|GO:1900747|GO:0010595|GO:0090210|GO:0007186|GO:0007218|GO:0043542|GO:0050920|GO:0016021	37701327	chr8	37701268	+	hs|8p11.23	NM_032777	chr8:37701268-37701327	NM_032777	Hs.274136
A_24_P691826	3.49997	1.80734	3.49997	up	WDNM1-like pseudogene	LOC645638	FALSE		645638		58162479	chr17	58161084	-	hs|17q23.1	TCONS_00025714	chr17:58162479-58161084
A_33_P3284939	3.49696	1.8061	3.49696	up	transmembrane protein 189	TMEM189	FALSE	Homo sapiens transmembrane protein 189 (TMEM189), transcript variant 1, mRNA [NM_199129]	387521	GO:0005789|GO:0016021	48740366	chr20	48740307	-	hs|20q13.13	NM_199129	chr20:48740366-48740307	NM_199129	Hs.744839
A_33_P3227375	3.49674	1.80601	3.49674	up	thrombospondin 2	THBS2	FALSE	Homo sapiens thrombospondin 2 (THBS2), mRNA [NM_003247]	7058	GO:0051965|GO:0005515|GO:0016525|GO:0005509|GO:0005576|GO:0007155|GO:0008201|GO:0005604	169615960	chr6	169615901	-	hs|6q27	NM_003247	chr6:169615960-169615901	NM_003247	Hs.371147
A_33_P3745146	3.49604	1.80572	3.49604	up	cell adhesion molecule 1	CADM1	FALSE	Homo sapiens cell adhesion molecule 1 (CADM1), transcript variant 2, mRNA [NM_001098517]	23705	GO:0005515|GO:0030424|GO:0008037|GO:0005886|GO:0050715|GO:0007283|GO:0042803|GO:0030154|GO:0030425|GO:0016323|GO:0051606|GO:0016338|GO:0005911|GO:0042271|GO:0050839|GO:0007156|GO:0007157|GO:0070062|GO:0034329|GO:0005102|GO:0006915|GO:0008022|GO:0030165|GO:0007416|GO:0045216|GO:0009826|GO:0008021|GO:0001889|GO:0060348|GO:0007420|GO:0001913|GO:0045954|GO:0050798|GO:0016021|GO:0034332	115102198	chr11	115102139	-	hs|11q23.3	NM_001098517	chr11:115102198-115102139	NM_001098517	Hs.370510
A_33_P3421163	3.49175	1.80395	3.49175	up	tumor protein p53 inducible nuclear protein 1	TP53INP1	FALSE	Homo sapiens tumor protein p53 inducible nuclear protein 1 (TP53INP1), transcript variant 1, mRNA [NM_033285]	94241	GO:0005515|GO:0072703|GO:0048102|GO:0030336|GO:0043065|GO:0005776|GO:0008285|GO:0016209|GO:0009408|GO:2001235|GO:0006914|GO:0006950|GO:0071447|GO:0006915|GO:0005634|GO:0031410|GO:0006351|GO:0005829|GO:0071361|GO:0034644|GO:0016605|GO:0007050|GO:0045893|GO:0010508	95952206	chr8	95952147	-	hs|8q22.1	NM_033285	chr8:95952206-95952147	NM_033285	Hs.492261
A_33_P3398564	3.49102	1.80365	3.49102	up	ArfGAP with coiled-coil, ankyrin repeat and PH domains 3	ACAP3	FALSE	Homo sapiens ArfGAP with coiled-coil, ankyrin repeat and PH domains 3 (ACAP3), mRNA [NM_030649]	116983	GO:0043547|GO:0008060|GO:0032312|GO:0008270	1228309	chr1	1228250	-	hs|1p36.33	NM_030649	chr1:1228309-1228250	NM_030649	Hs.535257
A_33_P3319896	3.48976	1.80313	3.48976	up	PRAME family member 4	PRAMEF4	FALSE	Homo sapiens PRAME family member 4 (PRAMEF4), mRNA [NM_001009611]	400735	GO:0043066|GO:0008284|GO:0048387|GO:0045596|GO:0042974|GO:0045892	12939152	chr1	12939093	-	hs|1p36.21	NM_001009611	chr1:12939152-12939093	NM_001009611	Hs.551617
A_23_P106362	3.48876	1.80271	3.48876	up	aquaporin 9	AQP9	FALSE	Homo sapiens aquaporin 9 (AQP9), mRNA [NM_020980]	366	GO:0005886|GO:0006863|GO:0005275|GO:0043231|GO:0030104|GO:0016323|GO:0046942|GO:0006955|GO:0046943|GO:0005350|GO:0015791|GO:0015250|GO:0015793|GO:0015837|GO:0006810|GO:0005372|GO:0006833|GO:0015254|GO:0015855|GO:0007588|GO:0010033|GO:0006970|GO:0055085|GO:0072531|GO:0005887|GO:0015166|GO:0008152|GO:0015722|GO:0005345|GO:0015288|GO:0016021|GO:0071320|GO:0046689	58477943	chr15	58477884	+	hs|15q21.3	NM_020980	chr15:58477884-58477943	NM_020980	Hs.104624
A_33_P3226810	3.48197	1.7999	3.48197	up	tumor necrosis factor (ligand) superfamily, member 10	TNFSF10	FALSE	Homo sapiens tumor necrosis factor (ligand) superfamily, member 10 (TNFSF10), transcript variant 1, mRNA [NM_003810]	8743	GO:0005515|GO:0032868|GO:0005164|GO:2001238|GO:2001239|GO:0043065|GO:0006919|GO:0005102|GO:0007267|GO:0006915|GO:0005576|GO:0097190|GO:0005125|GO:0005615|GO:0046872|GO:0043280|GO:0007165|GO:0006955|GO:0005887|GO:0090200|GO:0043123|GO:0008584|GO:0070062	172224285	chr3	172224226	-	hs|3q26.31	NM_003810	chr3:172224285-172224226	NM_003810	Hs.478275
A_23_P83818	3.48148	1.7997	3.48148	up	collagen, type V, alpha 1	COL5A1	FALSE	Homo sapiens collagen, type V, alpha 1 (COL5A1), transcript variant 1, mRNA [NM_000093]	1289	GO:0035313|GO:0048592|GO:0005588|GO:0035989|GO:0046872|GO:0022617|GO:0007411|GO:0030198|GO:0030199|GO:0030574|GO:0045112|GO:0043206|GO:0007155|GO:0008201|GO:0070062|GO:0001568|GO:0048407|GO:0043394|GO:0005576|GO:0005604|GO:0031012|GO:0003007|GO:0005178|GO:0016477|GO:0051128|GO:0005788|GO:0043588|GO:0032964|GO:0005201	137734122	chr9	137734063	+	hs|9q34.3	NM_000093	chr9:137734063-137734122	NM_000093	Hs.210283
A_33_P3381513	3.47148	1.79555	3.47148	up	CD274 molecule	CD274	FALSE	Homo sapiens CD274 molecule (CD274), transcript variant 1, mRNA [NM_014143]	29126	GO:0005515|GO:2001181|GO:0005886|GO:0031295|GO:0012505|GO:0042130|GO:0007165|GO:0006955|GO:0042102|GO:0016021|GO:0007166|GO:0009897|GO:0070062	5465605	chr9	5465546	+	hs|9p24.1	NM_014143	chr9:5465546-5465605	NM_014143	Hs.521989
A_23_P1912	3.46353	1.79224	3.46353	up	zona pellucida glycoprotein 1 (sperm receptor)	ZP1	FALSE	Homo sapiens zona pellucida glycoprotein 1 (sperm receptor) (ZP1), mRNA [NM_207341]	22917	GO:0007338|GO:0005794|GO:0005886|GO:0005578|GO:0005576|GO:0016021|GO:0030141|GO:0007339|GO:0032504	60643156	chr11	60643097	+	hs|11q12.2	NM_207341	chr11:60643097-60643156	NM_207341	Hs.172130
A_23_P96158	3.46062	1.79103	3.46062	up	keratin 17	KRT17	FALSE	Homo sapiens keratin 17 (KRT17), mRNA [NM_000422]	3872	GO:0005515|GO:0005882|GO:0042289|GO:0045109|GO:0030307|GO:0031424|GO:0045727|GO:0071944|GO:0007165|GO:0051798|GO:0005737|GO:0008544|GO:0005200|GO:0002009|GO:0032395|GO:0070062	39777035	chr17	39776976	-	hs|17q21.2	NM_000422	chr17:39777035-39776976	NM_000422	Hs.2785
A_23_P398275	3.45794	1.78991	3.45794	up	golgin A2 pseudogene 7	GOLGA2P7	FALSE	Homo sapiens golgin A2 pseudogene 7 (GOLGA2P7), non-coding RNA [NR_027001]	388152	GO:0005794	84867734	chr15	84867675	-	hs|15q25.2	NR_027001	chr15:84867734-84867675	NR_027001	Hs.405809
A_19_P00321973	3.45719	1.7896	3.45719	up			FALSE	MIR4435-1 host gene (non-protein coding) [Source:HGNC Symbol;Acc:35163] [ENST00000609902]			111954669	chr2	111954610	-	hs|2q13	XR_249188	chr2:111954669-111954610	XR_249188
A_33_P3250028	3.45555	1.78892	3.45555	up	ecotropic viral integration site 5-like	EVI5L	FALSE	Homo sapiens ecotropic viral integration site 5-like (EVI5L), transcript variant 2, mRNA [NM_145245]	115704	GO:0005515|GO:0032851|GO:0005097	7929861	chr19	7929802	+	hs|19p13.2	NM_145245	chr19:7929802-7929861	NM_145245	Hs.26870
A_19_P00804093	3.45521	1.78877	3.45521	up	coiled-coil domain containing 149	CCDC149	FALSE	Homo sapiens coiled-coil domain containing 149 (CCDC149), transcript variant 1, mRNA [NM_173463]	91050		24821537	chr4	24810441	-	hs|4p15.2	NM_173463	chr4:24821537-24810441	NM_173463	Hs.106432
A_24_P294842	3.44944	1.78636	3.44944	up	ataxin 1	ATXN1	FALSE	Homo sapiens ataxin 1 (ATXN1), transcript variant 1, mRNA [NM_000332]	6310	GO:0005515|GO:0008344|GO:0008219|GO:0005634|GO:0043621|GO:0016363|GO:0042802|GO:0043231|GO:0008266|GO:0005737|GO:0045944|GO:0042272|GO:0051168|GO:0006396|GO:0060079|GO:0005730|GO:0008022|GO:0003677|GO:0006351|GO:0042326|GO:0034046|GO:0043569|GO:0008542|GO:0005654|GO:0045892|GO:0042405	16299393	chr6	16299343	-	hs|6p22.3	NM_000332	chr6:16299393-16299343	NM_000332	Hs.434961
A_23_P315815	3.44866	1.78604	3.44866	up	neuregulin 1	NRG1	FALSE	Homo sapiens neuregulin 1 (NRG1), transcript variant HRG-gamma, mRNA [NM_004495]	3084	GO:0060045|GO:0005515|GO:0043496|GO:0043497|GO:0031594|GO:0030307|GO:0055012|GO:0046579|GO:0030879|GO:0009790|GO:0005615|GO:0043624|GO:0007171|GO:0030297|GO:0030296|GO:0007173|GO:0014032|GO:0000165|GO:0060956|GO:0060379|GO:0051155|GO:0010667|GO:0055007|GO:0043125|GO:0003712|GO:0038127|GO:0045213|GO:0007416|GO:0005125|GO:0045785|GO:0005176|GO:0008543|GO:0005887|GO:0045087|GO:0007422|GO:0042060|GO:…	32585512	chr8	32474390	+	hs|8p12	NM_004495	chr8:32474390-32585512	NM_004495	Hs.453951
A_23_P353574	3.43732	1.78128	3.43732	up	NIMA-related kinase 7	NEK7	FALSE	Homo sapiens NIMA-related kinase 7 (NEK7), mRNA [NM_133494]	140609	GO:0007346|GO:0000910|GO:0005737|GO:0000922|GO:0005815|GO:0004674|GO:0005874|GO:0006468|GO:0005634|GO:0051225|GO:0005524|GO:0046872	198288733	chr1	198288674	+	hs|1q31.3	NM_133494	chr1:198288674-198288733	NM_133494	Hs.24119
A_33_P3264895	3.43201	1.77906	3.43201	up	Ras homolog enriched in brain like 1	RHEBL1	FALSE	Homo sapiens Ras homolog enriched in brain like 1 (RHEBL1), mRNA [NM_144593]	121268	GO:0031929|GO:0006184|GO:0005737|GO:0051092|GO:0005886|GO:0007264|GO:0005525	49458528	chr12	49458469	-	hs|12q13.12	NM_144593	chr12:49458528-49458469	NM_144593	Hs.159013
A_33_P3324383	3.43143	1.77881	3.43143	up	fidgetin-like 2	FIGNL2	FALSE	Homo sapiens fidgetin-like 2 (FIGNL2), mRNA [NM_001013690]	401720	GO:0017111|GO:0008152|GO:0005524	52211752	chr12	52211693	-	hs|12q13.13	NM_001013690	chr12:52211752-52211693	NM_001013690	Hs.648218
A_23_P257649	3.42864	1.77764	3.42864	up	retinol binding protein 1, cellular	RBP1	FALSE	Homo sapiens retinol binding protein 1, cellular (RBP1), transcript variant 1, mRNA [NM_002899]	5947	GO:0005215|GO:0007603|GO:0006776|GO:0016918|GO:0006810|GO:0005501|GO:0019841|GO:0001523|GO:0005829	139257729	chr3	139257670	-	hs|3q23	NM_002899	chr3:139257729-139257670	NM_002899	Hs.529571
A_33_P3315190	3.42373	1.77557	3.42373	up	microtubule associated monooxygenase, calponin and LIM domain containing 2	MICAL2	FALSE	Homo sapiens microtubule associated monooxygenase, calponin and LIM domain containing 2 (MICAL2), transcript variant 5, mRNA [NM_001282666]	9645	GO:0019417|GO:0010735|GO:0003779|GO:0005634|GO:0043914|GO:0001947|GO:0007507|GO:0071949|GO:0007010|GO:0016709|GO:0030042|GO:0008270|GO:0055114	12281617	chr11	12281558	+	hs|11p15.3	NM_001282666	chr11:12281558-12281617	NM_001282666	Hs.501928
A_23_P65532	3.42199	1.77484	3.42199	up	pellino E3 ubiquitin protein ligase family member 2	PELI2	FALSE	Homo sapiens pellino E3 ubiquitin protein ligase family member 2 (PELI2), mRNA [NM_021255]	57161	GO:0005515|GO:0038124|GO:0016567|GO:0034142|GO:0038123|GO:0016874|GO:0034134|GO:0002224|GO:0005829|GO:0008063|GO:0045087|GO:0002755|GO:0001934|GO:0034166|GO:0043410|GO:0043123|GO:0034146|GO:0034162	56767525	chr14	56767466	+	hs|14q22.3	NM_021255	chr14:56767466-56767525	NM_021255	Hs.657926
A_23_P71037	3.42077	1.77432	3.42077	up	interleukin 6	IL6	FALSE	Homo sapiens interleukin 6 (IL6), mRNA [NM_000600]	3569	GO:0005515|GO:0032755|GO:0033160|GO:0009408|GO:0045599|GO:0008360|GO:0009409|GO:0019221|GO:0005615|GO:0031175|GO:0045079|GO:0031667|GO:0046677|GO:0032868|GO:0045740|GO:0007568|GO:0030168|GO:0042832|GO:0005896|GO:0006953|GO:0032722|GO:0005125|GO:0032966|GO:0016049|GO:0045454|GO:0045893|GO:0008083|GO:0009897|GO:0001781|GO:0005138|GO:0008284|GO:0008285|GO:0045188|GO:0046716|GO:0045429|GO:0033138|GO:…	22771266	chr7	22771207	+	hs|7p15.3	NM_000600	chr7:22771207-22771266	NM_000600	Hs.654458
A_32_P207169	3.41911	1.77362	3.41911	up	SERTAD4 antisense RNA 1	SERTAD4-AS1	FALSE	Homo sapiens SERTAD4 antisense RNA 1 (SERTAD4-AS1), long non-coding RNA [NR_024337]	574036		210404928	chr1	210404869	-	hs|1q32.2	NR_024337	chr1:210404928-210404869	NR_024337	Hs.446946
A_33_P3367392	3.41745	1.77292	3.41745	up	family with sequence similarity 167, member B	FAM167B	FALSE	Homo sapiens family with sequence similarity 167, member B (FAM167B), mRNA [NM_032648]	84734		32714459	chr1	32714400	+	hs|1p35.1	NM_032648	chr1:32714400-32714459	NM_032648	Hs.18449
A_33_P3397763	3.41647	1.77251	3.41647	up	tumor necrosis factor (ligand) superfamily, member 9	TNFSF9	FALSE	Homo sapiens tumor necrosis factor (ligand) superfamily, member 9 (TNFSF9), mRNA [NM_003811]	8744	GO:0032755|GO:0032729|GO:0005164|GO:0005886|GO:0008283|GO:0005102|GO:0007267|GO:0006915|GO:0032735|GO:0005125|GO:0005615|GO:0042104|GO:0007165|GO:0006955|GO:0043011|GO:0016021|GO:0045585	6535925	chr19	6535866	+	hs|19p13.3	NM_003811	chr19:6535866-6535925	NM_003811	Hs.1524
A_23_P94921	3.41636	1.77246	3.41636	up	solute carrier family 20 (phosphate transporter), member 2	SLC20A2	FALSE	Homo sapiens solute carrier family 20 (phosphate transporter), member 2 (SLC20A2), transcript variant 2, mRNA [NM_006749]	6575	GO:0005886|GO:0035435|GO:0009615|GO:0055085|GO:0005436|GO:0016020|GO:0001618|GO:0005887|GO:0006810|GO:0016032|GO:0004872|GO:0005315|GO:0035725|GO:0070062|GO:0006811	42274152	chr8	42274093	-	hs|8p11.21	NM_006749	chr8:42274152-42274093	NM_006749	Hs.653173
A_33_P3402654	3.41492	1.77185	3.41492	up	long intergenic non-protein coding RNA 643	LINC00643	FALSE	Homo sapiens long intergenic non-protein coding RNA 643 (LINC00643), long non-coding RNA [NR_015358]	646113		62595115	chr14	62595056	+	hs|14q23.2	NR_015358	chr14:62595056-62595115	NR_015358	Hs.445241
A_23_P164057	3.40963	1.76961	3.40963	up	microfibrillar-associated protein 4	MFAP4	FALSE	Homo sapiens microfibrillar-associated protein 4 (MFAP4), transcript variant 2, mRNA [NM_002404]	4239	GO:0005515|GO:0009650|GO:0010712|GO:0001527|GO:0005576|GO:0071953|GO:0071493|GO:0031012|GO:0003674|GO:0030198|GO:0043206|GO:0007155|GO:0048251|GO:0070062	19286872	chr17	19286813	-	hs|17p11.2	NM_002404	chr17:19286872-19286813	NM_002404	Hs.296049
A_24_P923251	3.40683	1.76843	3.40683	up	transglutaminase 2	TGM2	FALSE	Homo sapiens transglutaminase 2 (TGM2), transcript variant 2, mRNA [NM_198951]	7052	GO:0005515|GO:0043065|GO:0005886|GO:0019904|GO:0043277|GO:0005525|GO:0048661|GO:0046872|GO:0045785|GO:0005829|GO:0005739|GO:0051561|GO:0001974|GO:0051482|GO:0003810|GO:0050729|GO:0051260|GO:0018153|GO:0060662|GO:0043123|GO:0032471|GO:0070062|GO:0060445	36766505	chr20	36766446	-	hs|20q11.23	NM_198951	chr20:36766505-36766446	NM_198951	Hs.517033
A_23_P108662	3.40577	1.76798	3.40577	up	mannosyl-oligosaccharide glucosidase	MOGS	FALSE	Homo sapiens mannosyl-oligosaccharide glucosidase (MOGS), transcript variant 1, mRNA [NM_006302]	7841	GO:0009311|GO:0004573|GO:0005783|GO:0015926|GO:0016020|GO:0006457|GO:0005789|GO:0006487|GO:0016021|GO:0044267|GO:0018279|GO:0043687|GO:0070062	74688343	chr2	74688284	-	hs|2p13.1	NM_006302	chr2:74688343-74688284	NM_006302	Hs.516119
A_23_P156826	3.39946	1.7653	3.39946	up	androgen-dependent TFPI-regulating protein	ADTRP	FALSE	Homo sapiens androgen-dependent TFPI-regulating protein (ADTRP), transcript variant 2, mRNA [NM_032744]	84830	GO:0005886|GO:0016021	11714061	chr6	11714002	-	hs|6p24.1	NM_032744	chr6:11714061-11714002	NM_032744	Hs.126409
A_23_P430930	3.39071	1.76159	3.39071	up	R-spondin 2	RSPO2	FALSE	Homo sapiens R-spondin 2 (RSPO2), transcript variant 1, mRNA [NM_178565]	340419	GO:0009986|GO:0090263|GO:0005102|GO:0005576|GO:0030282|GO:0001649|GO:0060441|GO:0035116|GO:0060437|GO:0035115|GO:0016055|GO:0060535|GO:0008201	108911739	chr8	108911680	-	hs|8q23.1	NM_178565	chr8:108911739-108911680	NM_178565	Hs.444834
A_33_P3268793	3.39055	1.76152	3.39055	up	adenosine deaminase, tRNA-specific 3	ADAT3	FALSE	Homo sapiens adenosine deaminase, tRNA-specific 3 (ADAT3), mRNA [NM_138422]	113179	GO:0016787|GO:0008270|GO:0008033	1913443	chr19	1913384	+	hs|19p13.3	NM_138422	chr19:1913384-1913443	NM_138422	Hs.144980
A_19_P00812911	3.38752	1.76023	3.38752	up	long intergenic non-protein coding RNA 1137	LINC01137	FALSE	Homo sapiens long intergenic non-protein coding RNA 1137 (LINC01137), long non-coding RNA [NR_038842]	728431		37920548	chr1	37920489	-	hs|1p34.3	NR_038842	chr1:37920548-37920489	NR_038842	Hs.380738
A_33_P3341424	3.37788	1.75612	3.37788	up	myosin X	MYO10	FALSE	Homo sapiens myosin X (MYO10), mRNA [NM_012334]	4651	GO:0005515|GO:0005516|GO:0043005|GO:0006200|GO:0005886|GO:0008360|GO:0031527|GO:0016459|GO:0030898|GO:0032433|GO:0005829|GO:0051489|GO:0005737|GO:0051015|GO:0007411|GO:0060002|GO:0043025|GO:0005938|GO:0022409|GO:0005730|GO:0005547|GO:0030507|GO:0005524|GO:0001726|GO:0030027|GO:0030705|GO:0045087|GO:0008152|GO:0038096	16662078	chr5	16662019	-	hs|5p15.1	NM_012334	chr5:16662078-16662019	NM_012334	Hs.481720
A_32_P197489	3.37453	1.75469	3.37453	up	Kruppel-like factor 13	KLF13	FALSE	Homo sapiens Kruppel-like factor 13 (KLF13), mRNA [NM_015995]	51621	GO:0005515|GO:0008285|GO:0045647|GO:0006366|GO:0045944|GO:0005634|GO:0003677|GO:0046872	31669967	chr15	31669908	+	hs|15q13.3	NM_015995	chr15:31669908-31669967	NM_015995	Hs.525752
A_24_P376391	3.37319	1.75412	3.37319	up	plexin D1	PLXND1	FALSE	Homo sapiens plexin D1 (PLXND1), mRNA [NM_015103]	23129	GO:0005515|GO:0030334|GO:0001569|GO:0005886|GO:0019904|GO:0045765|GO:0001525|GO:0007416|GO:0030027|GO:0032092|GO:0005622|GO:0017154|GO:0043542|GO:0005887|GO:0007411|GO:0060666|GO:0071526	129274457	chr3	129274398	-	hs|3q22.1	NM_015103	chr3:129274457-129274398	NM_015103	Hs.301685
A_33_P3251901	3.3704	1.75292	3.3704	up	amyloid beta (A4) precursor protein-binding, family B, member 2	APBB2	FALSE	Homo sapiens amyloid beta (A4) precursor protein-binding, family B, member 2 (APBB2), transcript variant 1, mRNA [NM_004307]	323	GO:0005515|GO:0043066|GO:0006355|GO:0030308|GO:0043065|GO:0045202|GO:0005634|GO:0030027|GO:0030426|GO:0035556|GO:0005737|GO:0001540|GO:0016020|GO:0007411|GO:0030198|GO:0007050|GO:0001764|GO:0008134	40812316	chr4	40812257	-	hs|4p14	NM_004307	chr4:40812316-40812257	NM_004307	Hs.479602
A_19_P00316284	3.36305	1.74977	3.36305	up			FALSE	Homo sapiens cDNA FLJ44577 fis, clone UTERU3018711. [AK126541]			148792050	chr5	148791991	+	hs|5q32		chr5:148791991-148792050		Hs.744892
A_23_P356616	3.35107	1.74462	3.35107	up	ankyrin repeat and BTB (POZ) domain containing 2	ABTB2	FALSE	Homo sapiens ankyrin repeat and BTB (POZ) domain containing 2 (ABTB2), mRNA [NM_145804]	25841	GO:0003674|GO:0046982|GO:0005730|GO:0005634|GO:0005575	34172801	chr11	34172742	-	hs|11p13	NM_145804	chr11:34172801-34172742	NM_145804	Hs.23361
A_23_P360079	3.35032	1.7443	3.35032	up	NCK-associated protein 5	NCKAP5	FALSE	Homo sapiens NCK-associated protein 5 (NCKAP5), transcript variant 1, mRNA [NM_207363]	344148	GO:0008150|GO:0005575	133483287	chr2	133483228	-	hs|2q21.2	NM_207363	chr2:133483287-133483228	NM_207363	Hs.537329
A_23_P58396	3.34272	1.74102	3.34272	up	platelet derived growth factor C	PDGFC	FALSE	Homo sapiens platelet derived growth factor C (PDGFC), transcript variant 1, mRNA [NM_016205]	56034	GO:0005515|GO:0009986|GO:0005886|GO:0050730|GO:0045740|GO:0005576|GO:0005634|GO:0048146|GO:0005161|GO:0007417|GO:0005615|GO:0042803|GO:0005737|GO:0007171|GO:0071230|GO:0000139|GO:0005788|GO:0009887|GO:0051781|GO:0048008|GO:0008083|GO:0070062	157682958	chr4	157682899	-	hs|4q32.1	NM_016205	chr4:157682958-157682899	NM_016205	Hs.570855
A_23_P218505	3.34103	1.74029	3.34103	up	luteinizing hormone beta polypeptide	LHB	FALSE	Homo sapiens luteinizing hormone beta polypeptide (LHB), mRNA [NM_000894]	3972	GO:0007165|GO:0016486|GO:0006701|GO:0005179|GO:0007267|GO:0005102|GO:0005576|GO:0044267|GO:0008584|GO:0070062	49519464	chr19	49519405	-	hs|19q13.33	NM_000894	chr19:49519464-49519405	NM_000894	Hs.154704
A_23_P206382	3.32644	1.73398	3.32644	up	chromosome 16 open reading frame 70	C16orf70	FALSE	Homo sapiens chromosome 16 open reading frame 70 (C16orf70), mRNA [NM_025187]	80262	GO:0005515	67181965	chr16	67181906	+	hs|16q22.1	NM_025187	chr16:67181906-67181965	NM_025187	Hs.513666
A_23_P38446	3.32598	1.73378	3.32598	up	tumor necrosis factor, alpha-induced protein 1 (endothelial)	TNFAIP1	FALSE	Homo sapiens tumor necrosis factor, alpha-induced protein 1 (endothelial) (TNFAIP1), mRNA [NM_021137]	7126	GO:0005515|GO:0004842|GO:0016567|GO:0035024|GO:0045740|GO:0043149|GO:0019904|GO:0005730|GO:0006915|GO:0009790|GO:0006260|GO:0005737|GO:0006955|GO:0016477|GO:0031463|GO:0051260|GO:0043161|GO:0017049|GO:0005768	26673967	chr17	26673908	+	hs|17q11.2	NM_021137	chr17:26673908-26673967	NM_021137	Hs.76090
A_32_P100258	3.32558	1.73361	3.32558	up	uncharacterized LOC729614	FLJ37453	FALSE	Homo sapiens uncharacterized LOC729614 (FLJ37453), long non-coding RNA [NR_024279]	729614		16160877	chr1	16160818	-	hs|1p36.21	NR_024279	chr1:16160877-16160818	NR_024279	Hs.119298
A_33_P3245183	3.32506	1.73338	3.32506	up	histamine receptor H1	HRH1	FALSE	Homo sapiens histamine receptor H1 (HRH1), transcript variant 1, mRNA [NM_001098213]	3269	GO:0005886|GO:0004930|GO:0048016|GO:0007200|GO:0004969|GO:0006954|GO:0007186|GO:0045907|GO:0048167|GO:0005887|GO:0008542|GO:0048245|GO:0043114|GO:0032962|GO:0007613|GO:0071420	11304938	chr3	11304879	+	hs|3p25.3	NM_001098213	chr3:11304879-11304938	NM_001098213	Hs.1570
A_33_P3291294	3.32443	1.73311	3.32443	up	exostosin-like glycosyltransferase 3	EXTL3	FALSE	Homo sapiens exostosin-like glycosyltransferase 3 (EXTL3), transcript variant 1, mRNA [NM_001440]	2137	GO:0001888|GO:0030307|GO:0005783|GO:0005789|GO:0031227|GO:0016021|GO:0015012|GO:0006987|GO:0044267|GO:0046872|GO:0030968	28611176	chr8	28611117	+	hs|8p21.1	NM_001440	chr8:28611117-28611176	NM_001440	Hs.491354
A_23_P202448	3.32333	1.73263	3.32333	up	chemokine (C-X-C motif) ligand 12	CXCL12	FALSE	Homo sapiens chemokine (C-X-C motif) ligand 12 (CXCL12), transcript variant 1, mRNA [NM_199168]	6387	GO:0008344|GO:0009408|GO:0008015|GO:0031100|GO:0048842|GO:0043434|GO:0090280|GO:0005615|GO:0007281|GO:0022029|GO:0006955|GO:0042098|GO:0006935|GO:0007155|GO:0070062|GO:0009314|GO:0001666|GO:0008009|GO:2000406|GO:0001569|GO:0008354|GO:0070098|GO:0001667|GO:0006874|GO:0005102|GO:0042379|GO:0005576|GO:0045236|GO:0009615|GO:0045785|GO:0009612|GO:0050930|GO:0007165|GO:0008045|GO:0001938|GO:0007186|GO:…	44872947	chr10	44872888	-	hs|10q11.21	NM_199168	chr10:44872947-44872888	NM_199168	Hs.522891
A_33_P3249976	3.31489	1.72896	3.31489	up	junctional adhesion molecule 2	JAM2	FALSE	Homo sapiens junctional adhesion molecule 2 (JAM2), transcript variant 1, mRNA [NM_021219]	58494	GO:0005515|GO:0016337|GO:0007162|GO:0046982|GO:0005886|GO:0030198|GO:0007596|GO:0005887|GO:0005923|GO:0050900	27087217	chr21	27087158	+	hs|21q21.3	NM_021219	chr21:27087158-27087217	NM_021219	Hs.517227
A_23_P118842	3.311	1.72726	3.311	up	keratin associated protein 1-5	KRTAP1-5	FALSE	Homo sapiens keratin associated protein 1-5 (KRTAP1-5), mRNA [NM_031957]	83895	GO:0008150|GO:0003674|GO:0005575|GO:0045095	39182367	chr17	39182308	-	hs|17q21.2	NM_031957	chr17:39182367-39182308	NM_031957	Hs.534499
A_33_P3344406	3.30976	1.72673	3.30976	up	myocyte enhancer factor 2B	MEF2B	FALSE	Homo sapiens myocyte enhancer factor 2B (MEF2B), mRNA [NM_001145785]	100271849	GO:0005667|GO:0005737|GO:0001077|GO:0030054|GO:0007517|GO:0003700|GO:0042826|GO:0045944|GO:0046983|GO:0005634|GO:0000978|GO:0006351	19256517	chr19	19256458	-	hs|19p13.11	NM_001145785	chr19:19256517-19256458	NM_001145785	Hs.153629
A_23_P24345	3.30141	1.72308	3.30141	up	solute carrier family 39 (zinc transporter), member 13	SLC39A13	FALSE	Homo sapiens solute carrier family 39 (zinc transporter), member 13 (SLC39A13), transcript variant 2, mRNA [NM_152264]	91252	GO:0071577|GO:0048471|GO:0030173|GO:0005794|GO:0005385|GO:0061448|GO:0006882|GO:0016021|GO:0042803	47437997	chr11	47437938	+	hs|11p11.2	NM_152264	chr11:47437938-47437997	NM_152264	Hs.523664
A_33_P3392192	3.29982	1.72239	3.29982	up			FALSE	Homo sapiens MSTP131 (MST131) mRNA, complete cds. [AF176921]			32625379	chr8	32625320	+	hs|8p12	AF176921	chr8:32625320-32625379		Hs.668810
A_23_P363769	3.29914	1.72209	3.29914	up	keratin 86	KRT86	FALSE	Homo sapiens keratin 86 (KRT86), mRNA [NM_002284]	3892	GO:0005198|GO:0045095|GO:0005615|GO:0070062	52702897	chr12	52702840	+	hs|12q13.13	NM_002284	chr12:52702840-52702897	NM_002284	Hs.278658
A_33_P3331916	3.29858	1.72185	3.29858	up	long intergenic non-protein coding RNA 545	LINC00545	FALSE	Homo sapiens long intergenic non-protein coding RNA 545 (LINC00545), long non-coding RNA [NR_103813]	440132		31457499	chr13	31457440	+	hs|13q12.3		chr13:31457440-31457499	NR_103813	Hs.729493
A_19_P00318323	3.29457	1.72009	3.29457	up	cancer susceptibility candidate 15 (non-protein coding)	CASC15	FALSE	Homo sapiens cancer susceptibility candidate 15 (non-protein coding) (CASC15), long non-coding RNA [NR_015410]	401237		22194614	chr6	22194555	+	hs|6p22.3	NR_015410	chr6:22194555-22194614	NR_015410	Hs.712707
A_24_P3005	3.29435	1.71999	3.29435	up	sodium channel, voltage-gated, type IX, alpha subunit	SCN9A	FALSE	Homo sapiens sodium channel, voltage-gated, type IX, alpha subunit (SCN9A), mRNA [NM_002977]	6335	GO:0005886|GO:0086010|GO:0005248|GO:0009636|GO:0009791|GO:0031402|GO:0019228|GO:0006954|GO:0001518|GO:0034765|GO:0035725|GO:0006814|GO:0048266	167055617	chr2	167055558	-	hs|2q24.3	NM_002977	chr2:167055617-167055558	NM_002977	Hs.439145
A_23_P360754	3.29234	1.71911	3.29234	up	ADAM metallopeptidase with thrombospondin type 1 motif, 4	ADAMTS4	FALSE	Homo sapiens ADAM metallopeptidase with thrombospondin type 1 motif, 4 (ADAMTS4), mRNA [NM_005099]	9507	GO:0005515|GO:0005578|GO:0005576|GO:0002020|GO:0005615|GO:0001501|GO:0022617|GO:0030198|GO:0006508|GO:0008233|GO:0008270|GO:0004222|GO:0008237	161159705	chr1	161159646	-	hs|1q23.3	NM_005099	chr1:161159705-161159646	NM_005099	Hs.211604
A_24_P911676	3.2922	1.71905	3.2922	up	SRY (sex determining region Y)-box 4	SOX4	FALSE	Homo sapiens SRY (sex determining region Y)-box 4 (SOX4), mRNA [NM_003107]	6659	GO:0005515|GO:0003289|GO:0003700|GO:0090263|GO:0003183|GO:0007507|GO:0060993|GO:0060548|GO:0002328|GO:0032024|GO:0031397|GO:0006977|GO:0000976|GO:0001105|GO:0048485|GO:0001841|GO:0001501|GO:0021782|GO:0060174|GO:2000761|GO:0045893|GO:0003357|GO:0035910|GO:0008284|GO:0008285|GO:0021510|GO:0030177|GO:0005634|GO:0003215|GO:0014009|GO:0005739|GO:0046826|GO:0005737|GO:0031647|GO:0042769|GO:0045944|GO:…	21598060	chr6	21598001	+	hs|6p22.3	NM_003107	chr6:21598001-21598060	NM_003107	Hs.643910
A_33_P3421695	3.29195	1.71894	3.29195	up	catenin (cadherin-associated protein), beta 1, 88kDa	CTNNB1	FALSE	Homo sapiens catenin (cadherin-associated protein), beta 1, 88kDa (CTNNB1), transcript variant 3, mRNA [NM_001098210]	1499	GO:0030057|GO:0005515|GO:0030018|GO:0001658|GO:0030054|GO:0003700|GO:0016342|GO:0001711|GO:0010909|GO:0016337|GO:0003690|GO:0000578|GO:0016055|GO:0005938|GO:0001102|GO:0005813|GO:0019901|GO:0001708|GO:0019903|GO:0003713|GO:0000122|GO:0001840|GO:0001701|GO:0030027|GO:0001702|GO:0001889|GO:0000922|GO:0003136|GO:0009898|GO:0005654|GO:0019899|GO:0008134|GO:0008285|GO:0005886|GO:0009954|GO:0005634|GO:…	41280746	chr3	41280687	+	hs|3p22.1	NM_001098210	chr3:41280687-41280746	NM_001098210	Hs.476018
A_33_P3284129	3.29172	1.71884	3.29172	up	LY6/PLAUR domain containing 1	LYPD1	FALSE	Homo sapiens LY6/PLAUR domain containing 1 (LYPD1), transcript variant 1, mRNA [NM_144586]	116372	GO:0005886|GO:0031225	133402818	chr2	133402759	-	hs|2q21.2	NM_144586	chr2:133402818-133402759	NM_144586	Hs.432395
A_33_P3317123	3.29053	1.71832	3.29053	up	SEC24 family member C	SEC24C	FALSE	Homo sapiens SEC24 family member C (SEC24C), transcript variant 1, mRNA [NM_004922]	9632	GO:0005515|GO:0002474|GO:0012507|GO:0048471|GO:0030127|GO:0048208|GO:0044281|GO:0006886|GO:0005829|GO:0006888|GO:0003674|GO:0019886|GO:0000139|GO:0005789|GO:0061024|GO:0008270|GO:0044267|GO:0043687|GO:0018279	75531885	chr10	75531826	+	hs|10q22.2	NM_004922	chr10:75531826-75531885	NM_004922	Hs.81964
A_33_P3210343	3.28941	1.71783	3.28941	up	ets variant 6	ETV6	FALSE	Homo sapiens ets variant 6 (ETV6), mRNA [NM_001987]	2120	GO:0005515|GO:0005737|GO:0003700|GO:0000977|GO:0006366|GO:0006357|GO:0000981|GO:0019904|GO:0005730|GO:0000122|GO:0030154	12048304	chr12	12048245	+	hs|12p13.2	NM_001987	chr12:12048245-12048304	NM_001987	Hs.504765
A_23_P163567	3.28823	1.71731	3.28823	up	sphingomyelin phosphodiesterase 3, neutral membrane (neutral sphingomyelinase II)	SMPD3	FALSE	Homo sapiens sphingomyelin phosphodiesterase 3, neutral membrane (neutral sphingomyelinase II) (SMPD3), mRNA [NM_018667]	55512	GO:0006665|GO:0007049|GO:0006685|GO:0000137|GO:0006687|GO:0005886|GO:0000139|GO:0004767|GO:0007275|GO:0044281|GO:0030072|GO:0046872	68392309	chr16	68392250	-	hs|16q22.1	NM_018667	chr16:68392309-68392250	NM_018667	Hs.368421
A_23_P126844	3.28782	1.71713	3.28782	up	tumor necrosis factor receptor superfamily, member 25	TNFRSF25	FALSE	Homo sapiens tumor necrosis factor receptor superfamily, member 25 (TNFRSF25), transcript variant 1, mRNA [NM_148965]	8718	GO:0007165|GO:0005031|GO:0005886|GO:0005887|GO:0006915|GO:0042981|GO:0005576|GO:0004872|GO:0097190|GO:0033209|GO:0007166|GO:0005829	6521304	chr1	6521245	-	hs|1p36.31	NM_148965	chr1:6521304-6521245	NM_148965	Hs.462529
A_23_P83028	3.28569	1.71619	3.28569	up	reversion-inducing-cysteine-rich protein with kazal motifs	RECK	FALSE	Homo sapiens reversion-inducing-cysteine-rich protein with kazal motifs (RECK), mRNA [NM_021111]	8434	GO:0010951|GO:0005515|GO:0016020|GO:0005886|GO:0004866|GO:0030198|GO:0007566|GO:0004867|GO:0008191|GO:0031225|GO:0001955	36124378	chr9	36124319	+	hs|9p13.3	NM_021111	chr9:36124319-36124378	NM_021111	Hs.388918
A_33_P3343295	3.28473	1.71577	3.28473	up	coronin 7	CORO7	FALSE	Homo sapiens coronin 7 (CORO7), transcript variant 1, mRNA [NM_024535]	79585	GO:0005515|GO:0051015|GO:0030036|GO:0005794|GO:0000139|GO:0016023|GO:0016021|GO:0015629|GO:0005829	4404604	chr16	4404545	-	hs|16p13.3	NM_024535	chr16:4404604-4404545	NM_024535	Hs.437957
A_23_P24384	3.28341	1.7152	3.28341	up	coiled-coil domain containing 88B	CCDC88B	FALSE	Homo sapiens coiled-coil domain containing 88B (CCDC88B), mRNA [NM_032251]	283234		64124994	chr11	64124935	+	hs|11q13.1	NM_032251	chr11:64124935-64124994	NM_032251	Hs.98564
A_23_P47247	3.28277	1.71491	3.28277	up	t-complex 11, testis-specific-like 1	TCP11L1	FALSE	Homo sapiens t-complex 11, testis-specific-like 1 (TCP11L1), transcript variant 1, mRNA [NM_018393]	55346	GO:0005874	33094275	chr11	33094216	+	hs|11p13	NM_018393	chr11:33094216-33094275	NM_018393	Hs.655341
A_23_P141624	3.28174	1.71446	3.28174	up	keratin associated protein 1-1	KRTAP1-1	FALSE	Homo sapiens keratin associated protein 1-1 (KRTAP1-1), mRNA [NM_030967]	81851	GO:0008150|GO:0045095	39196937	chr17	39196878	-	hs|17q21.2	NM_030967	chr17:39196937-39196878	NM_030967	Hs.247934
A_23_P101054	3.27832	1.71296	3.27832	up	keratin 34	KRT34	FALSE	Homo sapiens keratin 34 (KRT34), mRNA [NM_021013]	3885	GO:0005882|GO:0008544|GO:0005198|GO:0005615|GO:0070062	39534077	chr17	39534018	-	hs|17q21.2	NM_021013	chr17:39534077-39534018	NM_021013	Hs.296942
A_23_P119095	3.27717	1.71245	3.27717	up	protein phosphatase 1, regulatory subunit 13 like	PPP1R13L	FALSE	Homo sapiens protein phosphatase 1, regulatory subunit 13 like (PPP1R13L), transcript variant 2, mRNA [NM_006663]	10848	GO:0003229|GO:0005515|GO:0042633|GO:0030054|GO:0003714|GO:0006915|GO:0003215|GO:0005634|GO:0000122|GO:0009791|GO:0060048|GO:0006351|GO:0042802|GO:0048871|GO:0005737|GO:0031076|GO:0035264|GO:0008134	45883072	chr19	45883013	-	hs|19q13.32	NM_006663	chr19:45883072-45883013	NM_006663	Hs.466937
A_24_P252996	3.27593	1.7119	3.27593	up	folate receptor 3 (gamma)	FOLR3	FALSE	Homo sapiens folate receptor 3 (gamma) (FOLR3), mRNA [NM_000804]	2352	GO:0005542|GO:0016020|GO:0015884|GO:0005576|GO:0019898	71850648	chr11	71850485	+	hs|11q13.4	NM_000804	chr11:71850485-71850648	NM_000804	Hs.352
A_23_P101905	3.27289	1.71056	3.27289	up	adenomatosis polyposis coli 2	APC2	FALSE	Homo sapiens adenomatosis polyposis coli 2 (APC2), mRNA [NM_005883]	10297	GO:0005515|GO:0008017|GO:0005881|GO:0048471|GO:0005794|GO:0008013|GO:0031258|GO:0005884|GO:0016342|GO:0035414|GO:0005737|GO:0000139|GO:0015630|GO:0016055|GO:0090090	1473240	chr19	1473181	+	hs|19p13.3	NM_005883	chr19:1473181-1473240	NM_005883	Hs.446376
A_33_P3251582	3.27192	1.71014	3.27192	up	leucine rich repeat containing 16A	LRRC16A	FALSE	Homo sapiens leucine rich repeat containing 16A (LRRC16A), transcript variant 2, mRNA [NM_001173977]	55604	GO:0030335|GO:0030032|GO:0005634|GO:0046415|GO:0032403|GO:2000813|GO:0030027|GO:0031529|GO:0005829|GO:0005737|GO:0031941|GO:1900026|GO:0016477|GO:0030838|GO:0007596|GO:0051638|GO:0051496|GO:0007015|GO:0070062	25450938	chr6	25450879	+	hs|6p22.2	NM_001173977	chr6:25450879-25450938	NM_001173977	Hs.649550
A_33_P3382513	3.26745	1.70817	3.26745	up	RNA pseudouridylate synthase domain containing 1	RPUSD1	FALSE	Homo sapiens RNA pseudouridylate synthase domain containing 1 (RPUSD1), mRNA [NM_058192]	113000	GO:0009982|GO:0008150|GO:0003674|GO:0003723|GO:0005575|GO:0001522	835034	chr16	834975	-	hs|16p13.3	NM_058192	chr16:835034-834975	NM_058192	Hs.101742
A_23_P314805	3.26441	1.70682	3.26441	up	transmembrane protein 56	TMEM56	FALSE	Homo sapiens transmembrane protein 56 (TMEM56), transcript variant 2, mRNA [NM_152487]	148534	GO:0008150|GO:0003674|GO:0016021|GO:0005575	95658474	chr1	95658415	+	hs|1p21.3	NM_152487	chr1:95658415-95658474	NM_152487	Hs.483512
A_23_P416142	3.26433	1.70679	3.26433	up	discs, large homolog 1 (Drosophila)	DLG1	FALSE	Homo sapiens discs, large homolog 1 (Drosophila) (DLG1), transcript variant 2, mRNA [NM_004087]	1739	GO:0005515|GO:0008092|GO:0001658|GO:0030054|GO:0031594|GO:0050680|GO:0043268|GO:0015459|GO:0048704|GO:0042130|GO:0048608|GO:0016337|GO:0070830|GO:0030838|GO:0007411|GO:0048745|GO:0045211|GO:0070062|GO:0035748|GO:0002369|GO:0005794|GO:0019901|GO:0019902|GO:0014069|GO:0031434|GO:0030432|GO:0044325|GO:0042110|GO:0045930|GO:0016311|GO:0046939|GO:0005789|GO:0009898|GO:0045121|GO:0005923|GO:0031579|GO:…	196771557	chr3	196771498	-	hs|3q29	NM_004087	chr3:196771557-196771498	NM_004087	Hs.292549
A_24_P393470	3.26272	1.70608	3.26272	up	MEF2B neighbor	MEF2BNB	FALSE	Homo sapiens MEF2B neighbor (MEF2BNB), transcript variant 2, mRNA [NM_001145783]	729991	GO:0007507|GO:0005515	19292747	chr19	19292688	-	hs|19p13.11	NM_001145783	chr19:19292747-19292688	NM_001145783	Hs.153629
A_23_P419107	3.26075	1.7052	3.26075	up	t-complex 11, testis-specific-like 2	TCP11L2	FALSE	Homo sapiens t-complex 11, testis-specific-like 2 (TCP11L2), transcript variant 1, mRNA [NM_152772]	255394		106740295	chr12	106740236	+	hs|12q23.3	NM_152772	chr12:106740236-106740295	NM_152772	Hs.696047
A_23_P133902	3.25941	1.70461	3.25941	up	psoriasis susceptibility 1 candidate 1	PSORS1C1	FALSE	Homo sapiens psoriasis susceptibility 1 candidate 1 (PSORS1C1), mRNA [NM_014068]	170679		31107790	chr6	31107731	+	hs|6p21.33	NM_014068	chr6:31107731-31107790	NM_014068	Hs.310958
A_23_P49279	3.25406	1.70224	3.25406	up	chromosome 16 open reading frame 87	C16orf87	FALSE	Homo sapiens chromosome 16 open reading frame 87 (C16orf87), mRNA [NM_001001436]	388272	GO:0005515	46836784	chr16	46836725	-	hs|16q11.2	NM_001001436	chr16:46836784-46836725	NM_001001436	Hs.406551
A_23_P149626	3.24227	1.697	3.24227	up	pleckstrin homology domain containing, family G (with RhoGef domain) member 5	PLEKHG5	FALSE	Homo sapiens pleckstrin homology domain containing, family G (with RhoGef domain) member 5 (PLEKHG5), transcript variant 2, mRNA [NM_198681]	57449	GO:0051056|GO:0048471|GO:0048011|GO:0035767|GO:0043065|GO:0005886|GO:0007264|GO:0030139|GO:0097190|GO:0030027|GO:0005829|GO:0005737|GO:0005911|GO:0004871|GO:0005089|GO:0032319|GO:0043123	6527281	chr1	6527222	-	hs|1p36.31	NM_198681	chr1:6527281-6527222	NM_198681	Hs.284232
A_23_P124252	3.24021	1.69609	3.24021	up	calcium/calmodulin-dependent protein kinase ID	CAMK1D	FALSE	Homo sapiens calcium/calmodulin-dependent protein kinase ID (CAMK1D), transcript variant 1, mRNA [NM_020397]	57118	GO:0005516|GO:0043066|GO:0043065|GO:0071622|GO:0005634|GO:0060267|GO:0005524|GO:0032793|GO:0005737|GO:0050766|GO:0006954|GO:0010976|GO:0090023|GO:0050773|GO:0006468|GO:0004683|GO:0005954	12867837	chr10	12867778	+	hs|10p13	NM_020397	chr10:12867778-12867837	NM_020397	Hs.659517
A_23_P112187	3.2382	1.69519	3.2382	up	fibrinogen C domain containing 1	FIBCD1	FALSE	Homo sapiens fibrinogen C domain containing 1 (FIBCD1), transcript variant 1, mRNA [NM_032843]	84929	GO:0008061|GO:0016020|GO:0016021|GO:0046872	133778556	chr9	133778497	-	hs|9q34.12	NM_032843	chr9:133778556-133778497	NM_032843	Hs.133205
A_23_P5392	3.23809	1.69514	3.23809	up	tumor protein p53 inducible protein 3	TP53I3	FALSE	Homo sapiens tumor protein p53 inducible protein 3 (TP53I3), transcript variant 1, mRNA [NM_004881]	9540	GO:0048038|GO:0008270|GO:0006739|GO:0003960|GO:0070402|GO:0042803|GO:0070062|GO:0055114	24302356	chr2	24300615	-	hs|2p23.3	NM_004881	chr2:24302356-24300615	NM_004881	Hs.50649
A_24_P307572	3.23504	1.69378	3.23504	up	ankyrin repeat domain 13A	ANKRD13A	FALSE	Homo sapiens ankyrin repeat domain 13A (ANKRD13A), mRNA [NM_033121]	88455	GO:0005886|GO:0005770	110456276	chr12	110456217	+	hs|12q24.11	NM_033121	chr12:110456217-110456276	NM_033121	Hs.528703
A_32_P190944	3.2325	1.69265	3.2325	up	activin A receptor, type IC	ACVR1C	FALSE	Homo sapiens activin A receptor, type IC (ACVR1C), transcript variant 1, mRNA [NM_145259]	130399	GO:0016361|GO:0023014|GO:0032868|GO:0005886|GO:0030262|GO:0019915|GO:0002021|GO:0005524|GO:0046872|GO:0030154|GO:0009749|GO:0043280|GO:0004702|GO:0019838|GO:0048179|GO:0038092|GO:0005024|GO:0038100|GO:0006468|GO:0046676	158384001	chr2	158383942	-	hs|2q24.1	NM_145259	chr2:158384001-158383942	NM_145259	Hs.562901
A_23_P29555	3.22825	1.69075	3.22825	up	SEC13 homolog (S. cerevisiae)	SEC13	FALSE	Homo sapiens SEC13 homolog (S. cerevisiae) (SEC13), transcript variant 1, mRNA [NM_183352]	6396	GO:0005515|GO:0002474|GO:0012507|GO:0048208|GO:0005635|GO:0006886|GO:0005829|GO:0006888|GO:0019886|GO:0000139|GO:0031080|GO:0005789|GO:0061024|GO:0000776|GO:0051028|GO:0000278|GO:0044267|GO:0070062|GO:0043687|GO:0018279	10342717	chr3	10342658	-	hs|3p25.3	NM_183352	chr3:10342717-10342658	NM_183352	Hs.166924
A_23_P116602	3.20681	1.68114	3.20681	up	ubiquitin specific peptidase 35	USP35	FALSE	Homo sapiens ubiquitin specific peptidase 35 (USP35), mRNA [NM_020798]	57558	GO:0006511|GO:0016579|GO:0004843	77925734	chr11	77925675	+	hs|11q14.1	NM_020798	chr11:77925675-77925734	NM_020798	Hs.531249
A_19_P00321073	3.2001	1.67812	3.2001	up	FLJ45950 protein	FLJ45950	FALSE	Homo sapiens cDNA FLJ45950 fis, clone PLACE7008136. [AK127847]	399975		129103963	chr11	129103904	-	hs|11q24.3	AK127847	chr11:129103963-129103904		Hs.658652
A_24_P64233	3.19977	1.67797	3.19977	up	aldehyde dehydrogenase 1 family, member B1	ALDH1B1	FALSE	Homo sapiens aldehyde dehydrogenase 1 family, member B1 (ALDH1B1), mRNA [NM_000692]	219	GO:0005739|GO:0005975|GO:0005759|GO:0006068|GO:0005730|GO:0004029|GO:0005634|GO:0055114|GO:0043231	38397759	chr9	38397700	+	hs|9p13.2	NM_000692	chr9:38397700-38397759	NM_000692	Hs.436219
A_23_P46315	3.19899	1.67762	3.19899	up	DENN/MADD domain containing 2C	DENND2C	FALSE	DENN/MADD domain containing 2C [Source:HGNC Symbol;Acc:24748] [ENST00000495031]	163259	GO:0017112|GO:0032313	115125613	chr1	115125554	-	hs|1p13.2	AK124287	chr1:115125613-115125554		Hs.654928
A_33_P3320277	3.19813	1.67723	3.19813	up	mitofusin 2	MFN2	FALSE	Homo sapiens mitofusin 2 (MFN2), transcript variant 1, mRNA [NM_014874]	9927	GO:0005515|GO:0008219|GO:0006626|GO:0001825|GO:0003924|GO:0048662|GO:0005741|GO:0048593|GO:0005525|GO:0005829|GO:0005739|GO:0006184|GO:0046580|GO:0008053|GO:0007596|GO:0015630|GO:0031306|GO:0007006|GO:0007050|GO:0016021|GO:0051646|GO:0031625	12067290	chr1	12067231	+	hs|1p36.22	NM_014874	chr1:12067231-12067290	NM_014874	Hs.376681
A_23_P310460	3.19801	1.67717	3.19801	up	MAM domain containing glycosylphosphatidylinositol anchor 1	MDGA1	FALSE	Homo sapiens MAM domain containing glycosylphosphatidylinositol anchor 1 (MDGA1), mRNA [NM_153487]	266727	GO:0003674|GO:0007420|GO:0021799|GO:0001764|GO:0046658|GO:0005615|GO:0021527	37600354	chr6	37600295	-	hs|6p21.2	NM_153487	chr6:37600354-37600295	NM_153487	Hs.437993
A_23_P356152	3.19775	1.67706	3.19775	up	mitogen-activated protein kinase 8	MAPK8	FALSE	Homo sapiens mitogen-activated protein kinase 8 (MAPK8), transcript variant JNK1-b2, mRNA [NM_001278547]	5599	GO:0005515|GO:0051403|GO:0002756|GO:0004705|GO:1900740|GO:0018105|GO:0018107|GO:0002755|GO:0009411|GO:0035033|GO:0038124|GO:0038123|GO:0034134|GO:0006950|GO:0002224|GO:0001503|GO:0045087|GO:0005654|GO:0034166|GO:0035666|GO:0034162|GO:0038095|GO:0046686|GO:0032091|GO:0034142|GO:0042826|GO:2001235|GO:0005634|GO:0005829|GO:0032880|GO:0005739|GO:0051090|GO:0034138|GO:0043066|GO:0048011|GO:0043065|GO:…	49634084	chr10	49634025	+	hs|10q11.22	NM_001278547	chr10:49634025-49634084	NM_001278547	Hs.138211
A_33_P3372666	3.19485	1.67575	3.19485	up	platelet-derived growth factor alpha polypeptide	PDGFA	FALSE	Homo sapiens platelet-derived growth factor alpha polypeptide (PDGFA), transcript variant 2, mRNA [NM_033023]	5154	GO:0005515|GO:0050730|GO:0005518|GO:0009790|GO:0005615|GO:0042803|GO:0010035|GO:0007173|GO:0030198|GO:0032956|GO:0009887|GO:0051781|GO:0007179|GO:0070374|GO:0001942|GO:0032355|GO:0035793|GO:0048839|GO:0060683|GO:0030335|GO:0048286|GO:0046982|GO:0009986|GO:0048407|GO:0045740|GO:0010512|GO:0030168|GO:0014068|GO:0005161|GO:0008543|GO:0030031|GO:0045087|GO:0042060|GO:0005788|GO:0043588|GO:0008083|GO:…	557091	chr7	557032	-	hs|7p22.3	NM_033023	chr7:557091-557032	NM_033023	Hs.535898
A_33_P3309319	3.19373	1.67524	3.19373	up	p53-induced death domain protein 1	PIDD1	FALSE	Homo sapiens p53-induced death domain protein 1 (PIDD1), transcript variant 1, mRNA [NM_145886]	55367	GO:0005515|GO:0007165|GO:0043066|GO:0005737|GO:0051092|GO:0043065|GO:0005794|GO:0006919|GO:0005634|GO:0005123|GO:0006974|GO:0006977	799239	chr11	799180	-	hs|11p15.5	NM_145886	chr11:799239-799180	NM_145886	Hs.592290
A_32_P208120	3.18452	1.67108	3.18452	up	calcium/calmodulin-dependent protein kinase ID	CAMK1D	FALSE	Homo sapiens calcium/calmodulin-dependent protein kinase ID (CAMK1D), transcript variant 2, mRNA [NM_153498]	57118	GO:0005516|GO:0043066|GO:0043065|GO:0071622|GO:0005634|GO:0060267|GO:0005524|GO:0032793|GO:0005737|GO:0050766|GO:0006954|GO:0010976|GO:0090023|GO:0050773|GO:0006468|GO:0004683|GO:0005954	12871141	chr10	12871082	+	hs|10p13	NM_153498	chr10:12871082-12871141	NM_153498	Hs.659517
A_33_P3246985	3.18399	1.67084	3.18399	up	phosphodiesterase 4D interacting protein	PDE4DIP	FALSE	Homo sapiens phosphodiesterase 4D interacting protein (PDE4DIP), transcript variant 3, mRNA [NM_022359]	9659	GO:0005515|GO:0005813|GO:0005737|GO:0005794|GO:0005634|GO:0030016|GO:0019899|GO:0043623	144952275	chr1	144952216	-	hs|1q21.1	NM_022359	chr1:144952275-144952216	NM_022359	Hs.731111
A_23_P8820	3.17917	1.66865	3.17917	up	fatty acid binding protein 4, adipocyte	FABP4	FALSE	Homo sapiens fatty acid binding protein 4, adipocyte (FABP4), mRNA [NM_001442]	2167	GO:0071285|GO:0005811|GO:0042632|GO:0005215|GO:0005504|GO:0005634|GO:0044281|GO:0001816|GO:0005737|GO:0050872|GO:0050873|GO:0050729|GO:0006810|GO:0006469|GO:0019433|GO:0045892	82395437	chr8	82395378	-	hs|8q21.13	NM_001442	chr8:82395437-82395378	NM_001442	Hs.391561
A_24_P118196	3.17582	1.66713	3.17582	up	glucoside xylosyltransferase 2	GXYLT2	FALSE	Homo sapiens glucoside xylosyltransferase 2 (GXYLT2), mRNA [NM_001080393]	727936	GO:0035252|GO:0016266|GO:0016021	73024169	chr3	73016853	+	hs|3p13	NM_001080393	chr3:73016853-73024169	NM_001080393	Hs.710275
A_33_P3393341	3.17401	1.66631	3.17401	up	lipin 3	LPIN3	FALSE	Homo sapiens lipin 3 (LPIN3), mRNA [NM_022896]	64900	GO:0006646|GO:0016311|GO:0006631|GO:0005789|GO:0005634|GO:0044281|GO:0008195|GO:0006644|GO:0046474|GO:0006656	39989221	chr20	39989162	+	hs|20q12	NM_022896	chr20:39989162-39989221	NM_022896	Hs.25897
A_33_P3268564	3.1717	1.66526	3.1717	up	NCK adaptor protein 2	NCK2	FALSE	Homo sapiens NCK adaptor protein 2 (NCK2), transcript variant 3, mRNA [NM_001004722]	8440	GO:0012506|GO:0005515|GO:0008285|GO:0005783|GO:0030032|GO:0030159|GO:0006417|GO:0005829|GO:0007165|GO:0042110|GO:0005737|GO:0007172|GO:0030838|GO:0016477|GO:0007173|GO:0007411|GO:0045944|GO:0042102|GO:0007176|GO:0007015|GO:0008093	106471744	chr2	106471685	+	hs|2q12.2	NM_001004722	chr2:106471685-106471744	NM_001004722	Hs.529244
A_23_P371865	3.17154	1.66519	3.17154	up	chromodomain protein, Y-like 2	CDYL2	FALSE	Homo sapiens chromodomain protein, Y-like 2 (CDYL2), mRNA [NM_152342]	124359	GO:0005515|GO:0008152|GO:0005634|GO:0035064|GO:0003824	80637874	chr16	80637815	-	hs|16q23.2	NM_152342	chr16:80637874-80637815	NM_152342	Hs.373908
A_24_P346517	3.16914	1.66409	3.16914	up	leucine-rich repeats and guanylate kinase domain containing	LRGUK	FALSE	Homo sapiens leucine-rich repeats and guanylate kinase domain containing (LRGUK), mRNA [NM_144648]	136332	GO:0016310|GO:0005737|GO:0016301|GO:0005730|GO:0005634|GO:0005524	133948644	chr7	133943146	+	hs|7q33	NM_144648	chr7:133943146-133948644	NM_144648	Hs.149774
A_33_P3846177	3.16667	1.66296	3.16667	up	beta-1,4-N-acetyl-galactosaminyl transferase 1	B4GALNT1	FALSE	Homo sapiens beta-1,4-N-acetyl-galactosaminyl transferase 1 (B4GALNT1), transcript variant 1, mRNA [NM_001478]	2583	GO:0008219|GO:0030173|GO:0016020|GO:0006687|GO:0005886|GO:0019915|GO:0005975|GO:0003947|GO:0001574|GO:0006486|GO:0007283|GO:0030259	58020014	chr12	58019955	-	hs|12q13.3	NM_001478	chr12:58020014-58019955	NM_001478	Hs.159481
A_23_P89902	3.16598	1.66265	3.16598	up	reticulon 2	RTN2	FALSE	Homo sapiens reticulon 2 (RTN2), transcript variant 1, mRNA [NM_005619]	6253	GO:0005515|GO:0008219|GO:0046324|GO:0014802|GO:0005783|GO:0030315|GO:0030176|GO:0065002	45988845	chr19	45988786	-	hs|19q13.32	NM_005619	chr19:45988845-45988786	NM_005619	Hs.47517
A_23_P365614	3.16527	1.66233	3.16527	up	notch 4	NOTCH4	FALSE	Homo sapiens notch 4 (NOTCH4), mRNA [NM_004557]	4855	GO:0005515|GO:0010467|GO:0006367|GO:0007220|GO:0005886|GO:0005634|GO:0030879|GO:0009790|GO:0007221|GO:0030154|GO:0005829|GO:0007219|GO:0004872|GO:0030097|GO:0001569|GO:0046982|GO:0009986|GO:0001709|GO:0005509|GO:0005576|GO:0000139|GO:0001886|GO:0005887|GO:0005789|GO:0005654|GO:0045596|GO:0045893|GO:0045602|GO:0001763	32162683	chr6	32162624	-	hs|6p21.32	NM_004557	chr6:32162683-32162624	NM_004557	Hs.436100
A_23_P171077	3.16166	1.66068	3.16166	up	emopamil binding protein (sterol isomerase)	EBP	FALSE	Homo sapiens emopamil binding protein (sterol isomerase) (EBP), mRNA [NM_006579]	10682	GO:0030097|GO:0004769|GO:0006695|GO:0000247|GO:0005783|GO:0044281|GO:0047750|GO:0007165|GO:0001501|GO:0005887|GO:0006855|GO:0005789|GO:0015238|GO:0004888|GO:0008203	48387001	chrX	48386942	+	hs|Xp11.23	NM_006579	chrX:48386942-48387001	NM_006579	Hs.30619
A_33_P3261957	3.15975	1.65981	3.15975	up	calcitonin receptor-like	CALCRL	FALSE	Homo sapiens calcitonin receptor-like (CALCRL), transcript variant 1, mRNA [NM_005795]	10203	GO:0004948|GO:0005515|GO:0005886|GO:0004930|GO:0005783|GO:0030819|GO:0001525|GO:0015031|GO:0048661|GO:0005764|GO:0031623|GO:0007507|GO:0006937|GO:0007187|GO:0001605|GO:0005887|GO:0050728|GO:0071329|GO:0008565|GO:0006171|GO:0006816|GO:0007189|GO:0001635|GO:0005768	188248030	chr2	188247971	-	hs|2q32.1	NM_005795	chr2:188248030-188247971	NM_005795	Hs.470882
A_33_P3418527	3.15842	1.6592	3.15842	up	olfactory receptor, family 10, subfamily A, member 6	OR10A6	FALSE	Homo sapiens olfactory receptor, family 10, subfamily A, member 6 (OR10A6), mRNA [NM_001004461]	390093	GO:0050911|GO:0004984|GO:0007186|GO:0005886|GO:0004930|GO:0016021	7949384	chr11	7949325	-	hs|11p15.4	NM_001004461	chr11:7949384-7949325	NM_001004461	Hs.528593
A_23_P30363	3.15796	1.65899	3.15796	up	prolyl 4-hydroxylase, alpha polypeptide II	P4HA2	FALSE	Homo sapiens prolyl 4-hydroxylase, alpha polypeptide II (P4HA2), transcript variant 1, mRNA [NM_004199]	8974	GO:0005737|GO:0031418|GO:0005506|GO:0005783|GO:0018401|GO:0009055|GO:0005788|GO:0005634|GO:0004656|GO:0016702|GO:0055114|GO:0043231	131528367	chr5	131528308	-	hs|5q31.1	NM_004199	chr5:131528367-131528308	NM_004199	Hs.519568
A_24_P89701	3.15644	1.6583	3.15644	up	IMP (inosine 5'-monophosphate) dehydrogenase 1	IMPDH1	FALSE	Homo sapiens IMP (inosine 5'-monophosphate) dehydrogenase 1 (IMPDH1), transcript variant 1, mRNA [NM_000883]	3614	GO:0009168|GO:0003938|GO:0003723|GO:0055086|GO:0005634|GO:0044281|GO:0003676|GO:0003677|GO:0046872|GO:0005829|GO:0005737|GO:0006177|GO:0006144|GO:0030554|GO:0046651|GO:0055114	128032432	chr7	128032373	-	hs|7q32.1	NM_000883	chr7:128032432-128032373	NM_000883	Hs.654401
A_33_P3337896	3.15135	1.65597	3.15135	up			FALSE	phosphodiesterase 4D interacting protein [Source:HGNC Symbol;Acc:15580] [ENST00000479369]			144862766	chr1	144862707	-	hs|1q21.1	AK024906	chr1:144862766-144862707		Hs.731111
A_23_P110791	3.14977	1.65525	3.14977	up	colony stimulating factor 1 receptor	CSF1R	FALSE	Homo sapiens colony stimulating factor 1 receptor (CSF1R), transcript variant 1, mRNA [NM_005211]	1436	GO:0008284|GO:0071902|GO:0005886|GO:0008283|GO:0061098|GO:0008360|GO:0019221|GO:0045124|GO:2000147|GO:0042803|GO:0031529|GO:2000249|GO:0046777|GO:0006954|GO:0030225|GO:0030224|GO:0070374|GO:0060603|GO:0090197|GO:0030097|GO:0038145|GO:0030335|GO:0036006|GO:0009986|GO:0048015|GO:0042517|GO:0019903|GO:0046488|GO:0030316|GO:0007275|GO:0018108|GO:0005524|GO:0045217|GO:0043235|GO:0007165|GO:0019955|GO:…	149432920	chr5	149432861	-	hs|5q32	NM_005211	chr5:149432920-149432861	NM_005211	Hs.586219
A_19_P00812444	3.14756	1.65423	3.14756	up			FALSE				118763449	chr8	118763390	-	hs|8q24.11		chr8:118763449-118763390
A_19_P00800696	3.14197	1.65167	3.14197	up			FALSE				216658551	chr2	216658492	-	hs|2q35		chr2:216658551-216658492
A_33_P3413855	3.14078	1.65112	3.14078	up	chromosome 7 open reading frame 60	C7orf60	FALSE	Homo sapiens chromosome 7 open reading frame 60 (C7orf60), mRNA [NM_152556]	154743	GO:0031167|GO:0016433	112462336	chr7	112462277	-	hs|7q31.1	NM_152556	chr7:112462336-112462277	NM_152556	Hs.489734
A_33_P3250083	3.12884	1.64563	3.12884	up	nuclear factor of activated T-cells, cytoplasmic, calcineurin-dependent 4	NFATC4	FALSE	Homo sapiens nuclear factor of activated T-cells, cytoplasmic, calcineurin-dependent 4 (NFATC4), transcript variant 1, mRNA [NM_001136022]	4776	GO:0005515|GO:0006366|GO:0000981|GO:2001235|GO:0005634|GO:0042975|GO:0005829|GO:0007507|GO:0005737|GO:0034644|GO:0006954|GO:0048167|GO:0045944|GO:0045111|GO:0071285|GO:0005667|GO:0001569|GO:0043065|GO:0008630|GO:0032760|GO:0003713|GO:0003677|GO:0045333|GO:0055001|GO:0008134|GO:0051145	24848805	chr14	24848746	+	hs|14q12	NM_001136022	chr14:24848746-24848805	NM_001136022	Hs.77810
A_33_P3887888	3.12788	1.64519	3.12788	up	uncharacterized LOC441307	FLJ44511	FALSE	Homo sapiens uncharacterized LOC441307 (FLJ44511), long non-coding RNA [NR_033963]	441307		563840	chr7	563781	+	hs|7p22.3	NR_033963	chr7:563781-563840	NR_033963	Hs.521334
A_33_P3260634	3.1247	1.64372	3.1247	up	phospholipase C, beta 4	PLCB4	FALSE	Homo sapiens phospholipase C, beta 4 (PLCB4), transcript variant 3, mRNA [NM_001172646]	5332	GO:0043647|GO:0005509|GO:0014069|GO:0005634|GO:0044281|GO:0030425|GO:0005790|GO:0005829|GO:0016042|GO:0035556|GO:0004629|GO:0004435|GO:0004871	9461415	chr20	9461356	+	hs|20p12.2	NM_001172646	chr20:9461356-9461415	NM_001172646	Hs.472101
A_33_P3299435	3.1239	1.64335	3.1239	up	squamous cell carcinoma antigen recognized by T cells	SART1	FALSE	Homo sapiens squamous cell carcinoma antigen recognized by T cells (SART1), mRNA [NM_005146]	9092	GO:0005515|GO:0005794|GO:0015030|GO:0005730|GO:0005634|GO:0000387|GO:0071013|GO:0097193|GO:0005829|GO:0005737|GO:0000398|GO:0005654|GO:0007050|GO:0045585	65747262	chr11	65747203	+	hs|11q13.1	NM_005146	chr11:65747203-65747262	NM_005146	Hs.502883
A_23_P369237	3.12367	1.64324	3.12367	up	adiponectin, C1Q and collagen domain containing	ADIPOQ	FALSE	Homo sapiens adiponectin, C1Q and collagen domain containing (ADIPOQ), transcript variant 2, mRNA [NM_004797]	9370	GO:0005515|GO:0045599|GO:0033211|GO:0006091|GO:0010739|GO:0005615|GO:0010906|GO:0032757|GO:0042803|GO:0042802|GO:0046888|GO:0045923|GO:0009744|GO:0046326|GO:0034115|GO:0033691|GO:0033034|GO:0043123|GO:0043124|GO:0019395|GO:0030336|GO:0032869|GO:0006635|GO:0010745|GO:0009986|GO:0032720|GO:0045650|GO:0010804|GO:0005125|GO:0032270|GO:0005179|GO:0007623|GO:0045892|GO:0005581|GO:0005783|GO:0045471|GO:…	186575370	chr3	186575311	+	hs|3q27.3	NM_004797	chr3:186575311-186575370	NM_004797	Hs.80485
A_33_P3369190	3.11808	1.64066	3.11808	up	peptidylglycine alpha-amidating monooxygenase	PAM	FALSE	Homo sapiens peptidylglycine alpha-amidating monooxygenase (PAM), transcript variant 5, mRNA [NM_001177306]	5066	GO:0005802|GO:0005515|GO:0043005|GO:0048471|GO:0001676|GO:0018032|GO:0005886|GO:0004598|GO:0005615|GO:0007507|GO:0032956|GO:0042476|GO:0043204|GO:0001519|GO:0022602|GO:0051260|GO:0032355|GO:0009268|GO:0070062|GO:0001666|GO:0031418|GO:0006357|GO:0009986|GO:0019901|GO:0005507|GO:0042493|GO:0060135|GO:0005509|GO:0051384|GO:0007417|GO:0004504|GO:0007595|GO:0050708|GO:0060173|GO:0008270|GO:0009404|GO:…	102361029	chr5	102360970	+	hs|5q21.1	NM_001177306	chr5:102360970-102361029	NM_001177306	Hs.369430
A_19_P00317412	3.11665	1.63999	3.11665	up	long intergenic non-protein coding RNA 1137	LINC01137	FALSE	Homo sapiens long intergenic non-protein coding RNA 1137 (LINC01137), long non-coding RNA [NR_038842]	728431		37920601	chr1	37920542	-	hs|1p34.3	NR_038842	chr1:37920601-37920542	NR_038842	Hs.380738
A_23_P211504	3.11518	1.63931	3.11518	up	KDEL (Lys-Asp-Glu-Leu) endoplasmic reticulum protein retention receptor 3	KDELR3	FALSE	Homo sapiens KDEL (Lys-Asp-Glu-Leu) endoplasmic reticulum protein retention receptor 3 (KDELR3), transcript variant 2, mRNA [NM_016657]	11015	GO:0046923|GO:0005789|GO:0016021|GO:0006621|GO:0016192|GO:0015031|GO:0006987|GO:0044267|GO:0030968	38877463	chr22	38877404	+	hs|22q13.1	NM_016657	chr22:38877404-38877463	NM_016657	Hs.745072
A_33_P3342917	3.11242	1.63803	3.11242	up	synaptogyrin 2	SYNGR2	FALSE	Homo sapiens synaptogyrin 2 (SYNGR2), mRNA [NM_004710]	9144	GO:0016021|GO:0006605|GO:0070062|GO:0008021	76169009	chr17	76168950	+	hs|17q25.3	NM_004710	chr17:76168950-76169009	NM_004710	Hs.464210
A_19_P00322706	3.11174	1.63772	3.11174	up	myocardial infarction associated transcript (non-protein coding)	MIAT	FALSE	Homo sapiens myocardial infarction associated transcript (non-protein coding) (MIAT), transcript variant 1, long non-coding RNA [NR_003491]	440823		27064311	chr22	27064252	+	hs|22q12.1	NR_003491	chr22:27064252-27064311	NR_003491	Hs.517502
A_23_P160354	3.1053	1.63473	3.1053	up	v-akt murine thymoma viral oncogene homolog 3	AKT3	FALSE	Homo sapiens v-akt murine thymoma viral oncogene homolog 3 (AKT3), transcript variant 2, mRNA [NM_181690]	10000	GO:0005515|GO:0007165|GO:0005737|GO:0005794|GO:0004672|GO:0005886|GO:0004674|GO:0005730|GO:0006468|GO:0005634|GO:0005524	243716200	chr1	243716141	-	hs|1q44	NM_181690	chr1:243716200-243716141	NM_181690	Hs.498292
A_19_P00318545	3.10456	1.63439	3.10456	up			FALSE	Homo sapiens cDNA FLJ26461 fis, clone KDN03867. [AK129971]			71933297	chr14	71933238	+	hs|14q24.2	AK129971	chr14:71933238-71933297		Hs.191850
A_23_P313550	3.10406	1.63416	3.10406	up	solute carrier family 25, member 41	SLC25A41	FALSE	Homo sapiens solute carrier family 25, member 41 (SLC25A41), mRNA [NM_173637]	284427	GO:0005743|GO:0016021|GO:0055085	6426128	chr19	6426069	-	hs|19p13.3	NM_173637	chr19:6426128-6426069	NM_173637	Hs.375135
A_33_P3304107	3.10357	1.63393	3.10357	up	kelch-like family member 28	KLHL28	FALSE	Homo sapiens kelch-like family member 28 (KLHL28), mRNA [NM_017658]	54813		45398109	chr14	45398050	-	hs|14q21.2	NM_017658	chr14:45398109-45398050	NM_017658	Hs.550906
A_33_P3406866	3.1004	1.63245	3.1004	up	neurofascin	NFASC	FALSE	Homo sapiens neurofascin (NFASC), transcript variant 1, mRNA [NM_001005388]	23114	GO:0005515|GO:0002175|GO:0005886|GO:0030913|GO:0042552|GO:0033270|GO:0019226|GO:0086080|GO:0005622|GO:0043194|GO:0033010|GO:0033268|GO:0050808|GO:0045162|GO:0007411|GO:0007422|GO:0071205|GO:0034113|GO:0016021|GO:0070062	204987499	chr1	204987440	+	hs|1q32.1	NM_001005388	chr1:204987440-204987499	NM_001005388	Hs.13349
A_33_P3336252	3.09634	1.63056	3.09634	up	olfactory receptor, family 7, subfamily E, member 37 pseudogene	OR7E37P	FALSE	Homo sapiens olfactory receptor, family 7, subfamily E, member 37 pseudogene (OR7E37P), non-coding RNA [NR_002163]	100506759		42017672	chr13	42017613	+	hs|13q14.11	NR_002163	chr13:42017613-42017672	NR_002163	Hs.507862
A_23_P124892	3.09546	1.63015	3.09546	up	KiSS-1 metastasis-suppressor	KISS1	FALSE	Homo sapiens KiSS-1 metastasis-suppressor (KISS1), mRNA [NM_002256]	3814	GO:0005515|GO:0060124|GO:0043005|GO:0060112|GO:0008285|GO:0033686|GO:0005576|GO:0005615|GO:0005737|GO:0016324|GO:0031773|GO:0051482|GO:0050806|GO:0007010|GO:0043025|GO:0043410	204162029	chr1	204161970	-	hs|1q32.1	NM_002256	chr1:204162029-204161970	NM_002256	Hs.95008
A_33_P3268838	3.09424	1.62958	3.09424	up	cytoplasmic polyadenylation element binding protein 1	CPEB1	FALSE	Homo sapiens cytoplasmic polyadenylation element binding protein 1 (CPEB1), transcript variant 5, mRNA [NM_001288819]	64506	GO:0006397|GO:0032869|GO:0030054|GO:0071456|GO:0014069|GO:0005634|GO:0035925|GO:0030425|GO:0046872|GO:0005737|GO:0071230|GO:0000166|GO:0000932|GO:0045211|GO:2000766|GO:0000900	83212038	chr15	83211979	-	hs|15q25.2	NM_001288819	chr15:83212038-83211979	NM_001288819	Hs.547988
A_23_P10591	3.09264	1.62884	3.09264	up	meteorin, glial cell differentiation regulator-like	METRNL	FALSE	Homo sapiens meteorin, glial cell differentiation regulator-like (METRNL), mRNA [NM_001004431]	284207	GO:0003674|GO:0045444|GO:0005615|GO:0070062	81052549	chr17	81052490	+	hs|17q25.3	NM_001004431	chr17:81052490-81052549	NM_001004431	Hs.378821
A_23_P401606	3.08524	1.62538	3.08524	up	EGF-like repeats and discoidin I-like domains 3	EDIL3	FALSE	Homo sapiens EGF-like repeats and discoidin I-like domains 3 (EDIL3), transcript variant 1, mRNA [NM_005711]	10085	GO:0005178|GO:0010811|GO:0005509|GO:0007275|GO:0007155|GO:0070062	83238522	chr5	83238463	-	hs|5q14.3	NM_005711	chr5:83238522-83238463	NM_005711	Hs.482730
A_33_P3441639	3.08415	1.62487	3.08415	up	uncharacterized LOC145694	LOC145694	FALSE	Homo sapiens cDNA FLJ32231 fis, clone PLACE6004491. [AK056793]	145694		69689302	chr15	69689243	-	hs|15q23	AK056793	chr15:69689302-69689243		Hs.147229
A_19_P00316109	3.08317	1.62441	3.08317	up	long intergenic non-protein coding RNA 313	LINC00313	FALSE	long intergenic non-protein coding RNA 313 [Source:HGNC Symbol;Acc:16416] [ENST00000427188]	114038		44890372	chr21	44890313	-	hs|21q22.3	XR_425284	chr21:44890372-44890313	XR_425284	Hs.592161
A_33_P3326772	3.08309	1.62438	3.08309	up	late endosomal/lysosomal adaptor, MAPK and MTOR activator 4	LAMTOR4	FALSE	Homo sapiens late endosomal/lysosomal adaptor, MAPK and MTOR activator 4 (LAMTOR4), mRNA [NM_001008395]	389541	GO:0005085|GO:0008361|GO:0071986|GO:0032947|GO:0032008|GO:0071230|GO:0005764|GO:0043087|GO:0043231	99751829	chr7	99751770	+	hs|7q22.1	NM_001008395	chr7:99751770-99751829	NM_001008395	Hs.406520
A_32_P34844	3.08108	1.62344	3.08108	up	ADAM metallopeptidase with thrombospondin type 1 motif, 18	ADAMTS18	FALSE	Homo sapiens ADAM metallopeptidase with thrombospondin type 1 motif, 18 (ADAMTS18), mRNA [NM_199355]	170692	GO:0001654|GO:0090331|GO:0006508|GO:0005578|GO:0008270|GO:0004222	77316423	chr16	77316364	-	hs|16q23.1	NM_199355	chr16:77316423-77316364	NM_199355	Hs.188746
A_23_P217269	3.08098	1.62339	3.08098	up	V-set and immunoglobulin domain containing 4	VSIG4	FALSE	Homo sapiens V-set and immunoglobulin domain containing 4 (VSIG4), transcript variant 1, mRNA [NM_007268]	11326	GO:0032703|GO:0006957|GO:0005515|GO:0016021|GO:0070062|GO:0042130	65241745	chrX	65241686	-	hs|Xq12	NM_007268	chrX:65241745-65241686	NM_007268	Hs.8904
A_33_P3241428	3.07771	1.62186	3.07771	up	obscurin-like 1	OBSL1	FALSE	Homo sapiens obscurin-like 1 (OBSL1), transcript variant 1, mRNA [NM_015311]	23363	GO:0005515|GO:0048471|GO:0030018|GO:0005794|GO:0014704|GO:0050775|GO:0034067|GO:0007010|GO:0007030|GO:0055003|GO:0031430|GO:0008093	220415523	chr2	220415464	-	hs|2q35	NM_015311	chr2:220415523-220415464	NM_015311	Hs.526594
A_23_P53866	3.07585	1.62099	3.07585	up	component of oligomeric golgi complex 6	COG6	FALSE	Homo sapiens component of oligomeric golgi complex 6 (COG6), transcript variant 1, mRNA [NM_020751]	57511	GO:0070085|GO:0000139|GO:0017119|GO:0006891|GO:0015031	40326284	chr13	40326225	+	hs|13q14.11	NM_020751	chr13:40326225-40326284	NM_020751	Hs.507805
A_23_P314250	3.07411	1.62017	3.07411	up	family with sequence similarity 78, member A	FAM78A	FALSE	Homo sapiens family with sequence similarity 78, member A (FAM78A), mRNA [NM_033387]	286336		134133585	chr9	134133526	-	hs|9q34.13	NM_033387	chr9:134133585-134133526	NM_033387	Hs.143878
A_23_P129128	3.07248	1.6194	3.07248	up	threonyl-tRNA synthetase-like 2	TARSL2	FALSE	Homo sapiens threonyl-tRNA synthetase-like 2 (TARSL2), mRNA [NM_152334]	123283	GO:0008150|GO:0006435|GO:0003674|GO:0005737|GO:0004829|GO:0005575|GO:0005524	102194746	chr15	102194687	-	hs|15q26.3	NM_152334	chr15:102194746-102194687	NM_152334	Hs.657163
A_33_P3323722	3.0676	1.61711	3.0676	up	ADP-ribosylation factor-like 4C	ARL4C	FALSE	Homo sapiens ADP-ribosylation factor-like 4C (ARL4C), transcript variant 1, mRNA [NM_001282431]	10123	GO:0006184|GO:0005515|GO:0005737|GO:0005886|GO:0043014|GO:0007264|GO:0032456|GO:0003924|GO:0005634|GO:0030175|GO:0005525	235401768	chr2	235401709	-	hs|2q37.1	NM_001282431	chr2:235401768-235401709	NM_001282431	Hs.730678
A_23_P152462	3.06625	1.61648	3.06625	up	syntaxin 1B	STX1B	FALSE	Homo sapiens syntaxin 1B (STX1B), mRNA [NM_052874]	112755	GO:0005230|GO:0019901|GO:0005815|GO:0005234|GO:0019904|GO:0005819|GO:0007268|GO:0005634|GO:0006886|GO:0005484|GO:0005737|GO:0034220|GO:0005887|GO:0017157|GO:0000149|GO:0006810|GO:0006836|GO:0016192	31004801	chr16	31004742	-	hs|16p11.2	NM_052874	chr16:31004801-31004742	NM_052874	Hs.542230
A_23_P307536	3.06328	1.61508	3.06328	up	SH3 domain containing 21	SH3D21	FALSE	SH3 domain containing 21 [Source:HGNC Symbol;Acc:26236] [ENST00000480549]	79729	GO:0070062	36790417	chr1	36790358	+	hs|1p34.3	AK056459	chr1:36790358-36790417		Hs.524496
A_33_P3260146	3.06241	1.61467	3.06241	up	chromosome 9 open reading frame 3	C9orf3	FALSE	Homo sapiens chromosome 9 open reading frame 3 (C9orf3), transcript variant 1, mRNA [NM_001193329]	84909	GO:0019370|GO:0005737|GO:0004177|GO:0006508|GO:0005730|GO:0008270|GO:0008237	97686441	chr9	97686382	+	hs|9q22.32	NM_001193329	chr9:97686382-97686441	NM_001193329	Hs.434253
A_33_P3213707	3.06053	1.61378	3.06053	up	programmed cell death 1 ligand 2	PDCD1LG2	FALSE	Homo sapiens programmed cell death 1 ligand 2 (PDCD1LG2), mRNA [NM_025239]	80380	GO:0003674|GO:0006955|GO:0005886|GO:0042102|GO:0031295|GO:0016021|GO:0070062|GO:0042130|GO:0012505	5557751	chr9	5557692	+	hs|9p24.1	NM_025239	chr9:5557692-5557751	NM_025239	Hs.532279
A_19_P00808767	3.05794	1.61256	3.05794	up			FALSE				88155886	chr3	88155827	-	hs|3p11.1		chr3:088155886-088155827
A_24_P122137	3.05634	1.6118	3.05634	up	leukemia inhibitory factor	LIF	FALSE	Homo sapiens leukemia inhibitory factor (LIF), transcript variant 1, mRNA [NM_002309]	3976	GO:0060426|GO:0008284|GO:0008285|GO:0042503|GO:0006366|GO:0050731|GO:0033141|GO:1900182|GO:0005615|GO:0046888|GO:0048644|GO:0046697|GO:0006955|GO:0005737|GO:0033138|GO:0048666|GO:0045944|GO:0072307|GO:0070373|GO:0005146|GO:0048286|GO:0007566|GO:0060708|GO:0042517|GO:0060707|GO:0005102|GO:0042511|GO:0007275|GO:0045651|GO:0005125|GO:0072108|GO:0048861|GO:0048711|GO:0001974|GO:0019827|GO:0060463|GO:…	30636772	chr22	30636713	-	hs|22q12.2	NM_002309	chr22:30636772-30636713	NM_002309	Hs.2250
A_33_P3220095	3.05601	1.61165	3.05601	up	zinc finger protein 341	ZNF341	FALSE	Homo sapiens zinc finger protein 341 (ZNF341), transcript variant 1, mRNA [NM_001282933]	84905	GO:0006355|GO:0005634|GO:0003677|GO:0046872|GO:0006351	32380074	chr20	32380015	+	hs|20q11.22	NM_001282933	chr20:32380015-32380074	NM_001282933	Hs.516989
A_33_P3258392	3.0527	1.61008	3.0527	up	endothelin 1	EDN1	FALSE	Homo sapiens endothelin 1 (EDN1), transcript variant 1, mRNA [NM_001955]	1906	GO:0005515|GO:0019722|GO:0005615|GO:0006885|GO:0019229|GO:0007507|GO:0001516|GO:0014032|GO:0015758|GO:0032496|GO:0003100|GO:0031583|GO:0030335|GO:0043179|GO:0030593|GO:0045840|GO:0000122|GO:0001701|GO:0005125|GO:0014065|GO:0032269|GO:0010595|GO:0045793|GO:0045321|GO:0007186|GO:0005179|GO:0035815|GO:0016049|GO:0010460|GO:0035810|GO:0030072|GO:0008284|GO:0042482|GO:0030818|GO:0007267|GO:0010259|GO:…	12296277	chr6	12296218	+	hs|6p24.1	NM_001955	chr6:12296218-12296277	NM_001955	Hs.511899
A_33_P3464555	3.05044	1.60902	3.05044	up	uncharacterized LOC283070	LOC283070	FALSE	Homo sapiens uncharacterized LOC283070 (LOC283070), long non-coding RNA [NR_027322]	283070		12875922	chr10	12875863	+	hs|10p13	NR_027322	chr10:12875863-12875922	NR_027322	Hs.600547
A_23_P66637	3.04996	1.60879	3.04996	up	sarcoglycan, alpha (50kDa dystrophin-associated glycoprotein)	SGCA	FALSE	Homo sapiens sarcoglycan, alpha (50kDa dystrophin-associated glycoprotein) (SGCA), transcript variant 1, mRNA [NM_000023]	6442	GO:0042383|GO:0005737|GO:0007517|GO:0006936|GO:0016010|GO:0005911|GO:0016012|GO:0005509|GO:0045121|GO:0016021|GO:0005856	48253286	chr17	48253227	+	hs|17q21.33	NM_000023	chr17:48253227-48253286	NM_000023	Hs.463412
A_33_P3232980	3.04522	1.60655	3.04522	up	MAP/microtubule affinity-regulating kinase 4	MARK4	FALSE	Homo sapiens MAP/microtubule affinity-regulating kinase 4 (MARK4), transcript variant 2, mRNA [NM_031417]	57787	GO:0005515|GO:0008017|GO:0043130|GO:0043005|GO:0005813|GO:0005815|GO:0043015|GO:0001578|GO:0050321|GO:0000226|GO:0005524|GO:0007399|GO:0043068|GO:0004674|GO:0015630|GO:0006468	45808541	chr19	45808482	+	hs|19q13.32	NM_031417	chr19:45808482-45808541	NM_031417	Hs.34314
A_19_P00807638	3.03827	1.60325	3.03827	up			FALSE				118762994	chr8	118762935	-	hs|8q24.11		chr8:118762994-118762935
A_24_P882732	3.03805	1.60315	3.03805	up			FALSE	keratin 17 pseudogene 1 [Source:HGNC Symbol;Acc:6428] [ENST00000582047]			16745397	chr17	16745338	-	hs|17p11.2	DR007925	chr17:16745397-16745338		Hs.579266
A_33_P3420635	3.03797	1.60311	3.03797	up	olfactory receptor, family 4, subfamily D, member 6	OR4D6	FALSE	Homo sapiens olfactory receptor, family 4, subfamily D, member 6 (OR4D6), mRNA [NM_001004708]	219983	GO:0050911|GO:0004984|GO:0007186|GO:0005886|GO:0004930|GO:0016021	59225322	chr11	59225263	+	hs|11q12.1	NM_001004708	chr11:59225263-59225322	NM_001004708	Hs.553650
A_32_P62863	3.03375	1.6011	3.03375	up	schwannomin interacting protein 1	SCHIP1	FALSE	Homo sapiens schwannomin interacting protein 1 (SCHIP1), transcript variant 1, mRNA [NM_014575]	29970	GO:0005515|GO:0008150|GO:0005737|GO:0042802	159615107	chr3	159615048	+	hs|3q25.33	NM_014575	chr3:159615048-159615107	NM_014575	Hs.134665
A_19_P00810587	3.02731	1.59803	3.02731	up			FALSE				36494989	chr11	36494930	+	hs|11p12		chr11:036494930-036494989
A_23_P214079	3.02499	1.59693	3.02499	up	serine peptidase inhibitor, Kazal type 1	SPINK1	FALSE	Homo sapiens serine peptidase inhibitor, Kazal type 1 (SPINK1), mRNA [NM_003122]	6690	GO:0010751|GO:0005515|GO:0060046|GO:0004866|GO:0004867|GO:0050732|GO:1900004|GO:0005576|GO:2001256|GO:0090281	147207585	chr5	147204211	-	hs|5q32	NM_003122	chr5:147207585-147204211	NM_003122	Hs.407856
A_23_P169978	3.02365	1.59629	3.02365	up	zinc finger protein 608	ZNF608	FALSE	Homo sapiens zinc finger protein 608 (ZNF608), mRNA [NM_020747]	57507	GO:0046872	123973545	chr5	123973486	-	hs|5q23.2	NM_020747	chr5:123973545-123973486	NM_020747	Hs.266616
A_24_P254949	3.02348	1.59621	3.02348	up	phosphoglucomutase 5	PGM5	FALSE	Homo sapiens phosphoglucomutase 5 (PGM5), mRNA [NM_021965]	5239	GO:0030018|GO:0001725|GO:0000287|GO:0005978|GO:0019388|GO:0005829|GO:0042383|GO:0005914|GO:0005913|GO:0016010|GO:0014704|GO:0005198|GO:0004614|GO:0043034|GO:0006006|GO:0009898|GO:0007155|GO:0005925	70993267	chr9	70993208	+	hs|9q21.11	NM_021965	chr9:70993208-70993267	NM_021965	Hs.307835
A_33_P3220698	3.02298	1.59597	3.02298	up	EPS8-like 1	EPS8L1	FALSE	Homo sapiens EPS8-like 1 (EPS8L1), transcript variant 1, mRNA [NM_133180]	54869	GO:0005515|GO:0035023|GO:0003779|GO:0032587|GO:0007266|GO:0043234|GO:0005737|GO:0042608|GO:1900029|GO:0032314|GO:0005089|GO:0032319|GO:0030676|GO:0070062	55599290	chr19	55599231	+	hs|19q13.42	NM_133180	chr19:55599231-55599290	NM_133180	Hs.438862
A_24_P402438	3.0198	1.59445	3.0198	up	transforming growth factor, beta 2	TGFB2	FALSE	Homo sapiens transforming growth factor, beta 2 (TGFB2), transcript variant 2, mRNA [NM_003238]	7042	GO:0005515|GO:0008219|GO:0030308|GO:0030307|GO:0001654|GO:0009790|GO:0005615|GO:0042803|GO:0031069|GO:0005114|GO:0007507|GO:0043525|GO:0004702|GO:0030198|GO:0007411|GO:0030199|GO:0043025|GO:0007179|GO:0001942|GO:0023014|GO:0030593|GO:0030168|GO:0014068|GO:0045787|GO:0005160|GO:0005125|GO:0045216|GO:0042637|GO:0010936|GO:0001502|GO:0007184|GO:0042060|GO:0032570|GO:0010002|GO:0016049|GO:0008083|GO:…	218614843	chr1	218614784	+	hs|1q41	NM_003238	chr1:218614784-218614843	NM_003238	Hs.133379
A_23_P129103	3.0164	1.59283	3.0164	up	golgin A2 pseudogene 7	GOLGA2P7	FALSE	Homo sapiens golgin A2 pseudogene 7 (GOLGA2P7), non-coding RNA [NR_027001]	388152	GO:0005794	84868255	chr15	84868196	-	hs|15q25.2	NR_027001	chr15:84868255-84868196	NR_027001	Hs.405809
A_33_P3257866	3.0135	1.59144	3.0135	up	peptide YY, 2 (pseudogene)	PYY2	FALSE	Homo sapiens peptide YY, 2 (pseudogene) (PYY2), non-coding RNA [NR_003064]	23615	GO:0005576	26554511	chr17	26554452	+	hs|17q11.2	NR_003064	chr17:26554452-26554511	NR_003064	Hs.157195
A_23_P132793	3.01115	1.59032	3.01115	up	mesencephalic astrocyte-derived neurotrophic factor	MANF	FALSE	Homo sapiens mesencephalic astrocyte-derived neurotrophic factor (MANF), mRNA [NM_006010]	7873	GO:0006986|GO:0008150|GO:0048471|GO:0002014|GO:0005634|GO:0008083|GO:0005615	51426746	chr3	51426687	+	hs|3p21.2	NM_006010	chr3:51426687-51426746	NM_006010	Hs.436446
A_23_P121533	3.01062	1.59006	3.01062	up	spondin 2, extracellular matrix protein	SPON2	FALSE	Homo sapiens spondin 2, extracellular matrix protein (SPON2), transcript variant 1, mRNA [NM_012445]	10417	GO:0007411|GO:0045087|GO:0005578|GO:0007155|GO:0046872|GO:0070062	1160797	chr4	1160738	-	hs|4p16.3	NM_012445	chr4:1160797-1160738	NM_012445	Hs.635350
A_33_P3249439	3.00921	1.58939	3.00921	up	non-SMC condensin II complex, subunit H2	NCAPH2	FALSE	Homo sapiens non-SMC condensin II complex, subunit H2 (NCAPH2), transcript variant 3, mRNA [NM_001185011]	29781	GO:0005515|GO:0030261|GO:0005694|GO:0005654|GO:0000278	50961892	chr22	50961833	+	hs|22q13.33	NM_001185011	chr22:50961833-50961892	NM_001185011	Hs.730607
A_32_P200308	3.00753	1.58858	3.00753	up	long intergenic non-protein coding RNA 977	LINC00977	FALSE	Homo sapiens long intergenic non-protein coding RNA 977 (LINC00977), long non-coding RNA [NR_033916]	728724		130228878	chr8	130228819	-	hs|8q24.21		chr8:130228878-130228819	NR_033916	Hs.49902
A_23_P140029	3.00725	1.58845	3.00725	up	ubiquitin-like 3	UBL3	FALSE	Homo sapiens ubiquitin-like 3 (UBL3), mRNA [NM_007106]	5412	GO:0005622|GO:0005886|GO:0070062	30341389	chr13	30341330	-	hs|13q12.3	NM_007106	chr13:30341389-30341330	NM_007106	Hs.145575
A_24_P125283	3.0066	1.58813	3.0066	up	histone deacetylase 5	HDAC5	FALSE	Homo sapiens histone deacetylase 5 (HDAC5), transcript variant 3, mRNA [NM_001015053]	10014	GO:0005515|GO:0006342|GO:0044212|GO:0006325|GO:0010830|GO:0046970|GO:0005634|GO:0010832|GO:0042220|GO:0046872|GO:0005829|GO:0007507|GO:0051091|GO:0005737|GO:0006954|GO:0007219|GO:0045944|GO:0070491|GO:0030183|GO:0005080|GO:0090051|GO:0006338|GO:0004407|GO:0046969|GO:0032041|GO:0070932|GO:0070933|GO:0032869|GO:0016575|GO:0005794|GO:0042493|GO:0003714|GO:0048742|GO:0043393|GO:0005730|GO:0033555|GO:…	42154223	chr17	42154164	-	hs|17q21.31	NM_001015053	chr17:42154223-42154164	NM_001015053	Hs.438782
A_23_P138524	3.00138	1.58563	3.00138	up	carboxypeptidase X (M14 family), member 2	CPXM2	FALSE	Homo sapiens carboxypeptidase X (M14 family), member 2 (CPXM2), mRNA [NM_198148]	119587	GO:0031012|GO:0006508|GO:0008270|GO:0007155|GO:0005615|GO:0004181	125505253	chr10	125505194	-	hs|10q26.13	NM_198148	chr10:125505253-125505194	NM_198148	Hs.656887
A_24_P385313	3.00052	1.58521	3.00052	up	protein tyrosine phosphatase, receptor type, F	PTPRF	FALSE	Homo sapiens protein tyrosine phosphatase, receptor type, F (PTPRF), transcript variant 1, mRNA [NM_002840]	5792	GO:0016477|GO:0005887|GO:0005001|GO:0007185|GO:0007155|GO:1900121|GO:0008201|GO:0035335|GO:0004725|GO:0070062	44089242	chr1	44089183	+	hs|1p34.2	NM_002840	chr1:44089183-44089242	NM_002840	Hs.272062
A_32_P29806	2.99268	1.58144	2.99268	up	CASP2 and RIPK1 domain containing adaptor with death domain	CRADD	FALSE	Homo sapiens CASP2 and RIPK1 domain containing adaptor with death domain (CRADD), mRNA [NM_003805]	8738	GO:0008625|GO:0005515|GO:0070513|GO:0005737|GO:0006919|GO:2001235|GO:0005634|GO:0071260|GO:0030674|GO:0002020|GO:0006977	94244270	chr12	94244211	+	hs|12q22	NM_003805	chr12:94244211-94244270	NM_003805	Hs.591016
A_33_P3385101	2.99114	1.5807	2.99114	up	toll interacting protein	TOLLIP	FALSE	Homo sapiens toll interacting protein (TOLLIP), mRNA [NM_019009]	54472	GO:0005515|GO:0048471|GO:0007267|GO:0005150|GO:0005829|GO:0035556|GO:0045323|GO:0005737|GO:0006954|GO:0045092|GO:0030855|GO:0033235|GO:0004871|GO:0019900|GO:0031625|GO:0031624|GO:0070062|GO:0032183|GO:0035325|GO:0016604|GO:0016310|GO:0007165|GO:0045321|GO:0045087|GO:0036010	1297951	chr11	1297892	-	hs|11p15.5	NM_019009	chr11:1297951-1297892	NM_019009	Hs.368527
A_23_P47116	2.9906	1.58044	2.9906	up	Ras association (RalGDS/AF-6) domain family (N-terminal) member 7	RASSF7	FALSE	Homo sapiens Ras association (RalGDS/AF-6) domain family (N-terminal) member 7 (RASSF7), transcript variant 1, mRNA [NM_003475]	8045	GO:0007165|GO:0005737|GO:0005815|GO:0006915	563270	chr11	563211	+	hs|11p15.5	NM_003475	chr11:563211-563270	NM_003475	Hs.72925
A_23_P21363	2.98854	1.57944	2.98854	up	AHNAK nucleoprotein	AHNAK	FALSE	Homo sapiens AHNAK nucleoprotein (AHNAK), transcript variant 2, mRNA [NM_024060]	79026	GO:0005515|GO:0005886|GO:0044291|GO:0030315|GO:0005634|GO:0005765|GO:0015629|GO:0051259|GO:0031982|GO:0005829|GO:0042383|GO:0044548|GO:0005737|GO:0043034|GO:0045121|GO:0043484|GO:0070062	62201142	chr11	62201083	-	hs|11q12.3	NM_024060	chr11:62201142-62201083	NM_024060	Hs.502756
A_33_P3225091	2.98791	1.57914	2.98791	up	numb homolog (Drosophila)-like	NUMBL	FALSE	Homo sapiens numb homolog (Drosophila)-like (NUMBL), transcript variant 1, mRNA [NM_004756]	9253	GO:0005515|GO:0005737|GO:0021849|GO:0021670|GO:0050769|GO:0050775|GO:0019221|GO:0007409|GO:0019538|GO:0034332|GO:0007399	41171921	chr19	41171862	-	hs|19q13.2	NM_004756	chr19:41171921-41171862	NM_004756	Hs.326953
A_23_P30254	2.98696	1.57868	2.98696	up	polo-like kinase 2	PLK2	FALSE	Homo sapiens polo-like kinase 2 (PLK2), transcript variant 1, mRNA [NM_006622]	10769	GO:0005515|GO:0043066|GO:0005813|GO:0007093|GO:0032486|GO:0005814|GO:0032436|GO:0060291|GO:0007265|GO:0060292|GO:0046599|GO:0005524|GO:0030425|GO:0005622|GO:0000082|GO:0048167|GO:0004674|GO:0006468|GO:0007613|GO:0004871|GO:0043123|GO:0007052	57750052	chr5	57749993	-	hs|5q11.2	NM_006622	chr5:57750052-57749993	NM_006622	Hs.398157
A_19_P00320033	2.98665	1.57853	2.98665	up			FALSE	nuclear paraspeckle assembly transcript 1 (non-protein coding) [Source:HGNC Symbol;Acc:30815] [ENST00000501122]			65203489	chr11	65203430	+	hs|11q13.1	AF001893	chr11:65203430-65203489		Hs.523789
A_33_P3240018	2.98554	1.57799	2.98554	up	phosphodiesterase 3B, cGMP-inhibited	PDE3B	FALSE	Homo sapiens phosphodiesterase 3B, cGMP-inhibited (PDE3B), mRNA [NM_000922]	5140	GO:0033629|GO:0005515|GO:0008286|GO:0032869|GO:0050995|GO:0005794|GO:0004119|GO:0004114|GO:0005783|GO:0042593|GO:0001525|GO:0043422|GO:0046872|GO:0005829|GO:0007162|GO:0050796|GO:0016020|GO:0007596|GO:0031018|GO:0016525|GO:0016021|GO:0043951|GO:0032045|GO:0006198	14892350	chr11	14892291	+	hs|11p15.2	NM_000922	chr11:14892291-14892350	NM_000922	Hs.445711
A_23_P68851	2.97867	1.57467	2.97867	up	kringle containing transmembrane protein 1	KREMEN1	FALSE	Homo sapiens kringle containing transmembrane protein 1 (KREMEN1), transcript variant 3, mRNA [NM_001039570]	83999	GO:0005515|GO:0007154|GO:0016020|GO:0016021|GO:0016055|GO:0060828	29542564	chr22	29542505	+	hs|22q12.1	NM_001039570	chr22:29542505-29542564	NM_001039570	Hs.229335
A_33_P3399090	2.97819	1.57444	2.97819	up	DIX domain containing 1	DIXDC1	FALSE	Homo sapiens DIX domain containing 1 (DIXDC1), transcript variant 1, mRNA [NM_001037954]	85458	GO:0005515|GO:0043015|GO:0021695|GO:0090263|GO:0003779|GO:0031435|GO:0005829|GO:0046328|GO:0043025|GO:0043010|GO:0043679|GO:0050772|GO:0004871|GO:0030900|GO:0005925|GO:0005938|GO:0060071	111893275	chr11	111893216	+	hs|11q23.1	NM_001037954	chr11:111893216-111893275	NM_001037954	Hs.655626
A_24_P143127	2.97571	1.57323	2.97571	up	glutamate receptor, ionotropic, AMPA 3	GRIA3	FALSE	Homo sapiens glutamate receptor, ionotropic, AMPA 3 (GRIA3), transcript variant 2, mRNA [NM_000828]	2892	GO:0030054|GO:0005886|GO:0005234|GO:0035249|GO:0007268|GO:0007215|GO:0030425|GO:0030666|GO:0035235|GO:0034220|GO:0045211|GO:0004971|GO:0032281|GO:0006810	122616878	chrX	122616819	+	hs|Xq25	NM_000828	chrX:122616819-122616878	NM_000828	Hs.377070
A_33_P3318668	2.97339	1.57211	2.97339	up	cysteine-rich tail protein 1	CYSRT1	FALSE	Homo sapiens cysteine-rich tail protein 1 (CYSRT1), mRNA [NM_199001]	375791	GO:0070062	140120762	chr9	140120703	+	hs|9q34.3	NM_199001	chr9:140120703-140120762	NM_199001	Hs.512469
A_32_P204218	2.97123	1.57106	2.97123	up	family with sequence similarity 180, member A	FAM180A	FALSE	Homo sapiens family with sequence similarity 180, member A (FAM180A), mRNA [NM_205855]	389558	GO:0005576	135418886	chr7	135418827	-	hs|7q33	NM_205855	chr7:135418886-135418827	NM_205855	Hs.55200
A_23_P252471	2.96679	1.5689	2.96679	up	platelet/endothelial cell adhesion molecule 1	PECAM1	FALSE	Homo sapiens platelet/endothelial cell adhesion molecule 1 (PECAM1), mRNA [NM_000442]	5175	GO:0072011|GO:0005515|GO:0006909|GO:0008037|GO:0030054|GO:0005886|GO:0030168|GO:0050900|GO:0005615|GO:0050904|GO:0007165|GO:0007596|GO:0030198|GO:0002576|GO:0031092|GO:0016021|GO:0007155|GO:0070062	62400603	chr17	62400544	-	hs|17q23.3	NM_000442	chr17:62400603-62400544	NM_000442	Hs.376675
A_33_P3232504	2.96678	1.5689	2.96678	up	cysteine-rich tail protein 1	CYSRT1	FALSE	Homo sapiens cysteine-rich tail protein 1 (CYSRT1), mRNA [NM_199001]	375791	GO:0070062	140120757	chr9	140120698	+	hs|9q34.3	NM_199001	chr9:140120698-140120757	NM_199001	Hs.512469
A_33_P3331588	2.96671	1.56886	2.96671	up	ATPase family, AAA domain containing 3B	ATAD3B	FALSE	Homo sapiens ATPase family, AAA domain containing 3B (ATAD3B), mRNA [NM_031921]	83858	GO:0017111|GO:0008152|GO:0005743|GO:0005524	1431566	chr1	1431507	+	hs|1p36.33	NM_031921	chr1:1431507-1431566	NM_031921	Hs.729021
A_23_P27724	2.96138	1.56627	2.96138	up	selenoprotein W, 1	SEPW1	FALSE	Homo sapiens selenoprotein W, 1 (SEPW1), mRNA [NM_003009]	6415	GO:0008430|GO:0005737|GO:0016209|GO:0045454	48287886	chr19	48287827	+	hs|19q13.33	NM_003009	chr19:48287827-48287886	NM_003009	Hs.631549
A_33_P3318911	2.95192	1.56166	2.95192	up	inositol polyphosphate-5-phosphatase K	INPP5K	FALSE	Homo sapiens inositol polyphosphate-5-phosphatase K (INPP5K), transcript variant 3, mRNA [NM_001135642]	51763	GO:0005515|GO:0005802|GO:0034595|GO:0034594|GO:0005000|GO:0071356|GO:0097178|GO:0051926|GO:2000466|GO:0005979|GO:0032869|GO:0046030|GO:0090315|GO:0001701|GO:0010801|GO:0034485|GO:0043922|GO:0051497|GO:0007186|GO:0016311|GO:0016312|GO:2001153|GO:0006644|GO:0035810|GO:0045893|GO:0045892|GO:0051898|GO:0043005|GO:0048471|GO:0030036|GO:0005886|GO:0005783|GO:0072661|GO:0005634|GO:0044281|GO:0032870|GO:…	1397962	chr17	1397903	-	hs|17p13.3	NM_001135642	chr17:1397962-1397903	NM_001135642	Hs.632238
A_23_P103703	2.95053	1.56097	2.95053	up	heat shock 27kDa protein family, member 7 (cardiovascular)	HSPB7	FALSE	Homo sapiens heat shock 27kDa protein family, member 7 (cardiovascular) (HSPB7), mRNA [NM_014424]	27129	GO:0006986|GO:0005739|GO:0005515|GO:0005737|GO:0015030|GO:0031005|GO:0008016|GO:0005634|GO:0015629|GO:0008022	16341448	chr1	16341389	-	hs|1p36.13	NM_014424	chr1:16341448-16341389	NM_014424	Hs.502612
A_23_P253029	2.95036	1.56089	2.95036	up	BCL2-related ovarian killer	BOK	FALSE	Homo sapiens BCL2-related ovarian killer (BOK), mRNA [NM_032515]	666	GO:0005515|GO:0051400|GO:0043065|GO:0031966|GO:0046982|GO:0008630|GO:0048709|GO:0006919|GO:0008283|GO:0006915|GO:0005634|GO:0005741|GO:0051402|GO:0042803|GO:0097192|GO:0005739|GO:0005737|GO:0072332|GO:0007420|GO:1900119|GO:0008584	242513077	chr2	242513018	+	hs|2q37.3	NM_032515	chr2:242513018-242513077	NM_032515	Hs.293753
A_23_P74088	2.94957	1.5605	2.94957	up	matrix metallopeptidase 23B	MMP23B	FALSE	Homo sapiens matrix metallopeptidase 23B (MMP23B), mRNA [NM_006983]	8510	GO:0005622|GO:0006508|GO:0005789|GO:0005578|GO:0008270|GO:0016021|GO:0004222|GO:0008237	1569846	chr1	1569668	+	hs|1p36.33	NM_006983	chr1:1569668-1569846	NM_006983	Hs.192316
A_23_P129835	2.94884	1.56015	2.94884	up	protein phosphatase 1, regulatory (inhibitor) subunit 1B	PPP1R1B	FALSE	Homo sapiens protein phosphatase 1, regulatory (inhibitor) subunit 1B (PPP1R1B), transcript variant 1, mRNA [NM_032192]	84152	GO:0004864|GO:0005634|GO:0043086|GO:0006351|GO:0005829|GO:0035556|GO:0008599|GO:0007165|GO:0050790|GO:0001975|GO:0031749|GO:0031748|GO:0008542|GO:0043025|GO:0031752|GO:0004860|GO:0006469|GO:0007621|GO:0031751|GO:0031750	37792667	chr17	37792608	+	hs|17q12	NM_032192	chr17:37792608-37792667	NM_032192	Hs.286192
A_23_P87013	2.94791	1.55969	2.94791	up	transgelin	TAGLN	FALSE	Homo sapiens transgelin (TAGLN), transcript variant 1, mRNA [NM_001001522]	6876	GO:0005515|GO:0005737|GO:0007517|GO:0030855|GO:0003779	117074963	chr11	117074574	+	hs|11q23.3	NM_001001522	chr11:117074574-117074963	NM_001001522	Hs.410977
A_23_P27584	2.9468	1.55915	2.9468	up	myeloid-associated differentiation marker	MYADM	FALSE	Homo sapiens myeloid-associated differentiation marker (MYADM), transcript variant 1, mRNA [NM_001020818]	91663	GO:0031579|GO:0030335|GO:0005886|GO:0072661|GO:0010810|GO:0001726|GO:0045217|GO:0003674|GO:0090038|GO:1900026|GO:0061028|GO:0005911|GO:0010629|GO:0030837|GO:0034115|GO:0001933|GO:0045121|GO:0016021|GO:0030864|GO:0070062	54379620	chr19	54379561	+	hs|19q13.42	NM_001020818	chr19:54379561-54379620	NM_001020818	Hs.380906
A_23_P42116	2.94451	1.55803	2.94451	up	palmitoyl-protein thioesterase 2	PPT2	FALSE	Homo sapiens palmitoyl-protein thioesterase 2 (PPT2), transcript variant 1, mRNA [NM_005155]	9374	GO:0008474|GO:0005764|GO:0016790|GO:0006464|GO:0070062	32131332	chr6	32131273	+	hs|6p21.32	NM_005155	chr6:32131273-32131332	NM_005155	Hs.332138
A_23_P161727	2.94271	1.55715	2.94271	up	heat shock 27kDa protein 2	HSPB2	FALSE	Homo sapiens heat shock 27kDa protein 2 (HSPB2), mRNA [NM_001541]	3316	GO:0006986|GO:0005515|GO:0005737|GO:0005634|GO:0043085|GO:0008047|GO:0005829	111784800	chr11	111784741	+	hs|11q23.1	NM_001541	chr11:111784741-111784800	NM_001541	Hs.709660
A_23_P140748	2.93859	1.55512	2.93859	up	NDRG family member 4	NDRG4	FALSE	Homo sapiens NDRG family member 4 (NDRG4), transcript variant 3, mRNA [NM_022910]	65009	GO:0005737|GO:0006950|GO:0016049|GO:0030154|GO:0005829	58547168	chr16	58547109	+	hs|16q21	NM_022910	chr16:58547109-58547168	NM_022910	Hs.322430
A_19_P00317411	2.93766	1.55467	2.93766	up	long intergenic non-protein coding RNA 1137	LINC01137	FALSE	Homo sapiens long intergenic non-protein coding RNA 1137 (LINC01137), long non-coding RNA [NR_038842]	728431		37920541	chr1	37920482	-	hs|1p34.3	NR_038842	chr1:37920541-37920482	NR_038842	Hs.380738
A_32_P4199	2.93611	1.55391	2.93611	up	ring finger protein 152	RNF152	FALSE	Homo sapiens ring finger protein 152 (RNF152), mRNA [NM_173557]	220441	GO:0004842|GO:0016874|GO:0006915|GO:0008270|GO:0016021|GO:0070936|GO:0005765|GO:0005764	59482758	chr18	59482699	-	hs|18q21.33	NM_173557	chr18:59482758-59482699	NM_173557	Hs.667457
A_19_P00802257	2.93562	1.55367	2.93562	up	long intergenic non-protein coding RNA 1137	LINC01137	FALSE	Homo sapiens long intergenic non-protein coding RNA 1137 (LINC01137), long non-coding RNA [NR_038842]	728431		37920608	chr1	37920549	-	hs|1p34.3	NR_038842	chr1:37920608-37920549	NR_038842	Hs.380738
A_23_P209200	2.93503	1.55338	2.93503	up	cyclin E1	CCNE1	FALSE	Homo sapiens cyclin E1 (CCNE1), mRNA [NM_001238]	898	GO:0005515|GO:0019901|GO:0003713|GO:0005730|GO:0005634|GO:0050681|GO:0000079|GO:0005829|GO:0000082|GO:0000083|GO:0016301|GO:0006270|GO:0000307|GO:0016538|GO:0005654|GO:0006468|GO:0045893|GO:0016055|GO:0000278|GO:0030521|GO:0051301	30315165	chr19	30315106	+	hs|19q12	NM_001238	chr19:30315106-30315165	NM_001238	Hs.244723
A_33_P3226600	2.93352	1.55264	2.93352	up	glycosylphosphatidylinositol anchor attachment 1	GPAA1	FALSE	Homo sapiens glycosylphosphatidylinositol anchor attachment 1 (GPAA1), mRNA [NM_003801]	8733	GO:0006501|GO:0005515|GO:0034235|GO:0006461|GO:0015631|GO:0016255|GO:0005789|GO:0042765|GO:0006621|GO:0003923|GO:0044267|GO:0043687	145141118	chr8	145141059	+	hs|8q24.3	NM_003801	chr8:145141059-145141118	NM_003801	Hs.627962
A_19_P00324488	2.93152	1.55165	2.93152	up			FALSE				171991323	chr5	171991264	-	hs|5q35.1		chr5:171991323-171991264
A_33_P3329974	2.93108	1.55143	2.93108	up	cingulin	CGN	FALSE	Homo sapiens cingulin (CGN), mRNA [NM_020770]	57530	GO:0005515|GO:0008150|GO:0003774|GO:0030054|GO:0008152|GO:0007179|GO:0003779|GO:0016459|GO:0005923	151511129	chr1	151511070	+	hs|1q21.3	NM_020770	chr1:151511070-151511129	NM_020770	Hs.591464
A_33_P3245218	2.93103	1.55141	2.93103	up	teneurin transmembrane protein 2	TENM2	FALSE	Homo sapiens teneurin transmembrane protein 2 (TENM2), mRNA [NM_001122679]	57451	GO:0005515|GO:0043005|GO:0030054|GO:0035584|GO:0005886|GO:0005783|GO:0051491|GO:0045202|GO:0005634|GO:0030175|GO:0030425|GO:0042803|GO:0030426|GO:0016337|GO:0043197|GO:0007411|GO:0005911|GO:0045211|GO:0050839|GO:0007157|GO:0005794|GO:0046982|GO:0005102|GO:0000122|GO:0006351|GO:0007165|GO:0005887|GO:0016605	167689813	chr5	167689754	+	hs|5q34	NM_001122679	chr5:167689754-167689813	NM_001122679	Hs.631957
A_23_P409462	2.92985	1.55083	2.92985	up	discoidin, CUB and LCCL domain containing 1	DCBLD1	FALSE	Homo sapiens discoidin, CUB and LCCL domain containing 1 (DCBLD1), mRNA [NM_173674]	285761	GO:0016021|GO:0007155	117860457	chr6	117859979	+	hs|6q22.1	NM_173674	chr6:117859979-117860457	NM_173674	Hs.658304
A_24_P11462	2.928	1.54992	2.928	up	antizyme inhibitor 2	AZIN2	FALSE	Homo sapiens antizyme inhibitor 2 (AZIN2), transcript variant 1, mRNA [NM_052998]	113451	GO:0042978|GO:0005739|GO:0034641|GO:0006596|GO:0006595|GO:0008792|GO:0044281|GO:0007283|GO:0006591|GO:0097055|GO:0043085|GO:0005829	33585971	chr1	33585912	+	hs|1p35.1	NM_052998	chr1:33585912-33585971	NM_052998	Hs.101807
A_23_P400515	2.92533	1.5486	2.92533	up	kinesin family member 17	KIF17	FALSE	Homo sapiens kinesin family member 17 (KIF17), transcript variant 1, mRNA [NM_020816]	57576	GO:0008017|GO:0005871|GO:0005737|GO:0031503|GO:0008152|GO:0005874|GO:0016192|GO:0015031|GO:0003777|GO:0005524|GO:0007018	20990700	chr1	20990641	-	hs|1p36.12	NM_020816	chr1:20990700-20990641	NM_020816	Hs.130411
A_23_P105862	2.9205	1.54621	2.9205	up	furry homolog (Drosophila)	FRY	FALSE	Homo sapiens furry homolog (Drosophila) (FRY), mRNA [NM_023037]	10129	GO:0005737|GO:0000922|GO:0005815	32870617	chr13	32870558	+	hs|13q13.1	NM_023037	chr13:32870558-32870617	NM_023037	Hs.507669
A_23_P82868	2.91824	1.5451	2.91824	up	plasminogen activator, tissue	PLAT	FALSE	Homo sapiens plasminogen activator, tissue (PLAT), transcript variant 1, mRNA [NM_000930]	5327	GO:0005515|GO:0004252|GO:0043434|GO:0045202|GO:0005615|GO:0051591|GO:0005737|GO:0048167|GO:0006508|GO:0030141|GO:0070062|GO:0001666|GO:0009986|GO:0035249|GO:0014909|GO:0045177|GO:0005576|GO:0051384|GO:0045861|GO:0031012|GO:0007596|GO:0031639|GO:0048008|GO:0042730|GO:0006464|GO:0060279	42032871	chr8	42032812	-	hs|8p11.21	NM_000930	chr8:42032871-42032812	NM_000930	Hs.491582
A_23_P39647	2.91643	1.54421	2.91643	up	solute carrier family 4 (anion exchanger), member 3	SLC4A3	FALSE	Homo sapiens solute carrier family 4 (anion exchanger), member 3 (SLC4A3), transcript variant 1, mRNA [NM_005070]	6508	GO:0016020|GO:0005886|GO:0005452|GO:0005887|GO:0006810|GO:0051453|GO:0015701|GO:0055085|GO:0006811	220506444	chr2	220506385	+	hs|2q35	NM_005070	chr2:220506385-220506444	NM_005070	Hs.1176
A_23_P46928	2.91556	1.54377	2.91556	up	phosphofructokinase, platelet	PFKP	FALSE	Homo sapiens phosphofructokinase, platelet (PFKP), transcript variant 1, mRNA [NM_002627]	5214	GO:0005975|GO:0005634|GO:0044281|GO:0005524|GO:0032403|GO:0006096|GO:0046872|GO:0005829|GO:0006006|GO:0046835|GO:0006002|GO:0070062|GO:0003872|GO:0005945	3178840	chr10	3178781	+	hs|10p15.2	NM_002627	chr10:3178781-3178840	NM_002627	Hs.26010
A_24_P195286	2.91106	1.54154	2.91106	up			FALSE				111933583	chrX	111933524	+	hs|Xq23		chrX:111933524-111933583
A_23_P209246	2.90876	1.54041	2.90876	up	GLI family zinc finger 2	GLI2	FALSE	Homo sapiens GLI family zinc finger 2 (GLI2), mRNA [NM_005270]	2736	GO:0005515|GO:0007389|GO:0033089|GO:0003700|GO:0044212|GO:0021696|GO:0021965|GO:0030879|GO:0007224|GO:0007507|GO:0048589|GO:0007411|GO:0002062|GO:0060603|GO:0060032|GO:0021938|GO:0045740|GO:0000122|GO:0001701|GO:0001649|GO:0007418|GO:0001501|GO:0002076|GO:0008270|GO:0045893|GO:0042733|GO:0021513|GO:0008283|GO:0030324|GO:0021983|GO:0005634|GO:0009954|GO:0060831|GO:0021517|GO:0021776|GO:0021775|GO:…	121749735	chr2	121749676	+	hs|2q14.2	NM_005270	chr2:121749676-121749735	NM_005270	Hs.111867
A_33_P3382125	2.90713	1.5396	2.90713	up			FALSE				42722958	chr17	42722899	+	hs|17q21.31		chr17:042722899-042722958
A_33_P3397073	2.90628	1.53917	2.90628	up	uncharacterized LOC100507547	LOC100507547	FALSE	Homo sapiens uncharacterized LOC100507547 (LOC100507547), transcript variant 1, long non-coding RNA [NR_037169]	100507547		32120829	chr6	32120770	-	hs|6p21.32	NR_037169	chr6:32120829-32120770	NR_037169	Hs.549204
A_23_P371824	2.90543	1.53875	2.90543	up	tuftelin 1	TUFT1	FALSE	Homo sapiens tuftelin 1 (TUFT1), transcript variant 1, mRNA [NM_020127]	7286	GO:0030345|GO:0005737|GO:0042476|GO:0005576|GO:0030282	151555923	chr1	151555864	+	hs|1q21.3	NM_020127	chr1:151555864-151555923	NM_020127	Hs.489922
A_23_P42257	2.90222	1.53716	2.90222	up	immediate early response 3	IER3	FALSE	Homo sapiens immediate early response 3 (IER3), mRNA [NM_003897]	8870	GO:0005515|GO:0007095|GO:0043066|GO:0045732|GO:0008630|GO:2001020|GO:0006915|GO:0005634|GO:0009653|GO:0006282|GO:0050728|GO:0001562|GO:2000377|GO:0016021|GO:0045820|GO:0046822|GO:0003085	30711371	chr6	30711312	-	hs|6p21.33	NM_003897	chr6:30711371-30711312	NM_003897	Hs.76095
A_33_P3211569	2.90184	1.53697	2.90184	up	v-erb-b2 avian erythroblastic leukemia viral oncogene homolog 3	ERBB3	FALSE	Homo sapiens v-erb-b2 avian erythroblastic leukemia viral oncogene homolog 3 (ERBB3), transcript variant s, mRNA [NM_001005915]	2065	GO:0005515|GO:0005886|GO:0061098|GO:0051048|GO:0051402|GO:0005615|GO:0042803|GO:0007507|GO:0014037|GO:0016323|GO:0043524|GO:0016324|GO:0030296|GO:0007173|GO:0019838|GO:0042127|GO:0009968|GO:0048011|GO:0046982|GO:0003197|GO:0048015|GO:0021545|GO:0014068|GO:0005524|GO:0014065|GO:0016328|GO:0097192|GO:0043235|GO:0007165|GO:0007162|GO:0005887|GO:0008543|GO:0045087|GO:0042060|GO:0007422|GO:0006468|GO:…	56479276	chr12	56479217	+	hs|12q13.2	NM_001005915	chr12:56479217-56479276	NM_001005915	Hs.118681
A_32_P36235	2.90148	1.53679	2.90148	up	immediate early response 2	IER2	FALSE	Homo sapiens immediate early response 2 (IER2), mRNA [NM_004907]	9592	GO:0005737	13265645	chr19	13265586	+	hs|19p13.2	NM_004907	chr19:13265586-13265645	NM_004907	Hs.501629
A_33_P3385477	2.9011	1.5366	2.9011	up	ATPase family, AAA domain containing 3B	ATAD3B	FALSE	Homo sapiens ATPase family, AAA domain containing 3B (ATAD3B), mRNA [NM_031921]	83858	GO:0017111|GO:0008152|GO:0005743|GO:0005524	1431581	chr1	1431522	+	hs|1p36.33	NM_031921	chr1:1431522-1431581	NM_031921	Hs.729021
A_33_P3335386	2.90003	1.53607	2.90003	up	family with sequence similarity 83, member G	FAM83G	FALSE	family with sequence similarity 83, member G [Source:HGNC Symbol;Acc:32554] [ENST00000388995]	644815		18872161	chr17	18872102	-	hs|17p11.2	DJ031151	chr17:18872161-18872102
A_33_P3639068	2.89432	1.53323	2.89432	up	GDNF family receptor alpha 1	GFRA1	FALSE	Homo sapiens GDNF family receptor alpha 1 (GFRA1), transcript variant 1, mRNA [NM_005264]	2674	GO:0016167|GO:0005886|GO:0007411|GO:0005102|GO:0035860|GO:0031225|GO:0007166|GO:0070062|GO:0019898	117823955	chr10	117823896	-	hs|10q25.3	NM_005264	chr10:117823955-117823896	NM_005264	Hs.388347
A_23_P422724	2.89349	1.53281	2.89349	up	peptidylprolyl isomerase C (cyclophilin C)	PPIC	FALSE	Homo sapiens peptidylprolyl isomerase C (cyclophilin C) (PPIC), mRNA [NM_000943]	5480	GO:0000413|GO:0007165|GO:0016018|GO:0005737|GO:0006457|GO:0003755|GO:0051082|GO:0070062	122359427	chr5	122359368	-	hs|5q23.2	NM_000943	chr5:122359427-122359368	NM_000943	Hs.110364
A_23_P319270	2.89167	1.5319	2.89167	up	centrosomal protein 131kDa	CEP131	FALSE	Homo sapiens centrosomal protein 131kDa (CEP131), transcript variant 1, mRNA [NM_014984]	22994	GO:0005515|GO:0034464|GO:0005813|GO:0008284|GO:0001669|GO:0005814|GO:0034451|GO:0007275|GO:0090316|GO:0042995|GO:0007283|GO:0010824|GO:0042803|GO:0030154|GO:0005829|GO:0003674|GO:0000086|GO:0035735|GO:0000278	79163456	chr17	79163397	-	hs|17q25.3	NM_014984	chr17:79163456-79163397	NM_014984	Hs.514578
A_33_P3608210	2.89159	1.53186	2.89159	up	MIR31 host gene (non-protein coding)	MIR31HG	FALSE	Homo sapiens MIR31 host gene (non-protein coding) (MIR31HG), long non-coding RNA [NR_027054]	554202		21454775	chr9	21454716	-	hs|9p21.3	NR_027054	chr9:21454775-21454716	NR_027054	Hs.458096
A_33_P3381827	2.88873	1.53043	2.88873	up	oxysterol binding protein-like 2	OSBPL2	FALSE	Homo sapiens oxysterol binding protein-like 2 (OSBPL2), transcript variant 3, mRNA [NM_001278649]	9885	GO:0015485|GO:0006869	60854358	chr20	60854299	+	hs|20q13.33	NM_001278649	chr20:60854299-60854358	NM_001278649	Hs.473254
A_23_P103756	2.88855	1.53035	2.88855	up	oviductal glycoprotein 1, 120kDa	OVGP1	FALSE	Homo sapiens oviductal glycoprotein 1, 120kDa (OVGP1), mRNA [NM_002557]	5016	GO:0030133|GO:0007338|GO:0006032|GO:0007565|GO:0005975|GO:0007339|GO:0004568|GO:0032504|GO:0005829	111957328	chr1	111957269	-	hs|1p13.2	NM_002557	chr1:111957328-111957269	NM_002557	Hs.1154
A_23_P116642	2.88333	1.52774	2.88333	up	solute carrier family 26, member 10	SLC26A10	FALSE	Homo sapiens solute carrier family 26, member 10 (SLC26A10), mRNA [NM_133489]	65012	GO:0015297|GO:0015116|GO:0016021	58019450	chr12	58019391	+	hs|12q13.3	NM_133489	chr12:58019391-58019450	NM_133489	Hs.727726
A_33_P3261293	2.88303	1.52758	2.88303	up	dickkopf WNT signaling pathway inhibitor 3	DKK3	FALSE	Homo sapiens dickkopf WNT signaling pathway inhibitor 3 (DKK3), transcript variant 1, mRNA [NM_015881]	27122	GO:0030325|GO:2000065|GO:0016055|GO:0090090|GO:0045892|GO:0009653|GO:0005615|GO:0032348	11986222	chr11	11986163	-	hs|11p15.3	NM_015881	chr11:11986222-11986163	NM_015881	Hs.292156
A_33_P3251093	2.88081	1.52647	2.88081	up	solute carrier family 36 (proton/amino acid symporter), member 1	SLC36A1	FALSE	Homo sapiens solute carrier family 36 (proton/amino acid symporter), member 1 (SLC36A1), mRNA [NM_078483]	206358	GO:0005886|GO:0005783|GO:0015078|GO:0006865|GO:0005765|GO:0055085|GO:0015180|GO:0015193|GO:0015816|GO:0035524|GO:0015187|GO:0016021|GO:0015808|GO:0006811|GO:0015293	150871921	chr5	150871862	+	hs|5q33.1	NM_078483	chr5:150871862-150871921	NM_078483	Hs.269004
A_32_P84728	2.87886	1.5255	2.87886	up			FALSE	Q6AFL3_LEIXX (Q6AFL3) DNA photolyase, partial (5%) [THC2685750]			186393377	chr4	186393318	+	hs|4q35.1		chr4:186393318-186393377
A_33_P3245415	2.87711	1.52462	2.87711	up	NEDD4 binding protein 2-like 1	N4BP2L1	FALSE	Homo sapiens NEDD4 binding protein 2-like 1 (N4BP2L1), transcript variant 3, mRNA [NM_001286459]	90634		32977136	chr13	32977077	-	hs|13q13.1	NM_001286459	chr13:32977136-32977077	NM_001286459	Hs.732118
A_24_P150931	2.87658	1.52435	2.87658	up	neurexophilin 3	NXPH3	FALSE	Homo sapiens neurexophilin 3 (NXPH3), mRNA [NM_007225]	11248	GO:0003674|GO:0007218|GO:0005102|GO:0005576	47657055	chr17	47656996	+	hs|17q21.33	NM_007225	chr17:47656996-47657055	NM_007225	Hs.55069
A_23_P37676	2.87374	1.52293	2.87374	up	G protein-coupled receptor 176	GPR176	FALSE	Homo sapiens G protein-coupled receptor 176 (GPR176), transcript variant 1, mRNA [NM_007223]	11245	GO:0007186|GO:0005887|GO:0004930|GO:0007268	40093524	chr15	40093465	-	hs|15q14	NM_007223	chr15:40093524-40093465	NM_007223	Hs.37196
A_33_P3267305	2.86874	1.52042	2.86874	up	ankyrin repeat domain 52	ANKRD52	FALSE	Homo sapiens ankyrin repeat domain 52 (ANKRD52), mRNA [NM_173595]	283373	GO:0005515	56631650	chr12	56631591	-	hs|12q13.3	NM_173595	chr12:56631650-56631591	NM_173595	Hs.524506
A_33_P3279841	2.86395	1.518	2.86395	up	mitogen-activated protein kinase 8 interacting protein 3	MAPK8IP3	FALSE	Homo sapiens mitogen-activated protein kinase 8 interacting protein 3 (MAPK8IP3), transcript variant 1, mRNA [NM_015133]	23162	GO:0010468|GO:0048286|GO:0019901|GO:0007585|GO:0060425|GO:0031434|GO:0031435|GO:0007257|GO:0009791|GO:0001701|GO:0030425|GO:0005790|GO:0046328|GO:0008104|GO:0000139|GO:0045666|GO:0007411|GO:0030900|GO:0030673|GO:0019894|GO:0008432|GO:0016192|GO:0005078	1820317	chr16	1820258	+	hs|16p13.3	NM_015133	chr16:1820258-1820317	NM_015133	Hs.207763
A_32_P59302	2.86249	1.51727	2.86249	up	human immunodeficiency virus type I enhancer binding protein 3	HIVEP3	FALSE	Homo sapiens human immunodeficiency virus type I enhancer binding protein 3 (HIVEP3), transcript variant 1, mRNA [NM_024503]	59269	GO:0005737|GO:0005634|GO:0045893|GO:0035914|GO:0003677|GO:0046872|GO:0006351	41972662	chr1	41972603	-	hs|1p34.2	NM_024503	chr1:41972662-41972603	NM_024503	Hs.403972
A_33_P3270237	2.86148	1.51676	2.86148	up			FALSE	PREDICTED: Homo sapiens uncharacterized LOC100506128, transcript variant 1 (LOC100506128), misc_RNA [XR_133213]			177362039	chr1	177361980	-	hs|1q25.2	XR_133213	chr1:177362039-177361980		Hs.437806
A_33_P3214343	2.86024	1.51614	2.86024	up			FALSE	Q1W9F5_9CHON (Q1W9F5) NADH dehydrogenase subunit 2, partial (5%) [THC2601170]			111445793	chr3	111445734	+	hs|3q13.2		chr3:111445734-111445793
A_23_P38537	2.86008	1.51605	2.86008	up	keratin 16	KRT16	FALSE	Homo sapiens keratin 16 (KRT16), mRNA [NM_005557]	3868	GO:0005515|GO:0005882|GO:0030336|GO:0042633|GO:0008283|GO:0045104|GO:0007568|GO:0005634|GO:0008544|GO:0007010|GO:0005200|GO:0005856|GO:0070062	39767364	chr17	39767216	-	hs|17q21.2	NM_005557	chr17:39767364-39767216	NM_005557	Hs.655160
A_23_P156284	2.85944	1.51573	2.85944	up	drebrin 1	DBN1	FALSE	Homo sapiens drebrin 1 (DBN1), transcript variant 2, mRNA [NM_080881]	1627	GO:0005515|GO:0042641|GO:0005886|GO:0003779|GO:0015629|GO:0030425|GO:0061351|GO:0005737|GO:0048168|GO:0050773|GO:0005921|GO:0007015|GO:0010643|GO:0032507|GO:0005522|GO:0005938|GO:0010644	176884027	chr5	176883968	-	hs|5q35.3	NM_080881	chr5:176884027-176883968	NM_080881	Hs.130316
A_33_P3252695	2.85873	1.51538	2.85873	up	cytokine-like 1	CYTL1	FALSE	Homo sapiens cytokine-like 1 (CYTL1), mRNA [NM_018659]	54360	GO:0007165|GO:0051091|GO:0050650|GO:0048839|GO:0002062|GO:0045944|GO:0005102|GO:0005615	5018622	chr4	5018563	-	hs|4p16.2	NM_018659	chr4:5018622-5018563	NM_018659	Hs.13872
A_33_P3243454	2.85837	1.51519	2.85837	up	IGF-like family member 3	IGFL3	FALSE	Homo sapiens IGF-like family member 3 (IGFL3), mRNA [NM_207393]	388555	GO:0005576	46623513	chr19	46623454	-	hs|19q13.32	NM_207393	chr19:46623513-46623454	NM_207393	Hs.365496
A_33_P3214129	2.85786	1.51494	2.85786	up	hCG2003663	LOC728061	FALSE	Homo sapiens cDNA: FLJ21498 fis, clone COL05627. [AK025151]	728061		97826205	chr9	97826146	+	hs|9q22.32	AK025151	chr9:97826146-97826205		Hs.655858
A_32_P231568	2.85746	1.51473	2.85746	up	RAS and EF-hand domain containing	RASEF	FALSE	Homo sapiens RAS and EF-hand domain containing (RASEF), mRNA [NM_152573]	158158	GO:0048471|GO:0007264|GO:0005509|GO:0015031|GO:0005525	85597575	chr9	85597516	-	hs|9q21.32	NM_152573	chr9:85597575-85597516	NM_152573	Hs.129136
A_23_P74391	2.85611	1.51405	2.85611	up	opsin 3	OPN3	FALSE	Homo sapiens opsin 3 (OPN3), mRNA [NM_014322]	23596	GO:0018298|GO:0009584|GO:0009583|GO:0009881|GO:0007186|GO:0005887|GO:0004930|GO:0042752|GO:0016021|GO:0007602|GO:0008020	241757732	chr1	241757673	-	hs|1q43	NM_014322	chr1:241757732-241757673	NM_014322	Hs.409081
(+)E1A_r60_a97	2.85054	1.51123	2.85054	up			pos	Unknown
A_23_P84576	2.84896	1.51044	2.84896	up	anthrax toxin receptor 1	ANTXR1	FALSE	Homo sapiens anthrax toxin receptor 1 (ANTXR1), transcript variant 2, mRNA [NM_053034]	84168	GO:0005515|GO:0022414|GO:0031258|GO:0031532|GO:0005518|GO:0031527|GO:0046872|GO:0007165|GO:0051015|GO:0034446|GO:0016021|GO:0004888|GO:0070062	69302783	chr2	69302724	+	hs|2p13.3	NM_053034	chr2:69302724-69302783	NM_053034	Hs.165859
A_33_P3216337	2.84875	1.51033	2.84875	up	FtsJ RNA methyltransferase homolog 1 (E. coli)	FTSJ1	FALSE	Homo sapiens FtsJ RNA methyltransferase homolog 1 (E. coli) (FTSJ1), transcript variant 3, mRNA [NM_177439]	24140	GO:0005737|GO:0030488|GO:0008175	48344678	chrX	48344619	+	hs|Xp11.23	NM_177439	chrX:48344619-48344678	NM_177439	Hs.23170
A_33_P3333603	2.84853	1.51022	2.84853	up	SPARC related modular calcium binding 1	SMOC1	FALSE	Homo sapiens SPARC related modular calcium binding 1 (SMOC1), transcript variant 2, mRNA [NM_022137]	64093	GO:0005515|GO:0007165|GO:0045667|GO:0030198|GO:0001654|GO:0010811|GO:0005509|GO:0050840|GO:0060173|GO:0030154|GO:0005604	70490163	chr14	70490104	+	hs|14q24.2	NM_022137	chr14:70490104-70490163	NM_022137	Hs.497349
A_33_P3280965	2.84657	1.50922	2.84657	up	small nucleolar RNA host gene 9 (non-protein coding)	SNHG9	FALSE	Homo sapiens small nucleolar RNA host gene 9 (non-protein coding) (SNHG9), long non-coding RNA [NR_003142]	735301		2015504	chr16	2015445	+	hs|16p13.3	NR_003142	chr16:2015445-2015504	NR_003142	Hs.115329
A_33_P3395028	2.84646	1.50917	2.84646	up	uncharacterized LOC152225	LOC152225	FALSE	Homo sapiens uncharacterized LOC152225 (LOC152225), long non-coding RNA [NR_026934]	152225		101716635	chr3	101716576	+	hs|3q12.3		chr3:101716576-101716635	NR_026934	Hs.376768
A_33_P3410279	2.84329	1.50756	2.84329	up	dedicator of cytokinesis 9	DOCK9	FALSE	dedicator of cytokinesis 9 [Source:HGNC Symbol;Acc:14132] [ENST00000340449]	23348	GO:0005515|GO:0008150|GO:0016020|GO:0007596|GO:0007264|GO:0017048|GO:0005575|GO:0032319|GO:0005089|GO:0012505|GO:0005829	99461622	chr13	99461563	-	hs|13q32.3	AK090793	chr13:99461622-99461563
A_33_P3311498	2.84263	1.50723	2.84263	up	TRHDE antisense RNA 1	TRHDE-AS1	FALSE	Homo sapiens TRHDE antisense RNA 1 (TRHDE-AS1), transcript variant 1, long non-coding RNA [NR_026837]	283392		72647369	chr12	72647310	-	hs|12q21.1	NR_026837	chr12:72647369-72647310	NR_026837	Hs.363603
A_32_P524904	2.84145	1.50663	2.84145	up	chromosome 11 open reading frame 86	C11orf86	FALSE	Homo sapiens chromosome 11 open reading frame 86 (C11orf86), mRNA [NM_001136485]	254439		66744328	chr11	66744269	+	hs|11q13.2	NM_001136485	chr11:66744269-66744328	NM_001136485	Hs.232604
A_33_P3349469	2.84123	1.50652	2.84123	up	ATPase family, AAA domain containing 3A	ATAD3A	FALSE	Homo sapiens ATPase family, AAA domain containing 3A (ATAD3A), transcript variant 1, mRNA [NM_018188]	55210	GO:0042645|GO:0005739|GO:0043066|GO:0017111|GO:0008152|GO:0005743|GO:0016049|GO:0016021|GO:0005524	1470050	chr1	1469991	+	hs|1p36.33	NM_018188	chr1:1469991-1470050	NM_018188	Hs.23413
A_33_P3368879	2.83985	1.50582	2.83985	up	leiomodin 1 (smooth muscle)	LMOD1	FALSE	Homo sapiens leiomodin 1 (smooth muscle) (LMOD1), mRNA [NM_012134]	25802	GO:0006936|GO:0016020|GO:0003779|GO:0005856|GO:0005523|GO:0005829	201869757	chr1	201869698	-	hs|1q32.1	NM_012134	chr1:201869757-201869698	NM_012134	Hs.519075
A_19_P00809124	2.83956	1.50567	2.83956	up			FALSE				35831442	chr22	35831383	+	hs|22q12.3		chr22:035831383-035831442
A_32_P96036	2.83912	1.50544	2.83912	up	mex-3 RNA binding family member A	MEX3A	FALSE	Homo sapiens mex-3 RNA binding family member A (MEX3A), mRNA [NM_001093725]	92312	GO:0000932|GO:0008270|GO:0005634	156042043	chr1	156041984	-	hs|1q22	NM_001093725	chr1:156042043-156041984	NM_001093725	Hs.591496
A_23_P6344	2.83888	1.50532	2.83888	up	stromal cell-derived factor 2-like 1	SDF2L1	FALSE	Homo sapiens stromal cell-derived factor 2-like 1 (SDF2L1), mRNA [NM_022044]	23753	GO:0016020|GO:0005788	21998570	chr22	21998511	+	hs|22q11.21	NM_022044	chr22:21998511-21998570	NM_022044	Hs.303116
A_32_P226646	2.83737	1.50456	2.83737	up	uncharacterized LOC100129781	LOC100129781	FALSE	PREDICTED: Homo sapiens uncharacterized LOC100129781 (LOC100129781), transcript variant X2, ncRNA [XR_109259]	100129781		14420291	chr16	14420232	+	hs|16p13.12	XR_109259	chr16:14420232-14420291	XR_109259	Hs.190748
A_33_P3316045	2.83729	1.50452	2.83729	up	integrator complex subunit 1	INTS1	FALSE	Homo sapiens integrator complex subunit 1 (INTS1), mRNA [NM_001080453]	26173	GO:0034474|GO:0043066|GO:0031965|GO:0001833|GO:0032039|GO:0016021|GO:0043154|GO:0016180	1509973	chr7	1509914	-	hs|7p22.3	NM_001080453	chr7:1509973-1509914	NM_001080453	Hs.532188
A_23_P259272	2.83685	1.50429	2.83685	up	WD repeat and SOCS box containing 2	WSB2	FALSE	Homo sapiens WD repeat and SOCS box containing 2 (WSB2), transcript variant 2, mRNA [NM_018639]	55884	GO:0035556|GO:0016567	118470837	chr12	118470778	-	hs|12q24.23	NM_018639	chr12:118470837-118470778	NM_018639	Hs.506985
A_23_P109072	2.83524	1.50347	2.83524	up	spalt-like transcription factor 4	SALL4	FALSE	Homo sapiens spalt-like transcription factor 4 (SALL4), mRNA [NM_020436]	57167	GO:0000792|GO:0001833|GO:0001843|GO:0003281|GO:0005634|GO:0000122|GO:0030326|GO:0003677|GO:0046872|GO:0006351|GO:0043234|GO:0005737|GO:0019827|GO:0045944	50400915	chr20	50400856	-	hs|20q13.2	NM_020436	chr20:50400915-50400856	NM_020436	Hs.517113
A_33_P3359084	2.83421	1.50295	2.83421	up	taste receptor, type 1, member 3	TAS1R3	FALSE	taste receptor, type 1, member 3 [Source:HGNC Symbol;Acc:15661] [ENST00000339381]	83756	GO:0046982|GO:0007186|GO:0005886|GO:0008527|GO:0001582|GO:0033041|GO:0016021|GO:0050916|GO:0050917	1270686	chr1	1270628	+	hs|1p36.33	AK122959	chr1:1270628-1270686		Hs.74375
A_33_P3263538	2.83395	1.50281	2.83395	up			FALSE	nuclear paraspeckle assembly transcript 1 (non-protein coding) [Source:HGNC Symbol;Acc:30815] [ENST00000501122]			65206836	chr11	65206777	+	hs|11q13.1	AF001893	chr11:65206777-65206836		Hs.523789
A_23_P128613	2.83158	1.50161	2.83158	up	KDEL (Lys-Asp-Glu-Leu) containing 1	KDELC1	FALSE	Homo sapiens KDEL (Lys-Asp-Glu-Leu) containing 1 (KDELC1), mRNA [NM_024089]	79070	GO:0005788	103436747	chr13	103436688	-	hs|13q33.1	NM_024089	chr13:103436747-103436688	NM_024089	Hs.408629
A_33_P3209869	2.83129	1.50146	2.83129	up	t-complex 11, testis-specific-like 1	TCP11L1	FALSE	Homo sapiens t-complex 11, testis-specific-like 1 (TCP11L1), transcript variant 1, mRNA [NM_018393]	55346	GO:0005874	33094197	chr11	33094138	+	hs|11p13	NM_018393	chr11:33094138-33094197	NM_018393	Hs.655341
A_33_P3278941	2.82356	1.49752	2.82356	up	REC8 meiotic recombination protein	REC8	FALSE	Homo sapiens REC8 meiotic recombination protein (REC8), transcript variant 2, mRNA [NM_001048205]	9985	GO:0007286|GO:0005634|GO:0000800|GO:0001556|GO:0007283|GO:0030999|GO:0009566|GO:0007126|GO:0000724|GO:0072520|GO:0007062|GO:0034991|GO:0000778|GO:0001673|GO:0007141|GO:0007131	24649459	chr14	24649400	+	hs|14q12	NM_001048205	chr14:24649400-24649459	NM_001048205	Hs.419259
A_32_P214925	2.81651	1.49391	2.81651	up	family with sequence similarity 115, member C	FAM115C	FALSE	Homo sapiens family with sequence similarity 115, member C (FAM115C), transcript variant 2, mRNA [NM_173678]	285966		143422150	chr7	143422091	+	hs|7q35	NM_173678	chr7:143422091-143422150	NM_173678	Hs.743565
A_23_P74330	2.81544	1.49336	2.81544	up	long intergenic non-protein coding RNA 626	LINC00626	FALSE	Homo sapiens long intergenic non-protein coding RNA 626 (LINC00626), long non-coding RNA [NR_024160]	79100		168761978	chr1	168761919	+	hs|1q24.2		chr1:168761919-168761978	NR_024160	Hs.250624
A_23_P335495	2.81539	1.49333	2.81539	up	anoctamin 7	ANO7	FALSE	Homo sapiens anoctamin 7 (ANO7), transcript variant NGEP-L, mRNA [NM_001001891]	50636	GO:0005622|GO:0006821|GO:0034220|GO:0030054|GO:0005886|GO:0005783|GO:0005229|GO:0005634|GO:0016021|GO:0055085|GO:0005829	242164427	chr2	242164368	+	hs|2q37.3	NM_001001891	chr2:242164368-242164427	NM_001001891	Hs.163909
A_33_P3258013	2.81453	1.4929	2.81453	up	ubiquitin protein ligase E3B	UBE3B	FALSE	Homo sapiens ubiquitin protein ligase E3B (UBE3B), transcript variant 4, mRNA [NM_001270449]	89910	GO:0005737|GO:0004842|GO:0042787|GO:0016874|GO:0005634	109928399	chr12	109928340	+	hs|12q24.11	NM_001270449	chr12:109928340-109928399	NM_001270449	Hs.374067
A_23_P255884	2.81244	1.49182	2.81244	up	gelsolin	GSN	FALSE	Homo sapiens gelsolin (GSN), transcript variant 2, mRNA [NM_198252]	2934	GO:0005515|GO:0048471|GO:0045471|GO:0072562|GO:0015629|GO:0042246|GO:0030155|GO:0006921|GO:0005829|GO:0051014|GO:0051016|GO:0030041|GO:0071276|GO:0016192|GO:0070062|GO:0048015|GO:0007568|GO:0005509|GO:0006915|GO:0005576|GO:0003779|GO:0001726|GO:0030027|GO:0051593|GO:0043234|GO:0014003|GO:0060271	124094830	chr9	124094771	+	hs|9q33.2	NM_198252	chr9:124094771-124094830	NM_198252	Hs.522373
A_23_P94552	2.81177	1.49148	2.81177	up	transmembrane protein 2	TMEM2	FALSE	Homo sapiens transmembrane protein 2 (TMEM2), transcript variant 1, mRNA [NM_013390]	23670	GO:0007275|GO:0016021|GO:0070062	74298770	chr9	74298711	-	hs|9q21.13	NM_013390	chr9:74298770-74298711	NM_013390	Hs.494146
A_23_P88893	2.811	1.49108	2.811	up	differentially expressed in FDCP 8 homolog (mouse)	DEF8	FALSE	Homo sapiens differentially expressed in FDCP 8 homolog (mouse) (DEF8), transcript variant 2, mRNA [NM_017702]	54849	GO:0035556|GO:0008270	90025656	chr16	90025597	+	hs|16q24.3	NM_017702	chr16:90025597-90025656	NM_017702	Hs.62771
A_32_P827528	2.8064	1.48872	2.8064	up	sphingosine-1-phosphate receptor 2	S1PR2	FALSE	Homo sapiens sphingosine-1-phosphate receptor 2 (S1PR2), mRNA [NM_004230]	9294	GO:0000187|GO:0008284|GO:0090394|GO:0007186|GO:0005886|GO:0004930|GO:0003376|GO:0016021|GO:0038036|GO:0008289	10332293	chr19	10332234	-	hs|19p13.2	NM_004230	chr19:10332293-10332234	NM_004230	Hs.655405
A_23_P98910	2.80575	1.48838	2.80575	up	lymphoid-restricted membrane protein	LRMP	FALSE	Homo sapiens lymphoid-restricted membrane protein (LRMP), transcript variant 1, mRNA [NM_006152]	4033	GO:0007338|GO:0000922|GO:0005815|GO:0005887|GO:0005694|GO:0005789|GO:0030176|GO:0016021|GO:0005635|GO:0006906|GO:0006903|GO:0002376	25261154	chr12	25261095	+	hs|12p12.1	NM_006152	chr12:25261095-25261154	NM_006152	Hs.124922
A_33_P3560679	2.80553	1.48827	2.80553	up			FALSE	Homo sapiens hypothetical protein LOC651721, mRNA (cDNA clone IMAGE:4430430), partial cds. [BC026225]			88211069	chr16	88211010	-	hs|16q24.2		chr16:88211069-88211010		Hs.598754
A_23_P92261	2.80346	1.48721	2.80346	up	endothelin converting enzyme 2	ECE2	FALSE	Homo sapiens endothelin converting enzyme 2 (ECE2), transcript variant 3, mRNA [NM_032331]	9718	GO:0008168|GO:0007267|GO:0032259|GO:0046872|GO:0007507|GO:0000139|GO:0016486|GO:0007420|GO:0006508|GO:0010002|GO:0016021|GO:0004222|GO:0030659	183976482	chr3	183976423	+	hs|3q27.1	NM_032331	chr3:183976423-183976482	NM_032331	Hs.146161
A_23_P13907	2.8005	1.48569	2.8005	up	insulin-like growth factor 1 (somatomedin C)	IGF1	FALSE	Homo sapiens insulin-like growth factor 1 (somatomedin C) (IGF1), transcript variant 4, mRNA [NM_000618]	3479	GO:0005515|GO:0033160|GO:0005159|GO:0005158|GO:0046579|GO:0030879|GO:0005615|GO:0030104|GO:0046326|GO:0045445|GO:0045821|GO:0014834|GO:0048286|GO:0045740|GO:0030168|GO:0045840|GO:0014068|GO:0014904|GO:0030166|GO:0001501|GO:0007517|GO:0005178|GO:0005179|GO:0043388|GO:0010001|GO:0045893|GO:0008083|GO:0035630|GO:0044267|GO:0008284|GO:0008285|GO:0005886|GO:0032878|GO:0006928|GO:0021940|GO:0042523|GO:…	102796325	chr12	102796266	-	hs|12q23.2	NM_000618	chr12:102796325-102796266	NM_000618	Hs.160562
A_33_P3348288	2.79983	1.48534	2.79983	up	Rho-related BTB domain containing 1	RHOBTB1	FALSE	Homo sapiens Rho-related BTB domain containing 1 (RHOBTB1), transcript variant 4, mRNA [NM_001242359]	9886	GO:0051056|GO:0005886|GO:0007264|GO:0005525|GO:0005829	62629276	chr10	62629217	-	hs|10q21.2	NM_001242359	chr10:62629276-62629217	NM_001242359	Hs.737374
A_33_P3239185	2.79943	1.48513	2.79943	up	synaptotagmin VII	SYT7	FALSE	Homo sapiens synaptotagmin VII (SYT7), transcript variant 1, mRNA [NM_001252065]	9066	GO:0005215|GO:0030054|GO:0050796|GO:0005886|GO:0045956|GO:0005509|GO:0031045|GO:0001778|GO:0030672|GO:0016021|GO:0006887|GO:0005764	61282853	chr11	61282794	-	hs|11q12.2	NM_001252065	chr11:61282853-61282794	NM_001252065	Hs.131188
A_23_P132027	2.79893	1.48487	2.79893	up	sperm associated antigen 4	SPAG4	FALSE	Homo sapiens sperm associated antigen 4 (SPAG4), mRNA [NM_003116]	6676	GO:0005929|GO:0005737|GO:0005198|GO:0016021|GO:0007283|GO:0005856	34208649	chr20	34207653	+	hs|20q11.22	NM_003116	chr20:34207653-34208649	NM_003116	Hs.123159
A_33_P3419691	2.79809	1.48444	2.79809	up	GATS, stromal antigen 3 opposite strand	GATS	FALSE	Homo sapiens GATS, stromal antigen 3 opposite strand (GATS), transcript variant 2, non-coding RNA [NR_028038]	352954		99806620	chr7	99806561	-	hs|7q22.1	NR_028038	chr7:99806620-99806561	NR_028038	Hs.556063
A_24_P261259	2.79554	1.48313	2.79554	up	6-phosphofructo-2-kinase/fructose-2,6-biphosphatase 3	PFKFB3	FALSE	Homo sapiens 6-phosphofructo-2-kinase/fructose-2,6-biphosphatase 3 (PFKFB3), transcript variant 1, mRNA [NM_004566]	5209	GO:0005975|GO:0005730|GO:0005634|GO:0044281|GO:0005524|GO:0006096|GO:0005829|GO:0004331|GO:0016311|GO:0046835|GO:0006006|GO:0006003|GO:0003873|GO:0006000	6277121	chr10	6277062	+	hs|10p15.1	NM_004566	chr10:6277062-6277121	NM_004566	Hs.195471
A_19_P00803588	2.79358	1.48211	2.79358	up			FALSE				218142901	chr2	218142842	+	hs|2q35		chr2:218142842-218142901
A_23_P132294	2.79184	1.48122	2.79184	up	golgi-associated, gamma adaptin ear containing, ARF binding protein 1	GGA1	FALSE	Homo sapiens golgi-associated, gamma adaptin ear containing, ARF binding protein 1 (GGA1), transcript variant 2, mRNA [NM_001001560]	26088	GO:0005515|GO:0003674|GO:0045732|GO:0030131|GO:0005794|GO:0005730|GO:0005634|GO:0016192|GO:0006886|GO:0010008|GO:0043231	38029539	chr22	38029480	+	hs|22q13.1	NM_001001560	chr22:38029480-38029539	NM_001001560	Hs.499158
A_23_P52266	2.78989	1.48021	2.78989	up	interferon-induced protein with tetratricopeptide repeats 1	IFIT1	FALSE	Homo sapiens interferon-induced protein with tetratricopeptide repeats 1 (IFIT1), transcript variant 1, mRNA [NM_001548]	3434	GO:0005515|GO:0032091|GO:0019060|GO:0050689|GO:0003723|GO:0019221|GO:0051097|GO:0009615|GO:0005829|GO:0071360|GO:0005737|GO:0051607|GO:0060337|GO:0071357|GO:0045070|GO:0045071	91163497	chr10	91163438	+	hs|10q23.31	NM_001548	chr10:91163438-91163497	NM_001548	Hs.20315
A_24_P173823	2.78782	1.47914	2.78782	up	pre-B-cell leukemia homeobox 1	PBX1	FALSE	Homo sapiens pre-B-cell leukemia homeobox 1 (PBX1), transcript variant 1, mRNA [NM_002585]	5087	GO:0005515|GO:0006694|GO:0001658|GO:0008284|GO:0003700|GO:0030325|GO:0048706|GO:0048538|GO:0005634|GO:0009954|GO:0030326|GO:0048536|GO:0009952|GO:0043433|GO:0005737|GO:0030278|GO:0045944|GO:0009887|GO:0007548|GO:0035162|GO:0005667|GO:0046982|GO:0005730|GO:0003677|GO:0006351|GO:0043565|GO:0001077|GO:0010971|GO:0045665|GO:0008134	164821035	chr1	164820976	+	hs|1q23.3	NM_002585	chr1:164820976-164821035	NM_002585	Hs.557097
A_33_P3256858	2.78038	1.47528	2.78038	up	chromosome 14 open reading frame 80	C14orf80	FALSE	Homo sapiens chromosome 14 open reading frame 80 (C14orf80), transcript variant 1, mRNA [NM_001134875]	283643		105965551	chr14	105965492	+	hs|14q32.33	NM_001134875	chr14:105965492-105965551	NM_001134875	Hs.720306
A_23_P141021	2.77891	1.47452	2.77891	up	lysophosphatidylcholine acyltransferase 2	LPCAT2	FALSE	Homo sapiens lysophosphatidylcholine acyltransferase 2 (LPCAT2), mRNA [NM_017839]	54947	GO:0005811|GO:0047184|GO:0005795|GO:0005783|GO:0006663|GO:0005509|GO:0044281|GO:0003841|GO:0047192|GO:0000139|GO:0005789|GO:0061024|GO:0016021|GO:0006644|GO:0036151|GO:0046474	55585002	chr16	55584943	+	hs|16q12.2	NM_017839	chr16:55584943-55585002	NM_017839	Hs.460857
A_33_P3269899	2.77711	1.47358	2.77711	up	reversion-inducing-cysteine-rich protein with kazal motifs	RECK	FALSE	Homo sapiens reversion-inducing-cysteine-rich protein with kazal motifs (RECK), mRNA [NM_021111]	8434	GO:0010951|GO:0005515|GO:0016020|GO:0005886|GO:0004866|GO:0030198|GO:0007566|GO:0004867|GO:0008191|GO:0031225|GO:0001955	36083556	chr9	36083497	+	hs|9p13.3	NM_021111	chr9:36083497-36083556	NM_021111	Hs.388918
A_23_P165624	2.77415	1.47205	2.77415	up	tumor necrosis factor, alpha-induced protein 6	TNFAIP6	FALSE	Homo sapiens tumor necrosis factor, alpha-induced protein 6 (TNFAIP6), mRNA [NM_007115]	7130	GO:0007165|GO:0006954|GO:0005540|GO:0007267|GO:0007155	152226654	chr2	152226595	+	hs|2q23.3	NM_007115	chr2:152226595-152226654	NM_007115	Hs.437322
A_24_P414269	2.77128	1.47055	2.77128	up	ALG3, alpha-1,3- mannosyltransferase	ALG3	FALSE	Homo sapiens ALG3, alpha-1,3- mannosyltransferase (ALG3), transcript variant 1, mRNA [NM_005787]	10195	GO:0052925|GO:0000033|GO:0005789|GO:0006486|GO:0016021|GO:0006488|GO:0044267|GO:0043687|GO:0018279	183960286	chr3	183960227	-	hs|3q27.1	NM_005787	chr3:183960286-183960227	NM_005787	Hs.478481
A_23_P32454	2.76954	1.46965	2.76954	up	thyroglobulin	TG	FALSE	Homo sapiens thyroglobulin (TG), mRNA [NM_003235]	7038	GO:0009986|GO:0045202|GO:0005576|GO:0030878|GO:0005615|GO:0007416|GO:0042043|GO:0007165|GO:0005179|GO:0005887|GO:0042446|GO:0031641|GO:0004872|GO:0006590|GO:0015705	134147125	chr8	134147066	+	hs|8q24.22	NM_003235	chr8:134147066-134147125	NM_003235	Hs.654591
A_33_P3334923	2.7691	1.46942	2.7691	up	long intergenic non-protein coding RNA 936	LINC00936	FALSE	Homo sapiens long intergenic non-protein coding RNA 936 (LINC00936), long non-coding RNA [NR_028138]	338758		90105546	chr12	90105487	+	hs|12q21.33	NR_028138	chr12:90105487-90105546	NR_028138	Hs.601766
A_33_P3295550	2.76872	1.46922	2.76872	up	tet methylcytosine dioxygenase 1	TET1	FALSE	Homo sapiens tet methylcytosine dioxygenase 1 (TET1), mRNA [NM_030625]	80312	GO:0005506|GO:0001826|GO:0005634|GO:0090310|GO:0006351|GO:0006493|GO:0019827|GO:0045944|GO:0043566|GO:0044030|GO:0080111|GO:0008270|GO:0070579|GO:0016568|GO:0055114	70332131	chr10	70332072	+	hs|10q21.3	NM_030625	chr10:70332072-70332131	NM_030625	Hs.567594
A_23_P7582	2.76842	1.46906	2.76842	up	transcription factor 7 (T-cell specific, HMG-box)	TCF7	FALSE	Homo sapiens transcription factor 7 (T-cell specific, HMG-box) (TCF7), transcript variant 1, mRNA [NM_003202]	6932	GO:0005515|GO:0005667|GO:0003700|GO:0044212|GO:0006357|GO:0008013|GO:0033153|GO:0046632|GO:0048699|GO:0044336|GO:0005634|GO:0006351|GO:0043565|GO:0006955|GO:0048557|GO:0007420|GO:0048619|GO:0042127|GO:0003682|GO:0030538|GO:0021915|GO:0071353|GO:0060070	133483296	chr5	133483237	+	hs|5q31.1	NM_003202	chr5:133483237-133483296	NM_003202	Hs.573153
A_19_P00806098	2.76784	1.46876	2.76784	up	uncharacterized LOC100130938	LOC100130938	FALSE	PREDICTED: Homo sapiens uncharacterized LOC100130938 (LOC100130938), transcript variant X1, ncRNA [XR_110148]	100130938		59273546	chr18	59273487	-	hs|18q21.33	XR_110148	chr18:59273546-59273487	XR_110148	Hs.710069
A_23_P201342	2.76716	1.4684	2.76716	up	dishevelled segment polarity protein 1	DVL1	FALSE	Homo sapiens dishevelled segment polarity protein 1 (DVL1), mRNA [NM_004421]	1855	GO:0005515|GO:0034504|GO:0006366|GO:0090263|GO:0035372|GO:0045202|GO:0031122|GO:0042802|GO:0007507|GO:0005109|GO:0007411|GO:0043025|GO:0016055|GO:0005938|GO:0019901|GO:0060134|GO:0050808|GO:0001505|GO:0010976|GO:0035176|GO:0019899|GO:0045893|GO:0071340|GO:0032091|GO:0030424|GO:0030136|GO:0032436|GO:0030177|GO:0048675|GO:0007269|GO:0030425|GO:0005829|GO:0030426|GO:0035556|GO:0003674|GO:0005737|GO:…	1270778	chr1	1270719	-	hs|1p36.33	NM_004421	chr1:1270778-1270719	NM_004421	Hs.731450
A_23_P130735	2.76572	1.46766	2.76572	up	solute carrier family 6, member 16	SLC6A16	FALSE	Homo sapiens solute carrier family 6, member 16 (SLC6A16), mRNA [NM_014037]	28968	GO:0005622|GO:0005328|GO:0005326|GO:0006836|GO:0016021|GO:0055085	49793142	chr19	49793083	-	hs|19q13.33	NM_014037	chr19:49793142-49793083	NM_014037	Hs.130949
A_33_P3250165	2.76034	1.46484	2.76034	up	ermin, ERM-like protein	ERMN	FALSE	Homo sapiens ermin, ERM-like protein (ERMN), transcript variant 2, mRNA [NM_020711]	57471	GO:0008360|GO:0033270|GO:0030175|GO:0005737|GO:0031344|GO:0033269|GO:0051015|GO:0043209|GO:0043025|GO:0007015|GO:0005856|GO:0005938|GO:0070062|GO:0001763	158181242	chr2	158181183	-	hs|2q24.1	NM_020711	chr2:158181242-158181183	NM_020711	Hs.443894
A_33_P3270451	2.75608	1.46262	2.75608	up	thioredoxin domain containing 5 (endoplasmic reticulum)	TXNDC5	FALSE	Homo sapiens thioredoxin domain containing 5 (endoplasmic reticulum) (TXNDC5), transcript variant 1, mRNA [NM_030810]	81567	GO:0005515|GO:0034976|GO:0043066|GO:0005783|GO:0006892|GO:0003756|GO:0043277|GO:0006457|GO:0005788|GO:0061024|GO:0045454|GO:0043202|GO:0070062	7883436	chr6	7883377	-	hs|6p24.3	NM_030810	chr6:7883436-7883377	NM_030810	Hs.150837
A_23_P19624	2.75074	1.45982	2.75074	up	bone morphogenetic protein 6	BMP6	FALSE	Homo sapiens bone morphogenetic protein 6 (BMP6), mRNA [NM_001718]	654	GO:0051216|GO:0001654|GO:0050714|GO:0060395|GO:0005615|GO:0030539|GO:0006955|GO:0005737|GO:0006954|GO:0045944|GO:0010039|GO:0032026|GO:0032332|GO:0032526|GO:0050679|GO:0014823|GO:0030501|GO:0046982|GO:0001822|GO:0031988|GO:0010862|GO:0051384|GO:0003323|GO:0030509|GO:2000860|GO:0005125|GO:0001649|GO:0045669|GO:0001958|GO:0001501|GO:0001938|GO:0070700|GO:0045666|GO:2000105|GO:0071260|GO:0045603|GO:…	7881454	chr6	7881395	+	hs|6p24.3	NM_001718	chr6:7881395-7881454	NM_001718	Hs.285671
A_33_P3694746	2.74818	1.45848	2.74818	up	SLC2A1 antisense RNA 1	SLC2A1-AS1	FALSE	SLC2A1 antisense RNA 1 [Source:HGNC Symbol;Acc:44187] [ENST00000416689]	440584		43441817	chr1	43441758	+	hs|1p34.2	AK056786	chr1:43441758-43441817		Hs.260928
A_33_P3277447	2.74593	1.45729	2.74593	up	solute carrier family 26 (anion exchanger), member 2	SLC26A2	FALSE	Homo sapiens solute carrier family 26 (anion exchanger), member 2 (SLC26A2), mRNA [NM_000112]	1836	GO:0006805|GO:0005886|GO:0050427|GO:0050428|GO:0005975|GO:0044281|GO:0055085|GO:0001503|GO:0015116|GO:0016020|GO:0005887|GO:0008272|GO:0008271|GO:0030203|GO:0006811	149366884	chr5	149366825	+	hs|5q32	NM_000112	chr5:149366825-149366884	NM_000112	Hs.302738
A_23_P39766	2.74341	1.45597	2.74341	up	glutaminase	GLS	FALSE	Homo sapiens glutaminase (GLS), transcript variant 1, mRNA [NM_014905]	2744	GO:0005515|GO:0006537|GO:0007268|GO:0008652|GO:0044281|GO:0014047|GO:0007269|GO:0005829|GO:0005739|GO:0034641|GO:0002087|GO:0001967|GO:0051289|GO:0005759|GO:0004359|GO:0006543	191827881	chr2	191827822	+	hs|2q32.2	NM_014905	chr2:191827822-191827881	NM_014905	Hs.116448
A_23_P117782	2.74057	1.45448	2.74057	up	La ribonucleoprotein domain family, member 6	LARP6	FALSE	Homo sapiens La ribonucleoprotein domain family, member 6 (LARP6), transcript variant 1, mRNA [NM_018357]	55323	GO:0006396|GO:0005737|GO:0000166|GO:0030529|GO:0003723|GO:0005634|GO:0006417	71123971	chr15	71123912	-	hs|15q23	NM_018357	chr15:71123971-71123912	NM_018357	Hs.416755
A_19_P00811837	2.73924	1.45378	2.73924	up			FALSE				128822282	chr8	128822223	-	hs|8q24.21		chr8:128822282-128822223
A_23_P399078	2.739	1.45365	2.739	up	TIMP metallopeptidase inhibitor 3	TIMP3	FALSE	Homo sapiens TIMP metallopeptidase inhibitor 3 (TIMP3), mRNA [NM_000362]	7078	GO:0031012|GO:0010951|GO:0005515|GO:0051045|GO:0071310|GO:0008191|GO:0005634|GO:0007601|GO:0046872|GO:0070062|GO:0005604	33258599	chr22	33258540	+	hs|22q12.3	NM_000362	chr22:33258540-33258599	NM_000362	Hs.644633
A_23_P77669	2.73747	1.45284	2.73747	up	zinc finger protein 821	ZNF821	FALSE	Homo sapiens zinc finger protein 821 (ZNF821), transcript variant 4, mRNA [NM_017530]	55565	GO:0006355|GO:0005634|GO:0003677|GO:0046872|GO:0006351	71893808	chr16	71893749	-	hs|16q22.2	NM_017530	chr16:71893808-71893749	NM_017530	Hs.744055
A_33_P3314176	2.73378	1.45089	2.73378	up	family with sequence similarity 46, member C	FAM46C	FALSE	Homo sapiens family with sequence similarity 46, member C (FAM46C), mRNA [NM_017709]	54855		118170942	chr1	118170883	+	hs|1p12	NM_017709	chr1:118170883-118170942	NM_017709	Hs.356216
A_23_P403335	2.73222	1.45007	2.73222	up	exophilin 5	EXPH5	FALSE	Homo sapiens exophilin 5 (EXPH5), mRNA [NM_015065]	23086	GO:0045921|GO:0017137|GO:0071985|GO:0050714|GO:0003334|GO:0006886|GO:0005768	108379859	chr11	108379800	-	hs|11q22.3	NM_015065	chr11:108379859-108379800	NM_015065	Hs.28540
A_23_P159539	2.73197	1.44994	2.73197	up	acetylserotonin O-methyltransferase-like	ASMTL	FALSE	Homo sapiens acetylserotonin O-methyltransferase-like (ASMTL), transcript variant 1, mRNA [NM_004192]	8623	GO:0008150|GO:0003674|GO:0005737|GO:0032259|GO:0008171	1522197	chrX	1522138	-	hs|Xp22.33	NM_004192	chrX:1522197-1522138	NM_004192	Hs.533514
A_23_P28263	2.73186	1.44988	2.73186	up	CTD (carboxy-terminal domain, RNA polymerase II, polypeptide A) small phosphatase 1	CTDSP1	FALSE	Homo sapiens CTD (carboxy-terminal domain, RNA polymerase II, polypeptide A) small phosphatase 1 (CTDSP1), transcript variant 1, mRNA [NM_021198]	58190	GO:0005515|GO:0006470|GO:0050768|GO:0045665|GO:0006357|GO:0005634|GO:0046872|GO:0070062|GO:0008420	219270660	chr2	219270601	+	hs|2q35	NM_021198	chr2:219270601-219270660	NM_021198	Hs.444468
A_19_P00801749	2.73131	1.44959	2.73131	up			FALSE				216617497	chr2	216617438	-	hs|2q35		chr2:216617497-216617438
A_33_P3358977	2.73065	1.44924	2.73065	up	ribonuclease H2, subunit C	RNASEH2C	FALSE	Homo sapiens ribonuclease H2, subunit C (RNASEH2C), mRNA [NM_032193]	84153	GO:0032299|GO:0005634|GO:0006401	65485203	chr11	65485144	-	hs|11q13.1	NM_032193	chr11:65485203-65485144	NM_032193	Hs.718438
A_23_P25150	2.73013	1.44897	2.73013	up	homeobox C9	HOXC9	FALSE	Homo sapiens homeobox C9 (HOXC9), mRNA [NM_006897]	3225	GO:0043565|GO:0006355|GO:0003700|GO:0048704|GO:0005634|GO:0009952|GO:0006351	54396671	chr12	54396612	+	hs|12q13.13	NM_006897	chr12:54396612-54396671	NM_006897	Hs.658823
A_33_P3306894	2.72746	1.44756	2.72746	up	KIAA1549-like	KIAA1549L	FALSE	Homo sapiens KIAA1549-like (KIAA1549L), mRNA [NM_012194]	25758	GO:0016021	33605046	chr11	33604987	+	hs|11p13	NM_012194	chr11:33604987-33605046	NM_012194	Hs.502266
A_23_P252052	2.72618	1.44688	2.72618	up	filamin A interacting protein 1-like	FILIP1L	FALSE	Homo sapiens filamin A interacting protein 1-like (FILIP1L), transcript variant 1, mRNA [NM_182909]	11259	GO:0008150|GO:0003674|GO:0005737|GO:0016020|GO:0005634	99567410	chr3	99567351	-	hs|3q12.1	NM_182909	chr3:99567410-99567351	NM_182909	Hs.104672
A_23_P90311	2.72602	1.4468	2.72602	up	toll-like receptor adaptor molecule 1	TICAM1	FALSE	Homo sapiens toll-like receptor adaptor molecule 1 (TICAM1), mRNA [NM_182919]	148022	GO:0005515|GO:0032755|GO:0043496|GO:0034142|GO:0030890|GO:0007249|GO:0045429|GO:0005829|GO:0032092|GO:0002756|GO:0051607|GO:0051092|GO:0006954|GO:0002281|GO:0031398|GO:0032481|GO:0004871|GO:0043123|GO:0031663|GO:0034138|GO:0019901|GO:0032760|GO:0002224|GO:0097190|GO:0045359|GO:0045087|GO:0035666|GO:0043330|GO:0010008|GO:0045080	4816054	chr19	4815995	-	hs|19p13.3	NM_182919	chr19:4816054-4815995	NM_182919	Hs.29344
A_24_P80532	2.72475	1.44612	2.72475	up	cyclin G2	CCNG2	FALSE	Homo sapiens cyclin G2 (CCNG2), mRNA [NM_004354]	901	GO:0007067|GO:0005737|GO:0051726|GO:0000075	78082859	chr4	78082710	+	hs|4q21.1	NM_004354	chr4:78082710-78082859	NM_004354	Hs.740456
A_23_P52647	2.72388	1.44566	2.72388	up	EH-domain containing 1	EHD1	FALSE	Homo sapiens EH-domain containing 1 (EHD1), transcript variant 2, mRNA [NM_006795]	10938	GO:0005515|GO:0048471|GO:0005886|GO:2001137|GO:0032456|GO:0003924|GO:0030139|GO:0006886|GO:0031175|GO:0034383|GO:0051260|GO:0031095|GO:0070062|GO:0005811|GO:0042632|GO:0017137|GO:0005509|GO:0010886|GO:0005525|GO:0005524|GO:0006897|GO:0006184|GO:0007596|GO:0031901|GO:0055038|GO:0010008	64620221	chr11	64620181	-	hs|11q13.1	NM_006795	chr11:64620221-64620181	NM_006795	Hs.523774
A_33_P3257222	2.72382	1.44563	2.72382	up	catechol-O-methyltransferase domain containing 1	COMTD1	FALSE	Homo sapiens catechol-O-methyltransferase domain containing 1 (COMTD1), mRNA [NM_144589]	118881	GO:0005739|GO:0016021|GO:0032259|GO:0008171	76993805	chr10	76993746	-	hs|10q22.2	NM_144589	chr10:76993805-76993746	NM_144589	Hs.355333
A_33_P3358295	2.72334	1.44538	2.72334	up	ankyrin repeat and BTB (POZ) domain containing 1	ABTB1	FALSE	Homo sapiens ankyrin repeat and BTB (POZ) domain containing 1 (ABTB1), transcript variant 1, mRNA [NM_032548]	80325	GO:0005737|GO:0005886|GO:0005730|GO:0003746|GO:0006414	127399432	chr3	127399373	+	hs|3q21.3	NM_032548	chr3:127399373-127399432	NM_032548	Hs.107812
A_23_P34144	2.72283	1.44511	2.72283	up	melanoma antigen family H, 1	MAGEH1	FALSE	Homo sapiens melanoma antigen family H, 1 (MAGEH1), mRNA [NM_014061]	28986	GO:0005737|GO:0006915	55479936	chrX	55479877	+	hs|Xp11.21	NM_014061	chrX:55479877-55479936	NM_014061	Hs.279819
A_23_P20722	2.72269	1.44503	2.72269	up	small nuclear RNA activating complex, polypeptide 4, 190kDa	SNAPC4	FALSE	Homo sapiens small nuclear RNA activating complex, polypeptide 4, 190kDa (SNAPC4), mRNA [NM_003086]	6621	GO:0010467|GO:0006355|GO:0003700|GO:0006366|GO:0009301|GO:0005634|GO:0003677|GO:0006383|GO:0019185|GO:0042796|GO:0003682|GO:0042795|GO:0005654	139270092	chr9	139270033	-	hs|9q34.3	NM_003086	chr9:139270092-139270033	NM_003086	Hs.113265
A_33_P3214481	2.71995	1.44358	2.71995	up	prolyl 4-hydroxylase, alpha polypeptide I	P4HA1	FALSE	Homo sapiens prolyl 4-hydroxylase, alpha polypeptide I (P4HA1), transcript variant 3, mRNA [NM_001142595]	5033	GO:0005739|GO:0005515|GO:0031418|GO:0005506|GO:0005783|GO:0030199|GO:0018401|GO:0005788|GO:0004656|GO:0016702|GO:0055114|GO:0043231	74767142	chr10	74767083	-	hs|10q22.1	NM_001142595	chr10:74767142-74767083	NM_001142595	Hs.500047
A_33_P3343220	2.71956	1.44337	2.71956	up	glycolipid transfer protein domain containing 1	GLTPD1	FALSE	Homo sapiens glycolipid transfer protein domain containing 1 (GLTPD1), mRNA [NM_001029885]	80772	GO:0005640|GO:0051861|GO:0005794|GO:0005543|GO:0005886|GO:0046836|GO:0005548|GO:0010008|GO:0005829	1264236	chr1	1264177	+	hs|1p36.33	NM_001029885	chr1:1264177-1264236	NM_001029885	Hs.515689
A_23_P139919	2.71463	1.44076	2.71463	up	carbohydrate (chondroitin 4) sulfotransferase 11	CHST11	FALSE	Homo sapiens carbohydrate (chondroitin 4) sulfotransferase 11 (CHST11), transcript variant 1, mRNA [NM_018413]	50515	GO:0043066|GO:0033037|GO:0007585|GO:0005975|GO:0001537|GO:0050659|GO:0048703|GO:0044281|GO:0009791|GO:0047756|GO:0016051|GO:0030206|GO:0048589|GO:0000139|GO:0002063|GO:0042127|GO:0016021|GO:0030204|GO:0030203|GO:0042733|GO:0030512	105151577	chr12	105151518	+	hs|12q23.3	NM_018413	chr12:105151518-105151577	NM_018413	Hs.17569
A_33_P3302305	2.71373	1.44028	2.71373	up	branched chain keto acid dehydrogenase E1, alpha polypeptide	BCKDHA	FALSE	Homo sapiens branched chain keto acid dehydrogenase E1, alpha polypeptide (BCKDHA), transcript variant 1, mRNA [NM_000709]	593	GO:0005739|GO:0005515|GO:0003863|GO:0034641|GO:0005759|GO:0016831|GO:0005947|GO:0009083|GO:0044281|GO:0046872|GO:0003826|GO:0055114	41930798	chr19	41930739	+	hs|19q13.2	NM_000709	chr19:41930739-41930798	NM_000709	Hs.433307
A_33_P3225843	2.71063	1.43863	2.71063	up	coiled-coil domain containing 149	CCDC149	FALSE	Homo sapiens coiled-coil domain containing 149 (CCDC149), transcript variant 1, mRNA [NM_173463]	91050		24809873	chr4	24809814	-	hs|4p15.2	NM_173463	chr4:24809873-24809814	NM_173463	Hs.106432
A_23_P152082	2.70653	1.43645	2.70653	up	spectrin, beta, non-erythrocytic 5	SPTBN5	FALSE	Homo sapiens spectrin, beta, non-erythrocytic 5 (SPTBN5), mRNA [NM_016642]	51332	GO:0008091|GO:0030036|GO:0034452|GO:0030507|GO:0003779|GO:0043621|GO:0051693|GO:0005829|GO:0045505|GO:0005737|GO:0016020|GO:0007411|GO:0007030|GO:0032391|GO:0051260|GO:0007041|GO:0019894|GO:0032029|GO:0070062	42142149	chr15	42142090	-	hs|15q15.1	NM_016642	chr15:42142149-42142090	NM_016642	Hs.709819
A_33_P3360611	2.70285	1.43448	2.70285	up	membrane protein, palmitoylated 2 (MAGUK p55 subfamily member 2)	MPP2	FALSE	Homo sapiens membrane protein, palmitoylated 2 (MAGUK p55 subfamily member 2) (MPP2), transcript variant 9, mRNA [NM_001278381]	4355	GO:0007165|GO:0016020|GO:0005887|GO:0046939|GO:0004385|GO:0030165	41952786	chr17	41952727	-	hs|17q21.31	NM_001278381	chr17:41952786-41952727	NM_001278381	Hs.514208
A_33_P3406090	2.70074	1.43336	2.70074	up			FALSE				155080397	chr7	155080338	-	hs|7q36.2		chr7:155080397-155080338
A_33_P3335935	2.70038	1.43316	2.70038	up	hematological and neurological expressed 1-like	HN1L	FALSE	Homo sapiens hematological and neurological expressed 1-like (HN1L), mRNA [NM_144570]	90861	GO:0005737|GO:0005886|GO:0005634	1749885	chr16	1749826	+	hs|16p13.3	NM_144570	chr16:1749826-1749885	NM_144570	Hs.513261
A_19_P00802885	2.69976	1.43283	2.69976	up			FALSE	AB002321 {Homo sapiens} (exp=-1; wgp=0; cg=0), partial (3%) [THC2501495]			132615615	chr12	132615556	+	hs|12q24.33		chr12:132615556-132615615
A_33_P3590673	2.69838	1.43209	2.69838	up	small nucleolar RNA host gene 18 (non-protein coding)	SNHG18	FALSE	Homo sapiens small nucleolar RNA host gene 18 (non-protein coding) (SNHG18), long non-coding RNA [NR_045196]	100505806		9550395	chr5	9550336	+	hs|5p15.31	NR_045196	chr5:9550336-9550395	NR_045196	Hs.34447
A_24_P337000	2.69811	1.43195	2.69811	up	tetratricopeptide repeat domain 7A	TTC7A	FALSE	Homo sapiens tetratricopeptide repeat domain 7A (TTC7A), transcript variant 2, mRNA [NM_020458]	57217	GO:0030097|GO:0006879	47303266	chr2	47303207	+	hs|2p21	NM_020458	chr2:47303207-47303266	NM_020458	Hs.370603
A_33_P3306898	2.69616	1.4309	2.69616	up	KIAA1549-like	KIAA1549L	FALSE	Homo sapiens KIAA1549-like (KIAA1549L), mRNA [NM_012194]	25758	GO:0016021	33689700	chr11	33689641	+	hs|11p13	NM_012194	chr11:33689641-33689700	NM_012194	Hs.502266
A_23_P428129	2.69294	1.42918	2.69294	up	cyclin-dependent kinase inhibitor 1C (p57, Kip2)	CDKN1C	FALSE	Homo sapiens cyclin-dependent kinase inhibitor 1C (p57, Kip2) (CDKN1C), transcript variant 1, mRNA [NM_000076]	1028	GO:0005515|GO:0033673|GO:0008285|GO:0071901|GO:0042551|GO:0050680|GO:0005634|GO:0000079|GO:0000122|GO:0001890|GO:0042326|GO:0005737|GO:0004861|GO:0007050|GO:0045893|GO:0000080|GO:0045892|GO:0030511	2904962	chr11	2904903	-	hs|11p15.4	NM_000076	chr11:2904962-2904903	NM_000076	Hs.106070
A_23_P334870	2.69253	1.42896	2.69253	up	transmembrane protein 217	TMEM217	FALSE	Homo sapiens transmembrane protein 217 (TMEM217), transcript variant 1, mRNA [NM_145316]	221468	GO:0016021	37180121	chr6	37180062	-	hs|6p21.2	NM_145316	chr6:37180121-37180062	NM_145316	Hs.520101
A_23_P157736	2.69093	1.4281	2.69093	up	phosphatidic acid phosphatase type 2 domain containing 3	PPAPDC3	FALSE	Homo sapiens phosphatidic acid phosphatase type 2 domain containing 3 (PPAPDC3), mRNA [NM_032728]	84814	GO:0016787|GO:0008152|GO:0005789|GO:0016021|GO:0010832|GO:0005635	134184637	chr9	134184578	+	hs|9q34.13	NM_032728	chr9:134184578-134184637	NM_032728	Hs.134292
A_24_P160413	2.69037	1.42781	2.69037	up	myotubularin related protein 9-like, pseudogene	MTMR9LP	FALSE	Homo sapiens myotubularin related protein 9-like, pseudogene (MTMR9LP), non-coding RNA [NR_026850]	339483		32697338	chr1	32697279	-	hs|1p35.1	NR_026850	chr1:32697338-32697279	NR_026850	Hs.471067
A_24_P330303	2.68775	1.4264	2.68775	up	FERM domain containing 6	FRMD6	FALSE	Homo sapiens FERM domain containing 6 (FRMD6), transcript variant 1, mRNA [NM_001042481]	122786	GO:0043296|GO:0003383|GO:0005737|GO:0032970|GO:0005886|GO:0034613|GO:0005856	52196687	chr14	52196628	+	hs|14q22.1	NM_001042481	chr14:52196628-52196687	NM_001042481	Hs.434914
A_23_P218654	2.68688	1.42593	2.68688	up	zinc finger, CCCH-type with G patch domain	ZGPAT	FALSE	Homo sapiens zinc finger, CCCH-type with G patch domain (ZGPAT), transcript variant 1, mRNA [NM_032527]	84619	GO:0043565|GO:0005515|GO:0003700|GO:0007175|GO:0005634|GO:0045892|GO:0046872|GO:0006351	62367467	chr20	62367408	+	hs|20q13.33	NM_032527	chr20:62367408-62367467	NM_032527	Hs.590868
A_33_P3360555	2.68381	1.42428	2.68381	up	zinc finger protein 444	ZNF444	FALSE	Homo sapiens zinc finger protein 444 (ZNF444), transcript variant 2, mRNA [NM_001253792]	55311	GO:0006366|GO:0006357|GO:0000981|GO:0005634|GO:0003677|GO:0046872	56672261	chr19	56672202	+	hs|19q13.43	NM_001253792	chr19:56672202-56672261	NM_001253792	Hs.24545
A_23_P163467	2.68157	1.42308	2.68157	up	chromosome 15 open reading frame 52	C15orf52	FALSE	Homo sapiens chromosome 15 open reading frame 52 (C15orf52), mRNA [NM_207380]	388115		40623743	chr15	40623684	-	hs|15q15.1	NM_207380	chr15:40623743-40623684	NM_207380	Hs.32433
A_23_P71880	2.67626	1.42022	2.67626	up	serine peptidase inhibitor, Kazal type 4	SPINK4	FALSE	Homo sapiens serine peptidase inhibitor, Kazal type 4 (SPINK4), mRNA [NM_014471]	27290	GO:0010951|GO:0004867|GO:0042493|GO:0005576	33248476	chr9	33246720	+	hs|9p13.3	NM_014471	chr9:33246720-33248476	NM_014471	Hs.555934
A_23_P48070	2.67198	1.41791	2.67198	up	inhibitor of growth family, member 4	ING4	FALSE	Homo sapiens inhibitor of growth family, member 4 (ING4), transcript variant 1, mRNA [NM_016162]	51147	GO:0005515|GO:0043065|GO:0008285|GO:0003713|GO:0006325|GO:0006915|GO:0005634|GO:0035064|GO:0043981|GO:0006260|GO:0043983|GO:0043982|GO:0043966|GO:0043984|GO:0000123|GO:0005654|GO:0007050|GO:0008270|GO:0006978|GO:0045892|GO:0045926|GO:0006473	6760128	chr12	6760069	-	hs|12p13.31	NM_016162	chr12:6760128-6760069	NM_016162	Hs.524210
A_23_P130064	2.67168	1.41775	2.67168	up	SNF8, ESCRT-II complex subunit	SNF8	FALSE	Homo sapiens SNF8, ESCRT-II complex subunit (SNF8), mRNA [NM_007241]	11267	GO:0005515|GO:0005667|GO:0006357|GO:0005634|GO:0015031|GO:0006351|GO:0042803|GO:0005829|GO:0016197|GO:0031902|GO:0061024|GO:0008134|GO:0070062	47007918	chr17	47007859	-	hs|17q21.32	NM_007241	chr17:47007918-47007859	NM_007241	Hs.127249
A_24_P29733	2.6692	1.41641	2.6692	up	cyclin-dependent kinase 14	CDK14	FALSE	Homo sapiens cyclin-dependent kinase 14 (CDK14), transcript variant 2, mRNA [NM_012395]	5218	GO:0005515|GO:0005886|GO:0030332|GO:0005634|GO:0005524|GO:0060828|GO:0005829|GO:0005737|GO:0000086|GO:0000308|GO:0006468|GO:0016055|GO:0004693|GO:0051301	90839323	chr7	90839264	+	hs|7q21.13	NM_012395	chr7:90839264-90839323	NM_012395	Hs.258576
A_19_P00322941	2.66843	1.41599	2.66843	up			FALSE	Homo sapiens mRNA; cDNA DKFZp686L22126 (from clone DKFZp686L22126). [BX640700]			148793454	chr5	148793395	+	hs|5q32		chr5:148793395-148793454		Hs.519666
A_23_P350617	2.66754	1.41551	2.66754	up	klotho beta	KLB	FALSE	Homo sapiens klotho beta (KLB), mRNA [NM_175737]	152831	GO:0005515|GO:0008286|GO:0008284|GO:0048011|GO:0005886|GO:0005975|GO:0017134|GO:0048015|GO:0004553|GO:0007173|GO:0008543|GO:0045087|GO:0016021|GO:0090080|GO:0038095	39450181	chr4	39450122	+	hs|4p14	NM_175737	chr4:39450122-39450181	NM_175737	Hs.90756
A_23_P143845	2.66697	1.4152	2.66697	up	TCDD-inducible poly(ADP-ribose) polymerase	TIPARP	FALSE	Homo sapiens TCDD-inducible poly(ADP-ribose) polymerase (TIPARP), transcript variant 2, mRNA [NM_015508]	25976	GO:0030097|GO:0006807|GO:0045732|GO:0001822|GO:0008209|GO:0048705|GO:0005634|GO:0009791|GO:0046872|GO:0035326|GO:0003950|GO:0006471|GO:0008210|GO:0008585|GO:0071407|GO:0060325|GO:0048745|GO:0010629|GO:0060021|GO:0044236|GO:0048008|GO:0001570	156424369	chr3	156424310	+	hs|3q25.31	NM_015508	chr3:156424310-156424369	NM_015508	Hs.744050
A_23_P12635	2.66512	1.4142	2.66512	up	F-box and leucine-rich repeat protein 15	FBXL15	FALSE	Homo sapiens F-box and leucine-rich repeat protein 15 (FBXL15), mRNA [NM_024326]	79176	GO:0005515|GO:0030513|GO:0005737|GO:0004842|GO:0016567|GO:0000086|GO:0030282|GO:0009953|GO:0031146|GO:0019005	104182845	chr10	104182786	+	hs|10q24.32	NM_024326	chr10:104182786-104182845	NM_024326	Hs.380081
A_33_P3298024	2.66445	1.41384	2.66445	up	ATP-binding cassette, sub-family C (CFTR/MRP), member 3	ABCC3	FALSE	Homo sapiens ATP-binding cassette, sub-family C (CFTR/MRP), member 3 (ABCC3), transcript variant 2, mRNA [NM_001144070]	8714	GO:0016020|GO:0006200|GO:0005886|GO:0005887|GO:0015721|GO:0006810|GO:0042626|GO:0008514|GO:0008206|GO:0044281|GO:0055085|GO:0005524	48745279	chr17	48745220	+	hs|17q21.33	NM_001144070	chr17:48745220-48745279	NM_001144070	Hs.463421
A_33_P3276693	2.66173	1.41237	2.66173	up	placental growth factor	PGF	FALSE	Homo sapiens placental growth factor (PGF), transcript variant 1, mRNA [NM_002632]	5228	GO:0005515|GO:0048010|GO:0001666|GO:0001658|GO:0007565|GO:0008284|GO:0046982|GO:0042493|GO:0031100|GO:0007267|GO:0002040|GO:0005576|GO:0060688|GO:0005615|GO:0045766|GO:0042803|GO:0032870|GO:0030154|GO:0007165|GO:0016020|GO:0001938|GO:0051781|GO:0008083|GO:0008201	75408599	chr14	75408540	-	hs|14q24.3	NM_002632	chr14:75408599-75408540	NM_002632	Hs.252820
A_23_P6615	2.66007	1.41147	2.66007	up	carboxypeptidase B1 (tissue)	CPB1	FALSE	Homo sapiens carboxypeptidase B1 (tissue) (CPB1), mRNA [NM_001871]	1360	GO:0006508|GO:0004180|GO:0008270|GO:0005576|GO:0004181	148563380	chr3	148563321	+	hs|3q24	NM_001871	chr3:148563321-148563380	NM_001871	Hs.477891
A_24_P357266	2.65944	1.41112	2.65944	up	gastrin-releasing peptide receptor	GRPR	FALSE	Homo sapiens gastrin-releasing peptide receptor (GRPR), mRNA [NM_005314]	2925	GO:0004946|GO:0031989|GO:0007186|GO:0005886|GO:0008283|GO:0005887|GO:0042127|GO:0008528	16171110	chrX	16171051	+	hs|Xp22.2	NM_005314	chrX:16171051-16171110	NM_005314	Hs.567282
A_23_P340263	2.65872	1.41073	2.65872	up	ring finger protein 175	RNF175	FALSE	Homo sapiens ring finger protein 175 (RNF175), mRNA [NM_173662]	285533	GO:0008270|GO:0016021	154636721	chr4	154633710	-	hs|4q31.3	NM_173662	chr4:154636721-154633710	NM_173662	Hs.388364
A_23_P13382	2.65797	1.41032	2.65797	up	lymphocyte-specific protein 1	LSP1	FALSE	Homo sapiens lymphocyte-specific protein 1 (LSP1), transcript variant 3, mRNA [NM_001013254]	4046	GO:0007165|GO:0006968|GO:0005886|GO:0006928|GO:0003779|GO:0004871|GO:0015629|GO:0070062	1913423	chr11	1913364	+	hs|11p15.5	NM_001013254	chr11:1913364-1913423	NM_001013254	Hs.56729
A_33_P3230688	2.65546	1.40896	2.65546	up	cyclin-dependent kinase 10	CDK10	FALSE	Homo sapiens cyclin-dependent kinase 10 (CDK10), transcript variant a, mRNA [NM_052988]	8558	GO:0005515|GO:0007049|GO:0008285|GO:0006468|GO:0007089|GO:0005524|GO:0004693	89762751	chr16	89762692	+	hs|16q24.3	NM_052988	chr16:89762692-89762751	NM_052988	Hs.699177
A_23_P83045	2.65542	1.40894	2.65542	up	valosin containing protein	VCP	FALSE	Homo sapiens valosin containing protein (VCP), mRNA [NM_007126]	7415	GO:0005515|GO:0048471|GO:0045732|GO:0016567|GO:0006200|GO:0005783|GO:0032436|GO:0005634|GO:0032403|GO:0019985|GO:0045184|GO:0043231|GO:0042802|GO:0030968|GO:0005829|GO:0006302|GO:0008289|GO:0005737|GO:0031334|GO:0035800|GO:0051260|GO:0016887|GO:0070062|GO:0018279|GO:0005811|GO:0000836|GO:0000502|GO:0006919|GO:0030970|GO:0019903|GO:0019904|GO:0035861|GO:0005730|GO:0005102|GO:0042981|GO:0030433|GO:…	35057026	chr9	35056967	-	hs|9p13.3	NM_007126	chr9:35057026-35056967	NM_007126	Hs.529782
A_23_P211631	2.65508	1.40876	2.65508	up	fibulin 1	FBLN1	FALSE	Homo sapiens fibulin 1 (FBLN1), transcript variant D, mRNA [NM_006486]	2192	GO:0007566|GO:0005509|GO:0005578|GO:0005576|GO:0005615|GO:0005604|GO:0016504|GO:0031012|GO:0010952|GO:0030198|GO:0016032|GO:0005201|GO:0070062	45996992	chr22	45996933	+	hs|22q13.31	NM_006486	chr22:45996933-45996992	NM_006486	Hs.24601
A_23_P204801	2.65441	1.40839	2.65441	up	solute carrier family 41 (magnesium transporter), member 2	SLC41A2	FALSE	Homo sapiens solute carrier family 41 (magnesium transporter), member 2 (SLC41A2), mRNA [NM_032148]	84102	GO:0005886|GO:0008324|GO:0016021|GO:0055085|GO:0006812	105198910	chr12	105198851	-	hs|12q23.3	NM_032148	chr12:105198910-105198851	NM_032148	Hs.577463
A_33_P3244283	2.6524	1.4073	2.6524	up	calcium/calmodulin-dependent protein kinase II inhibitor 2	CAMK2N2	FALSE	Homo sapiens calcium/calmodulin-dependent protein kinase II inhibitor 2 (CAMK2N2), mRNA [NM_033259]	94032	GO:0019901|GO:0008427|GO:0005634|GO:0006469|GO:0005829	183977062	chr3	183977003	-	hs|3q27.1	NM_033259	chr3:183977062-183977003	NM_033259	Hs.585003
A_33_P3339070	2.65156	1.40684	2.65156	up	long intergenic non-protein coding RNA 704	LINC00704	FALSE	Homo sapiens long intergenic non-protein coding RNA 704 (LINC00704), long non-coding RNA [NR_024475]	100216001		4692436	chr10	4692377	-	hs|10p15.1		chr10:4692436-4692377	NR_024475	Hs.634869
A_24_P42681	2.65128	1.40669	2.65128	up	proteasome (prosome, macropain) 26S subunit, non-ATPase, 2	PSMD2	FALSE	Homo sapiens proteasome (prosome, macropain) 26S subunit, non-ATPase, 2 (PSMD2), transcript variant 1, mRNA [NM_002808]	5708	GO:0005515|GO:0002474|GO:0010467|GO:0044281|GO:0031145|GO:0005829|GO:0034641|GO:0000082|GO:0016032|GO:0030234|GO:0070062|GO:0006977|GO:0000209|GO:0000502|GO:0043066|GO:0005838|GO:0016070|GO:0042176|GO:0016071|GO:0006521|GO:0051437|GO:0042590|GO:0006915|GO:0042981|GO:0051436|GO:0051439|GO:0002479|GO:0005654|GO:0022624|GO:0000278	184023629	chr3	184023570	+	hs|3q27.1	NM_002808	chr3:184023570-184023629	NM_002808	Hs.518464
A_23_P52610	2.65122	1.40666	2.65122	up	damage-specific DNA binding protein 2, 48kDa	DDB2	FALSE	Homo sapiens damage-specific DNA binding protein 2, 48kDa (DDB2), mRNA [NM_000107]	1643	GO:0000209|GO:0005515|GO:0035518|GO:0004842|GO:0003677|GO:0051865|GO:0003684|GO:0043234|GO:0006281|GO:0006290|GO:0070914|GO:0005654|GO:0031465|GO:0006289|GO:0000718|GO:0009411	47260682	chr11	47260623	+	hs|11p11.2	NM_000107	chr11:47260623-47260682	NM_000107	Hs.700338
A_24_P52921	2.64915	1.40553	2.64915	up	branched chain amino-acid transaminase 1, cytosolic	BCAT1	FALSE	Homo sapiens branched chain amino-acid transaminase 1, cytosolic (BCAT1), transcript variant 1, mRNA [NM_005504]	586	GO:0008283|GO:0004084|GO:0052656|GO:0052654|GO:0052655|GO:0009083|GO:0044281|GO:0005829|GO:0042802|GO:0005739|GO:0034641|GO:0000082|GO:0009082	24995040	chr12	24989496	-	hs|12p12.1	NM_005504	chr12:24995040-24989496	NM_005504	Hs.438993
A_32_P101570	2.64656	1.40412	2.64656	up	transmembrane phosphoinositide 3-phosphatase and tensin homolog 2 pseudogene 5	TPTE2P5	FALSE	Homo sapiens transmembrane phosphoinositide 3-phosphatase and tensin homolog 2 pseudogene 5 (TPTE2P5), transcript variant 1, non-coding RNA [NR_038258]	100616668		41371311	chr13	41371252	-	hs|13q14.11	NR_038258	chr13:41371311-41371252	NR_038258	Hs.660718
A_24_P481783	2.64354	1.40247	2.64354	up	ubiquitin associated protein 1-like	UBAP1L	FALSE	Homo sapiens ubiquitin associated protein 1-like (UBAP1L), mRNA [NM_001163692]	390595		65385408	chr15	65385349	-	hs|15q22.31	NM_001163692	chr15:65385408-65385349	NM_001163692	Hs.659256
A_32_P310335	2.6424	1.40185	2.6424	up	junctional adhesion molecule 2	JAM2	FALSE	Homo sapiens junctional adhesion molecule 2 (JAM2), transcript variant 1, mRNA [NM_021219]	58494	GO:0005515|GO:0016337|GO:0007162|GO:0046982|GO:0005886|GO:0030198|GO:0007596|GO:0005887|GO:0005923|GO:0050900	27089813	chr21	27089754	+	hs|21q21.3	NM_021219	chr21:27089754-27089813	NM_021219	Hs.517227
A_33_P3248644	2.642	1.40163	2.642	up	glutaminyl-tRNA synthetase	QARS	FALSE	Homo sapiens glutaminyl-tRNA synthetase (QARS), transcript variant 1, mRNA [NM_005051]	5859	GO:0010467|GO:0006425|GO:0005737|GO:0005759|GO:0004819|GO:0005524|GO:0006418|GO:0005829	49133429	chr3	49133370	-	hs|3p21.31	NM_005051	chr3:49133429-49133370	NM_005051	Hs.79322
A_33_P3398143	2.63971	1.40038	2.63971	up			FALSE	Q59H50_HUMAN (Q59H50) Integrin beta chain, beta 2 variant (Fragment), partial (11%) [THC2546843]			46327961	chr21	46327902	-	hs|21q22.3		chr21:046327961-046327902
A_23_P21706	2.63896	1.39997	2.63896	up	CTP synthase 1	CTPS1	FALSE	Homo sapiens CTP synthase 1 (CTPS1), mRNA [NM_001905]	1503	GO:0006241|GO:0006139|GO:0015949|GO:0042493|GO:0055086|GO:0044281|GO:0005575|GO:0044210|GO:0005524|GO:0003883|GO:0006541|GO:0005829	41478142	chr1	41478082	+	hs|1p34.2	NM_001905	chr1:41478082-41478142	NM_001905	Hs.473087
A_23_P380208	2.63871	1.39983	2.63871	up	ventricular zone expressed PH domain-containing 1	VEPH1	FALSE	Homo sapiens ventricular zone expressed PH domain-containing 1 (VEPH1), transcript variant 1, mRNA [NM_024621]	79674	GO:0005886	156978988	chr3	156978929	-	hs|3q25.31	NM_024621	chr3:156978988-156978929	NM_024621	Hs.658046
A_23_P144071	2.63772	1.39929	2.63772	up	collagen, type VII, alpha 1	COL7A1	FALSE	Homo sapiens collagen, type VII, alpha 1 (COL7A1), mRNA [NM_000094]	1294	GO:0005515|GO:0004867|GO:0005590|GO:0005576|GO:0005615|GO:0042802|GO:0005604|GO:0031012|GO:0010951|GO:0008544|GO:0022617|GO:0030198|GO:0030574|GO:0005788|GO:0007155	48602588	chr3	48602401	-	hs|3p21.31	NM_000094	chr3:48602588-48602401	NM_000094	Hs.476218
A_24_P290286	2.63751	1.39918	2.63751	up	prolyl 4-hydroxylase, alpha polypeptide III	P4HA3	FALSE	Homo sapiens prolyl 4-hydroxylase, alpha polypeptide III (P4HA3), transcript variant 1, mRNA [NM_182904]	283208	GO:0031418|GO:0005506|GO:0005788|GO:0004656|GO:0019511|GO:0016702|GO:0055114	73980697	chr11	73979228	-	hs|11q13.4	NM_182904	chr11:73980697-73979228	NM_182904	Hs.660541
A_23_P156310	2.63716	1.39899	2.63716	up	S-phase kinase-associated protein 2, E3 ubiquitin protein ligase	SKP2	FALSE	Homo sapiens S-phase kinase-associated protein 2, E3 ubiquitin protein ligase (SKP2), transcript variant 2, mRNA [NM_032637]	6502	GO:0000209|GO:0005515|GO:0004842|GO:0071460|GO:0016235|GO:0008283|GO:0005730|GO:0005634|GO:0048661|GO:0031145|GO:0042802|GO:0005829|GO:0000082|GO:0005737|GO:0000086|GO:0051726|GO:0033148|GO:0005654|GO:0000278|GO:0019005	36170531	chr5	36170472	+	hs|5p13.2	NM_032637	chr5:36170472-36170531	NM_032637	Hs.23348
A_23_P212608	2.63686	1.39882	2.63686	up	calsyntenin 2	CLSTN2	FALSE	Homo sapiens calsyntenin 2 (CLSTN2), mRNA [NM_022131]	64084	GO:0000139|GO:0045211|GO:0005509|GO:0005789|GO:0016021|GO:0007156	140286438	chr3	140286379	+	hs|3q23	NM_022131	chr3:140286379-140286438	NM_022131	Hs.158529
A_23_P111240	2.63518	1.3979	2.63518	up	phosphatase and actin regulator 2	PHACTR2	FALSE	Homo sapiens phosphatase and actin regulator 2 (PHACTR2), transcript variant 3, mRNA [NM_014721]	9749	GO:0005515|GO:0004864|GO:0003779|GO:0043086	144146288	chr6	144146229	+	hs|6q24.2	NM_014721	chr6:144146229-144146288	NM_014721	Hs.102471
A_23_P32233	2.63502	1.39781	2.63502	up	Kruppel-like factor 4 (gut)	KLF4	FALSE	Homo sapiens Kruppel-like factor 4 (gut) (KLF4), mRNA [NM_004235]	9314	GO:0000987|GO:0005515|GO:0000790|GO:0001190|GO:0003700|GO:0070301|GO:0006366|GO:0044212|GO:0003690|GO:0043551|GO:0090051|GO:0034115|GO:0045444|GO:0046985|GO:0070373|GO:0051247|GO:0045415|GO:0060761|GO:0014067|GO:0000122|GO:0031077|GO:0032270|GO:0008270|GO:0045595|GO:0045893|GO:0045892|GO:0001010|GO:0051898|GO:0008285|GO:0005634|GO:0045429|GO:0048730|GO:0045944|GO:0001085|GO:0035166|GO:0032526|GO:…	110248108	chr9	110248049	-	hs|9q31.2	NM_004235	chr9:110248108-110248049	NM_004235	Hs.376206
A_33_P3311403	2.63353	1.397	2.63353	up	murine retrovirus integration site 1 homolog	MRVI1	FALSE	Homo sapiens murine retrovirus integration site 1 homolog (MRVI1), transcript variant 2, mRNA [NM_130385]	10335	GO:0005515|GO:0048471|GO:0016529|GO:0007596|GO:0005789|GO:0016021|GO:0031095	10594698	chr11	10594639	-	hs|11p15.4	NM_130385	chr11:10594698-10594639	NM_130385	Hs.501898
A_23_P320578	2.63154	1.39591	2.63154	up	regulator of G-protein signaling 16	RGS16	FALSE	Homo sapiens regulator of G-protein signaling 16 (RGS16), mRNA [NM_002928]	6004	GO:0043547|GO:0005515|GO:0005516|GO:0005737|GO:0008277|GO:0005886|GO:0038032|GO:0007601|GO:0005096	182567930	chr1	182567871	-	hs|1q25.3	NM_002928	chr1:182567930-182567871	NM_002928	Hs.413297
A_33_P3391076	2.63139	1.39582	2.63139	up	muscleblind-like splicing regulator 2	MBNL2	FALSE	Homo sapiens muscleblind-like splicing regulator 2 (MBNL2), transcript variant 3, mRNA [NM_207304]	10150	GO:0008380|GO:0006397|GO:0005737|GO:0000381|GO:0043484|GO:0005634|GO:0046872	97999196	chr13	97999137	+	hs|13q32.1	NM_207304	chr13:97999137-97999196	NM_207304	Hs.657347
A_33_P3394183	2.627	1.39342	2.627	up	zinc finger protein 324B	ZNF324B	FALSE	Homo sapiens zinc finger protein 324B (ZNF324B), mRNA [NM_207395]	388569	GO:0006355|GO:0005634|GO:0003677|GO:0046872|GO:0006351	58969157	chr19	58969098	+	hs|19q13.43	NM_207395	chr19:58969098-58969157	NM_207395	Hs.186970
A_33_P3409154	2.62688	1.39335	2.62688	up	solute carrier family 22, member 23	SLC22A23	FALSE	Homo sapiens solute carrier family 22, member 23 (SLC22A23), transcript variant 1, mRNA [NM_015482]	63027	GO:0022857|GO:0016021|GO:0055085|GO:0006811	3273134	chr6	3273075	-	hs|6p25.2	NM_015482	chr6:3273134-3273075	NM_015482	Hs.713588
A_24_P65060	2.62282	1.39112	2.62282	up	mex-3 RNA binding family member B	MEX3B	FALSE	Homo sapiens mex-3 RNA binding family member B (MEX3B), mRNA [NM_032246]	84206	GO:0005737|GO:0046777|GO:0000932|GO:0005509|GO:0005730|GO:0008270|GO:0006468|GO:0005634	82335037	chr15	82334978	-	hs|15q25.2	NM_032246	chr15:82335037-82334978	NM_032246	Hs.104744
A_32_P84009	2.62125	1.39025	2.62125	up	CKLF-like MARVEL transmembrane domain containing 4	CMTM4	FALSE	Homo sapiens CKLF-like MARVEL transmembrane domain containing 4 (CMTM4), transcript variant 2, mRNA [NM_181521]	146223	GO:0006935|GO:0016021|GO:0005615|GO:0005125	66648837	chr16	66648778	-	hs|16q21	NM_181521	chr16:66648837-66648778	NM_181521	Hs.643961
A_33_P3400843	2.62108	1.39016	2.62108	up	complement component 1, q subcomponent-like 4	C1QL4	FALSE	Homo sapiens complement component 1, q subcomponent-like 4 (C1QL4), mRNA [NM_001008223]	338761	GO:0005581|GO:0005576	49726319	chr12	49726260	-	hs|12q13.12	NM_001008223	chr12:49726319-49726260	NM_001008223	Hs.380386
A_33_P3224307	2.61964	1.38937	2.61964	up	small Cajal body-specific RNA 12	SCARNA12	FALSE	Homo sapiens small Cajal body-specific RNA 12 (SCARNA12), guide RNA [NR_003010]	677777		7076683	chr12	7076624	-	hs|12p13.31	NR_003010	chr12:7076683-7076624	NR_003010	Hs.689636
A_23_P55706	2.61764	1.38826	2.61764	up	v-rel avian reticuloendotheliosis viral oncogene homolog B	RELB	FALSE	Homo sapiens v-rel avian reticuloendotheliosis viral oncogene homolog B (RELB), mRNA [NM_006509]	5971	GO:0005515|GO:0006355|GO:0003700|GO:0005815|GO:0003714|GO:0005730|GO:0005634|GO:0003677|GO:0006351|GO:0005829|GO:0010628|GO:0005737|GO:0045063|GO:0019882|GO:0043011	45541444	chr19	45541385	+	hs|19q13.32	NM_006509	chr19:45541385-45541444	NM_006509	Hs.654402
A_33_P3222937	2.61756	1.38822	2.61756	up	transmembrane protein 214	TMEM214	FALSE	Homo sapiens transmembrane protein 214 (TMEM214), transcript variant 1, mRNA [NM_017727]	54867	GO:0005881|GO:0005789|GO:0006915|GO:0016021	27264561	chr2	27264502	+	hs|2p23.3	NM_017727	chr2:27264502-27264561	NM_017727	Hs.533934
A_23_P388168	2.61661	1.3877	2.61661	up	RAB3B, member RAS oncogene family	RAB3B	FALSE	Homo sapiens RAB3B, member RAS oncogene family (RAB3B), mRNA [NM_002867]	5865	GO:0048471|GO:0005886|GO:0007264|GO:0005525|GO:0015031|GO:0031982|GO:0005829|GO:0008021|GO:0018125|GO:0005737|GO:0019882|GO:0051586|GO:0017157|GO:0019003|GO:0030141|GO:0070062	52385367	chr1	52385308	-	hs|1p32.3	NM_002867	chr1:52385367-52385308	NM_002867	Hs.123072
A_23_P165722	2.61592	1.38732	2.61592	up	eukaryotic translation initiation factor 4E family member 2	EIF4E2	FALSE	Homo sapiens eukaryotic translation initiation factor 4E family member 2 (EIF4E2), transcript variant 1, mRNA [NM_004846]	9470	GO:0017148|GO:0005515|GO:0000339|GO:0019221|GO:0003743|GO:0001701|GO:0031625|GO:0008135|GO:0006413|GO:0005845|GO:0005829	233433852	chr2	233433793	+	hs|2q37.1	NM_004846	chr2:233433793-233433852	NM_004846	Hs.292026
A_23_P4572	2.61444	1.3865	2.61444	up	myosin, light chain 12A, regulatory, non-sarcomeric	MYL12A	FALSE	Homo sapiens myosin, light chain 12A, regulatory, non-sarcomeric (MYL12A), mRNA [NM_006471]	10627	GO:0005515|GO:0030018|GO:0001725|GO:0072661|GO:0008360|GO:0035254|GO:0005509|GO:0016460|GO:0070062	3256040	chr18	3255981	+	hs|18p11.31	NM_006471	chr18:3255981-3256040	NM_006471	Hs.190086
A_24_P151121	2.61443	1.3865	2.61443	up	alpha-1-B glycoprotein	A1BG	FALSE	alpha-1-B glycoprotein [Source:HGNC Symbol;Acc:5] [ENST00000596924]	1	GO:0008150|GO:0003674|GO:0072562|GO:0005576|GO:0005615|GO:0070062	58857206	chr19	58857147	-	hs|19q13.43	EU794585	chr19:58857206-58857147		Hs.529161
A_33_P3393350	2.61383	1.38616	2.61383	up	ras homolog family member T2	RHOT2	FALSE	Homo sapiens ras homolog family member T2 (RHOT2), mRNA [NM_138769]	89941	GO:0005515|GO:0051056|GO:0019725|GO:0005886|GO:0007264|GO:0005509|GO:0003924|GO:0005525|GO:0005829|GO:0006184|GO:0047497|GO:0031307|GO:0070062	724170	chr16	724111	+	hs|16p13.3	NM_138769	chr16:724111-724170	NM_138769	Hs.513242
A_23_P121702	2.61284	1.38562	2.61284	up	OCIA domain containing 2	OCIAD2	FALSE	Homo sapiens OCIA domain containing 2 (OCIAD2), transcript variant 1, mRNA [NM_001014446]	132299	GO:0005743|GO:0005768	48887525	chr4	48887466	-	hs|4p11	NM_001014446	chr4:48887525-48887466	NM_001014446	Hs.95835
A_32_P94667	2.61124	1.38474	2.61124	up	phosphodiesterase 4D interacting protein	PDE4DIP	FALSE	Homo sapiens phosphodiesterase 4D interacting protein (PDE4DIP), transcript variant 1, mRNA [NM_014644]	9659	GO:0005515|GO:0005813|GO:0005737|GO:0005794|GO:0005634|GO:0030016|GO:0019899|GO:0043623	144852247	chr1	144852188	-	hs|1q21.1	NM_014644	chr1:144852247-144852188	NM_014644	Hs.731111
A_23_P158096	2.61111	1.38467	2.61111	up	collagen, type XXVII, alpha 1	COL27A1	FALSE	collagen, type XXVII, alpha 1 [Source:HGNC Symbol;Acc:22986] [ENST00000468565]	85301	GO:0030198|GO:0005788|GO:0005576|GO:0005583|GO:0046872|GO:0005201	117073797	chr9	117073738	+	hs|9q32	XM_006717308	chr9:117073738-117073797	XM_006717308	Hs.494892
A_33_P3348887	2.61032	1.38423	2.61032	up	pre-B-cell leukemia homeobox 3	PBX3	FALSE	Homo sapiens pre-B-cell leukemia homeobox 3 (PBX3), transcript variant 1, mRNA [NM_006195]	5090	GO:0007388|GO:0005667|GO:0008344|GO:0006355|GO:0003700|GO:0007387|GO:0007585|GO:0005634|GO:0006351|GO:0021516|GO:0043565|GO:0002087|GO:0048666	128728268	chr9	128728209	+	hs|9q33.3	NM_006195	chr9:128728209-128728268	NM_006195	Hs.428027
A_23_P136355	2.60937	1.3837	2.60937	up	hedgehog acyltransferase	HHAT	FALSE	Homo sapiens hedgehog acyltransferase (HHAT), transcript variant 1, mRNA [NM_018194]	55733	GO:0018345|GO:0016409|GO:0005789|GO:0007275|GO:0016021|GO:0005525|GO:0007224	210849400	chr1	210849341	+	hs|1q32.2	NM_018194	chr1:210849341-210849400	NM_018194	Hs.58650
A_33_P3240200	2.60598	1.38183	2.60598	up	deleted in primary ciliary dyskinesia homolog (mouse)	DPCD	FALSE	Homo sapiens deleted in primary ciliary dyskinesia homolog (mouse) (DPCD), mRNA [NM_015448]	25911	GO:0007368|GO:0021670|GO:0003351|GO:0060972|GO:0005634|GO:0030317|GO:0007283|GO:0021678	103369409	chr10	103369350	+	hs|10q24.32	NM_015448	chr10:103369350-103369409	NM_015448	Hs.658128
A_23_P82748	2.60407	1.38077	2.60407	up	enhancer of yellow 2 homolog (Drosophila)	ENY2	FALSE	Homo sapiens enhancer of yellow 2 homolog (Drosophila) (ENY2), transcript variant 1, mRNA [NM_020189]	56943	GO:0016578|GO:0070390|GO:0006368|GO:0030374|GO:0006406|GO:0005643|GO:0000124|GO:0003713|GO:0006325|GO:0071819|GO:0045893|GO:0015031	110355741	chr8	110355682	+	hs|8q23.1	NM_020189	chr8:110355682-110355741	NM_020189	Hs.492555
A_33_P3419785	2.604	1.38073	2.604	up	BCL2/adenovirus E1B 19kDa interacting protein 3	BNIP3	FALSE	Homo sapiens BCL2/adenovirus E1B 19kDa interacting protein 3 (BNIP3), mRNA [NM_004052]	664	GO:0005515|GO:0008219|GO:0048102|GO:0070301|GO:0005783|GO:0005741|GO:0005634|GO:0005635|GO:0090141|GO:0051402|GO:0030425|GO:0042803|GO:0042802|GO:0005739|GO:0051607|GO:0005737|GO:0043068|GO:0043243|GO:0071279|GO:0090200|GO:0016032|GO:0046902|GO:0001666|GO:0043066|GO:0031966|GO:0043065|GO:0046982|GO:0072593|GO:0071456|GO:0006915|GO:0035694|GO:0043653|GO:0051020|GO:0045837|GO:0010637|GO:0050873|GO:…	133781940	chr10	133781881	-	hs|10q26.3	NM_004052	chr10:133781940-133781881	NM_004052	Hs.144873
A_33_P3261828	2.60242	1.37986	2.60242	up	ADAMTS7 pseudogene 1	ADAMTS7P1	FALSE	Homo sapiens ADAMTS7 pseudogene 1 (ADAMTS7P1), non-coding RNA [NR_045529]	390660		82623843	chr15	82623784	+	hs|15q25.2	NR_045529	chr15:82623784-82623843	NR_045529	Hs.569516
A_23_P389102	2.60203	1.37964	2.60203	up	myosin ID	MYO1D	FALSE	Homo sapiens myosin ID (MYO1D), mRNA [NM_015194]	4642	GO:0005516|GO:0006200|GO:0003779|GO:0016459|GO:0005524|GO:0030898|GO:0005790|GO:0000146|GO:0010923|GO:0030673|GO:0005768|GO:0048306|GO:0070062	30819891	chr17	30819832	-	hs|17q11.2	NM_015194	chr17:30819891-30819832	NM_015194	Hs.602063
A_19_P00323789	2.60176	1.37949	2.60176	up			FALSE				156958696	chr3	156958637	-	hs|3q25.31		chr3:156958696-156958637
A_24_P237613	2.60031	1.37868	2.60031	up	ubiquitin specific peptidase 12	USP12	FALSE	Homo sapiens ubiquitin specific peptidase 12 (USP12), mRNA [NM_182488]	219333	GO:0005515|GO:0004197|GO:0006511|GO:0016579|GO:0004843|GO:0005575|GO:0004221	27643088	chr13	27643029	-	hs|13q12.13	NM_182488	chr13:27643088-27643029	NM_182488	Hs.42400
A_19_P00812050	2.6002	1.37862	2.6002	up		XLOC_003482	FALSE	BROAD Institute lincRNA (XLOC_003482), lincRNA [TCONS_00008017]			26790621	chr4	26790562	+	hs|4p15.2		chr4:26790562-26790621
A_23_P74950	2.60018	1.37861	2.60018	up	regulator of chromosome condensation 2	RCC2	FALSE	Homo sapiens regulator of chromosome condensation 2 (RCC2), transcript variant 1, mRNA [NM_018715]	55920	GO:0005515|GO:0008017|GO:0030334|GO:0051987|GO:0005874|GO:0005730|GO:0030496|GO:0034506|GO:0051895|GO:0005829|GO:0048365|GO:0072356|GO:0007067|GO:0010971|GO:0007229|GO:0048041|GO:1900025|GO:0007032|GO:0000278|GO:0034260	17733553	chr1	17733494	-	hs|1p36.13	NM_018715	chr1:17733553-17733494	NM_018715	Hs.380857
A_33_P3321050	2.59932	1.37813	2.59932	up	phosphatase and actin regulator 2	PHACTR2	FALSE	Homo sapiens phosphatase and actin regulator 2 (PHACTR2), transcript variant 2, mRNA [NM_001100165]	9749	GO:0005515|GO:0004864|GO:0003779|GO:0043086	144075048	chr6	144074989	+	hs|6q24.2	NM_001100165	chr6:144074989-144075048	NM_001100165	Hs.102471
A_33_P3392892	2.59865	1.37776	2.59865	up	unc-51 like kinase 4	ULK4	FALSE	Homo sapiens unc-51 like kinase 4 (ULK4), mRNA [NM_017886]	54986	GO:0003351|GO:0004674|GO:0060271|GO:0021591|GO:0006468|GO:0005524	41288211	chr3	41288152	-	hs|3p22.1	NM_017886	chr3:41288211-41288152	NM_017886	Hs.656192
A_33_P3214339	2.59512	1.3758	2.59512	up	phosphatidylinositol-specific phospholipase C, X domain containing 2	PLCXD2	FALSE	Homo sapiens phosphatidylinositol-specific phospholipase C, X domain containing 2 (PLCXD2), transcript variant 2, mRNA [NM_153268]	257068	GO:0016042|GO:0007165|GO:0008081|GO:0004871	111432892	chr3	111432833	+	hs|3q13.2	NM_153268	chr3:111432833-111432892	NM_153268	Hs.603252
A_33_P3849275	2.59443	1.37542	2.59443	up	four and a half LIM domains 1	FHL1	FALSE	Homo sapiens four and a half LIM domains 1 (FHL1), transcript variant 4, mRNA [NM_001159704]	2273	GO:0005515|GO:0030308|GO:0005886|GO:0043268|GO:2000134|GO:0005634|GO:0030154|GO:0044325|GO:0005829|GO:0003674|GO:0005737|GO:0007517|GO:0010972|GO:0009887|GO:0008270|GO:0003254	135293092	chrX	135293033	+	hs|Xq26.3	NM_001159704	chrX:135293033-135293092	NM_001159704	Hs.435369
A_23_P501831	2.59419	1.37528	2.59419	up	fatty acid hydroxylase domain containing 2	FAXDC2	FALSE	Homo sapiens fatty acid hydroxylase domain containing 2 (FAXDC2), mRNA [NM_032385]	10826	GO:0005506|GO:0016491|GO:0006633|GO:0016021|GO:0055114	154198184	chr5	154198125	-	hs|5q33.2	NM_032385	chr5:154198184-154198125	NM_032385	Hs.519694
A_33_P3252630	2.59182	1.37397	2.59182	up	zinc finger protein 254	ZNF254	FALSE	Homo sapiens zinc finger protein 254 (ZNF254), transcript variant 1, mRNA [NM_001278677]	9534	GO:0005634|GO:0000122|GO:0003677|GO:0046872|GO:0006351	24310782	chr19	24310723	+	hs|19p12	NM_001278677	chr19:24310723-24310782	NM_001278677	Hs.729302
A_23_P300150	2.59109	1.37356	2.59109	up	nuclear factor of activated T-cells, cytoplasmic, calcineurin-dependent 1	NFATC1	FALSE	Homo sapiens nuclear factor of activated T-cells, cytoplasmic, calcineurin-dependent 1 (NFATC1), transcript variant 3, mRNA [NM_172387]	4772	GO:0005515|GO:0000790|GO:0003700|GO:0006366|GO:0044212|GO:0003705|GO:0001837|GO:0005829|GO:0007507|GO:0035556|GO:0005737|GO:0000082|GO:0045944|GO:0001085|GO:0006816|GO:0048273|GO:0005667|GO:0030316|GO:0005528|GO:0001205|GO:0045087|GO:0005654|GO:0000980|GO:0045893|GO:0038095	77289278	chr18	77289219	+	hs|18q23	NM_172387	chr18:77289219-77289278	NM_172387	Hs.534074
A_24_P100368	2.58983	1.37286	2.58983	up	dynein, light chain, Tctex-type 3	DYNLT3	FALSE	Homo sapiens dynein, light chain, Tctex-type 3 (DYNLT3), mRNA [NM_006520]	6990	GO:0007346|GO:0007067|GO:0003774|GO:0008152|GO:0005874|GO:0006810|GO:0000777|GO:0000776|GO:0005634|GO:0005868|GO:0042802	37701092	chrX	37700357	-	hs|Xp11.4	NM_006520	chrX:37701092-37700357	NM_006520	Hs.446392
A_23_P214080	2.58716	1.37137	2.58716	up	early growth response 1	EGR1	FALSE	Homo sapiens early growth response 1 (EGR1), mRNA [NM_001964]	1958	GO:0005515|GO:0003700|GO:0006366|GO:0048709|GO:0019221|GO:0060291|GO:0042220|GO:0072303|GO:0003690|GO:0043525|GO:0060337|GO:0048169|GO:0051602|GO:0007611|GO:0031667|GO:0035035|GO:0032869|GO:0000976|GO:0030509|GO:0000122|GO:0000979|GO:0071317|GO:0071383|GO:0007623|GO:0005654|GO:0071873|GO:0045893|GO:0008134|GO:0045471|GO:0072110|GO:0005634|GO:0071480|GO:0035914|GO:0046872|GO:0071372|GO:0005737|GO:…	137804950	chr5	137804891	+	hs|5q31.2	NM_001964	chr5:137804891-137804950	NM_001964	Hs.326035
A_24_P167338	2.58154	1.36823	2.58154	up	RAB30, member RAS oncogene family	RAB30	FALSE	Homo sapiens RAB30, member RAS oncogene family (RAB30), transcript variant 2, mRNA [NM_014488]	27314	GO:0006184|GO:0005802|GO:0005801|GO:0016020|GO:0005795|GO:0007264|GO:0031985|GO:0007030|GO:0003924|GO:0015031|GO:0005525	82693332	chr11	82693273	-	hs|11q14.1	NM_014488	chr11:82693332-82693273	NM_014488	Hs.40758
A_23_P7827	2.58076	1.3678	2.58076	up	family with sequence similarity 26, member F	FAM26F	FALSE	Homo sapiens family with sequence similarity 26, member F (FAM26F), transcript variant 1, mRNA [NM_001010919]	441168	GO:0016021|GO:0006811	116784754	chr6	116784695	+	hs|6q22.1	NM_001010919	chr6:116784695-116784754	NM_001010919	Hs.381220
A_23_P90626	2.57968	1.36719	2.57968	up	cytohesin 1 interacting protein	CYTIP	FALSE	Homo sapiens cytohesin 1 interacting protein (CYTIP), mRNA [NM_004288]	9595	GO:0005515|GO:0005737|GO:0005730|GO:0005634|GO:0030155|GO:0005938|GO:0005769	158272226	chr2	158272167	-	hs|2q24.1	NM_004288	chr2:158272226-158272167	NM_004288	Hs.270
A_33_P3230818	2.57953	1.36711	2.57953	up	regulator of calcineurin 2	RCAN2	FALSE	Homo sapiens regulator of calcineurin 2 (RCAN2), transcript variant 3, mRNA [NM_001251973]	10231	GO:0019722|GO:0000166|GO:0005575	46424578	chr6	46424519	-	hs|6p12.3	NM_001251973	chr6:46424578-46424519	NM_001251973	Hs.440168
A_23_P17811	2.57889	1.36675	2.57889	up	SEC14-like 2 (S. cerevisiae)	SEC14L2	FALSE	Homo sapiens SEC14-like 2 (S. cerevisiae) (SEC14L2), transcript variant 1, mRNA [NM_012429]	23541	GO:0005215|GO:0005737|GO:0005543|GO:0045540|GO:0006810|GO:0005634|GO:0016021|GO:0045893|GO:0008431|GO:0006351	30818868	chr22	30818809	+	hs|22q12.2	NM_012429	chr22:30818809-30818868	NM_012429	Hs.335614
A_23_P385911	2.5785	1.36653	2.5785	up	centrosomal protein 44kDa	CEP44	FALSE	Homo sapiens centrosomal protein 44kDa (CEP44), transcript variant 2, mRNA [NM_001145314]	80817	GO:0005813|GO:0005737|GO:0000922|GO:0030496	175253397	chr4	175253338	+	hs|4q34.1	NM_001145314	chr4:175253338-175253397	NM_001145314	Hs.555989
A_19_P00803329	2.57792	1.36621	2.57792	up	FLJ38717 protein	FLJ38717	FALSE	Homo sapiens cDNA FLJ40915 fis, clone UTERU2005450. [AK098234]	401261		42758958	chr6	42758899	+	hs|6p21.1	AK098234	chr6:42758899-42758958		Hs.656652
A_23_P45475	2.57765	1.36606	2.57765	up	galactosidase, alpha	GLA	FALSE	Homo sapiens galactosidase, alpha (GLA), mRNA [NM_000169]	2717	GO:0005515|GO:0006665|GO:0005794|GO:0009311|GO:0006687|GO:0046477|GO:0052692|GO:0046479|GO:0005102|GO:0016936|GO:0005576|GO:0016139|GO:0044281|GO:0003824|GO:0005764|GO:0042803|GO:0005737|GO:0051001|GO:0016787|GO:0045019|GO:0004557|GO:0070062|GO:0043202	100652937	chrX	100652878	-	hs|Xq22.1	NM_000169	chrX:100652937-100652878	NM_000169	Hs.69089
A_24_P101201	2.56978	1.36165	2.56978	up	protein disulfide isomerase family A, member 3	PDIA3	FALSE	Homo sapiens protein disulfide isomerase family A, member 3 (PDIA3), mRNA [NM_005313]	2923	GO:0005515|GO:0042470|GO:0002474|GO:2001238|GO:0034976|GO:0009986|GO:0005783|GO:0042590|GO:0003756|GO:0005634|GO:0006606|GO:0004197|GO:0007165|GO:0004629|GO:0006457|GO:0006508|GO:0002479|GO:0005788|GO:0045454|GO:0006621|GO:0044267|GO:0070062|GO:0043687|GO:0018279	44062755	chr15	44062500	+	hs|15q15.3	NM_005313	chr15:44062500-44062755	NM_005313	Hs.591095
A_23_P206018	2.56892	1.36116	2.56892	up	tropomyosin 1 (alpha)	TPM1	FALSE	Homo sapiens tropomyosin 1 (alpha) (TPM1), transcript variant 3, mRNA [NM_001018004]	7168	GO:0008092|GO:0005862|GO:0055010|GO:0008016|GO:0006928|GO:0060048|GO:0030017|GO:0031529|GO:0005829|GO:0006937|GO:0003065|GO:0006936|GO:0007010|GO:0005856|GO:0008307|GO:0001725|GO:0030336|GO:0030049|GO:0045214|GO:0003779|GO:0032587|GO:0032781|GO:0001701|GO:0045785|GO:0031941|GO:0032059|GO:0051496|GO:0042060|GO:0005200|GO:0034614	63363420	chr15	63363361	+	hs|15q22.2	NM_001018004	chr15:63363361-63363420	NM_001018004	Hs.133892
A_23_P120953	2.56628	1.35968	2.56628	up	serine hydrolase-like 2	SERHL2	FALSE	Homo sapiens serine hydrolase-like 2 (SERHL2), transcript variant 1, mRNA [NM_014509]	253190	GO:0005739|GO:0008150|GO:0003674|GO:0048471|GO:0016787|GO:0008152|GO:0016023|GO:0005575|GO:0005777	42970321	chr22	42970262	+	hs|22q13.2	NM_014509	chr22:42970262-42970321	NM_014509	Hs.728878
A_19_P00326463	2.56627	1.35967	2.56627	up			FALSE				97017219	chr12	97017160	-	hs|12q23.1		chr12:097017219-097017160
A_24_P411749	2.56591	1.35947	2.56591	up	G protein-coupled receptor 126	GPR126	FALSE	Homo sapiens G protein-coupled receptor 126 (GPR126), transcript variant a1, mRNA [NM_020455]	57211	GO:0007186|GO:0005886|GO:0007218|GO:0004930|GO:0016021	142766962	chr6	142766903	+	hs|6q24.1	NM_020455	chr6:142766903-142766962	NM_020455	Hs.743302
A_23_P116942	2.56394	1.35836	2.56394	up	lymphocyte-activation gene 3	LAG3	FALSE	Homo sapiens lymphocyte-activation gene 3 (LAG3), mRNA [NM_002286]	3902	GO:0045085|GO:0042289|GO:0050868|GO:0045954|GO:0016021|GO:0003823|GO:0009897|GO:0007166|GO:0004888	6887462	chr12	6887081	+	hs|12p13.31	NM_002286	chr12:6887081-6887462	NM_002286	Hs.409523
A_23_P72096	2.56117	1.3568	2.56117	up	interleukin 1, alpha	IL1A	FALSE	Homo sapiens interleukin 1, alpha (IL1A), mRNA [NM_000575]	3552	GO:0005515|GO:0008285|GO:0008283|GO:0019221|GO:0050715|GO:0005615|GO:0035234|GO:0005829|GO:0034605|GO:0006955|GO:0006954|GO:0045944|GO:2001240|GO:0001660|GO:0051781|GO:0005149|GO:0005507|GO:0006915|GO:0005576|GO:0045840|GO:0005125|GO:0010575|GO:0045766|GO:0097192|GO:0045086|GO:0046688	113532421	chr2	113532362	-	hs|2q13	NM_000575	chr2:113532421-113532362	NM_000575	Hs.1722
A_23_P153676	2.56028	1.3563	2.56028	up	transducin-like enhancer of split 2	TLE2	FALSE	Homo sapiens transducin-like enhancer of split 2 (TLE2), transcript variant 1, mRNA [NM_003260]	7089	GO:0005515|GO:0007165|GO:0007219|GO:0003714|GO:0009887|GO:0005654|GO:0005634|GO:0016055|GO:0090090|GO:0045892|GO:0005615|GO:0006351	2997943	chr19	2997884	-	hs|19p13.3	NM_003260	chr19:2997943-2997884	NM_003260	Hs.332173
A_19_P00810557	2.56019	1.35625	2.56019	up	leucine rich repeat (in FLII) interacting protein 1	LRRFIP1	FALSE	Homo sapiens leucine rich repeat (in FLII) interacting protein 1 (LRRFIP1), transcript variant 1, mRNA [NM_001137550]	9208	GO:0003725|GO:0005515|GO:0005886|GO:0006357|GO:0005634|GO:0005575|GO:0003677|GO:0042803|GO:0006351|GO:0005829|GO:0008150|GO:0005737|GO:0045087|GO:0032481|GO:0005856|GO:0045892	238536361	chr2	238536302	+	hs|2q37.3	NM_001137550	chr2:238536302-238536361	NM_001137550	Hs.471779
A_23_P48596	2.55637	1.3541	2.55637	up	ribonuclease, RNase A family, 1 (pancreatic)	RNASE1	FALSE	Homo sapiens ribonuclease, RNase A family, 1 (pancreatic) (RNASE1), transcript variant 3, mRNA [NM_198232]	6035	GO:0005515|GO:0004522|GO:0003676|GO:0070062	21269661	chr14	21269602	-	hs|14q11.2	NM_198232	chr14:21269661-21269602	NM_198232	Hs.78224
A_23_P301521	2.555	1.35333	2.555	up	KIAA1462	KIAA1462	FALSE	Homo sapiens KIAA1462 (KIAA1462), mRNA [NM_020848]	57608	GO:0005912|GO:0005911|GO:0007155	30301839	chr10	30301780	-	hs|10p11.23	NM_020848	chr10:30301839-30301780	NM_020848	Hs.533953
A_23_P107116	2.55468	1.35314	2.55468	up	ring finger protein 112	RNF112	FALSE	Homo sapiens ring finger protein 112 (RNF112), mRNA [NM_007148]	7732	GO:0006184|GO:0005737|GO:0003924|GO:0008270|GO:0005634|GO:0016021|GO:0005525	19320548	chr17	19320489	+	hs|17p11.2	NM_007148	chr17:19320489-19320548	NM_007148	Hs.189482
A_23_P150255	2.55439	1.35298	2.55439	up	RNA binding motif protein 14	RBM14	FALSE	Homo sapiens RNA binding motif protein 14 (RBM14), transcript variant 1, mRNA [NM_006328]	10432	GO:0005515|GO:0005667|GO:0016575|GO:0001104|GO:0006366|GO:0003723|GO:0005730|GO:0005634|GO:0006310|GO:0006260|GO:0030374|GO:0006281|GO:0000166|GO:0045944|GO:0042921|GO:0030529|GO:0016592|GO:0009725|GO:0030674|GO:0030520	66394752	chr11	66394693	+	hs|11q13.2	NM_006328	chr11:66394693-66394752	NM_006328	Hs.533712
A_33_P3263392	2.55343	1.35244	2.55343	up	uncharacterized LOC729696	LOC729696	FALSE	Homo sapiens cDNA FLJ44161 fis, clone THYMU2033070. [AK126149]	729696		74657259	chr8	74657200	-	hs|8q21.11	AK126149	chr8:74657259-74657200		Hs.561815
A_33_P3347477	2.55281	1.35209	2.55281	up			FALSE	DA375949 BRTHA2 Homo sapiens cDNA clone BRTHA2007423 5', mRNA sequence [DA375949]			131747657	chr11	131747598	-	hs|11q25	DA375949	chr11:131747657-131747598		Hs.576925
A_24_P772488	2.5514	1.35129	2.5514	up	plexin A4	PLXNA4	FALSE	Homo sapiens plexin A4 (PLXNA4), transcript variant 1, mRNA [NM_020911]	91584	GO:0021960|GO:0005886|GO:0021644|GO:0048485|GO:0002116|GO:0005622|GO:0021784|GO:0021793|GO:0050923|GO:0021615|GO:0048841|GO:0017154|GO:0007411|GO:0021636|GO:0071526|GO:0016021|GO:0021610	131808746	chr7	131808687	-	hs|7q32.3	NM_020911	chr7:131808746-131808687	NM_020911	Hs.511454
A_33_P3295358	2.54931	1.35011	2.54931	up	angiopoietin-like 4	ANGPTL4	FALSE	Homo sapiens angiopoietin-like 4 (ANGPTL4), transcript variant 1, mRNA [NM_139314]	51129	GO:0004857|GO:0005515|GO:0001666|GO:0043066|GO:0005578|GO:0070328|GO:0072562|GO:0005576|GO:0001525|GO:0044281|GO:0005615|GO:0030154|GO:0045766|GO:0051005|GO:0051260|GO:2000352|GO:0044255	8439256	chr19	8439197	+	hs|19p13.2	NM_139314	chr19:8439197-8439256	NM_139314	Hs.9613
A_33_P3378920	2.54784	1.34927	2.54784	up	RBM14-RBM4 readthrough	RBM14-RBM4	FALSE	Homo sapiens RBM14-RBM4 readthrough (RBM14-RBM4), transcript variant 1, mRNA [NM_001198845]	100526737		66413906	chr11	66413847	+	hs|11q13.2	NM_001198845	chr11:66413847-66413906	NM_001198845	Hs.533712
A_23_P40096	2.54764	1.34916	2.54764	up	protein C (inactivator of coagulation factors Va and VIIIa)	PROC	FALSE	Homo sapiens protein C (inactivator of coagulation factors Va and VIIIa) (PROC), mRNA [NM_000312]	5624	GO:0005515|GO:0043066|GO:0004252|GO:0005886|GO:0005796|GO:0005509|GO:0005576|GO:0050900|GO:0017187|GO:0007596|GO:0030195|GO:0006508|GO:0005788|GO:0044267|GO:0043687	128186692	chr2	128186633	+	hs|2q14.3	NM_000312	chr2:128186633-128186692	NM_000312	Hs.224698
A_23_P146233	2.54723	1.34893	2.54723	up	lipoprotein lipase	LPL	FALSE	Homo sapiens lipoprotein lipase (LPL), mRNA [NM_000237]	4023	GO:0005515|GO:0004806|GO:0007603|GO:0005886|GO:0009409|GO:0042627|GO:0070328|GO:0044281|GO:0031225|GO:0005615|GO:0034361|GO:0019432|GO:0006633|GO:0019433|GO:0008201|GO:0070062|GO:0009986|GO:0010744|GO:0042493|GO:0005102|GO:0005576|GO:0004620|GO:0010886|GO:0004465|GO:0001523|GO:0031012|GO:0034372|GO:0034371|GO:0010890|GO:0042157|GO:0006641|GO:0034185|GO:0006644|GO:0017129	19824246	chr8	19824187	+	hs|8p21.3	NM_000237	chr8:19824187-19824246	NM_000237	Hs.180878
A_24_P402588	2.54281	1.34642	2.54281	up	B-cell CLL/lymphoma 11A (zinc finger protein)	BCL11A	FALSE	Homo sapiens B-cell CLL/lymphoma 11A (zinc finger protein) (BCL11A), transcript variant 2, mRNA [NM_018014]	53335	GO:0032463|GO:0046982|GO:0003714|GO:0016925|GO:0005730|GO:0005634|GO:0000122|GO:0000978|GO:0048671|GO:0046872|GO:0042803|GO:0006351|GO:0048672|GO:0001078|GO:0005737|GO:0030217|GO:0030517|GO:0045944|GO:0010976|GO:0030183|GO:0050773|GO:0010977|GO:2000171	60679374	chr2	60679315	-	hs|2p16.1	NM_018014	chr2:60679374-60679315	NM_018014	Hs.370549
A_23_P106682	2.54214	1.34604	2.54214	up	epithelial membrane protein 2	EMP2	FALSE	Homo sapiens epithelial membrane protein 2 (EMP2), mRNA [NM_001424]	2013	GO:2001046|GO:0016324|GO:0005178|GO:0008283|GO:0016021|GO:0001954	10626759	chr16	10626700	-	hs|16p13.13	NM_001424	chr16:10626759-10626700	NM_001424	Hs.531561
A_23_P164196	2.54077	1.34526	2.54077	up	distal-less homeobox 4	DLX4	FALSE	Homo sapiens distal-less homeobox 4 (DLX4), transcript variant 1, mRNA [NM_138281]	1748	GO:0043565|GO:0005515|GO:0006355|GO:0000976|GO:0003700|GO:0007275|GO:0005634	48051925	chr17	48051866	+	hs|17q21.33	NM_138281	chr17:48051866-48051925	NM_138281	Hs.591167
A_23_P204579	2.54024	1.34496	2.54024	up	thymine-DNA glycosylase	TDG	FALSE	Homo sapiens thymine-DNA glycosylase (TDG), mRNA [NM_003211]	6996	GO:0005515|GO:0032091|GO:0030983|GO:0005886|GO:0006366|GO:0005634|GO:0009790|GO:0042803|GO:0035562|GO:0003690|GO:0005080|GO:0080111|GO:0006298|GO:0008263|GO:0032183|GO:0001104|GO:0005730|GO:0000122|GO:0003684|GO:0019104|GO:0006281|GO:0006284|GO:0016605|GO:0045008|GO:0043566|GO:0006285|GO:0040029|GO:0005654|GO:0016568	104382501	chr12	104382442	+	hs|12q23.3	NM_003211	chr12:104382442-104382501	NM_003211	Hs.584809
A_33_P3423820	2.53943	1.3445	2.53943	up	zinc finger CCCH-type containing 3	ZC3H3	FALSE	Homo sapiens zinc finger CCCH-type containing 3 (ZC3H3), mRNA [NM_015117]	23144	GO:0006378|GO:0003674|GO:0016973|GO:0005634|GO:0010793|GO:0046872	144519885	chr8	144519826	-	hs|8q24.3	NM_015117	chr8:144519885-144519826	NM_015117	Hs.521915
A_23_P77430	2.53851	1.34398	2.53851	up	protein arginine methyltransferase 7	PRMT7	FALSE	Homo sapiens protein arginine methyltransferase 7 (PRMT7), transcript variant 1, mRNA [NM_019023]	54496	GO:0019918|GO:0019919|GO:0005886|GO:0005634|GO:0008469|GO:0030154|GO:0005829|GO:0042393|GO:0043046|GO:0006355|GO:0016571|GO:0005730|GO:0034969|GO:0035241|GO:0043393|GO:0018216|GO:0008757|GO:0016277|GO:0000387|GO:0006351|GO:0035243|GO:0035242|GO:0044020|GO:0043985|GO:0006349|GO:0043021	68391121	chr16	68391062	+	hs|16q22.1	NM_019023	chr16:68391062-68391121	NM_019023	Hs.653193
A_23_P421379	2.53539	1.34221	2.53539	up	insulin-like growth factor 2 (somatomedin A)	IGF2	FALSE	Homo sapiens insulin-like growth factor 2 (somatomedin A) (IGF2), transcript variant 1, mRNA [NM_000612]	3481	GO:0005515|GO:0005159|GO:0005158|GO:0050731|GO:0005615|GO:0009887|GO:0031667|GO:0007613|GO:0051781|GO:0032355|GO:0070062|GO:2000467|GO:0007565|GO:0030168|GO:0007275|GO:0045840|GO:0038028|GO:0043085|GO:0001649|GO:0001501|GO:0005179|GO:0030546|GO:0043539|GO:0008083|GO:0044267|GO:0051146|GO:0008286|GO:0051897|GO:0008284|GO:0005886|GO:0071902|GO:0045471|GO:2000273|GO:0042104|GO:0045944|GO:0006006|GO:…	2154754	chr11	2154402	-	hs|11p15.5	NM_000612	chr11:2154754-2154402	NM_000612	Hs.272259
A_33_P3250289	2.53494	1.34195	2.53494	up	mitogen-activated protein kinase 8	MAPK8	FALSE	Homo sapiens mitogen-activated protein kinase 8 (MAPK8), transcript variant 5, mRNA [NM_001278548]	5599	GO:0005515|GO:0051403|GO:0002756|GO:0004705|GO:1900740|GO:0018105|GO:0018107|GO:0002755|GO:0009411|GO:0035033|GO:0038124|GO:0038123|GO:0034134|GO:0006950|GO:0002224|GO:0001503|GO:0045087|GO:0005654|GO:0034166|GO:0035666|GO:0034162|GO:0038095|GO:0046686|GO:0032091|GO:0034142|GO:0042826|GO:2001235|GO:0005634|GO:0005829|GO:0032880|GO:0005739|GO:0051090|GO:0034138|GO:0043066|GO:0048011|GO:0043065|GO:…	49628292	chr10	49628233	+	hs|10q11.22	NM_001278548	chr10:49628233-49628292	NM_001278548	Hs.138211
A_23_P214897	2.53418	1.34152	2.53418	up	A kinase (PRKA) anchor protein 12	AKAP12	FALSE	Homo sapiens A kinase (PRKA) anchor protein 12 (AKAP12), transcript variant 2, mRNA [NM_144497]	9590	GO:0005515|GO:0005737|GO:0007186|GO:0090036|GO:0008179|GO:0030819|GO:0006605|GO:0051018|GO:0005856|GO:0010739|GO:0005938	151670065	chr6	151670006	+	hs|6q25.1	NM_144497	chr6:151670006-151670065	NM_144497	Hs.371240
A_33_P3411427	2.53306	1.34088	2.53306	up	zinc finger protein 837	ZNF837	FALSE	Homo sapiens zinc finger protein 837 (ZNF837), transcript variant 2, mRNA [NM_138466]	116412	GO:0006355|GO:0005634|GO:0003677|GO:0046872|GO:0006351	58879052	chr19	58878993	-	hs|19q13.43	NM_138466	chr19:58879052-58878993	NM_138466	Hs.222236
A_23_P337270	2.53214	1.34036	2.53214	up	NIMA-related kinase 10	NEK10	FALSE	NIMA-related kinase 10 [Source:HGNC Symbol;Acc:18592] [ENST00000383770]	152110	GO:0004672|GO:0043406|GO:0004674|GO:0018108|GO:0006468|GO:0004713|GO:0070372|GO:0005524|GO:0046872|GO:0031954	27152608	chr3	27152549	-	hs|3p24.1	XM_006712994	chr3:27152608-27152549	XM_006712994	Hs.506115
A_33_P3238007	2.53211	1.34034	2.53211	up	La ribonucleoprotein domain family, member 1B	LARP1B	FALSE	Homo sapiens La ribonucleoprotein domain family, member 1B (LARP1B), transcript variant 2, mRNA [NM_178043]	55132	GO:0005634	129028467	chr4	129028408	+	hs|4q28.2	NM_178043	chr4:129028408-129028467	NM_178043	Hs.657067
A_33_P3285824	2.53116	1.3398	2.53116	up	chromosome 4 open reading frame 3	C4orf3	FALSE	Homo sapiens chromosome 4 open reading frame 3 (C4orf3), transcript variant 1, mRNA [NM_001170330]	401152	GO:0016021	120221550	chr4	120221491	-	hs|4q26	NM_001170330	chr4:120221550-120221491	NM_001170330	Hs.173705
A_32_P104478	2.53038	1.33935	2.53038	up	FYVE, RhoGEF and PH domain containing 6	FGD6	FALSE	Homo sapiens FYVE, RhoGEF and PH domain containing 6 (FGD6), mRNA [NM_018351]	55785	GO:0005794|GO:0030036|GO:0031267|GO:0008360|GO:0001726|GO:0046872|GO:0030027|GO:0043088|GO:0005085|GO:0005737|GO:0007010|GO:0046847|GO:0005089|GO:0005856	95470741	chr12	95470682	-	hs|12q22	NM_018351	chr12:95470741-95470682	NM_018351	Hs.506381
A_19_P00803226	2.5279	1.33794	2.5279	up		XLOC_007249	FALSE	BROAD Institute lincRNA (XLOC_007249), lincRNA [TCONS_00015190]			144363045	chr8	144362986	-	hs|8q24.3		chr8:144363045-144362986		Hs.446671
A_23_P33683	2.52513	1.33636	2.52513	up	membrane-associated ring finger (C3HC4) 2, E3 ubiquitin protein ligase	2016-03-02	FALSE	Homo sapiens membrane-associated ring finger (C3HC4) 2, E3 ubiquitin protein ligase (MARCH2), transcript variant 1, mRNA [NM_016496]	51257	GO:0004842|GO:0016567|GO:0005783|GO:0016874|GO:0005789|GO:0008270|GO:0031410|GO:0016021|GO:0005765|GO:0010008|GO:0006897	8503430	chr19	8503371	+	hs|19p13.2	NM_016496	chr19:8503371-8503430	NM_016496	Hs.631861
A_24_P409661	2.52369	1.33553	2.52369	up			FALSE				78557688	chr1	78557627	+	hs|1p31.1		chr1:078557627-078557688
A_23_P94434	2.5217	1.3344	2.5217	up	histidine rich carboxyl terminus 1	HRCT1	FALSE	Homo sapiens histidine rich carboxyl terminus 1 (HRCT1), mRNA [NM_001039792]	646962	GO:0016021	35906851	chr9	35906792	+	hs|9p13.3	NM_001039792	chr9:35906792-35906851	NM_001039792	Hs.208081
A_33_P3271657	2.52164	1.33436	2.52164	up	HHIP-like 1	HHIPL1	FALSE	Homo sapiens HHIP-like 1 (HHIPL1), transcript variant 1, mRNA [NM_001127258]	84439	GO:0008150|GO:0003674|GO:0048038|GO:0016901|GO:0016020|GO:0005975|GO:0005576|GO:0005575|GO:0006898|GO:0055114|GO:0005044	100143011	chr14	100142952	+	hs|14q32.2	NM_001127258	chr14:100142952-100143011	NM_001127258	Hs.288522
A_23_P130974	2.52031	1.3336	2.52031	up	KIAA1683	KIAA1683	FALSE	Homo sapiens KIAA1683 (KIAA1683), transcript variant 2, mRNA [NM_025249]	80726	GO:0005739|GO:0005634	18367982	chr19	18367923	-	hs|19p13.11	NM_025249	chr19:18367982-18367923	NM_025249	Hs.732366
A_33_P3336642	2.51934	1.33305	2.51934	up	THO complex 3	THOC3	FALSE	Homo sapiens THO complex 3 (THOC3), mRNA [NM_032361]	84321	GO:0008380|GO:0006397|GO:0006406|GO:0016607|GO:0003723|GO:0000346|GO:0000445|GO:0046784	175395005	chr5	175394946	-	hs|5q35.2	NM_032361	chr5:175395005-175394946	NM_032361	Hs.484227
A_23_P28598	2.51656	1.33145	2.51656	up	distal-less homeobox 2	DLX2	FALSE	Homo sapiens distal-less homeobox 2 (DLX2), mRNA [NM_004405]	1746	GO:0045746|GO:0000976|GO:0003727|GO:0003700|GO:0051216|GO:0021544|GO:0005634|GO:0009954|GO:0000122|GO:0048701|GO:0021766|GO:0021772|GO:0007420|GO:0045944|GO:0003682|GO:0048715|GO:0042475|GO:0048755|GO:0021893|GO:0021882	172964421	chr2	172964362	-	hs|2q31.1	NM_004405	chr2:172964421-172964362	NM_004405	Hs.419
A_23_P425880	2.51526	1.33071	2.51526	up	trio Rho guanine nucleotide exchange factor	TRIO	FALSE	Homo sapiens trio Rho guanine nucleotide exchange factor (TRIO), mRNA [NM_007118]	7204	GO:0005515|GO:0051056|GO:0048011|GO:0043065|GO:0007264|GO:0097190|GO:0005524|GO:0043087|GO:0005829|GO:0005085|GO:0004674|GO:0007411|GO:0007185|GO:0006468|GO:0005089|GO:0019899|GO:0032319	14508495	chr5	14508436	+	hs|5p15.2	NM_007118	chr5:14508436-14508495	NM_007118	Hs.130031
A_24_P362904	2.51454	1.33029	2.51454	up	6-phosphofructo-2-kinase/fructose-2,6-biphosphatase 4	PFKFB4	FALSE	Homo sapiens 6-phosphofructo-2-kinase/fructose-2,6-biphosphatase 4 (PFKFB4), mRNA [NM_004567]	5210	GO:0005975|GO:0004331|GO:0016311|GO:0046835|GO:0006006|GO:0044281|GO:0006003|GO:0005524|GO:0006096|GO:0003873|GO:0006000|GO:0005829	48555513	chr3	48555454	-	hs|3p21.31	NM_004567	chr3:48555513-48555454	NM_004567	Hs.476217
A_19_P00321941	2.5145	1.33027	2.5145	up	long intergenic non-protein coding RNA 704	LINC00704	FALSE	Homo sapiens long intergenic non-protein coding RNA 704 (LINC00704), long non-coding RNA [NR_024475]	100216001		4692437	chr10	4692378	-	hs|10p15.1		chr10:4692437-4692378	NR_024475	Hs.634869
A_33_P3262515	2.51372	1.32983	2.51372	up	RAS p21 protein activator 3	RASA3	FALSE	Homo sapiens RAS p21 protein activator 3 (RASA3), mRNA [NM_007368]	22821	GO:0035556|GO:0005099|GO:0046580|GO:0007165|GO:0005737|GO:0032320|GO:0070588|GO:0031235|GO:0015278|GO:0046872|GO:0005096	114747318	chr13	114747259	-	hs|13q34	NM_007368	chr13:114747318-114747259	NM_007368	Hs.593075
A_33_P3369401	2.51204	1.32886	2.51204	up	cytochrome P450, family 24, subfamily A, polypeptide 1	CYP24A1	FALSE	Homo sapiens cytochrome P450, family 24, subfamily A, polypeptide 1 (CYP24A1), transcript variant 1, mRNA [NM_000782]	1591	GO:0006805|GO:0005506|GO:0030342|GO:0042359|GO:0042369|GO:0005743|GO:0033280|GO:0044281|GO:0001649|GO:0070561|GO:0006766|GO:0016491|GO:0008202|GO:0008403|GO:0055114|GO:0020037	52773988	chr20	52773929	-	hs|20q13.2	NM_000782	chr20:52773988-52773929	NM_000782	Hs.89663
A_23_P374695	2.51151	1.32856	2.51151	up	TEK tyrosine kinase, endothelial	TEK	FALSE	Homo sapiens TEK tyrosine kinase, endothelial (TEK), transcript variant 1, mRNA [NM_000459]	7010	GO:0005515|GO:0043627|GO:2000251|GO:0050900|GO:0051591|GO:0051259|GO:0007507|GO:0016337|GO:0046777|GO:0009925|GO:0043552|GO:0034446|GO:0070374|GO:0009986|GO:0014068|GO:0018108|GO:0060347|GO:0010595|GO:0001958|GO:0005887|GO:0045121|GO:0005925|GO:0051897|GO:0005886|GO:0005884|GO:0032878|GO:0031100|GO:0007267|GO:0043434|GO:0002040|GO:0051894|GO:0035556|GO:0016323|GO:0005737|GO:0016324|GO:0033138|GO:…	27230129	chr9	27230070	+	hs|9p21.2	NM_000459	chr9:27230070-27230129	NM_000459	Hs.89640
A_33_P3389649	2.50764	1.32633	2.50764	up	phosphodiesterase 4D, cAMP-specific	PDE4D	FALSE	Homo sapiens phosphodiesterase 4D, cAMP-specific (PDE4D), transcript variant 4, mRNA [NM_001197218]	5144	GO:0005515|GO:0050852|GO:0010469|GO:0032754|GO:0031698|GO:0046872|GO:0005829|GO:0006939|GO:0016324|GO:0030552|GO:0035264|GO:0061028|GO:0010880|GO:0033137|GO:0060314|GO:0008144|GO:0097110|GO:0051117|GO:0045822|GO:0086004|GO:0031625|GO:0006198|GO:0032729|GO:0005815|GO:0004115|GO:0004114|GO:0032743|GO:0007568|GO:0030593|GO:0034704|GO:0005891|GO:0044325|GO:0071222|GO:0071872|GO:0002027|GO:0016020|GO:…	59064133	chr5	59064074	-	hs|5q12.1	NM_001197218	chr5:59064133-59064074	NM_001197218	Hs.117545
A_33_P3333982	2.5073	1.32613	2.5073	up	phosphodiesterase 4D interacting protein	PDE4DIP	FALSE	Homo sapiens phosphodiesterase 4D interacting protein (PDE4DIP), transcript variant 3, mRNA [NM_022359]	9659	GO:0005515|GO:0005813|GO:0005737|GO:0005794|GO:0005634|GO:0030016|GO:0019899|GO:0043623	144951824	chr1	144951765	-	hs|1q21.1	NM_022359	chr1:144951824-144951765	NM_022359	Hs.731111
A_33_P3320772	2.50541	1.32505	2.50541	up	ataxin 1	ATXN1	FALSE	Homo sapiens ataxin 1 (ATXN1), transcript variant 1, mRNA [NM_000332]	6310	GO:0005515|GO:0008344|GO:0008219|GO:0005634|GO:0043621|GO:0016363|GO:0042802|GO:0043231|GO:0008266|GO:0005737|GO:0045944|GO:0042272|GO:0051168|GO:0006396|GO:0060079|GO:0005730|GO:0008022|GO:0003677|GO:0006351|GO:0042326|GO:0034046|GO:0043569|GO:0008542|GO:0005654|GO:0045892|GO:0042405	16306614	chr6	16306555	-	hs|6p22.3	NM_000332	chr6:16306614-16306555	NM_000332	Hs.434961
A_23_P213102	2.50504	1.32483	2.50504	up	palladin, cytoskeletal associated protein	PALLD	FALSE	Homo sapiens palladin, cytoskeletal associated protein (PALLD), transcript variant 2, mRNA [NM_016081]	23022	GO:0005515|GO:0051371|GO:0030018|GO:0005884|GO:0007010|GO:0005634|GO:0003779|GO:0005925|GO:0001726|GO:0030027	169848885	chr4	169848826	+	hs|4q32.3	NM_016081	chr4:169848826-169848885	NM_016081	Hs.151220
A_23_P303181	2.50423	1.32437	2.50423	up	sphingosine kinase 2	SPHK2	FALSE	Homo sapiens sphingosine kinase 2 (SPHK2), transcript variant 1, mRNA [NM_020126]	56848	GO:0005515|GO:0006665|GO:0043066|GO:0008284|GO:0001568|GO:0008283|GO:0030148|GO:0006670|GO:0044281|GO:0005765|GO:0005524|GO:0008481|GO:0007205|GO:0005829|GO:0017050|GO:0003951|GO:0016020|GO:0007420|GO:0004143|GO:0046834|GO:0017016|GO:0006669	49133637	chr19	49133578	+	hs|19q13.33	NM_020126	chr19:49133578-49133637	NM_020126	Hs.528006
A_33_P3418209	2.50286	1.32358	2.50286	up	integrin, beta-like 1 (with EGF-like repeat domains)	ITGBL1	FALSE	Homo sapiens integrin, beta-like 1 (with EGF-like repeat domains) (ITGBL1), transcript variant 1, mRNA [NM_004791]	9358	GO:0005576|GO:0007155	102368004	chr13	102367945	+	hs|13q33.1	NM_004791	chr13:102367945-102368004	NM_004791	Hs.696554
A_23_P127175	2.50119	1.32261	2.50119	up	secretion associated, Ras related GTPase 1A	SAR1A	FALSE	Homo sapiens secretion associated, Ras related GTPase 1A (SAR1A), transcript variant 2, mRNA [NM_020150]	56681	GO:0016529|GO:0005794|GO:0016192|GO:0005525|GO:0006886|GO:0070062	71912267	chr10	71912208	-	hs|10q22.1	NM_020150	chr10:71912267-71912208	NM_020150	Hs.499960
A_32_P194072	2.50104	1.32253	2.50104	up	tectonin beta-propeller repeat containing 1	TECPR1	FALSE	Homo sapiens tectonin beta-propeller repeat containing 1 (TECPR1), mRNA [NM_015395]	25851	GO:0005515|GO:0000046|GO:0000421|GO:0006914|GO:0032266|GO:0031410|GO:0016021|GO:0005765	97846265	chr7	97846206	-	hs|7q21.3	NM_015395	chr7:97846265-97846206	NM_015395	Hs.592281
A_23_P162547	2.49963	1.32171	2.49963	up	myosin, light chain 2, regulatory, cardiac, slow	MYL2	FALSE	Homo sapiens myosin, light chain 2, regulatory, cardiac, slow (MYL2), mRNA [NM_000432]	4633	GO:0005515|GO:0060047|GO:0030308|GO:0030049|GO:0055010|GO:0005509|GO:0006942|GO:0016459|GO:0009791|GO:0015629|GO:0030016|GO:0060048|GO:0030017|GO:0042694|GO:0005829|GO:0048747|GO:0003785|GO:0055003|GO:0005856|GO:0008307|GO:0031672|GO:0032036	111352053	chr12	111351994	-	hs|12q24.11	NM_000432	chr12:111352053-111351994	NM_000432	Hs.75535
A_23_P19673	2.49882	1.32125	2.49882	up	serum/glucocorticoid regulated kinase 1	SGK1	FALSE	Homo sapiens serum/glucocorticoid regulated kinase 1 (SGK1), transcript variant 1, mRNA [NM_005627]	6446	GO:0005886|GO:0015459|GO:0032411|GO:0005634|GO:0070294|GO:0001558|GO:0005829|GO:0005739|GO:0051090|GO:0005737|GO:0034220|GO:0060453|GO:0042127|GO:0006814|GO:0030334|GO:0007616|GO:0005246|GO:0005730|GO:0006950|GO:0006915|GO:0042981|GO:0055085|GO:0005524|GO:0006974|GO:0050790|GO:0004674|GO:0005789|GO:0008217|GO:0006468|GO:0004712|GO:0017081|GO:0017080	134490715	chr6	134490656	-	hs|6q23.2	NM_005627	chr6:134490715-134490656	NM_005627	Hs.510078
A_33_P3380783	2.49841	1.32101	2.49841	up	uncharacterized LOC100128184	LOC100128184	FALSE	Homo sapiens cDNA FLJ46151 fis, clone TESTI4000957. [AK128032]	100128184		60948942	chr20	60948883	-	hs|20q13.33	AK128032	chr20:60948942-60948883		Hs.678942
A_33_P3333030	2.49821	1.32089	2.49821	up	suppressor of fused homolog (Drosophila)	SUFU	FALSE	Homo sapiens suppressor of fused homolog (Drosophila) (SUFU), transcript variant 2, mRNA [NM_001178133]	51684	GO:0005515|GO:0008013|GO:0005634|GO:0042994|GO:0045879|GO:0042992|GO:0043433|GO:0001947|GO:0021776|GO:0021775|GO:0005737|GO:0006508|GO:0004871|GO:0006355|GO:0019901|GO:0003714|GO:0005730|GO:0001843|GO:0007275|GO:0072372|GO:0000122|GO:2000059|GO:0007165|GO:0001501|GO:0045668|GO:0043588|GO:0008134	104269060	chr10	104269001	+	hs|10q24.32	NM_001178133	chr10:104269001-104269060	NM_001178133	Hs.404089
A_32_P215938	2.49598	1.31961	2.49598	up	G-protein signaling modulator 1	GPSM1	FALSE	Homo sapiens G-protein signaling modulator 1 (GPSM1), transcript variant 1, mRNA [NM_001145638]	26086	GO:0050790|GO:0008277|GO:0005886|GO:0000139|GO:0005789|GO:0005092|GO:0030154|GO:0007399|GO:0005829	139254023	chr9	139253964	+	hs|9q34.3	NM_001145638	chr9:139253964-139254023	NM_001145638	Hs.239370
A_32_P86763	2.49546	1.31931	2.49546	up	transglutaminase 2	TGM2	FALSE	Homo sapiens transglutaminase 2 (TGM2), transcript variant 1, mRNA [NM_004613]	7052	GO:0005515|GO:0043065|GO:0005886|GO:0019904|GO:0043277|GO:0005525|GO:0048661|GO:0046872|GO:0045785|GO:0005829|GO:0005739|GO:0051561|GO:0001974|GO:0051482|GO:0003810|GO:0050729|GO:0051260|GO:0018153|GO:0060662|GO:0043123|GO:0032471|GO:0070062|GO:0060445	36757912	chr20	36757853	-	hs|20q11.23	NM_004613	chr20:36757912-36757853	NM_004613	Hs.517033
A_24_P303097	2.49542	1.31928	2.49542	up	sorting nexin 25	SNX25	FALSE	Homo sapiens sorting nexin 25 (SNX25), mRNA [NM_031953]	83891	GO:0003674|GO:0032801|GO:0038032|GO:0005575|GO:0060394|GO:0035091|GO:0015031|GO:0030512|GO:0010008	186284776	chr4	186284717	+	hs|4q35.1	NM_031953	chr4:186284717-186284776	NM_031953	Hs.369091
A_23_P1292	2.49019	1.31626	2.49019	up	excision repair cross-complementation group 6	ERCC6	FALSE	Homo sapiens excision repair cross-complementation group 6 (ERCC6), mRNA [NM_000124]	2074	GO:0005515|GO:0010165|GO:0006200|GO:0006366|GO:0005634|GO:0045494|GO:0032403|GO:0032786|GO:0006290|GO:0035264|GO:0032784|GO:0010332|GO:0006979|GO:0009411|GO:0008094|GO:0008630|GO:0005730|GO:0009636|GO:0007256|GO:0007257|GO:0008022|GO:0005524|GO:0003677|GO:0008023|GO:0003678|GO:0047485|GO:0006281|GO:0010224|GO:0006283|GO:0006284|GO:0003682|GO:0005654|GO:0000303|GO:0006289	50666865	chr10	50666806	-	hs|10q11.23	NM_000124	chr10:50666865-50666806	NM_000124	Hs.49063
A_33_P3286754	2.48956	1.31589	2.48956	up	SEC14-like 2 (S. cerevisiae)	SEC14L2	FALSE	Homo sapiens SEC14-like 2 (S. cerevisiae) (SEC14L2), transcript variant 2, mRNA [NM_033382]	23541	GO:0005215|GO:0005737|GO:0005543|GO:0045540|GO:0006810|GO:0005634|GO:0016021|GO:0045893|GO:0008431|GO:0006351	30812963	chr22	30812904	+	hs|22q12.2	NM_033382	chr22:30812904-30812963	NM_033382	Hs.335614
A_23_P132226	2.48942	1.31581	2.48942	up	tyrosylprotein sulfotransferase 2	TPST2	FALSE	Homo sapiens tyrosylprotein sulfotransferase 2 (TPST2), transcript variant 1, mRNA [NM_001008566]	8459	GO:0016020|GO:0000139|GO:0007342|GO:0005783|GO:0060468|GO:0016021|GO:0008476|GO:0006478|GO:0070062	26922050	chr22	26921991	-	hs|22q12.1	NM_001008566	chr22:26922050-26921991	NM_001008566	Hs.632768
A_33_P3284763	2.48854	1.3153	2.48854	up	dystrophin	DMD	FALSE	Homo sapiens dystrophin (DMD), transcript variant Dp140b, mRNA [NM_004021]	1756	GO:0050998|GO:0005515|GO:0030054|GO:0002162|GO:2000651|GO:0090287|GO:0005886|GO:0031527|GO:0005634|GO:0030175|GO:0014819|GO:0015629|GO:0060048|GO:0043623|GO:0005829|GO:0044458|GO:0016010|GO:0033137|GO:0030198|GO:0010880|GO:0060314|GO:0045211|GO:0016013|GO:0086001|GO:0008307|GO:0005856|GO:0030049|GO:0009986|GO:0043043|GO:0005509|GO:0010881|GO:0003779|GO:0014809|GO:0016328|GO:0042383|GO:0043234|GO:…	31152279	chrX	31152220	-	hs|Xp21.2	NM_004021	chrX:31152279-31152220	NM_004021	Hs.495912
A_23_P115785	2.48834	1.31518	2.48834	up	fibronectin type III and ankyrin repeat domains 1	FANK1	FALSE	Homo sapiens fibronectin type III and ankyrin repeat domains 1 (FANK1), mRNA [NM_145235]	92565	GO:0005737|GO:0005730|GO:0005634	127697956	chr10	127697791	+	hs|10q26.2	NM_145235	chr10:127697791-127697956	NM_145235	Hs.352591
A_33_P3329686	2.48825	1.31513	2.48825	up	septin 5	2016-09-05	FALSE	Homo sapiens septin 5 (SEPT5), transcript variant 2, mRNA [NM_001009939]	5413	GO:0031105|GO:0006184|GO:0005515|GO:0016080|GO:0000910|GO:0005886|GO:0005198|GO:0043195|GO:0017157|GO:0003924|GO:0005525|GO:0008021	19709425	chr22	19709366	+	hs|22q11.21	NM_001009939	chr22:19709366-19709425	NM_001009939	Hs.728762
A_24_P6626	2.48819	1.31509	2.48819	up	transmembrane protein 132B	TMEM132B	FALSE	Homo sapiens transmembrane protein 132B (TMEM132B), transcript variant 1, mRNA [NM_052907]	114795	GO:0008150|GO:0003674|GO:0016021|GO:0005575	126138921	chr12	126138862	+	hs|12q24.32	NM_052907	chr12:126138862-126138921	NM_052907	Hs.524838
A_33_P3423570	2.48704	1.31443	2.48704	up	meteorin, glial cell differentiation regulator	METRN	FALSE	Homo sapiens meteorin, glial cell differentiation regulator (METRN), mRNA [NM_024042]	79006	GO:0010001|GO:0050772|GO:0005615	767478	chr16	767419	+	hs|16p13.3	NM_024042	chr16:767419-767478	NM_024042	Hs.533772
A_24_P75920	2.48562	1.31361	2.48562	up	coiled-coil domain containing 159	CCDC159	FALSE	Homo sapiens coiled-coil domain containing 159 (CCDC159), mRNA [NM_001080503]	126075		11462793	chr19	11462734	+	hs|19p13.2	NM_001080503	chr19:11462734-11462793	NM_001080503	Hs.631636
A_33_P3269728	2.48524	1.31338	2.48524	up	ankyrin repeat domain 10	ANKRD10	FALSE	Homo sapiens ankyrin repeat domain 10 (ANKRD10), transcript variant 2, mRNA [NM_001286721]	55608		111558458	chr13	111558399	-	hs|13q34	NM_001286721	chr13:111558458-111558399	NM_001286721	Hs.525163
A_23_P113777	2.48442	1.31291	2.48442	up	integrin, beta-like 1 (with EGF-like repeat domains)	ITGBL1	FALSE	Homo sapiens integrin, beta-like 1 (with EGF-like repeat domains) (ITGBL1), transcript variant 1, mRNA [NM_004791]	9358	GO:0005576|GO:0007155	102368038	chr13	102367979	+	hs|13q33.1	NM_004791	chr13:102367979-102368038	NM_004791	Hs.696554
A_33_P3214625	2.48289	1.31202	2.48289	up	inositol polyphosphate-4-phosphatase, type II, 105kDa	INPP4B	FALSE	Homo sapiens inositol polyphosphate-4-phosphatase, type II, 105kDa (INPP4B), transcript variant 1, mRNA [NM_003866]	8821	GO:0046850|GO:0005794|GO:0006661|GO:0043647|GO:0036092|GO:0006874|GO:0045671|GO:0034594|GO:0044281|GO:0016316|GO:0051896|GO:0005829|GO:0008289|GO:0007165|GO:0016311|GO:0034597|GO:0006644|GO:0046822	142949267	chr4	142949208	-	hs|4q31.21	NM_003866	chr4:142949267-142949208	NM_003866	Hs.531403
A_33_P3341586	2.48174	1.31135	2.48174	up	SIL1 nucleotide exchange factor	SIL1	FALSE	Homo sapiens SIL1 nucleotide exchange factor (SIL1), transcript variant 1, mRNA [NM_001037633]	64374	GO:0006457|GO:0005783|GO:0005788|GO:0051082|GO:0006886|GO:0005615	138282487	chr5	138282428	-	hs|5q31.2	NM_001037633	chr5:138282487-138282428	NM_001037633	Hs.483521
A_19_P00316745	2.48112	1.31099	2.48112	up	long intergenic non-protein coding RNA 963	LINC00963	FALSE	long intergenic non-protein coding RNA 963 [Source:HGNC Symbol;Acc:48716] [ENST00000444184]	100506190		132266043	chr9	132265984	+	hs|9q34.11		chr9:132265984-132266043		Hs.529860
A_23_P36888	2.48019	1.31045	2.48019	up	PC-esterase domain containing 1B	PCED1B	FALSE	Homo sapiens PC-esterase domain containing 1B (PCED1B), transcript variant 1, mRNA [NM_138371]	91523	GO:0016787|GO:0008152	47630279	chr12	47630220	+	hs|12q13.11	NM_138371	chr12:47630220-47630279	NM_138371	Hs.560100
A_33_P3347772	2.47989	1.31028	2.47989	up	septin 2	2016-09-02	FALSE	septin 2 [Source:HGNC Symbol;Acc:7729] [ENST00000473479]	4735	GO:0005515|GO:0031105|GO:0060170|GO:0048471|GO:0045202|GO:0005634|GO:0015629|GO:0032154|GO:0031175|GO:0007224|GO:0032880|GO:0005737|GO:0000145|GO:0030234|GO:0005938|GO:0070062|GO:0009986|GO:0005819|GO:0005730|GO:0030496|GO:0002036|GO:0005525|GO:0042384|GO:0007067|GO:0032947|GO:0050790|GO:0000777	242275575	chr2	242275516	+	hs|2q37.3	AK025163	chr2:242275516-242275575		Hs.721234
A_33_P3311750	2.47548	1.30771	2.47548	up	coiled-coil domain containing 144A	CCDC144A	FALSE	Homo sapiens coiled-coil domain containing 144A (CCDC144A), mRNA [NM_014695]	9720		16638903	chr17	16638844	+	hs|17p11.2	NM_014695	chr17:16638844-16638903	NM_014695	Hs.745246
[truncated: 531 more rows]
