# Supplementary material for: SERPINB2 is a novel TGFβ-responsive lineage fate determinant of human bone marrow stromal cells
Source: Sci Rep. 2017 Sep 7;7:10797. doi: 10.1038/s41598-017-10983-x (PMC5589808; doi:10.1038/s41598-017-10983-x)
Supplement: Supplementary file 3 — Table s2 [file 41598_2017_10983_MOESM3_ESM.xls]

## Sheet: Table s2_ALL ENTITIES  TG1 OS v
ProbeName	FC ([TG1 OS] vs [OS])	Log FC ([TG1 OS] vs [OS])	FC (abs) ([TG1 OS] vs [OS])	Regulation ([TG1 OS] vs [OS])	GeneName	GeneSymbol	ControlType	Description	EntrezGeneID	Go	Chromosome End Index_Avadis_	Chromosome Number_Avadis_	Chromosome Start Index_Avadis_	Chromosome Strand_Avadis_	Cytoband	GenbankAccession	GenomicCoordinates	RefSeqAccession	UniGeneID
A_23_P119943	-75.5454	-6.23927	75.5454	down	insulin-like growth factor binding protein 2, 36kDa	IGFBP2	FALSE	Homo sapiens insulin-like growth factor binding protein 2, 36kDa (IGFBP2), mRNA [NM_000597]	3485	GO:0005515|GO:0007565|GO:0007584|GO:0042493|GO:0007568|GO:0031994|GO:0031995|GO:0051384|GO:0005576|GO:0031410|GO:0001558|GO:0005615|GO:0032870|GO:0009612|GO:0042104|GO:0007165|GO:0016324|GO:0010226|GO:0043567|GO:0032526|GO:0044267|GO:0032355|GO:0070062	217529145	chr2	217529086	+	hs|2q35	NM_000597	chr2:217529086-217529145	NM_000597	Hs.438102
A_23_P143178	-60.4469	-5.9176	60.4469	down	lipopolysaccharide binding protein	LBP	FALSE	Homo sapiens lipopolysaccharide binding protein (LBP), mRNA [NM_004139]	3929	GO:0005515|GO:0032755|GO:0034145|GO:0034142|GO:0070891|GO:0050830|GO:0043032|GO:0005615|GO:0032757|GO:0060265|GO:0002281|GO:0032496|GO:0044130|GO:0031663|GO:0008228|GO:0070062|GO:0009986|GO:0032760|GO:0042535|GO:0005102|GO:0032720|GO:0005576|GO:0006953|GO:0032722|GO:0002224|GO:0015920|GO:0002232|GO:0001530|GO:0050829|GO:0071223|GO:0006968|GO:0071222|GO:0045087|GO:0090023|GO:0032490	36995434	chr20	36993369	+	hs|20q11.23	NM_004139	chr20:36993369-36995434	NM_004139	Hs.154078
A_23_P363255	-55.786	-5.80183	55.786	down	coiled-coil domain containing 68	CCDC68	FALSE	Homo sapiens coiled-coil domain containing 68 (CCDC68), transcript variant 1, mRNA [NM_025214]	80323		52568911	chr18	52568852	-	hs|18q21.2	NM_025214	chr18:52568911-52568852	NM_025214	Hs.120790
A_23_P136777	-49.9637	-5.64281	49.9637	down	apolipoprotein D	APOD	FALSE	Homo sapiens apolipoprotein D (APOD), mRNA [NM_001647]	347	GO:0006629|GO:0005515|GO:0048471|GO:0005783|GO:2000098|GO:0042246|GO:0071638|GO:0005615|GO:0048678|GO:0030425|GO:0051895|GO:0015485|GO:0014012|GO:0043025|GO:0006006|GO:0010642|GO:0070062|GO:2000405|GO:0060588|GO:0042493|GO:0007568|GO:0005576|GO:0048662|GO:0001525|GO:0022626|GO:0007420|GO:1900016|GO:0006869|GO:0042308|GO:0000302|GO:0005319	195300767	chr3	195298224	-	hs|3q29	NM_001647	chr3:195300767-195298224	NM_001647	Hs.522555
A_33_P3400763	-47.7504	-5.57744	47.7504	down	perilipin 4	PLIN4	FALSE	Homo sapiens perilipin 4 (PLIN4), mRNA [NM_001080400]	729359	GO:0005811|GO:0005737|GO:0005886	4502266	chr19	4502207	-	hs|19p13.3	NM_001080400	chr19:4502266-4502207	NM_001080400	Hs.591387
A_23_P92025	-47.702	-5.57598	47.702	down	cell death-inducing DFFA-like effector c	CIDEC	FALSE	Homo sapiens cell death-inducing DFFA-like effector c (CIDEC), transcript variant 3, mRNA [NM_022094]	63924	GO:0005811|GO:0003674|GO:0006355|GO:0005783|GO:0097194|GO:0006915|GO:0042981|GO:0005634|GO:0034389|GO:0006351|GO:0005829	9911691	chr3	9911632	-	hs|3p25.3	NM_022094	chr3:9911691-9911632	NM_022094	Hs.567562
A_23_P63908	-42.6256	-5.41365	42.6256	down	TruB pseudouridine (psi) synthase family member 1	TRUB1	FALSE	Homo sapiens TruB pseudouridine (psi) synthase family member 1 (TRUB1), mRNA [NM_139169]	142940	GO:0009982|GO:0003723|GO:0001522|GO:0008033	116737367	chr10	116737308	+	hs|10q25.3	NM_139169	chr10:116737308-116737367	NM_139169	Hs.21187
A_33_P3295091	-36.7643	-5.20023	36.7643	down	uncharacterized LOC400804	C1orf140	FALSE	Homo sapiens uncharacterized LOC400804 (C1orf140), long non-coding RNA [NR_024236]	400804		221503329	chr1	221503270	-	hs|1q41	NR_024236	chr1:221503329-221503270	NR_024236	Hs.722626
A_33_P3240767	-36.5194	-5.19059	36.5194	down	cell death-inducing DFFA-like effector c	CIDEC	FALSE	Homo sapiens cell death-inducing DFFA-like effector c (CIDEC), transcript variant 3, mRNA [NM_022094]	63924	GO:0005811|GO:0003674|GO:0006355|GO:0005783|GO:0097194|GO:0006915|GO:0042981|GO:0005634|GO:0034389|GO:0006351|GO:0005829	9908458	chr3	9908399	-	hs|3p25.3	NM_022094	chr3:9908458-9908399	NM_022094	Hs.567562
A_24_P291658	-35.656	-5.15607	35.656	down	alcohol dehydrogenase 1A (class I), alpha polypeptide	ADH1A	FALSE	Homo sapiens alcohol dehydrogenase 1A (class I), alpha polypeptide (ADH1A), mRNA [NM_000667]	124	GO:0005515|GO:0004022|GO:0006805|GO:0017144|GO:0006066|GO:0006069|GO:0004024|GO:0008270|GO:0044281|GO:0005829	100200647	chr4	100200588	-	hs|4q23	NM_000667	chr4:100200647-100200588	NM_000667	Hs.654433
A_24_P573533	-33.8716	-5.082	33.8716	down	COBW domain containing 5	CBWD5	FALSE	Homo sapiens COBW domain containing 5 (CBWD5), transcript variant 1, mRNA [NM_001024916]	220869	GO:0005524	70432360	chr9	70432301	-	hs|9q21.11	NM_001024916	chr9:70432360-70432301	NM_001024916	Hs.645337
A_33_P3289236	-30.8658	-4.94794	30.8658	down	haptoglobin-related protein	HPR	FALSE	Homo sapiens haptoglobin-related protein (HPR), mRNA [NM_020995]	3250	GO:0030492|GO:0008152|GO:0034366|GO:0072562|GO:0005576|GO:0003824	72110943	chr16	72110884	+	hs|16q22.2	NM_020995	chr16:72110884-72110943	NM_020995	Hs.655361
A_23_P301304	-30.3946	-4.92575	30.3946	down	fibroblast growth factor receptor 1	FGFR1	FALSE	Homo sapiens fibroblast growth factor receptor 1 (FGFR1), transcript variant 1, mRNA [NM_023110]	2260	GO:0060045|GO:0005515|GO:0001657|GO:0007605|GO:0048705|GO:0001759|GO:0042803|GO:0042802|GO:0046777|GO:0007173|GO:0007411|GO:0000165|GO:0002062|GO:0048339|GO:0042472|GO:0017134|GO:0010518|GO:0014068|GO:0018108|GO:0000122|GO:0045787|GO:0001701|GO:0043235|GO:0001501|GO:0005887|GO:0008543|GO:0045087|GO:0010976|GO:0045595|GO:0060484|GO:0038095|GO:0060445|GO:0008286|GO:0008284|GO:0021847|GO:0005886|GO:…	38270529	chr8	38270470	-	hs|8p11.23	NM_023110	chr8:38270529-38270470	NM_023110	Hs.264887
A_23_P206760	-29.0682	-4.86137	29.0682	down	haptoglobin	HP	FALSE	Homo sapiens haptoglobin (HP), transcript variant 1, mRNA [NM_005143]	3240	GO:0005515|GO:2000296|GO:0042542|GO:0016209|GO:0051354|GO:0072562|GO:0005576|GO:0006952|GO:0006953|GO:0003824|GO:0005615|GO:0030492|GO:0031838|GO:0071682|GO:0008152|GO:0010942|GO:0042742|GO:0070062|GO:0002376	72094936	chr16	72094877	+	hs|16q22.2	NM_005143	chr16:72094877-72094936	NM_005143	Hs.513711
A_24_P128524	-28.9884	-4.8574	28.9884	down	isoprenylcysteine carboxyl methyltransferase	ICMT	FALSE	Homo sapiens isoprenylcysteine carboxyl methyltransferase (ICMT), mRNA [NM_012405]	23463	GO:0008284|GO:0005783|GO:0046578|GO:0001701|GO:0001889|GO:0004671|GO:0008140|GO:0035264|GO:0016020|GO:0006481|GO:0006612|GO:0003880|GO:0005789|GO:0016021|GO:2001141|GO:0006464	6281375	chr1	6281316	-	hs|1p36.31	NM_012405	chr1:6281375-6281316	NM_012405	Hs.515688
A_32_P144342	-28.5962	-4.83775	28.5962	down	poly (ADP-ribose) polymerase family, member 4	PARP4	FALSE	Homo sapiens poly (ADP-ribose) polymerase family, member 4 (PARP4), mRNA [NM_006437]	143	GO:0005515|GO:0008219|GO:0042493|GO:0005634|GO:0003677|GO:0006974|GO:0003950|GO:0006471|GO:0005737|GO:0006281|GO:0006954|GO:0030529|GO:0006810|GO:0005876|GO:0019899|GO:0006464|GO:0070062	24995222	chr13	24995163	-	hs|13q12.12	NM_006437	chr13:24995222-24995163	NM_006437	Hs.744855
A_24_P83544	-28.1443	-4.81477	28.1443	down			FALSE	GB			10216439	chr10	10216380	+	hs|10p14		chr10:010216380-010216439
A_24_P53150	-27.9027	-4.80234	27.9027	down	TNF receptor-associated factor 7, E3 ubiquitin protein ligase	TRAF7	FALSE	Homo sapiens TNF receptor-associated factor 7, E3 ubiquitin protein ligase (TRAF7), mRNA [NM_032271]	84231	GO:0005515|GO:0004842|GO:0006355|GO:0016567|GO:0016874|GO:2001235|GO:0000151|GO:0006915|GO:0006351|GO:0000185|GO:0016023|GO:0008270|GO:0043410	2228050	chr16	2227991	+	hs|16p13.3	NM_032271	chr16:2227991-2228050	NM_032271	Hs.713632
A_33_P3376551	-27.3397	-4.77292	27.3397	down	prostaglandin F receptor (FP)	PTGFR	FALSE	Homo sapiens prostaglandin F receptor (FP) (PTGFR), transcript variant 2, mRNA [NM_001039585]	5737	GO:0043066|GO:0005737|GO:0035584|GO:0007567|GO:0007186|GO:0005886|GO:0005887|GO:0032496|GO:0005576|GO:0004958	79005248	chr1	79005189	+	hs|1p31.1	NM_001039585	chr1:79005189-79005248	NM_001039585	Hs.654365
A_24_P215804	-26.9397	-4.75166	26.9397	down	chemokine-like factor	CKLF	FALSE	Homo sapiens chemokine-like factor (CKLF), transcript variant 1, mRNA [NM_016951]	51192	GO:0008009|GO:0008283|GO:0030593|GO:0048247|GO:0005576|GO:0048246|GO:0016021|GO:0032940|GO:0005615	66599959	chr16	66599900	+	hs|16q21	NM_016951	chr16:66599900-66599959	NM_016951	Hs.15159
A_24_P152325	-26.3182	-4.71799	26.3182	down			FALSE				5600460	chr7	5600401	+	hs|7p22.1		chr7:005600401-005600460
A_24_P365180	-26.092	-4.70554	26.092	down	dermatan sulfate epimerase-like	DSEL	FALSE	Homo sapiens dermatan sulfate epimerase-like (DSEL), mRNA [NM_032160]	92126	GO:0030208|GO:0000139|GO:0005975|GO:0008146|GO:0044281|GO:0016021|GO:0030204|GO:0016853|GO:0030203	65174204	chr18	65174145	-	hs|18q22.1	NM_032160	chr18:65174204-65174145	NM_032160	Hs.124673
A_33_P3343250	-25.6675	-4.68187	25.6675	down	G protein-coupled receptor 1	GPR1	FALSE	Homo sapiens G protein-coupled receptor 1 (GPR1), transcript variant 4, mRNA [NM_001261453]	2825	GO:0007186|GO:0005887|GO:0004930	207040103	chr2	207040044	-	hs|2q33.3	NM_001261453	chr2:207040103-207040044	NM_001261453	Hs.184907
A_23_P314115	-24.6436	-4.62314	24.6436	down	BMI1 polycomb ring finger oncogene	BMI1	FALSE	Homo sapiens BMI1 polycomb ring finger oncogene (BMI1), mRNA [NM_005180]	648	GO:0035102|GO:0005515|GO:0010468|GO:0030097|GO:0031519|GO:0007379|GO:0000151|GO:0005634|GO:0048146|GO:0000122|GO:0006351|GO:0005737|GO:0051443|GO:0005654|GO:0008270|GO:0071535|GO:0016568	22619636	chr10	22619577	+	hs|10p12.2	NM_005180	chr10:22619577-22619636	NM_005180	Hs.380403
A_23_P501634	-23.5553	-4.55798	23.5553	down	butyrophilin, subfamily 2, member A1	BTN2A1	FALSE	Homo sapiens butyrophilin, subfamily 2, member A1 (BTN2A1), transcript variant 2, mRNA [NM_078476]	11120	GO:0006629|GO:0003674|GO:0005887|GO:0070062	26469831	chr6	26469772	+	hs|6p22.2	NM_078476	chr6:26469772-26469831	NM_078476	Hs.159028
A_33_P3379886	-23.1152	-4.53077	23.1152	down	fibroblast growth factor 2 (basic)	FGF2	FALSE	Homo sapiens fibroblast growth factor 2 (basic) (FGF2), mRNA [NM_002006]	2247	GO:0060045|GO:0005515|GO:0001658|GO:0030308|GO:0001759|GO:0048598|GO:0048678|GO:0005615|GO:0007173|GO:0006935|GO:0010764|GO:0032958|GO:0043552|GO:0030198|GO:0009887|GO:0051781|GO:0051209|GO:0017134|GO:0005125|GO:0042056|GO:0043536|GO:0008543|GO:0045087|GO:0042060|GO:0006700|GO:0010001|GO:0045893|GO:0045892|GO:0008083|GO:0038095|GO:0043537|GO:0008286|GO:0008284|GO:0008285|GO:0030324|GO:0002042|GO:…	123819376	chr4	123819317	+	hs|4q28.1	NM_002006	chr4:123819317-123819376	NM_002006	Hs.284244
A_23_P37068	-22.8341	-4.51312	22.8341	down	TNF receptor-associated factor 3	TRAF3	FALSE	Homo sapiens TNF receptor-associated factor 3 (TRAF3), transcript variant 1, mRNA [NM_145725]	7187	GO:0050688|GO:0005515|GO:0035631|GO:0004842|GO:0034142|GO:0016567|GO:0016874|GO:0031996|GO:0001817|GO:0005829|GO:0005739|GO:0030162|GO:0002756|GO:0032648|GO:0004871|GO:0034138|GO:0032480|GO:0031625|GO:0005164|GO:0019901|GO:0006915|GO:0042981|GO:0032088|GO:0002224|GO:0033209|GO:0007165|GO:0008063|GO:0045087|GO:0009898|GO:0035666|GO:0008270|GO:0005768	103372421	chr14	103372362	+	hs|14q32.32	NM_145725	chr14:103372362-103372421	NM_145725	Hs.510528
A_24_P884376	-22.802	-4.51109	22.802	down			FALSE				45854838	chr7	45854779	+	hs|7p12.3	TCONS_l2_00025849	chr7:45854779-45854838
A_32_P224666	-22.7161	-4.50564	22.7161	down	capping protein (actin filament) muscle Z-line, alpha 2	CAPZA2	FALSE	Homo sapiens capping protein (actin filament) muscle Z-line, alpha 2 (CAPZA2), mRNA [NM_006136]	830	GO:0030036|GO:0006928|GO:0003779|GO:0005576|GO:0015629|GO:0005829|GO:0051693|GO:0006461|GO:0016020|GO:0007596|GO:0045087|GO:0071203|GO:0008290|GO:0030863|GO:0070062	116558580	chr7	116558522	+	hs|7q31.2	NM_006136	chr7:116558522-116558580	NM_006136	Hs.446123
A_24_P401601	-22.0737	-4.46426	22.0737	down			FALSE				21145465	chr19	21145404	+	hs|19p12		chr19:021145404-021145465
A_33_P3368301	-22.0644	-4.46365	22.0644	down	bolA family member 3	BOLA3	FALSE	Homo sapiens bolA family member 3 (BOLA3), transcript variant 1, mRNA [NM_212552]	388962	GO:0008150|GO:0003674|GO:0005576|GO:0005575	74362565	chr2	74362528	-	hs|2p13.1		chr2:74362565-74362528	NM_212552	Hs.61472
A_23_P319423	-21.2522	-4.40954	21.2522	down	potassium channel, subfamily K, member 5	KCNK5	FALSE	Homo sapiens potassium channel, subfamily K, member 5 (KCNK5), mRNA [NM_003740]	8645	GO:0007588|GO:0005244|GO:0005887|GO:0005267|GO:0034765|GO:0006813|GO:0071805	39156880	chr6	39156821	-	hs|6p21.2	NM_003740	chr6:39156880-39156821	NM_003740	Hs.444448
A_23_P429082	-21.0816	-4.39791	21.0816	down	SPT2, Suppressor of Ty, domain containing 1 (S. cerevisiae)	SPTY2D1	FALSE	Homo sapiens SPT2, Suppressor of Ty, domain containing 1 (S. cerevisiae) (SPTY2D1), mRNA [NM_194285]	144108	GO:0008150|GO:0003674|GO:0005575	18628254	chr11	18628195	-	hs|11p15.1	NM_194285	chr11:18628254-18628195	NM_194285	Hs.745113
A_24_P484797	-20.8458	-4.38169	20.8458	down	cell death-inducing DFFA-like effector c pseudogene	CIDECP	FALSE	Homo sapiens cell death-inducing DFFA-like effector c pseudogene (CIDECP), non-coding RNA [NR_002786]	152302		10059617	chr3	10059558	-	hs|3p25.3	NR_002786	chr3:10059617-10059558	NR_002786	Hs.635072
A_23_P81158	-20.8315	-4.38069	20.8315	down	alcohol dehydrogenase 1C (class I), gamma polypeptide	ADH1C	FALSE	Homo sapiens alcohol dehydrogenase 1C (class I), gamma polypeptide (ADH1C), mRNA [NM_000669]	126	GO:0004022|GO:0006805|GO:0006069|GO:0008270|GO:0044281|GO:0005829	100260740	chr4	100257881	-	hs|4q23	NM_000669	chr4:100260740-100257881	NM_000669	Hs.654537
A_23_P44466	-20.5116	-4.35837	20.5116	down	coiled-coil domain containing 102B	CCDC102B	FALSE	Homo sapiens coiled-coil domain containing 102B (CCDC102B), transcript variant 2, mRNA [NM_024781]	79839		66722132	chr18	66722073	+	hs|18q22.1	NM_024781	chr18:66722073-66722132	NM_024781	Hs.280781
A_23_P144476	-20.3231	-4.34505	20.3231	down	sprouty homolog 1, antagonist of FGF signaling (Drosophila)	SPRY1	FALSE	Homo sapiens sprouty homolog 1, antagonist of FGF signaling (Drosophila) (SPRY1), transcript variant 2, mRNA [NM_199327]	10252	GO:0001656|GO:0005515|GO:0001657|GO:0008285|GO:0005886|GO:0042059|GO:0001759|GO:0051387|GO:0005829|GO:0046580|GO:0007173|GO:0043407|GO:0040037|GO:0070373|GO:0034261	124324553	chr4	124324494	+	hs|4q28.1	NM_199327	chr4:124324494-124324553	NM_199327	Hs.744854
A_19_P00317109	-20.1979	-4.33613	20.1979	down	long intergenic non-protein coding RNA 657	LINC00657	FALSE	Homo sapiens long intergenic non-protein coding RNA 657 (LINC00657), long non-coding RNA [NR_027451]	647979		34633603	chr20	34633544	-	hs|20q11.23	NR_027451	chr20:34633603-34633544	NR_027451	Hs.743232
A_33_P3379775	-19.3809	-4.27657	19.3809	down	transducin-like enhancer of split 1 (E(sp1) homolog, Drosophila)	TLE1	FALSE	transducin-like enhancer of split 1 (E(sp1) homolog, Drosophila) [Source:HGNC Symbol;Acc:11837] [ENST00000376463]	7088	GO:0005515|GO:0005667|GO:0001106|GO:0030178|GO:0005730|GO:0007275|GO:0005634|GO:0000122|GO:2000811|GO:0006351|GO:0005829|GO:0010628|GO:0007165|GO:0005737|GO:0007219|GO:0003682|GO:0009887|GO:0005654|GO:0016055|GO:0045892|GO:0043124|GO:0008134	84248423	chr9	84248384	-	hs|9q21.32		chr9:84248423-84248384
A_24_P329795	-19.176	-4.26123	19.176	down	chromosome 10 open reading frame 10	C10orf10	FALSE	Homo sapiens chromosome 10 open reading frame 10 (C10orf10), mRNA [NM_007021]	11067	GO:0005739	45471769	chr10	45471710	-	hs|10q11.21	NM_007021	chr10:45471769-45471710	NM_007021	Hs.93675
A_19_P00803417	-19.1129	-4.25647	19.1129	down			FALSE				139935838	chr6	139935779	-	hs|6q24.1		chr6:139935838-139935779
A_33_P3334037	-18.9937	-4.24745	18.9937	down	WW domain binding protein 11	WBP11	FALSE	Homo sapiens WW domain binding protein 11 (WBP11), mRNA [NM_016312]	51729	GO:0008599|GO:0008380|GO:0006397|GO:0005515|GO:0050790|GO:0005737|GO:0016607|GO:0003697|GO:0050699|GO:0006364|GO:0005730|GO:0005634	128007862	chr2	128007803	+	hs|2q14.3	NM_016312	chr2:128007803-128007862	NM_016312	Hs.655138
A_33_P3365097	-18.5755	-4.21533	18.5755	down	outer dense fiber of sperm tails 2-like	ODF2L	FALSE	Homo sapiens outer dense fiber of sperm tails 2-like (ODF2L), transcript variant 3, mRNA [NM_001184765]	57489	GO:0005813	86814480	chr1	86814421	-	hs|1p22.3	NM_001184765	chr1:86814480-86814421	NM_001184765	Hs.149360
A_24_P244952	-18.5752	-4.2153	18.5752	down	SMG1 phosphatidylinositol 3-kinase-related kinase	SMG1	FALSE	Homo sapiens SMG1 phosphatidylinositol 3-kinase-related kinase (SMG1), mRNA [NM_015092]	23049	GO:0005515|GO:0010467|GO:0016070|GO:0016071|GO:0006950|GO:0005634|GO:0005524|GO:0046872|GO:0005829|GO:0046854|GO:0005737|GO:0046777|GO:0004672|GO:0006281|GO:0006406|GO:0018105|GO:0000184|GO:0004674	18816853	chr16	18816794	-	hs|16p12.3	NM_015092	chr16:18816853-18816794	NM_015092	Hs.460179
A_24_P176079	-18.4705	-4.20715	18.4705	down	WAS protein family, member 3	WASF3	FALSE	Homo sapiens WAS protein family, member 3 (WASF3), transcript variant 1, mRNA [NM_006646]	10810	GO:0005737|GO:0006461|GO:0014003|GO:0008360|GO:0030032|GO:0007010|GO:0030041|GO:0003779|GO:0005856|GO:0030027|GO:0031643	27262753	chr13	27262694	+	hs|13q12.13	NM_006646	chr13:27262694-27262753	NM_006646	Hs.618732
A_32_P87697	-18.1558	-4.18236	18.1558	down	major histocompatibility complex, class II, DR alpha	HLA-DRA	FALSE	Homo sapiens major histocompatibility complex, class II, DR alpha (HLA-DRA), mRNA [NM_019111]	3122	GO:0050852|GO:0005886|GO:0019221|GO:0031295|GO:0005765|GO:0005764|GO:0019886|GO:0006955|GO:0042605|GO:0071556|GO:0070062|GO:0060333|GO:0030658|GO:0012507|GO:0009986|GO:0002506|GO:0002504|GO:0002503|GO:0042613|GO:0032588|GO:0030666|GO:0000139|GO:0050890|GO:0005887|GO:0031902|GO:0023026|GO:0030669|GO:0032395	32412507	chr6	32412448	+	hs|6p21.32	NM_019111	chr6:32412448-32412507	NM_019111	Hs.520048
A_33_P3422294	-18.129	-4.18023	18.129	down			FALSE				106531045	chr5	106530986	+	hs|5q21.3		chr5:106530986-106531045
A_23_P426305	-17.9201	-4.16351	17.9201	down	amine oxidase, copper containing 3	AOC3	FALSE	Homo sapiens amine oxidase, copper containing 3 (AOC3), transcript variant 1, mRNA [NM_003734]	8639	GO:0005515|GO:0048038|GO:0005261|GO:0046982|GO:0005886|GO:0009986|GO:0005507|GO:0005509|GO:0052596|GO:0052595|GO:0052594|GO:0052593|GO:0042803|GO:0005902|GO:0005737|GO:0008131|GO:0006954|GO:0009308|GO:0016021|GO:0007155|GO:0046677|GO:0006812|GO:0055114	41009950	chr17	41009891	+	hs|17q21.31	NM_003734	chr17:41009891-41009950	NM_003734	Hs.198241
A_32_P209960	-17.8175	-4.15523	17.8175	down	class II, major histocompatibility complex, transactivator	CIITA	FALSE	Homo sapiens class II, major histocompatibility complex, transactivator (CIITA), transcript variant 2, mRNA [NM_000246]	4261	GO:0005515|GO:0044212|GO:0019221|GO:0032403|GO:0045348|GO:0071257|GO:0006955|GO:0006954|GO:0045345|GO:0045944|GO:0034341|GO:0033613|GO:0046677|GO:0060333|GO:0009986|GO:0007568|GO:0003713|GO:0000122|GO:0008022|GO:0005524|GO:0003677|GO:0006351|GO:0071360|GO:0032966|GO:0016605|GO:0005654|GO:0045893|GO:0045892	11018726	chr16	11018667	+	hs|16p13.13	NM_000246	chr16:11018667-11018726	NM_000246	Hs.701991
A_23_P258769	-17.766	-4.15105	17.766	down	major histocompatibility complex, class II, DP beta 1	HLA-DPB1	FALSE	Homo sapiens major histocompatibility complex, class II, DP beta 1 (HLA-DPB1), mRNA [NM_002121]	3115	GO:0032729|GO:0050852|GO:0012507|GO:0005886|GO:0009986|GO:0019221|GO:0031295|GO:0042613|GO:0005765|GO:0032588|GO:0030666|GO:0019886|GO:0000139|GO:0050870|GO:0042605|GO:0042102|GO:0071556|GO:0030669|GO:0010008|GO:0060333|GO:0030658	33054418	chr6	33054359	+	hs|6p21.32	NM_002121	chr6:33054359-33054418	NM_002121	Hs.485130
A_23_P255827	-17.5894	-4.13663	17.5894	down	tumor protein, translationally-controlled 1 pseudogene 8	TPT1P8	FALSE	Homo sapiens apoptosis inhibitor (FKSG2) mRNA, complete cds. [AF300871]	59347	GO:0006915	36746814	chr8	36746755	+	hs|8p11.23	AF300871	chr8:36746755-36746814
A_23_P66481	-17.5092	-4.13004	17.5092	down	reticulon 4 receptor-like 1	RTN4RL1	FALSE	Homo sapiens reticulon 4 receptor-like 1 (RTN4RL1), mRNA [NM_178568]	146760	GO:0031103|GO:0009986|GO:0045121|GO:0004872|GO:0046658|GO:0009897	1838527	chr17	1838468	-	hs|17p13.3	NM_178568	chr17:1838527-1838468	NM_178568	Hs.22917
A_33_P3412716	-17.4817	-4.12777	17.4817	down			FALSE				55432954	chr5	55432895	+	hs|5q11.2		chr5:055432895-055432954
A_33_P3271651	-17.4292	-4.12344	17.4292	down	major histocompatibility complex, class II, DP beta 1	HLA-DPB1	FALSE	Homo sapiens major histocompatibility complex, class II, DP beta 1 (HLA-DPB1), mRNA [NM_002121]	3115	GO:0032729|GO:0050852|GO:0012507|GO:0005886|GO:0009986|GO:0019221|GO:0031295|GO:0042613|GO:0005765|GO:0032588|GO:0030666|GO:0019886|GO:0000139|GO:0050870|GO:0042605|GO:0042102|GO:0071556|GO:0030669|GO:0010008|GO:0060333|GO:0030658	33052843	chr6	33052784	+	hs|6p21.32	NM_002121	chr6:33052784-33052843	NM_002121	Hs.485130
A_23_P84860	-17.1183	-4.09747	17.1183	down	family with sequence similarity 107, member A	FAM107A	FALSE	Homo sapiens family with sequence similarity 107, member A (FAM107A), transcript variant 1, mRNA [NM_007177]	11170	GO:0003674|GO:0005634|GO:0001558	58550152	chr3	58550093	-	hs|3p14.3	NM_007177	chr3:58550152-58550093	NM_007177	Hs.506357
A_33_P3279456	-16.9253	-4.08111	16.9253	down			FALSE				42077385	chr2	42077326	-	hs|2p21		chr2:042077385-042077326
A_23_P353316	-16.7901	-4.06954	16.7901	down	SMAD specific E3 ubiquitin protein ligase 1	SMURF1	FALSE	Homo sapiens SMAD specific E3 ubiquitin protein ligase 1 (SMURF1), transcript variant 1, mRNA [NM_020429]	57154	GO:0005515|GO:0004842|GO:0016567|GO:0005886|GO:0016874|GO:0005634|GO:0030154|GO:0005829|GO:0030514|GO:0005737|GO:0030279|GO:0042787|GO:0048185|GO:0006611|GO:0043025|GO:0007179|GO:0030579|GO:0030512|GO:0070062|GO:0000209|GO:0070411|GO:0070412|GO:0030509|GO:0007398|GO:0032801|GO:0034394|GO:0005654|GO:0043161	98625237	chr7	98625178	-	hs|7q22.1	NM_020429	chr7:98625237-98625178	NM_020429	Hs.189329
A_32_P223189	-16.7899	-4.06952	16.7899	down	SUMO1 pseudogene 3 (functional)	SUMO1P3	FALSE	Homo sapiens SUMO1 pseudogene 3 (functional) (SUMO1P3), non-coding RNA [NR_002190]	474338		160287491	chr1	160287432	+	hs|1q23.2	NR_002190	chr1:160287432-160287491	NR_002190	Hs.621179
A_23_P155989	-16.7063	-4.06232	16.7063	down	centromere protein K	CENPK	FALSE	Homo sapiens centromere protein K (CENPK), transcript variant 1, mRNA [NM_022145]	64105	GO:0034080|GO:0045944|GO:0006334|GO:0000777|GO:0005654|GO:0000278|GO:0005829	64813872	chr5	64813813	-	hs|5q12.3	NM_022145	chr5:64813872-64813813	NM_022145	Hs.529778
A_24_P285501	-16.58	-4.05137	16.58	down	ubiquitin protein ligase E3 component n-recognin 3 (putative)	UBR3	FALSE	Homo sapiens ubiquitin protein ligase E3 component n-recognin 3 (putative) (UBR3), mRNA [NM_172070]	130507	GO:0007608|GO:0006511|GO:0004842|GO:0016567|GO:0001967|GO:0042048|GO:0016874|GO:0008270|GO:0016021|GO:0009790|GO:0001701	170940210	chr2	170940151	+	hs|2q31.1	NM_172070	chr2:170940151-170940210	NM_172070	Hs.379548
A_33_P3332145	-16.0783	-4.00704	16.0783	down	ribophorin II	RPN2	FALSE	Homo sapiens ribophorin II (RPN2), transcript variant 1, mRNA [NM_002951]	6185	GO:0005791|GO:0010467|GO:0005783|GO:0042493|GO:0006614|GO:0000421|GO:0007568|GO:0005634|GO:0006412|GO:0004579|GO:0005789|GO:0043022|GO:0016021|GO:0008250|GO:0044267|GO:0006464|GO:0043687|GO:0018279	35869769	chr20	35869710	+	hs|20q11.23	NM_002951	chr20:35869710-35869769	NM_002951	Hs.370895
A_33_P3234410	-15.9787	-3.99808	15.9787	down			FALSE	HUMRPL18A ribosomal protein L18 {Homo sapiens} (exp=-1; wgp=0; cg=0), partial (71%) [THC2587207]			3546314	chr16	3546255	+	hs|16p13.3		chr16:003546255-003546314
A_33_P3519223	-15.9377	-3.99437	15.9377	down			FALSE
A_32_P158746	-15.7291	-3.97536	15.7291	down	ribosomal protein L17	RPL17	FALSE	Homo sapiens ribosomal protein L17 (RPL17), transcript variant 1, mRNA [NM_000985]	6139	GO:0010467|GO:0003735|GO:0016070|GO:0016071|GO:0019083|GO:0006614|GO:0019058|GO:0005634|GO:0006415|GO:0006412|GO:0006413|GO:0005829|GO:0006414|GO:0000184|GO:0016032|GO:0022625|GO:0044267	47016870	chr18	47015908	-	hs|18q21.1	NM_000985	chr18:47016870-47015908	NM_000985	Hs.374588
A_33_P3340769	-15.7216	-3.97467	15.7216	down	ADAM metallopeptidase domain 9	ADAM9	FALSE	Homo sapiens ADAM metallopeptidase domain 9 (ADAM9), transcript variant 1, mRNA [NM_003816]	8754	GO:0005515|GO:0042542|GO:0051044|GO:0033627|GO:0017124|GO:0051549|GO:0005518|GO:0050714|GO:0051088|GO:0005615|GO:0010042|GO:0016323|GO:0005737|GO:0000186|GO:0022617|GO:0030198|GO:0005080|GO:0030574|GO:0007179|GO:0006509|GO:0007155|GO:0034241|GO:0009986|GO:0033630|GO:0051384|GO:0033631|GO:0031233|GO:0051592|GO:0071222|GO:0005178|GO:0007160|GO:0042117|GO:0007229|GO:0030216|GO:0034616|GO:0043236|GO:…	38962777	chr8	38962718	+	hs|8p11.22	NM_003816	chr8:38962718-38962777	NM_003816	Hs.591852
A_33_P3249002	-15.7066	-3.97329	15.7066	down			FALSE				109868188	chr2	109868129	+	hs|2q12.3		chr2:109868129-109868188
A_33_P3342822	-15.4612	-3.95058	15.4612	down	glucoside xylosyltransferase 1 pseudogene 3	GXYLT1P3	FALSE	DKFZp781P0460_r1 781 (synonym: hlcc4) Homo sapiens cDNA clone DKFZp781P0460 5', mRNA sequence [BX646214]	100132541		42494669	chr9	42494610	+	hs|9p12	BX646214	chr9:42494610-42494669		Hs.648146
A_33_P3383331	-15.4397	-3.94857	15.4397	down	solute carrier family 35 (UDP-N-acetylglucosamine (UDP-GlcNAc) transporter), member A3	SLC35A3	FALSE	Homo sapiens solute carrier family 35 (UDP-N-acetylglucosamine (UDP-GlcNAc) transporter), member A3 (SLC35A3), transcript variant 1, mRNA [NM_012243]	23443	GO:0005515|GO:0005794|GO:0000139|GO:0005462|GO:0008643|GO:0005351|GO:0016021|GO:0006047|GO:0015788|GO:0055085|GO:0015992	100489006	chr1	100488947	+	hs|1p21.2	NM_012243	chr1:100488947-100489006	NM_012243	Hs.448979
A_24_P82630	-15.237	-3.92951	15.237	down	structural maintenance of chromosomes flexible hinge domain containing 1	SMCHD1	FALSE	Homo sapiens structural maintenance of chromosomes flexible hinge domain containing 1 (SMCHD1), mRNA [NM_015295]	23347	GO:0001740|GO:0051276|GO:0060821|GO:0005524	2804812	chr18	2804753	+	hs|18p11.32	NM_015295	chr18:2804753-2804812	NM_015295	Hs.8118
A_24_P186065	-15.2133	-3.92727	15.2133	down	dihydrofolate reductase-like 1	DHFRL1	FALSE	Homo sapiens dihydrofolate reductase-like 1 (DHFRL1), transcript variant 2, mRNA [NM_176815]	200895	GO:0050661|GO:0005743|GO:0046105|GO:0003729|GO:0009165|GO:0005739|GO:0005759|GO:0046653|GO:0046654|GO:0006545|GO:0006730|GO:0004146|GO:0055114	93777204	chr3	93777145	-	hs|3q11.1	NM_176815	chr3:93777204-93777145	NM_176815	Hs.718516
A_33_P3368193	-15.0401	-3.91074	15.0401	down	pancreatic lipase-related protein 3	PNLIPRP3	FALSE	Homo sapiens pancreatic lipase-related protein 3 (PNLIPRP3), mRNA [NM_001011709]	119548	GO:0016042|GO:0004806|GO:0005576	118237459	chr10	118237400	+	hs|10q25.3	NM_001011709	chr10:118237400-118237459	NM_001011709	Hs.276724
A_24_P941359	-14.8928	-3.89654	14.8928	down	family with sequence similarity 65, member B	FAM65B	FALSE	Homo sapiens family with sequence similarity 65, member B (FAM65B), transcript variant 1, mRNA [NM_014722]	9750	GO:0005739|GO:0007517|GO:0030175|GO:0005856|GO:0030154	24804801	chr6	24804742	-	hs|6p22.3	NM_014722	chr6:24804801-24804742	NM_014722	Hs.559459
A_23_P150064	-14.881	-3.8954	14.881	down	multimerin 2	MMRN2	FALSE	Homo sapiens multimerin 2 (MMRN2), mRNA [NM_024756]	79812	GO:0030948|GO:0005515|GO:0090051|GO:0001525|GO:0005615|GO:0070062|GO:0005604	88696220	chr10	88696161	-	hs|10q23.2	NM_024756	chr10:88696220-88696161	NM_024756	Hs.524479
A_19_P00813282	-14.7162	-3.87933	14.7162	down			FALSE				115093121	chr8	115093062	-	hs|8q23.3		chr8:115093121-115093062
A_19_P00802546	-14.5751	-3.86544	14.5751	down	family with sequence similarity 199, X-linked	FAM199X	FALSE	Homo sapiens family with sequence similarity 199, X-linked (FAM199X), mRNA [NM_207318]	139231		103440514	chrX	103440455	+	hs|Xq22.2	NM_207318	chrX:103440455-103440514	NM_207318	Hs.496535
A_23_P252062	-14.4348	-3.85148	14.4348	down	peroxisome proliferator-activated receptor gamma	PPARG	FALSE	Homo sapiens peroxisome proliferator-activated receptor gamma (PPARG), transcript variant 3, mRNA [NM_138711]	5468	GO:0005515|GO:0010467|GO:0043627|GO:0030308|GO:0006367|GO:0003700|GO:0050544|GO:0044212|GO:0033189|GO:0009409|GO:0003707|GO:0007507|GO:0042953|GO:0004879|GO:0019395|GO:0032869|GO:0010745|GO:0046321|GO:0000122|GO:0001890|GO:0002674|GO:0045165|GO:0050872|GO:0007186|GO:0045087|GO:0045600|GO:0008270|GO:0005654|GO:0045893|GO:0001012|GO:0015909|GO:0019899|GO:0045892|GO:0006629|GO:0031100|GO:0033993|GO:…	12458558	chr3	12458499	+	hs|3p25.2	NM_138711	chr3:12458499-12458558	NM_138711	Hs.162646
A_23_P113393	-14.3282	-3.84078	14.3282	down	apelin	APLN	FALSE	Homo sapiens apelin (APLN), mRNA [NM_017413]	8862	GO:0048471|GO:0008284|GO:0005102|GO:0005576|GO:0045776|GO:0005615|GO:0031704|GO:0007165|GO:0043576|GO:0006955|GO:0005179|GO:0007595|GO:0045906|GO:0002026|GO:0042756|GO:0045909|GO:0051461|GO:0031652|GO:0051466|GO:0042327	128779470	chrX	128779411	-	hs|Xq26.1	NM_017413	chrX:128779470-128779411	NM_017413	Hs.303084
A_24_P301186	-14.2394	-3.83182	14.2394	down	WD repeat domain 89	WDR89	FALSE	Homo sapiens WD repeat domain 89 (WDR89), transcript variant 1, mRNA [NM_001008726]	112840		64064455	chr14	64064396	-	hs|14q23.2	NM_001008726	chr14:64064455-64064396	NM_001008726	Hs.655666
A_24_P84808	-14.2003	-3.82785	14.2003	down			FALSE				6593884	chr19	6593823	+	hs|19p13.3		chr19:006593823-006593884
A_33_P3320152	-14.1853	-3.82632	14.1853	down	small nuclear ribonucleoprotein polypeptide E	SNRPE	FALSE	Homo sapiens small nuclear ribonucleoprotein polypeptide E (SNRPE), mRNA [NM_003094]	6635	GO:0005515|GO:0008380|GO:0006369|GO:0010467|GO:0006366|GO:0003723|GO:0031124|GO:0005634|GO:0071013|GO:0005829|GO:0005683|GO:0030532|GO:0005681|GO:0005687|GO:0005685|GO:0070062|GO:0000245|GO:0042633|GO:0008334|GO:0016070|GO:0034660|GO:0000387|GO:0034709|GO:0000398|GO:0005654|GO:0034715|GO:0005689|GO:0034719	203839108	chr1	203839049	+	hs|1q32.1	NM_003094	chr1:203839049-203839108	NM_003094	Hs.334612
A_23_P345460	-14.1358	-3.82128	14.1358	down	pleckstrin homology domain containing, family G (with RhoGef domain) member 4	PLEKHG4	FALSE	Homo sapiens pleckstrin homology domain containing, family G (with RhoGef domain) member 4 (PLEKHG4), transcript variant 1, mRNA [NM_015432]	25894	GO:0032319|GO:0005089	67323293	chr16	67323234	+	hs|16q22.1	NM_015432	chr16:67323234-67323293	NM_015432	Hs.188781
A_23_P26314	-13.9324	-3.80037	13.9324	down	zinc finger protein 319	ZNF319	FALSE	Homo sapiens zinc finger protein 319 (ZNF319), mRNA [NM_020807]	57567	GO:0006355|GO:0005634|GO:0003677|GO:0046872|GO:0006351	58028710	chr16	58028651	-	hs|16q21	NM_020807	chr16:58028710-58028651	NM_020807	Hs.129268
A_32_P514599	-13.8777	-3.79469	13.8777	down			FALSE	HUMHSP60A chaperonin (HSP60) {Homo sapiens} (exp=-1; wgp=0; cg=0), partial (46%) [THC2537477]			36809424	chr3	36809365	-	hs|3p22.2		chr3:036809424-036809365
A_24_P152983	-13.8226	-3.78896	13.8226	down			FALSE				132279720	chr5	132279661	+	hs|5q31.1		chr5:132279661-132279720
A_24_P384200	-13.6638	-3.77229	13.6638	down			FALSE				174555262	chr4	174555201	-	hs|4q34.1		chr4:174555262-174555201
A_19_P00806882	-13.5358	-3.75871	13.5358	down			FALSE				235364259	chr2	235364200	-	hs|2q37.1		chr2:235364259-235364200
A_24_P942112	-13.3678	-3.74069	13.3678	down	polymerase (RNA) I polypeptide B, 128kDa	POLR1B	FALSE	Homo sapiens cDNA FLJ10816 fis, clone NT2RP4000997, highly similar to DNA-DIRECTED RNA POLYMERASE I 135 KD POLYPEPTIDE (EC 2.7.7.6). [AK001678]	84172	GO:0005515|GO:0010467|GO:0017126|GO:0007566|GO:0009303|GO:0006363|GO:0005730|GO:0006362|GO:0032549|GO:0006361|GO:0006360|GO:0009790|GO:0003677|GO:0046872|GO:0005737|GO:0005736|GO:0001054|GO:0005654	113334739	chr2	113334680	+	hs|2q13	AK001678	chr2:113334680-113334739		Hs.745127
A_19_P00800474	-13.3397	-3.73766	13.3397	down			FALSE	Homo sapiens cDNA FLJ12279 fis, clone MAMMA1001743, weakly similar to Y BOX BINDING PROTEIN-1. [AK022341]			151826916	chr7	151826857	+	hs|7q36.1	AK022341	chr7:151826857-151826916		Hs.649979
A_19_P00800984	-13.0214	-3.70282	13.0214	down			FALSE				35590948	chr22	35590889	+	hs|22q12.3		chr22:035590889-035590948
A_33_P3226610	-13.0063	-3.70114	13.0063	down	PC4 and SFRS1 interacting protein 1	PSIP1	FALSE	Homo sapiens PC4 and SFRS1 interacting protein 1 (PSIP1), transcript variant 1, mRNA [NM_021144]	11168	GO:0005515|GO:0001105|GO:0006355|GO:0009408|GO:0005730|GO:0035327|GO:0005634|GO:0006351|GO:0005829|GO:0000395|GO:0005720|GO:0097100|GO:0034399|GO:0045944|GO:0003682|GO:0016032|GO:0005654|GO:0033613|GO:0006979	15474127	chr9	15474068	-	hs|9p22.3	NM_021144	chr9:15474127-15474068	NM_021144	Hs.658434
A_24_P606663	-12.9621	-3.69623	12.9621	down			FALSE				54724363	chr7	54724304	+	hs|7p11.2		chr7:054724304-054724363
A_24_P647682	-12.9282	-3.69245	12.9282	down			FALSE				55714309	chr7	55714250	+	hs|7p11.2		chr7:055714250-055714309
A_32_P82475	-12.9095	-3.69036	12.9095	down	small nucleolar RNA host gene 10 (non-protein coding)	SNHG10	FALSE	Homo sapiens small nucleolar RNA host gene 10 (non-protein coding) (SNHG10), transcript variant 1, long non-coding RNA [NR_003138]	283596		95999378	chr14	95999319	-	hs|14q32.13	NR_003138	chr14:95999378-95999319	NR_003138	Hs.448753
A_32_P35947	-12.8881	-3.68797	12.8881	down			FALSE				241932632	chr2	241932573	+	hs|2q37.3		chr2:241932573-241932632
A_19_P00325029	-12.8788	-3.68692	12.8788	down			FALSE				16507028	chrX	16506969	-	hs|Xp22.2		chrX:016507028-016506969
A_24_P75456	-12.8333	-3.68182	12.8333	down			FALSE				28319095	chr7	28319036	-	hs|7p15.1		chr7:028319095-028319036
A_23_P218608	-12.803	-3.67841	12.803	down	eukaryotic translation initiation factor 5B	EIF5B	FALSE	Homo sapiens eukaryotic translation initiation factor 5B (EIF5B), mRNA [NM_015904]	9669	GO:0006184|GO:0005515|GO:0010467|GO:0006446|GO:0003924|GO:0003743|GO:0005525|GO:0044267|GO:0006412|GO:0006413|GO:0005829	100016028	chr2	100015969	+	hs|2q11.2	NM_015904	chr2:100015969-100016028	NM_015904	Hs.158688
A_32_P87013	-12.7971	-3.67774	12.7971	down	chemokine (C-X-C motif) ligand 8	CXCL8	FALSE	Homo sapiens chemokine (C-X-C motif) ligand 8 (CXCL8), mRNA [NM_000584]	3576	GO:0005515|GO:0034976|GO:0005153|GO:0008285|GO:0019722|GO:0002237|GO:0006928|GO:0005615|GO:0030155|GO:0030968|GO:0045091|GO:0031623|GO:0035556|GO:0006955|GO:0006954|GO:0006935|GO:0071356|GO:0007050|GO:0008009|GO:0045744|GO:0030593|GO:0005576|GO:0048566|GO:0001525|GO:0044344|GO:0050930|GO:0007165|GO:0071222|GO:0007186|GO:0071347|GO:0090023|GO:0042119|GO:0006987|GO:0044267	74609324	chr4	74609265	+	hs|4q13.3	NM_000584	chr4:74609265-74609324	NM_000584	Hs.624
A_24_P418536	-12.587	-3.65386	12.587	down			FALSE				119762160	chr1	119762099	-	hs|1p12		chr1:119762160-119762099
A_33_P3391578	-12.5807	-3.65314	12.5807	down	ribosomal protein L23a pseudogene 64	RPL23AP64	FALSE	Homo sapiens ribosomal protein L23a pseudogene 64 (RPL23AP64), non-coding RNA [NR_003040]	649946		118873886	chr11	118873827	-	hs|11q23.3	NR_003040	chr11:118873886-118873827	NR_003040	Hs.647213
A_33_P3353737	-12.5357	-3.64797	12.5357	down	alcohol dehydrogenase 1B (class I), beta polypeptide	ADH1B	FALSE	alcohol dehydrogenase 1B (class I), beta polypeptide [Source:HGNC Symbol;Acc:250] [ENST00000394887]	125	GO:0006805|GO:0006069|GO:0004024|GO:0008270|GO:0044281|GO:0005829	100227587	chr4	100227528	-	hs|4q23	AF153821	chr4:100227587-100227528		Hs.4
A_24_P358205	-12.4894	-3.64264	12.4894	down			FALSE				10214455	chr6	10214395	-	hs|6p24.3		chr6:010214455-010214395
A_23_P331560	-12.2871	-3.61907	12.2871	down	solute carrier family 26 (anion exchanger), member 4	SLC26A4	FALSE	Homo sapiens solute carrier family 26 (anion exchanger), member 4 (SLC26A4), mRNA [NM_000441]	5172	GO:0005886|GO:0007605|GO:0015698|GO:0031526|GO:0015111|GO:0055085|GO:0006885|GO:0032880|GO:0016324|GO:0015116|GO:0015108|GO:0008272|GO:0008271|GO:0016021|GO:0015705|GO:0070062|GO:0006811	107357992	chr7	107357933	+	hs|7q22.3	NM_000441	chr7:107357933-107357992	NM_000441	Hs.571246
A_32_P108474	-12.2705	-3.61713	12.2705	down	ATP-binding cassette, sub-family E (OABP), member 1	ABCE1	FALSE	Homo sapiens ATP-binding cassette, sub-family E (OABP), member 1 (ABCE1), transcript variant 1, mRNA [NM_002940]	6059	GO:0005739|GO:0005737|GO:0051536|GO:0008428|GO:0006200|GO:0016032|GO:0009615|GO:0043086|GO:0016887|GO:0005524|GO:0006401	146048976	chr4	146048917	+	hs|4q31.21	NM_002940	chr4:146048917-146048976	NM_002940	Hs.12013
A_33_P3311046	-12.2361	-3.61307	12.2361	down	olfactory receptor, family 2, subfamily M, member 7	OR2M7	FALSE	Homo sapiens olfactory receptor, family 2, subfamily M, member 7 (OR2M7), mRNA [NM_001004691]	391196	GO:0050911|GO:0004984|GO:0007186|GO:0005886|GO:0004930|GO:0016021	248486991	chr1	248486932	-	hs|1q44	NM_001004691	chr1:248486991-248486932	NM_001004691	Hs.530570
A_24_P24972	-12.227	-3.612	12.227	down			FALSE	Q7Z4W8_HUMAN (Q7Z4W8) Heparin-binding protein HBp15, partial (92%) [THC2549395]			110494802	chr2	110494743	-	hs|2q13		chr2:110494802-110494743
A_23_P329768	-12.1897	-3.60759	12.1897	down	growth regulation by estrogen in breast cancer 1	GREB1	FALSE	Homo sapiens growth regulation by estrogen in breast cancer 1 (GREB1), transcript variant a, mRNA [NM_014668]	9687	GO:0016021	11782739	chr2	11782680	+	hs|2p25.1	NM_014668	chr2:11782680-11782739	NM_014668	Hs.467733
A_33_P3376546	-12.1853	-3.60708	12.1853	down	prostaglandin F receptor (FP)	PTGFR	FALSE	Homo sapiens prostaglandin F receptor (FP) (PTGFR), transcript variant 2, mRNA [NM_001039585]	5737	GO:0043066|GO:0005737|GO:0035584|GO:0007567|GO:0007186|GO:0005886|GO:0005887|GO:0032496|GO:0005576|GO:0004958	79006355	chr1	79006296	+	hs|1p31.1	NM_001039585	chr1:79006296-79006355	NM_001039585	Hs.654365
A_23_P56559	-12.1679	-3.60501	12.1679	down	dehydrogenase/reductase (SDR family) member 9	DHRS9	FALSE	Homo sapiens dehydrogenase/reductase (SDR family) member 9 (DHRS9), transcript variant 3, mRNA [NM_001142270]	10170	GO:0004022|GO:0008209|GO:0042904|GO:0042572|GO:0042448|GO:0030855|GO:0047035|GO:0030176|GO:0016854|GO:0004745|GO:0055114	169952434	chr2	169952375	+	hs|2q31.1	NM_001142270	chr2:169952375-169952434	NM_001142270	Hs.179608
A_24_P108291	-12.1656	-3.60474	12.1656	down	impact RWD domain protein	IMPACT	FALSE	Homo sapiens impact RWD domain protein (IMPACT), mRNA [NM_018439]	55364	GO:0008150|GO:0003674|GO:0005737|GO:0006446|GO:0001933|GO:0005575	22033228	chr18	22033169	+	hs|18q11.2	NM_018439	chr18:22033169-22033228	NM_018439	Hs.515317
A_23_P8108	-12.0841	-3.59504	12.0841	down	major histocompatibility complex, class II, DQ beta 1	HLA-DQB1	FALSE	Homo sapiens major histocompatibility complex, class II, DQ beta 1 (HLA-DQB1), transcript variant 3, mRNA [NM_001243962]	3119	GO:0050852|GO:0012507|GO:0005886|GO:0031295|GO:0019221|GO:0042613|GO:0005765|GO:0032588|GO:0030666|GO:0019886|GO:0006955|GO:0000139|GO:0016020|GO:0002381|GO:0042605|GO:0071556|GO:0032395|GO:0030669|GO:0010008|GO:0060333|GO:0002455|GO:0030658	32725656	chr6	32725597	-	hs|6p21.32	NM_001243962	chr6:032725656-032725597	NM_001243962	Hs.409934
A_33_P3293524	-12.0674	-3.59304	12.0674	down	neuralized E3 ubiquitin protein ligase 1	NEURL1	FALSE	Homo sapiens neuralized E3 ubiquitin protein ligase 1 (NEURL1), mRNA [NM_004210]	9148	GO:0090129|GO:0004842|GO:0048471|GO:0008285|GO:0006513|GO:0030054|GO:0005886|GO:0007288|GO:0016874|GO:0051491|GO:0045183|GO:0071230|GO:0007219|GO:0043197|GO:0045211|GO:0043204|GO:0060999|GO:0045746|GO:0043065|GO:0045741|GO:0014069|GO:0030317|GO:0006417|GO:0007399|GO:0007595|GO:0007519|GO:0007420|GO:0008270|GO:0048170	105352302	chr10	105352243	+	hs|10q24.33	NM_004210	chr10:105352243-105352302	NM_004210	Hs.594708
A_32_P135818	-12.033	-3.58892	12.033	down	ribosomal protein S3A	RPS3A	FALSE	Homo sapiens ribosomal protein S3A (RPS3A), transcript variant 1, mRNA [NM_001006]	6189	GO:0005515|GO:0010467|GO:0003723|GO:0019058|GO:0005634|GO:0006412|GO:0006413|GO:0030154|GO:0006414|GO:0005829|GO:0005737|GO:0002181|GO:0000184|GO:0016032|GO:0070062|GO:0043066|GO:0003735|GO:0016070|GO:0016071|GO:0006614|GO:0019083|GO:0005730|GO:0006415|GO:0022627|GO:0030529|GO:0044267	152024126	chr4	152024067	+	hs|4q31.3	NM_001006	chr4:152024067-152024126	NM_001006	Hs.356572
A_24_P122636	-11.9786	-3.58239	11.9786	down	3'(2'), 5'-bisphosphate nucleotidase 1	BPNT1	FALSE	Homo sapiens 3'(2'), 5'-bisphosphate nucleotidase 1 (BPNT1), transcript variant 1, mRNA [NM_006085]	10380	GO:0046854|GO:0006139|GO:0008441|GO:0006805|GO:0000287|GO:0050427|GO:0016311|GO:0044281|GO:0070062|GO:0007399|GO:0005829|GO:0004441	220231157	chr1	220231098	-	hs|1q41	NM_006085	chr1:220231157-220231098	NM_006085	Hs.406134
A_23_P413641	-11.9575	-3.57985	11.9575	down	phosphatidylinositol-3,4,5-trisphosphate-dependent Rac exchange factor 1	PREX1	FALSE	Homo sapiens phosphatidylinositol-3,4,5-trisphosphate-dependent Rac exchange factor 1 (PREX1), mRNA [NM_020820]	57580	GO:0005515|GO:0048471|GO:0005886|GO:0006801|GO:0005100|GO:0043231|GO:0005829|GO:0030426|GO:0035556|GO:0005737|GO:0005543|GO:0030833|GO:0043198|GO:0032321|GO:0050773|GO:0030041|GO:0042119|GO:0005089|GO:0019899|GO:0032319	47241677	chr20	47241619	-	hs|20q13.13	NM_020820	chr20:47241677-47241619	NM_020820	Hs.153310
A_32_P73452	-11.805	-3.56133	11.805	down	anoctamin 8	ANO8	FALSE	Homo sapiens anoctamin 8 (ANO8), mRNA [NM_020959]	57719	GO:0005622|GO:0006821|GO:0034220|GO:0005886|GO:0005229|GO:0016021|GO:0055085	17434100	chr19	17434041	-	hs|19p13.11	NM_020959	chr19:17434100-17434041	NM_020959	Hs.590990
A_33_P3493097	-11.7467	-3.55419	11.7467	down	uncharacterized LOC648149	LOC648149	FALSE	Homo sapiens cDNA FLJ41355 fis, clone BRAWH2016724. [AK123349]	648149		210557061	chr2	210557002	+	hs|2q34	AK123349	chr2:210557002-210557061		Hs.658840
A_24_P178444	-11.7344	-3.55267	11.7344	down			FALSE				107048024	chr11	107047965	+	hs|11q22.3		chr11:107047965-107048024
A_24_P382319	-11.7248	-3.5515	11.7248	down	carcinoembryonic antigen-related cell adhesion molecule 1 (biliary glycoprotein)	CEACAM1	FALSE	Homo sapiens carcinoembryonic antigen-related cell adhesion molecule 1 (biliary glycoprotein) (CEACAM1), transcript variant 1, mRNA [NM_001712]	634	GO:0005515|GO:0003674|GO:0016477|GO:0016020|GO:0005886|GO:0007229|GO:0005887|GO:0016021|GO:0001525|GO:0007156|GO:0070062	43011563	chr19	43011504	-	hs|19q13.2	NM_001712	chr19:43011563-43011504	NM_001712	Hs.512682
A_33_P3241489	-11.7089	-3.54953	11.7089	down	CEBPZ opposite strand	CEBPZOS	FALSE	Homo sapiens CEBPZ opposite strand (CEBPZOS), transcript variant 1, long non-coding RNA [NR_037879]	100505876		37431882	chr2	37431823	+	hs|2p22.2	NR_037879	chr2:37431823-37431882	NR_037879	Hs.743972
A_24_P157424	-11.6175	-3.53823	11.6175	down	nuclear cap binding protein subunit 2, 20kDa	NCBP2	FALSE	Homo sapiens nuclear cap binding protein subunit 2, 20kDa (NCBP2), transcript variant 1, mRNA [NM_007362]	22916	GO:0005515|GO:0000339|GO:0008380|GO:0006369|GO:0010467|GO:0006368|GO:0006366|GO:0003723|GO:0031124|GO:0005634|GO:0031047|GO:0005829|GO:0005737|GO:0006406|GO:0000184|GO:0000166|GO:0006408|GO:0016032|GO:0000340|GO:0016070|GO:0008334|GO:0016071|GO:0045292|GO:0005730|GO:0006370|GO:0034660|GO:0000387|GO:0050434|GO:0000398|GO:0006446|GO:0005654|GO:0046833|GO:0005845|GO:0005846	196662523	chr3	196662464	-	hs|3q29	NM_007362	chr3:196662523-196662464	NM_007362	Hs.591671
A_23_P86470	-11.5835	-3.534	11.5835	down	cholesterol 25-hydroxylase	CH25H	FALSE	Homo sapiens cholesterol 25-hydroxylase (CH25H), mRNA [NM_003956]	9023	GO:0006629|GO:0001567|GO:0005506|GO:0006699|GO:0008395|GO:0044281|GO:0005829|GO:0005789|GO:0016126|GO:0006633|GO:0008206|GO:0016021|GO:0055114|GO:0008203	90965860	chr10	90965801	-	hs|10q23.31	NM_003956	chr10:90965860-90965801	NM_003956	Hs.47357
A_33_P3419190	-11.5658	-3.53179	11.5658	down	amphiregulin	AREG	FALSE	Homo sapiens amphiregulin (AREG), mRNA [NM_001657]	374	GO:0005515|GO:0009986|GO:0007186|GO:0007173|GO:0008283|GO:0045740|GO:0007267|GO:0016021|GO:0008083|GO:0005615|GO:0005125	75318352	chr4	75318293	+	hs|4q13.3	NM_001657	chr4:75318293-75318352	NM_001657	Hs.270833
A_23_P356965	-11.4435	-3.51646	11.4435	down	coiled-coil domain containing 57	CCDC57	FALSE	coiled-coil domain containing 57 [Source:HGNC Symbol;Acc:27564] [ENST00000327026]	284001		80111566	chr17	80111507	-	hs|17q25.3	AK125941	chr17:80111566-80111507		Hs.631724
A_24_P62860	-11.4067	-3.5118	11.4067	down	signal transducing adaptor molecule (SH3 domain and ITAM motif) 2	STAM2	FALSE	Homo sapiens signal transducing adaptor molecule (SH3 domain and ITAM motif) 2 (STAM2), mRNA [NM_005843]	10254	GO:0005515|GO:0005737|GO:0007173|GO:0031901|GO:0016197|GO:0042059|GO:0005730|GO:0061024|GO:0005634|GO:0006886|GO:0043231|GO:0005829	152975469	chr2	152975410	-	hs|2q23.3	NM_005843	chr2:152975469-152975410	NM_005843	Hs.17200
A_33_P3791123	-11.376	-3.50793	11.376	down	ATP synthase, H+ transporting, mitochondrial Fo complex, subunit G2	ATP5L2	FALSE	Homo sapiens ATP synthase, H+ transporting, mitochondrial Fo complex, subunit G2 (ATP5L2), mRNA [NM_001165877]	267020	GO:0015986|GO:0015078|GO:0000276	43035995	chr22	43035936	-	hs|22q13.2	NM_001165877	chr22:43035995-43035936	NM_001165877	Hs.664737
A_19_P00804882	-11.373	-3.50753	11.373	down			FALSE				9288392	chr12	9288333	+	hs|12p13.31		chr12:009288333-009288392
A_23_P385500	-11.3205	-3.50087	11.3205	down	ring finger protein 166	RNF166	FALSE	Homo sapiens ring finger protein 166 (RNF166), transcript variant 1, mRNA [NM_178841]	115992	GO:0008270	88763431	chr16	88763372	-	hs|16q24.3	NM_178841	chr16:88763431-88763372	NM_178841	Hs.513804
A_23_P8702	-11.3177	-3.5005	11.3177	down	prolactin-induced protein	PIP	FALSE	Homo sapiens prolactin-induced protein (PIP), mRNA [NM_002652]	5304	GO:0005515|GO:0070233|GO:0003779|GO:0005634|GO:0005615|GO:0010628|GO:0016324|GO:0001948|GO:0001895|GO:0019864|GO:0006508|GO:0046983|GO:0004190|GO:0001580|GO:0070062	142836804	chr7	142836745	+	hs|7q34	NM_002652	chr7:142836745-142836804	NM_002652	Hs.99949
A_24_P1773	-11.3022	-3.49854	11.3022	down	lon peptidase 2, peroxisomal	LONP2	FALSE	Homo sapiens lon peptidase 2, peroxisomal (LONP2), mRNA [NM_031490]	83752	GO:0005515|GO:0014070|GO:0031998|GO:0004252|GO:0005782|GO:0006200|GO:0006625|GO:0005102|GO:0005634|GO:0002020|GO:0005524|GO:0016485|GO:0004176|GO:0007031|GO:0008233|GO:0006515|GO:0019899|GO:0016558|GO:0005777	48387048	chr16	48386989	+	hs|16q12.1	NM_031490	chr16:48386989-48387048	NM_031490	Hs.731827
A_33_P3262694	-11.2455	-3.49128	11.2455	down			FALSE	Q5JX79_HUMAN (Q5JX79) OTTHUMP00000030115 (Fragment), partial (27%) [THC2659533]			30831898	chr16	30831839	-	hs|16p11.2		chr16:030831898-030831839
A_24_P280897	-11.1474	-3.47863	11.1474	down			FALSE				34080305	chr19	34080246	-	hs|19q13.11		chr19:034080305-034080246
A_23_P70785	-11.141	-3.47781	11.141	down	absent in melanoma 1	AIM1	FALSE	Homo sapiens absent in melanoma 1 (AIM1), mRNA [NM_001624]	202	GO:0008150|GO:0003674|GO:0005575	107017822	chr6	107017763	+	hs|6q21	NM_001624	chr6:107017763-107017822	NM_001624	Hs.744905
A_19_P00808525	-11.103	-3.47287	11.103	down			FALSE				66504156	chr8	66504097	-	hs|8q13.1		chr8:66504156-66504097
A_32_P148345	-10.9782	-3.45657	10.9782	down	annexin A2	ANXA2	FALSE	Homo sapiens annexin A2 (ANXA2), transcript variant 2, mRNA [NM_001002857]	302	GO:0005515|GO:0008092|GO:0048471|GO:0072661|GO:0031340|GO:0051290|GO:0005634|GO:0048146|GO:0006900|GO:0005765|GO:0005615|GO:0035749|GO:0005544|GO:0044354|GO:0030199|GO:0005938|GO:0070062|GO:0043220|GO:0005811|GO:0007589|GO:0042470|GO:0017137|GO:0009986|GO:0005509|GO:0051099|GO:0005546|GO:0030496|GO:0001525|GO:0019834|GO:0043086|GO:0001726|GO:0005604|GO:0042383|GO:0031012|GO:0044548|GO:0043234|GO:…	60639647	chr15	60639588	-	hs|15q22.2	NM_001002857	chr15:60639647-60639588	NM_001002857	Hs.511605
A_24_P49190	-10.9564	-3.45371	10.9564	down	chromosome 17 open reading frame 58	C17orf58	FALSE	Homo sapiens chromosome 17 open reading frame 58 (C17orf58), transcript variant 1, mRNA [NM_181655]	284018		65987591	chr17	65987532	-	hs|17q24.2	NM_181655	chr17:65987591-65987532	NM_181655	Hs.90790
A_23_P94397	-10.9498	-3.45283	10.9498	down	osteomodulin	OMD	FALSE	Homo sapiens osteomodulin (OMD), mRNA [NM_005014]	4958	GO:0018146|GO:0005975|GO:0005796|GO:0042340|GO:0005578|GO:0005576|GO:0044281|GO:0007155|GO:0030203|GO:0043202|GO:0042339	95177617	chr9	95177558	-	hs|9q22.31	NM_005014	chr9:95177617-95177558	NM_005014	Hs.94070
A_23_P397293	-10.9062	-3.44708	10.9062	down	lymphocyte antigen 6 complex, locus K	LY6K	FALSE	Homo sapiens lymphocyte antigen 6 complex, locus K (LY6K), transcript variant 1, mRNA [NM_017527]	54742	GO:0005737|GO:0005886|GO:0005730|GO:0005634|GO:0005576|GO:0031225	143784880	chr8	143784821	+	hs|8q24.3	NM_017527	chr8:143784821-143784880	NM_017527	Hs.69517
A_24_P15765	-10.9019	-3.4465	10.9019	down	ribosomal protein S7 pseudogene 5	RPS7P5	FALSE	Homo sapiens ribosomal protein S7 pseudogene 5 (RPS7P5), non-coding RNA [NR_036695]	645884		240176229	chr1	240176168	+	hs|1q43		chr1:240176168-240176229	NR_036695	Hs.613280
A_33_P3285097	-10.8943	-3.4455	10.8943	down			FALSE				45414686	chr9	45414627	-	hs|9p11.2		chr9:045414686-045414627
A_23_P157963	-10.8559	-3.44041	10.8559	down	centlein, centrosomal protein	CNTLN	FALSE	Homo sapiens centlein, centrosomal protein (CNTLN), transcript variant 1, mRNA [NM_017738]	54875	GO:0023014|GO:0008150|GO:0003674|GO:0000160|GO:0016020|GO:0005814|GO:0000155|GO:0070062	17503126	chr9	17503067	+	hs|9p22.2	NM_017738	chr9:17503067-17503126	NM_017738	Hs.435381
A_32_P80255	-10.8165	-3.43517	10.8165	down	DEAD (Asp-Glu-Ala-Asp) box helicase 6	DDX6	FALSE	Homo sapiens DEAD (Asp-Glu-Ala-Asp) box helicase 6 (DDX6), transcript variant 2, mRNA [NM_001257191]	1656	GO:0005515|GO:0008026|GO:0003724|GO:0010467|GO:0033962|GO:0006200|GO:0016070|GO:0016071|GO:0010494|GO:0004386|GO:0043928|GO:0005524|GO:0043231|GO:0016442|GO:0005829|GO:0005737|GO:0000932|GO:0000288	118618713	chr11	118618654	-	hs|11q23.3	NM_001257191	chr11:118618713-118618654	NM_001257191	Hs.408461
A_32_P10133	-10.797	-3.43256	10.797	down	psoriasis associated non-protein coding RNA induced by stress	PRINS	FALSE	Homo sapiens cDNA FLJ11983 fis, clone HEMBB1001337. [AK022045]	100169750		24544916	chr10	24544857	+	hs|10p12.2	AK022045	chr10:24544857-24544916		Hs.731140
A_23_P91636	-10.748	-3.42599	10.748	down	POM121 transmembrane nucleoporin-like 9, pseudogene	POM121L9P	FALSE	Homo sapiens POM121 transmembrane nucleoporin-like 9, pseudogene (POM121L9P), non-coding RNA [NR_003714]	29774		24661154	chr22	24661095	+	hs|22q11.23	NR_003714	chr22:24661095-24661154	NR_003714	Hs.534980
A_24_P397903	-10.7368	-3.42449	10.7368	down	zinc finger, C2HC-type containing 1A	ZC2HC1A	FALSE	Homo sapiens zinc finger, C2HC-type containing 1A (ZC2HC1A), mRNA [NM_016010]	51101	GO:0046872	79631856	chr8	79631797	+	hs|8q21.12	NM_016010	chr8:79631797-79631856	NM_016010	Hs.271876
A_19_P00329263	-10.7334	-3.42404	10.7334	down			FALSE				97001075	chr12	97001016	-	hs|12q23.1		chr12:097001075-097001016
A_33_P3264072	-10.6845	-3.41745	10.6845	down	uncharacterized LOC100128593	LOC100128593	FALSE	Homo sapiens uncharacterized LOC100128593 (LOC100128593), long non-coding RNA [NR_033913]	100128593		139643408	chr9	139643349	+	hs|9q34.3	NR_033913	chr9:139643349-139643408	NR_033913	Hs.679904
A_23_P253350	-10.6603	-3.41418	10.6603	down	chromosome 8 open reading frame 4	C8orf4	FALSE	Homo sapiens chromosome 8 open reading frame 4 (C8orf4), mRNA [NM_020130]	56892	GO:0006915	40012026	chr8	40011967	+	hs|8p11.21	NM_020130	chr8:40011967-40012026	NM_020130	Hs.591849
A_33_P3238390	-10.6563	-3.41364	10.6563	down			FALSE				110474554	chr4	110474495	-	hs|4q25		chr4:110474554-110474495
A_24_P830667	-10.6562	-3.41363	10.6562	down	ribosomal protein L21	RPL21	FALSE	Homo sapiens ribosomal protein L21 (RPL21), mRNA [NM_000982]	6144	GO:0010467|GO:0003735|GO:0016070|GO:0016071|GO:0019083|GO:0003723|GO:0006614|GO:0019058|GO:0005730|GO:0006415|GO:0006412|GO:0006413|GO:0005829|GO:0006414|GO:0005737|GO:0000184|GO:0016032|GO:0022625|GO:0044267	27829379	chr13	27828361	+	hs|13q12.2	NM_000982	chr13:27828361-27829379	NM_000982	Hs.381123
A_33_P3240348	-10.6316	-3.41029	10.6316	down	neurofibromin 1	NF1	FALSE	Homo sapiens neurofibromin 1 (NF1), transcript variant 2, mRNA [NM_000267]	4763	GO:0001656|GO:0005515|GO:0048844|GO:0048593|GO:0042992|GO:0007406|GO:0007507|GO:0046580|GO:0043525|GO:0000165|GO:0030198|GO:0048745|GO:0030199|GO:0048169|GO:0021897|GO:0032318|GO:0030336|GO:0031235|GO:0045685|GO:0014065|GO:0048485|GO:0046929|GO:0001649|GO:0043535|GO:0001889|GO:0032320|GO:0007519|GO:0007420|GO:0008542|GO:0032228|GO:0007422|GO:0042060|GO:0001952|GO:0001953|GO:0008625|GO:0030424|GO:…	29557351	chr17	29557291	+	hs|17q11.2	NM_000267	chr17:29557291-29557351	NM_000267	Hs.113577
A_19_P00320434	-10.6246	-3.40933	10.6246	down	uncharacterized LOC100996579	LOC100996579	FALSE	Homo sapiens uncharacterized LOC100996579 (LOC100996579), transcript variant 1, long non-coding RNA [NR_110163]	100996579		162105071	chr2	162105012	+	hs|2q24.2	NR_110163	chr2:162105012-162105071	NR_110163	Hs.660929
A_33_P3294524	-10.5975	-3.40565	10.5975	down	ankyrin repeat domain 12	ANKRD12	FALSE	Homo sapiens ankyrin repeat domain 12 (ANKRD12), transcript variant 3, mRNA [NM_001204056]	23253	GO:0005737|GO:0005730|GO:0005634	9255794	chr18	9255735	+	hs|18p11.22	NM_001204056	chr18:9255735-9255794	NM_001204056	Hs.464585
A_23_P64173	-10.5564	-3.40004	10.5564	down	caspase recruitment domain family, member 16	CARD16	FALSE	Homo sapiens caspase recruitment domain family, member 16 (CARD16), transcript variant 1, mRNA [NM_001017534]	114769	GO:0010951|GO:0005622|GO:0004869|GO:0042981	104915286	chr11	104915227	-	hs|11q22.3	NM_001017534	chr11:104915286-104915227	NM_001017534	Hs.348365
A_19_P00801042	-10.5142	-3.39426	10.5142	down	zinc finger protein 90	ZNF90	FALSE	zinc finger protein 90 [Source:HGNC Symbol;Acc:13165] [ENST00000469078]	7643	GO:0006355|GO:0003700|GO:0008270|GO:0005634|GO:0003677|GO:0006351	20236346	chr19	20236287	+	hs|19p12	AK298173	chr19:20236287-20236346		Hs.55304
A_23_P364478	-10.4932	-3.39138	10.4932	down	family with sequence similarity 175, member B	FAM175B	FALSE	Homo sapiens family with sequence similarity 175, member B (FAM175B), mRNA [NM_032182]	23172	GO:0070552|GO:0031593	126524925	chr10	126524866	+	hs|10q26.13	NM_032182	chr10:126524866-126524925	NM_032182	Hs.280695
A_24_P63019	-10.4334	-3.38314	10.4334	down	interleukin 1 receptor, type II	IL1R2	FALSE	Homo sapiens interleukin 1 receptor, type II (IL1R2), transcript variant 1, mRNA [NM_004633]	7850	GO:0005515|GO:0006955|GO:0004910|GO:0005886|GO:0019221|GO:0004908|GO:0005576|GO:0016021	102636150	chr2	102632505	+	hs|2q11.2	NM_004633	chr2:102632505-102636150	NM_004633	Hs.25333
A_23_P303260	-10.4121	-3.3802	10.4121	down	syntaxin 7	STX7	FALSE	Homo sapiens syntaxin 7 (STX7), mRNA [NM_003569]	8417	GO:0005484|GO:0048471|GO:0031901|GO:0000149|GO:0006892|GO:0031201|GO:0016021|GO:0005765|GO:0016079|GO:0006886|GO:0070062|GO:0043231	132781224	chr6	132781165	-	hs|6q23.2	NM_003569	chr6:132781224-132781165	NM_003569	Hs.593148
A_19_P00805936	-10.3318	-3.36902	10.3318	down			FALSE				139204741	chr2	139204682	+	hs|2q22.1		chr2:139204682-139204741
A_23_P71270	-10.3247	-3.36802	10.3247	down	alpha-2-glycoprotein 1, zinc-binding	AZGP1	FALSE	Homo sapiens alpha-2-glycoprotein 1, zinc-binding (AZGP1), mRNA [NM_001185]	563	GO:0002474|GO:0008285|GO:0005886|GO:0042612|GO:0004540|GO:0005576|GO:0005634|GO:0008320|GO:0003823|GO:0005615|GO:0006955|GO:0001948|GO:0019882|GO:0001895|GO:0001916|GO:0042605|GO:0007155|GO:0071806|GO:0001580|GO:0070062	99564778	chr7	99564719	-	hs|7q22.1	NM_001185	chr7:99564778-99564719	NM_001185	Hs.546239
A_32_P50431	-10.317	-3.36695	10.317	down	suppression of tumorigenicity 13 (colon carcinoma) (Hsp70 interacting protein)	ST13	FALSE	Homo sapiens suppression of tumorigenicity 13 (colon carcinoma) (Hsp70 interacting protein) (ST13), transcript variant 1, mRNA [NM_003932]	6767	GO:0005515|GO:0032564|GO:0019904|GO:0051087|GO:0061084|GO:0032403|GO:0005829|GO:0042802|GO:0043234|GO:0005737|GO:0070389|GO:0006457|GO:0030544|GO:0051260|GO:0051082|GO:0030674|GO:0070062	41221617	chr22	41221558	-	hs|22q13.2	NM_003932	chr22:41221617-41221558	NM_003932	Hs.712713
A_23_P148879	-10.3121	-3.36627	10.3121	down	ATPase, Na+/K+ transporting, alpha 2 polypeptide	ATP1A2	FALSE	Homo sapiens ATPase, Na+/K+ transporting, alpha 2 polypeptide (ATP1A2), mRNA [NM_000702]	477	GO:0008344|GO:0005886|GO:0045202|GO:0006942|GO:0006940|GO:0046872|GO:0019229|GO:0040011|GO:0006754|GO:0005737|GO:0002087|GO:0034220|GO:0043197|GO:0045988|GO:0035725|GO:0006814|GO:0045822|GO:0006813|GO:0086004|GO:0005391|GO:0051481|GO:0030315|GO:0005890|GO:0055085|GO:0005524|GO:0002026|GO:0005901|GO:0008542|GO:0001504|GO:0008217|GO:0015991|GO:0071260|GO:0005768|GO:0035094	160113334	chr1	160113275	+	hs|1q23.2	NM_000702	chr1:160113275-160113334	NM_000702	Hs.34114
A_23_P9340	-10.3111	-3.36613	10.3111	down	BarH-like homeobox 1	BARHL1	FALSE	Homo sapiens BarH-like homeobox 1 (BARHL1), mRNA [NM_020064]	56751	GO:0043565|GO:0043524|GO:0001077|GO:0045944|GO:0007605|GO:0030901|GO:0005634|GO:0001764|GO:0006351	135465474	chr9	135465415	+	hs|9q34.13	NM_020064	chr9:135465415-135465474	NM_020064	Hs.283809
A_23_P302568	-10.2908	-3.36328	10.2908	down	solute carrier family 30 (zinc transporter), member 3	SLC30A3	FALSE	Homo sapiens solute carrier family 30 (zinc transporter), member 3 (SLC30A3), mRNA [NM_003459]	7781	GO:0071577|GO:0043005|GO:0030054|GO:0061088|GO:0005770|GO:0015633|GO:0055085|GO:0008021|GO:0005737|GO:0016020|GO:0005887|GO:0006810|GO:0030672|GO:0051050|GO:0005768	27477607	chr2	27477548	-	hs|2p23.3	NM_003459	chr2:27477607-27477548	NM_003459	Hs.467981
A_24_P160874	-10.1836	-3.34818	10.1836	down	deoxyuridine triphosphatase	DUT	FALSE	Homo sapiens deoxyuridine triphosphatase (DUT), transcript variant 1, mRNA [NM_001025248]	1854	GO:0005515|GO:0046080|GO:0005730|GO:0055086|GO:0005634|GO:0044281|GO:0006226|GO:0005739|GO:0006260|GO:0006139|GO:0046134|GO:0004170|GO:0005654|GO:0006206|GO:0070062	48634231	chr15	48633737	+	hs|15q21.1	NM_001025248	chr15:48633737-48634231	NM_001025248	Hs.527980
A_24_P375683	-10.1296	-3.34051	10.1296	down			FALSE				121213081	chr3	121213021	+	hs|3q13.33		chr3:121213021-121213081
A_24_P734720	-10.1008	-3.3364	10.1008	down	cyclin Y-like 1	CCNYL1	FALSE	Homo sapiens cyclin Y-like 1 (CCNYL1), transcript variant 2, mRNA [NM_152523]	151195	GO:0019901|GO:0000079	208619079	chr2	208619020	+	hs|2q33.3	NM_152523	chr2:208619020-208619079	NM_152523	Hs.471234
A_33_P3372161	-10.0734	-3.33248	10.0734	down			FALSE	Q3ZCE3_BOVIN (Q3ZCE3) RPS27A protein (Fragment), partial (94%) [THC2507627]		GO:0005515|GO:0006510|GO:0006511|GO:0006512|GO:0006355|GO:0003735|GO:0042254|GO:0006950|GO:0006325|GO:0005634|GO:0003676|GO:0006412|GO:0005551|GO:0005737|GO:0042787|GO:0005840|GO:0006464	156985410	chr7	156985351	+	hs|7q36.3		chr7:156985351-156985410
A_33_P3358183	-10.0531	-3.32956	10.0531	down	prostaglandin F receptor (FP)	PTGFR	FALSE	Homo sapiens prostaglandin F receptor (FP) (PTGFR), transcript variant 1, mRNA [NM_000959]	5737	GO:0043066|GO:0005737|GO:0035584|GO:0007567|GO:0007186|GO:0005886|GO:0005887|GO:0032496|GO:0005576|GO:0004958	78959225	chr1	78959166	+	hs|1p31.1	NM_000959	chr1:78959166-78959225	NM_000959	Hs.654365
A_24_P23245	-10.0422	-3.328	10.0422	down	NADH dehydrogenase (ubiquinone) 1 alpha subcomplex, 6, 14kDa	NDUFA6	FALSE	Homo sapiens NADH dehydrogenase (ubiquinone) 1 alpha subcomplex, 6, 14kDa (NDUFA6), mRNA [NM_002490]	4700	GO:0022904|GO:0031966|GO:0005747|GO:0006120|GO:0005743|GO:0044281|GO:0008137|GO:0006979|GO:0044237	42483077	chr22	42482273	-	hs|22q13.2	NM_002490	chr22:42483077-42482273	NM_002490	Hs.274416
A_23_P114983	-9.99498	-3.3212	9.99498	down	tripartite motif containing 63, E3 ubiquitin protein ligase	TRIM63	FALSE	Homo sapiens tripartite motif containing 63, E3 ubiquitin protein ligase (TRIM63), mRNA [NM_032588]	84676	GO:0005515|GO:0010468|GO:0030018|GO:0004842|GO:0016567|GO:0016874|GO:0005874|GO:0051384|GO:0005634|GO:0014732|GO:0031430|GO:0031432|GO:0007165|GO:0005737|GO:0006936|GO:0014878|GO:0043161|GO:0008270|GO:0004871|GO:0070555	26377901	chr1	26377842	-	hs|1p36.11	NM_032588	chr1:26377901-26377842	NM_032588	Hs.279709
A_24_P179489	-9.98416	-3.31964	9.98416	down	serologically defined colon cancer antigen 8	SDCCAG8	FALSE	Homo sapiens serologically defined colon cancer antigen 8 (SDCCAG8), mRNA [NM_006642]	10806	GO:0005515|GO:0005813|GO:0005911|GO:0005814|GO:0035148|GO:0000086|GO:0030010|GO:0000278|GO:0005829	243468066	chr1	243456514	+	hs|1q43	NM_006642	chr1:243456514-243468066	NM_006642	Hs.591530
A_33_P3333648	-9.94294	-3.31367	9.94294	down	olfactory receptor, family 51, subfamily I, member 2	OR51I2	FALSE	Homo sapiens olfactory receptor, family 51, subfamily I, member 2 (OR51I2), mRNA [NM_001004754]	390064	GO:0050911|GO:0007608|GO:0004984|GO:0007186|GO:0005886|GO:0004930|GO:0016021	5475397	chr11	5475338	+	hs|11p15.4	NM_001004754	chr11:5475338-5475397	NM_001004754	Hs.553733
A_33_P3367681	-9.91936	-3.31025	9.91936	down			FALSE				108368747	chr11	108368688	+	hs|11q22.3		chr11:108368688-108368747
A_19_P00315778	-9.9124	-3.30923	9.9124	down			FALSE				86632664	chr11	86632605	-	hs|11q14.2		chr11:086632664-086632605
A_33_P3308872	-9.72429	-3.28159	9.72429	down	POM121 transmembrane nucleoporin-like 1, pseudogene	POM121L1P	FALSE	Homo sapiens POM121 transmembrane nucleoporin-like 1, pseudogene (POM121L1P), non-coding RNA [NR_024591]	25812		22974270	chr22	22974211	-	hs|22q11.22	NR_024591	chr22:22974270-22974211	NR_024591	Hs.367764
A_24_P407235	-9.70913	-3.27934	9.70913	down	cryptochrome circadian clock 1	CRY1	FALSE	Homo sapiens cryptochrome circadian clock 1 (CRY1), mRNA [NM_004075]	1407	GO:0005515|GO:0043130|GO:0003904|GO:2000001|GO:0006094|GO:0035257|GO:0005634|GO:0000989|GO:0005739|GO:0018298|GO:0005737|GO:0009882|GO:0003690|GO:0000166|GO:0033762|GO:0031397|GO:0043153|GO:0045744|GO:0019901|GO:0019902|GO:0009785|GO:0005730|GO:0001047|GO:0042593|GO:0000122|GO:2000323|GO:0003677|GO:0006351|GO:0032922|GO:0003914|GO:0006975|GO:0006281|GO:0042752|GO:0042754|GO:0045892	107385541	chr12	107385482	-	hs|12q23.3	NM_004075	chr12:107385541-107385482	NM_004075	Hs.151573
A_24_P115967	-9.70496	-3.27872	9.70496	down	diacylglycerol lipase, alpha	DAGLA	FALSE	Homo sapiens diacylglycerol lipase, alpha (DAGLA), mRNA [NM_006133]	747	GO:0046340|GO:0019369|GO:0008219|GO:0004806|GO:0005886|GO:0007596|GO:0071926|GO:0030168|GO:0042136|GO:0016021|GO:0046872|GO:0007405	61514443	chr11	61514384	+	hs|11q12.2	NM_006133	chr11:61514384-61514443	NM_006133	Hs.241564
A_23_P250358	-9.68328	-3.2755	9.68328	down	HECT and RLD domain containing E3 ubiquitin protein ligase family member 6	HERC6	FALSE	Homo sapiens HECT and RLD domain containing E3 ubiquitin protein ligase family member 6 (HERC6), transcript variant 1, mRNA [NM_017912]	55008	GO:0005737|GO:0004842|GO:0042787|GO:0016874|GO:0005634|GO:0005829	89363726	chr4	89363667	+	hs|4q22.1	NM_017912	chr4:89363667-89363726	NM_017912	Hs.529317
A_24_P324405	-9.66465	-3.27272	9.66465	down	ankyrin repeat domain 11	ANKRD11	FALSE	Homo sapiens ankyrin repeat domain 11 (ANKRD11), transcript variant 2, mRNA [NM_013275]	29123	GO:0060348|GO:0005737|GO:0060325|GO:0035264|GO:0005886|GO:0001894|GO:0005730|GO:0048705|GO:0042475|GO:0005634|GO:0001701	89349843	chr16	89349784	-	hs|16q24.3	NM_013275	chr16:89349843-89349784	NM_013275	Hs.740440
A_23_P397248	-9.63762	-3.26868	9.63762	down	chloride channel accessory 2	CLCA2	FALSE	Homo sapiens chloride channel accessory 2 (CLCA2), mRNA [NM_006536]	9635	GO:0030054|GO:0009925|GO:0005887|GO:0006810|GO:0005576|GO:0007155|GO:0005254|GO:0015276	86921650	chr1	86921591	+	hs|1p22.3	NM_006536	chr1:86921591-86921650	NM_006536	Hs.241551
A_33_P3390753	-9.63325	-3.26802	9.63325	down			FALSE				46606696	chr16	46606637	+	hs|16q11.2		chr16:046606637-046606696
A_24_P307384	-9.61374	-3.2651	9.61374	down			FALSE				145767984	chr4	145767923	+	hs|4q31.21		chr4:145767923-145767984
A_33_P3279526	-9.58473	-3.26074	9.58473	down			FALSE				21260402	chr7	21260343	-	hs|7p15.3		chr7:021260402-021260343
A_33_P3235184	-9.58241	-3.26039	9.58241	down			FALSE				15347393	chr17	15347334	+	hs|17p12		chr17:015347334-015347393
A_23_P56578	-9.57559	-3.25936	9.57559	down	vitrin	VIT	FALSE	Homo sapiens vitrin (VIT), transcript variant 1, mRNA [NM_053276]	5212	GO:0030198|GO:0010811|GO:0005539|GO:0005614	37041825	chr2	37041766	+	hs|2p22.2	NM_053276	chr2:37041766-37041825	NM_053276	Hs.137415
A_33_P3398840	-9.51195	-3.24974	9.51195	down	zinc finger, BED-type containing 1	ZBED1	FALSE	Homo sapiens zinc finger, BED-type containing 1 (ZBED1), transcript variant 3, mRNA [NM_001171135]	9189	GO:0008152|GO:0046983|GO:0000228|GO:0003677|GO:0046872|GO:0004803	2406570	chrX	2406511	-	hs|Xp22.33	NM_001171135	chrX:2406570-2406511	NM_001171135	Hs.131452
A_24_P76666	-9.39857	-3.23244	9.39857	down	casein kinase 2, alpha 1 polypeptide	CSNK2A1	FALSE	Homo sapiens casein kinase 2, alpha 1 polypeptide (CSNK2A1), transcript variant 1, mRNA [NM_177559]	1457	GO:0005515|GO:0008284|GO:0045732|GO:0005886|GO:0030307|GO:0051879|GO:0030177|GO:0005634|GO:0005829|GO:0016581|GO:0007411|GO:0016580|GO:0071174|GO:0016055|GO:0043154|GO:0031519|GO:0006355|GO:0005524|GO:0006351|GO:0007165|GO:0047485|GO:0061077|GO:0004674|GO:0006468|GO:0048511|GO:0000278	469405	chr20	469346	-	hs|20p13	NM_177559	chr20:469405-469346	NM_177559	Hs.644056
A_24_P63537	-9.39181	-3.2314	9.39181	down	endoplasmic reticulum aminopeptidase 1	ERAP1	FALSE	Homo sapiens endoplasmic reticulum aminopeptidase 1 (ERAP1), transcript variant 1, mRNA [NM_016442]	51752	GO:0005138|GO:0005515|GO:0002474|GO:0005783|GO:0005576|GO:0001525|GO:0005151|GO:0005615|GO:0045766|GO:0005829|GO:0009617|GO:0019885|GO:0004177|GO:0045088|GO:0008235|GO:0008217|GO:0005789|GO:0045444|GO:0005788|GO:0008270|GO:0016021|GO:0006509|GO:0070062	96096605	chr5	96096546	-	hs|5q15	NM_016442	chr5:96096605-96096546	NM_016442	Hs.666524
A_33_P3615922	-9.38034	-3.22964	9.38034	down	chromosome 7 open reading frame 63	C7orf63	FALSE	Homo sapiens chromosome 7 open reading frame 63 (C7orf63), transcript variant 1, mRNA [NM_001039706]	79846		89929345	chr7	89929286	+	hs|7q21.13	NM_001039706	chr7:89929286-89929345	NM_001039706	Hs.657403
A_33_P3272231	-9.34196	-3.22373	9.34196	down	major facilitator superfamily domain containing 2A	MFSD2A	FALSE	Homo sapiens major facilitator superfamily domain containing 2A (MFSD2A), transcript variant 1, mRNA [NM_001136493]	84879	GO:0045056|GO:0005737|GO:0015914|GO:0005886|GO:0005887|GO:0060856|GO:0005789|GO:0015908|GO:0005548|GO:0055085|GO:0015293	40435627	chr1	40435568	+	hs|1p34.2	NM_001136493	chr1:40435568-40435627	NM_001136493	Hs.655177
A_23_P416314	-9.2427	-3.20831	9.2427	down	HRAS-like suppressor family, member 5	HRASLS5	FALSE	Homo sapiens HRAS-like suppressor family, member 5 (HRASLS5), transcript variant 1, mRNA [NM_054108]	117245	GO:0016746|GO:0008152	63229094	chr11	63229035	-	hs|11q12.3	NM_054108	chr11:63229094-63229035	NM_054108	Hs.410316
A_24_P93452	-9.22057	-3.20486	9.22057	down			FALSE				118432080	chr11	118432021	+	hs|11q23.3		chr11:118432021-118432080
A_19_P00812748	-9.19596	-3.201	9.19596	down	N-deacetylase/N-sulfotransferase (heparan glucosaminyl) 1	NDST1	FALSE	N-deacetylase/N-sulfotransferase (heparan glucosaminyl) 1 [Source:HGNC Symbol;Acc:7680] [ENST00000518299]	3340	GO:0007585|GO:0005975|GO:0019213|GO:0048703|GO:0044281|GO:0015012|GO:0048702|GO:0006024|GO:0007224|GO:0015016|GO:0006954|GO:0000139|GO:0000165|GO:0008543|GO:0030901|GO:0030900|GO:0016021|GO:0030203|GO:0030210|GO:0000271	149877636	chr5	149877577	+	hs|5q33.1		chr5:149877577-149877636
A_24_P11506	-9.1705	-3.197	9.1705	down	kynureninase	KYNU	FALSE	Homo sapiens kynureninase (KYNU), transcript variant 2, mRNA [NM_001032998]	8942	GO:0006569|GO:0030429|GO:0044281|GO:0034516|GO:0043420|GO:0042803|GO:0005829|GO:0005739|GO:0097053|GO:0034641|GO:0019805|GO:0019441|GO:0030170|GO:0019442|GO:0034341|GO:0034354	143715278	chr2	143715219	+	hs|2q22.2	NM_001032998	chr2:143715219-143715278	NM_001032998	Hs.470126
A_24_P247536	-9.16837	-3.19666	9.16837	down	family with sequence similarity 133, member B	FAM133B	FALSE	Homo sapiens family with sequence similarity 133, member B (FAM133B), transcript variant 2, mRNA [NM_001040057]	257415		92208653	chr7	92207671	-	hs|7q21.2	NM_001040057	chr7:92208653-92207671	NM_001040057	Hs.489105
A_23_P75283	-9.05273	-3.17835	9.05273	down	retinol binding protein 4, plasma	RBP4	FALSE	Homo sapiens retinol binding protein 4, plasma (RBP4), mRNA [NM_006744]	5950	GO:0005515|GO:0060044|GO:0060065|GO:0007603|GO:0030324|GO:0001654|GO:0045471|GO:0060068|GO:0048706|GO:0016918|GO:0006094|GO:0007283|GO:0019841|GO:0005615|GO:0005829|GO:0007507|GO:0030277|GO:0050908|GO:0042574|GO:0042572|GO:0048807|GO:0032024|GO:0032526|GO:0070062|GO:0032868|GO:0046982|GO:0005576|GO:0060059|GO:0042593|GO:0001523|GO:0048562|GO:0060347|GO:0048738|GO:0034633|GO:0034632|GO:0043234|GO:…	95351728	chr10	95351669	-	hs|10q23.33	NM_006744	chr10:95351728-95351669	NM_006744	Hs.50223
A_19_P00325462	-9.02938	-3.17463	9.02938	down			FALSE				60686891	chr5	60686832	-	hs|5q12.1		chr5:060686891-060686832
A_33_P3210488	-8.97072	-3.16522	8.97072	down	collagen, type VI, alpha 3	COL6A3	FALSE	Homo sapiens collagen, type VI, alpha 3 (COL6A3), transcript variant 1, mRNA [NM_004369]	1293	GO:0004867|GO:0005578|GO:0005576|GO:0005589|GO:0005615|GO:0042383|GO:0031012|GO:0010951|GO:0007517|GO:0022617|GO:0007411|GO:0030198|GO:0030574|GO:0005788|GO:0007155|GO:0070062	238234263	chr2	238234204	-	hs|2q37.3	NM_004369	chr2:238234263-238234204	NM_004369	Hs.233240
A_33_P3255046	-8.92336	-3.15759	8.92336	down			FALSE				27312321	chr1	27312262	-	hs|1p36.11		chr1:027312321-027312262
A_23_P127013	-8.88623	-3.15157	8.88623	down	transcription factor 7-like 2 (T-cell specific, HMG-box)	TCF7L2	FALSE	Homo sapiens transcription factor 7-like 2 (T-cell specific, HMG-box) (TCF7L2), transcript variant 2, mRNA [NM_030756]	6934	GO:0005515|GO:0000790|GO:0003700|GO:0008013|GO:0044212|GO:0045599|GO:0010909|GO:0032993|GO:0030538|GO:0045444|GO:0032024|GO:0001103|GO:0045295|GO:0019901|GO:0000122|GO:0000978|GO:0048641|GO:0007420|GO:0005654|GO:0043588|GO:0045892|GO:0008134|GO:0008283|GO:0021983|GO:0048699|GO:0035257|GO:0005634|GO:0030282|GO:0035411|GO:0043433|GO:0044334|GO:0032092|GO:0046827|GO:0030514|GO:0005737|GO:0045944|GO:…	114926037	chr10	114925978	+	hs|10q25.3	NM_030756	chr10:114925978-114926037	NM_030756	Hs.593995
A_33_P3268343	-8.82825	-3.14213	8.82825	down	phosphoglycerate mutase family member 4	PGAM4	FALSE	Homo sapiens phosphoglycerate mutase family member 4 (PGAM4), mRNA [NM_001029891]	441531	GO:0004082|GO:0004083|GO:0016311|GO:0097228|GO:0004619|GO:0006096	77223520	chrX	77223461	-	hs|Xq21.1	NM_001029891	chrX:77223520-77223461	NM_001029891	Hs.632822
A_33_P3332112	-8.82738	-3.14199	8.82738	down	Fas cell surface death receptor	FAS	FALSE	Homo sapiens Fas cell surface death receptor (FAS), transcript variant 1, mRNA [NM_000043]	355	GO:0005515|GO:0019724|GO:0031265|GO:0031264|GO:0097049|GO:0048536|GO:0042802|GO:0045619|GO:0051260|GO:0070062|GO:0032464|GO:0071285|GO:0009986|GO:0009636|GO:0051384|GO:0045121|GO:0009897|GO:0002377|GO:0004888|GO:0008625|GO:2001239|GO:0005886|GO:0006927|GO:0006925|GO:0005634|GO:0006924|GO:0005829|GO:0005737|GO:0004872|GO:0045637|GO:0004871|GO:2001241|GO:0019900|GO:0043066|GO:0043065|GO:0006919|GO:…	90774207	chr10	90774148	+	hs|10q23.31	NM_000043	chr10:90774148-90774207	NM_000043	Hs.244139
A_24_P43826	-8.81991	-3.14076	8.81991	down	early B-cell factor 2	EBF2	FALSE	Homo sapiens early B-cell factor 2 (EBF2), mRNA [NM_022659]	64641	GO:0046983|GO:0007275|GO:0005634|GO:0045893|GO:0003677|GO:0046872|GO:0006351	25715970	chr8	25715911	-	hs|8p21.2	NM_022659	chr8:25715970-25715911	NM_022659	Hs.491292
A_33_P3302344	-8.75886	-3.13074	8.75886	down	uncharacterized LOC100128320	LOC100128320	FALSE	Homo sapiens cDNA FLJ43449 fis, clone OCBBF2032671. [AK125438]	100128320		98827927	chr10	98827868	-	hs|10q24.1	AK125438	chr10:98827927-98827868		Hs.632082
A_24_P243749	-8.74944	-3.12919	8.74944	down	pyruvate dehydrogenase kinase, isozyme 4	PDK4	FALSE	Homo sapiens pyruvate dehydrogenase kinase, isozyme 4 (PDK4), mRNA [NM_002612]	5166	GO:0008286|GO:0005743|GO:0045124|GO:0010565|GO:0044281|GO:2000811|GO:0006885|GO:0010906|GO:0005739|GO:0071398|GO:0042594|GO:0006090|GO:0005759|GO:0006006|GO:0044237|GO:0009267|GO:0004740|GO:0010510|GO:0072593|GO:0042593|GO:0046320|GO:0005524|GO:0004672|GO:0042304|GO:0004674|GO:0006468	95213366	chr7	95213307	-	hs|7q21.3	NM_002612	chr7:95213366-95213307	NM_002612	Hs.8364
A_19_P00321049	-8.70801	-3.12234	8.70801	down			FALSE				39461783	chr15	39461724	-	hs|15q14		chr15:039461783-039461724
A_24_P824592	-8.68057	-3.11779	8.68057	down	RNA binding motif protein, X-linked	RBMX	FALSE	Homo sapiens RNA binding motif protein, X-linked (RBMX), transcript variant 1, mRNA [NM_002139]	27316	GO:0005515|GO:0008380|GO:0048026|GO:0010467|GO:0003727|GO:0048025|GO:0006366|GO:0003723|GO:0005634|GO:0071013|GO:0003729|GO:0005615|GO:0000166|GO:0044530|GO:0000381|GO:0045944|GO:0051260|GO:0006509|GO:0070062|GO:0005719|GO:0006376|GO:0001047|GO:0001649|GO:0016020|GO:0000398|GO:0003682|GO:0030529|GO:0071347|GO:0005654	135957662	chrX	135957516	-	hs|Xq26.3	NM_002139	chrX:135957662-135957516	NM_002139	Hs.380118
A_23_P121064	-8.65834	-3.11409	8.65834	down	pentraxin 3, long	PTX3	FALSE	Homo sapiens pentraxin 3, long (PTX3), mRNA [NM_002852]	5806	GO:0050766|GO:0006954|GO:0046597|GO:0045087|GO:0001849|GO:0046790|GO:0005576|GO:0001872|GO:0005615|GO:0001878|GO:0008228|GO:0045429	157161028	chr3	157160969	+	hs|3q25.32	NM_002852	chr3:157160969-157161028	NM_002852	Hs.591286
A_19_P00800140	-8.65414	-3.11339	8.65414	down			FALSE				9221866	chr2	9221807	-	hs|2p25.1		chr2:009221866-009221807
A_24_P183150	-8.63753	-3.11062	8.63753	down	chemokine (C-X-C motif) ligand 3	CXCL3	FALSE	Homo sapiens chemokine (C-X-C motif) ligand 3 (CXCL3), mRNA [NM_002090]	2921	GO:0008009|GO:0006955|GO:0006954|GO:0030593|GO:0005576|GO:0005615	74902761	chr4	74902702	-	hs|4q13.3	NM_002090	chr4:74902761-74902702	NM_002090	Hs.89690
A_23_P419714	-8.61521	-3.10689	8.61521	down	BTB (POZ) domain containing 11	BTBD11	FALSE	Homo sapiens BTB (POZ) domain containing 11 (BTBD11), transcript variant a, mRNA [NM_001018072]	121551	GO:0046982|GO:0016021	108052938	chr12	108052879	+	hs|12q23.3	NM_001018072	chr12:108052879-108052938	NM_001018072	Hs.271272
A_33_P3415221	-8.58807	-3.10233	8.58807	down			FALSE				196263642	chr3	196263583	+	hs|3q29		chr3:196263583-196263642
A_32_P221958	-8.5662	-3.09865	8.5662	down	ArfGAP with GTPase domain, ankyrin repeat and PH domain 7, pseudogene	AGAP7P	FALSE	Homo sapiens ArfGAP with GTPase domain, ankyrin repeat and PH domain 7, pseudogene (AGAP7P), mRNA [NM_001077685]	653268	GO:0043547|GO:0008060|GO:0032312|GO:0008270	51464420	chr10	51464361	-	hs|10q11.23	NM_001077685	chr10:51464420-51464361	NM_001077685	Hs.528346
A_23_P58266	-8.52232	-3.09125	8.52232	down	S100 calcium binding protein P	S100P	FALSE	Homo sapiens S100 calcium binding protein P (S100P), mRNA [NM_005980]	6286	GO:0005515|GO:0005737|GO:0010033|GO:0000287|GO:0050786|GO:0043542|GO:0005509|GO:0031528|GO:0005634|GO:0070062|GO:0048306	6698878	chr4	6698819	+	hs|4p16.1	NM_005980	chr4:6698819-6698878	NM_005980	Hs.2962
A_19_P00805928	-8.49385	-3.08642	8.49385	down			FALSE				94969613	chr8	94969554	-	hs|8q22.1		chr8:094969613-094969554
A_19_P00331683	-8.47411	-3.08306	8.47411	down			FALSE				86971080	chr7	86971021	+	hs|7q21.12		chr7:086971021-086971080
A_24_P237778	-8.46705	-3.08186	8.46705	down	mannosidase, alpha, class 1C, member 1	MAN1C1	FALSE	Homo sapiens mannosidase, alpha, class 1C, member 1 (MAN1C1), transcript variant 1, mRNA [NM_020379]	57134	GO:0030173|GO:0000139|GO:0005509|GO:0004571|GO:0006487|GO:0044267|GO:0043687|GO:0018279	26098263	chr1	26098204	+	hs|1p36.11	NM_020379	chr1:26098204-26098263	NM_020379	Hs.197043
A_24_P54131	-8.44793	-3.0786	8.44793	down	DNA cross-link repair 1B	DCLRE1B	FALSE	Homo sapiens DNA cross-link repair 1B (DCLRE1B), mRNA [NM_022836]	64858	GO:0005515|GO:0000781|GO:0005813|GO:0008409|GO:0031860|GO:0090305|GO:0005634|GO:0031848|GO:0005737|GO:0006281|GO:0000723|GO:0000075|GO:0031627	114456032	chr1	114455973	+	hs|1p13.2	NM_022836	chr1:114455973-114456032	NM_022836	Hs.591412
A_24_P52697	-8.43154	-3.0758	8.43154	down	H19, imprinted maternally expressed transcript (non-protein coding)	H19	FALSE	Homo sapiens H19, imprinted maternally expressed transcript (non-protein coding) (H19), long non-coding RNA [NR_002196]	283120		2016733	chr11	2016674	-	hs|11p15.5	NR_002196	chr11:2016733-2016674	NR_002196	Hs.533566
A_19_P00811518	-8.42633	-3.07491	8.42633	down			FALSE				36920863	chr3	36920804	-	hs|3p22.2		chr3:036920863-036920804
A_24_P357518	-8.42083	-3.07396	8.42083	down	ribosomal protein L21	RPL21	FALSE	Homo sapiens ribosomal protein L21 (RPL21), mRNA [NM_000982]	6144	GO:0010467|GO:0003735|GO:0016070|GO:0016071|GO:0019083|GO:0003723|GO:0006614|GO:0019058|GO:0005730|GO:0006415|GO:0006412|GO:0006413|GO:0005829|GO:0006414|GO:0005737|GO:0000184|GO:0016032|GO:0022625|GO:0044267	27829389	chr13	27828370	+	hs|13q12.2	NM_000982	chr13:27828370-27829389	NM_000982	Hs.381123
A_33_P3214570	-8.40973	-3.07206	8.40973	down		XLOC_014512	FALSE	BROAD Institute lincRNA (XLOC_014512), lincRNA [TCONS_l2_00020436]			14142017	chr4	14141958	+	hs|4p15.33		chr4:14141958-14142017
A_33_P3372090	-8.34286	-3.06054	8.34286	down			FALSE				180413050	chr5	180412991	+	hs|5q35.3		chr5:180412991-180413050
A_24_P752208	-8.32956	-3.05824	8.32956	down			FALSE				35590774	chr15	35590715	-	hs|15q14		chr15:035590774-035590715
A_24_P917866	-8.32821	-3.05801	8.32821	down	SET nuclear oncogene	SET	FALSE	Homo sapiens SET nuclear oncogene (SET), transcript variant 2, mRNA [NM_003011]	6418	GO:0005515|GO:0010467|GO:0048471|GO:0005783|GO:0004864|GO:0008601|GO:0005634|GO:0035067|GO:0005829|GO:0042393|GO:0005737|GO:0043524|GO:0016070|GO:0016071|GO:0006334|GO:0006337|GO:0003677|GO:0043086|GO:0006913|GO:0006260|GO:0043234|GO:0050790|GO:0005654|GO:0000278|GO:0045892	131457801	chr9	131457742	+	hs|9q34.11	NM_003011	chr9:131457742-131457801	NM_003011	Hs.436687
A_24_P197964	-8.32112	-3.05678	8.32112	down	tripartite motif containing 14	TRIM14	FALSE	Homo sapiens tripartite motif containing 14 (TRIM14), transcript variant 1, mRNA [NM_014788]	9830	GO:0005622|GO:0003674|GO:0051091|GO:0005737|GO:0051092|GO:0045087|GO:0032897|GO:0008270	100846713	chr9	100846654	-	hs|9q22.33	NM_014788	chr9:100846713-100846654	NM_014788	Hs.575631
A_33_P3316093	-8.31547	-3.0558	8.31547	down			FALSE				237203552	chr2	237203493	+	hs|2q37.2		chr2:237203493-237203552
A_33_P3292602	-8.29205	-3.05173	8.29205	down			FALSE				14069245	chr9	14069186	+	hs|9p23		chr9:014069186-014069245
A_23_P151710	-8.29076	-3.0515	8.29076	down	prostaglandin E receptor 2 (subtype EP2), 53kDa	PTGER2	FALSE	Homo sapiens prostaglandin E receptor 2 (subtype EP2), 53kDa (PTGER2), mRNA [NM_000956]	5732	GO:0007186|GO:0005886|GO:0005887|GO:0042127|GO:0032496|GO:0007189|GO:0071380|GO:0004957	52794489	chr14	52794430	+	hs|14q22.1	NM_000956	chr14:52794430-52794489	NM_000956	Hs.2090
A_33_P3349840	-8.27022	-3.04793	8.27022	down			FALSE				24553529	chr2	24553470	+	hs|2p23.3		chr2:024553470-024553529
A_24_P13024	-8.19391	-3.03455	8.19391	down	solute carrier family 16, member 12	SLC16A12	FALSE	Homo sapiens solute carrier family 16, member 12 (SLC16A12), mRNA [NM_213606]	387700	GO:0005886|GO:0016021|GO:0055085|GO:0015293	91190274	chr10	91190215	-	hs|10q23.31	NM_213606	chr10:91190274-91190215	NM_213606	Hs.530338
A_23_P107483	-8.14563	-3.02603	8.14563	down	olfactory receptor, family 3, subfamily A, member 3	OR3A3	FALSE	Homo sapiens olfactory receptor, family 3, subfamily A, member 3 (OR3A3), mRNA [NM_012373]	8392	GO:0050911|GO:0007165|GO:0004984|GO:0007186|GO:0005886|GO:0004930|GO:0016021	3324568	chr17	3324509	+	hs|17p13.2	NM_012373	chr17:3324509-3324568	NM_012373	Hs.532689
A_19_P00802810	-8.13652	-3.02441	8.13652	down			FALSE				37879209	chr9	37879150	+	hs|9p13.2		chr9:037879150-037879209
A_19_P00808184	-8.13019	-3.02329	8.13019	down			FALSE				5077119	chr20	5077060	-	hs|20p13		chr20:005077119-005077060
A_24_P83922	-8.11746	-3.02103	8.11746	down	small nuclear ribonucleoprotein polypeptide C	SNRPC	FALSE	Homo sapiens small nuclear ribonucleoprotein polypeptide C (SNRPC), transcript variant 1, mRNA [NM_003093]	6631	GO:0071004|GO:0005515|GO:0030619|GO:0003727|GO:0015030|GO:0005730|GO:0005634|GO:0000387|GO:0003729|GO:0042803|GO:0000395|GO:0000398|GO:0008270|GO:0000243|GO:0005685	34730453	chr6	34730394	+	hs|6p21.31	NM_003093	chr6:34730394-34730453	NM_003093	Hs.1063
A_32_P209624	-8.09873	-3.0177	8.09873	down	makorin ring finger protein 7, pseudogene	MKRN7P	FALSE	Homo sapiens makorin ring finger protein 7, pseudogene (MKRN7P), non-coding RNA [NR_026640]	7686		45092587	chr20	45092528	-	hs|20q13.12	NR_026640	chr20:45092587-45092528	NR_026640	Hs.717103
A_33_P3295036	-8.06955	-3.01249	8.06955	down	chromosome 8 open reading frame 87	C8orf87	FALSE	Homo sapiens chromosome 8 open reading frame 87 (C8orf87), mRNA [NM_001242668]	389676		94146582	chr8	94146523	-	hs|8q22.1		chr8:94146582-94146523	NM_001242668	Hs.386711
A_23_P370479	-8.06462	-3.01161	8.06462	down	protein O-fucosyltransferase 1	POFUT1	FALSE	Homo sapiens protein O-fucosyltransferase 1 (POFUT1), transcript variant 1, mRNA [NM_015352]	23509	GO:0006355|GO:0005783|GO:0001756|GO:0008417|GO:0046922|GO:0016266|GO:0001525|GO:0009790|GO:0036066|GO:0007399|GO:0007507|GO:0006493|GO:0007219|GO:0016020|GO:0006004	30826294	chr20	30826235	+	hs|20q11.21	NM_015352	chr20:30826235-30826294	NM_015352	Hs.472409
A_33_P3277323	-8.04376	-3.00787	8.04376	down			FALSE				165841855	chr4	165841796	-	hs|4q32.3		chr4:165841855-165841796
A_23_P51745	-8.03827	-3.00689	8.03827	down	prokineticin 1	PROK1	FALSE	Homo sapiens prokineticin 1 (PROK1), mRNA [NM_032414]	84432	GO:0000187|GO:0008284|GO:0045765|GO:0051781|GO:0005576|GO:0001525|GO:0008083	110999509	chr1	110999450	+	hs|1p13.3	NM_032414	chr1:110999450-110999509	NM_032414	Hs.514793
A_23_P110624	-8.01593	-3.00287	8.01593	down	catenin (cadherin-associated protein), delta 2	CTNND2	FALSE	Homo sapiens catenin (cadherin-associated protein), delta 2 (CTNND2), transcript variant 1, mRNA [NM_001332]	1501	GO:0005515|GO:0043005|GO:0006355|GO:0014069|GO:0005634|GO:0007275|GO:0006351|GO:0007165|GO:0005737|GO:0016337|GO:0005912|GO:0048167|GO:0043204|GO:0007612|GO:0007155|GO:0001763	10973143	chr5	10973084	-	hs|5p15.2	NM_001332	chr5:10973143-10973084	NM_001332	Hs.314543
A_23_P133648	-7.99448	-2.999	7.99448	down	family with sequence similarity 8, member A1	FAM8A1	FALSE	Homo sapiens family with sequence similarity 8, member A1 (FAM8A1), mRNA [NM_016255]	51439	GO:0016021	17611474	chr6	17611415	+	hs|6p22.3	NM_016255	chr6:17611415-17611474	NM_016255	Hs.95260
A_24_P309095	-7.92037	-2.98557	7.92037	down	reelin	RELN	FALSE	Homo sapiens reelin (RELN), transcript variant 1, mRNA [NM_005045]	5649	GO:0090129|GO:0021511|GO:0032008|GO:0061098|GO:0021800|GO:2000310|GO:0097120|GO:0050731|GO:0070326|GO:0070325|GO:0005615|GO:0021517|GO:0046872|GO:0030425|GO:0005737|GO:0097114|GO:0007411|GO:0045860|GO:0006508|GO:0007155|GO:2000969|GO:0097119|GO:0061003|GO:0008306|GO:2000463|GO:0007616|GO:0051057|GO:0051968|GO:0005578|GO:0050804|GO:0014068|GO:0018108|GO:1900273|GO:0007417|GO:0038026|GO:0016358|GO:…	103113096	chr7	103113037	-	hs|7q22.1	NM_005045	chr7:103113096-103113037	NM_005045	Hs.655654
A_33_P3304372	-7.91914	-2.98534	7.91914	down	transmembrane protein 144	TMEM144	FALSE	Homo sapiens transmembrane protein 144 (TMEM144), mRNA [NM_018342]	55314	GO:0016021	159176313	chr4	159176254	+	hs|4q32.1	NM_018342	chr4:159176254-159176313	NM_018342	Hs.176227
A_24_P786713	-7.90389	-2.98256	7.90389	down			FALSE				34402650	chr12	34402591	+	hs|12p11.1		chr12:034402591-034402650
A_19_P00811048	-7.88109	-2.97839	7.88109	down	ZEB1 antisense RNA 1	ZEB1-AS1	FALSE	Homo sapiens ZEB1 antisense RNA 1 (ZEB1-AS1), long non-coding RNA [NR_024284]	220930		31605526	chr10	31605467	-	hs|10p11.22	NR_024284	chr10:31605526-31605467	NR_024284	Hs.372654
A_33_P3659876	-7.82921	-2.96887	7.82921	down	non-SMC condensin II complex, subunit G2	NCAPG2	FALSE	Homo sapiens non-SMC condensin II complex, subunit G2 (NCAPG2), transcript variant 2, mRNA [NM_001281932]	54892	GO:0005515|GO:0007067|GO:0030261|GO:0001833|GO:0005730|GO:0005654|GO:0005634|GO:0035064|GO:0000278	158437043	chr7	158436984	-	hs|7q36.3	NM_001281932	chr7:158437043-158436984	NM_001281932	Hs.18616
A_23_P100602	-7.7839	-2.96049	7.7839	down	tubulin folding cofactor D	TBCD	FALSE	Homo sapiens tubulin folding cofactor D (TBCD), mRNA [NM_005993]	6904	GO:0005515|GO:0031115|GO:0005874|GO:0034333|GO:0051087|GO:0048487|GO:0010812|GO:0016328|GO:0043547|GO:0005737|GO:0070830|GO:0005912|GO:0006457|GO:0051084|GO:0005923|GO:0007023|GO:0044267|GO:0005096	80895222	chr17	80895163	+	hs|17q25.3	NM_005993	chr17:80895163-80895222	NM_005993	Hs.464391
A_33_P3300267	-7.74317	-2.95292	7.74317	down	vitrin	VIT	FALSE	Homo sapiens vitrin (VIT), transcript variant 1, mRNA [NM_053276]	5212	GO:0030198|GO:0010811|GO:0005539|GO:0005614	37041576	chr2	37041517	+	hs|2p22.2	NM_053276	chr2:37041517-37041576	NM_053276	Hs.137415
A_19_P00812750	-7.73085	-2.95063	7.73085	down			FALSE				33871985	chr13	33871926	-	hs|13q13.1		chr13:033871985-033871926
A_23_P207981	-7.7178	-2.94819	7.7178	down	suppressor of cytokine signaling 6	SOCS6	FALSE	Homo sapiens suppressor of cytokine signaling 6 (SOCS6), mRNA [NM_004232]	9306	GO:0005515|GO:0001772|GO:0005737|GO:0016567|GO:0050868|GO:0006952|GO:0009968|GO:0007259|GO:0040008|GO:0010498	67993950	chr18	67993891	+	hs|18q22.2	NM_004232	chr18:67993891-67993950	NM_004232	Hs.44439
A_33_P3304293	-7.70359	-2.94553	7.70359	down	stromal antigen 2	STAG2	FALSE	Homo sapiens stromal antigen 2 (STAG2), transcript variant 3, mRNA [NM_001042751]	10735	GO:0005515|GO:0005886|GO:0005694|GO:0032876|GO:0005730|GO:0005634|GO:0015629|GO:0005829|GO:0007067|GO:0007126|GO:0019827|GO:0007062|GO:0005654|GO:0045111|GO:0000278|GO:0000785|GO:0000775	123159767	chrX	123159708	+	hs|Xq25	NM_001042751	chrX:123159708-123159767	NM_001042751	Hs.496710
A_33_P3400273	-7.69969	-2.9448	7.69969	down	selectin L	SELL	FALSE	Homo sapiens selectin L (SELL), transcript variant 1, mRNA [NM_000655]	6402	GO:0005515|GO:0005886|GO:0050900|GO:0002020|GO:0005887|GO:0007596|GO:0043208|GO:0050776|GO:0030246|GO:0033198|GO:0007155|GO:0008201|GO:0050839|GO:0009897	169659870	chr1	169659811	-	hs|1q24.2	NM_000655	chr1:169659870-169659811	NM_000655	Hs.728756
A_24_P154948	-7.68708	-2.94244	7.68708	down	glycyl-tRNA synthetase	GARS	FALSE	Homo sapiens glycyl-tRNA synthetase (GARS), mRNA [NM_002047]	2617	GO:0008219|GO:0010467|GO:0015966|GO:0005730|GO:0005634|GO:0005524|GO:0006426|GO:0004820|GO:0005829|GO:0006418|GO:0005737|GO:0005759|GO:0046983|GO:0030141|GO:0070062	30668190	chr7	30665891	+	hs|7p14.3	NM_002047	chr7:30665891-30668190	NM_002047	Hs.404321
A_23_P309207	-7.68338	-2.94174	7.68338	down	zinc finger protein 577	ZNF577	FALSE	Homo sapiens zinc finger protein 577 (ZNF577), transcript variant 1, mRNA [NM_032679]	84765	GO:0006355|GO:0003700|GO:0005634|GO:0003677|GO:0046872|GO:0006351	52375475	chr19	52375416	-	hs|19q13.41	NM_032679	chr19:52375475-52375416	NM_032679	Hs.729135
A_23_P407206	-7.65736	-2.93685	7.65736	down	ceroid-lipofuscinosis, neuronal 8 (epilepsy, progressive with mental retardation)	CLN8	FALSE	Homo sapiens ceroid-lipofuscinosis, neuronal 8 (epilepsy, progressive with mental retardation) (CLN8), mRNA [NM_018941]	2055	GO:0008219|GO:0008361|GO:0060041|GO:0005783|GO:0006672|GO:0045494|GO:0005739|GO:0030163|GO:0050881|GO:0033116|GO:0050884|GO:0050885|GO:0007628|GO:0046513|GO:0044257|GO:0008203|GO:0008306|GO:0060052|GO:0005793|GO:0008610|GO:0021523|GO:0043066|GO:0051348|GO:0045861|GO:0007399|GO:0006869|GO:0035176|GO:0005789|GO:0051935|GO:0007006|GO:0016021|GO:0006644|GO:0007601|GO:0007040|GO:0001306	1734701	chr8	1734642	+	hs|8p23.3	NM_018941	chr8:1734642-1734701	NM_018941	Hs.127675
A_33_P3269636	-7.65355	-2.93613	7.65355	down	suprabasin	SBSN	FALSE	Homo sapiens suprabasin (SBSN), transcript variant 1, mRNA [NM_001166034]	374897	GO:0005737|GO:0070062	36014331	chr19	36014272	-	hs|19q13.12	NM_001166034	chr19:36014331-36014272	NM_001166034	Hs.433484
A_23_P314101	-7.64052	-2.93367	7.64052	down	sushi domain containing 2	SUSD2	FALSE	Homo sapiens sushi domain containing 2 (SUSD2), mRNA [NM_019601]	56241	GO:0006955|GO:0030247|GO:0016021|GO:0006898|GO:0070062|GO:0005044	24585037	chr22	24584978	+	hs|22q11.23	NM_019601	chr22:24584978-24585037	NM_019601	Hs.131819
A_23_P127495	-7.6133	-2.92852	7.6133	down	butyrobetaine (gamma), 2-oxoglutarate dioxygenase (gamma-butyrobetaine hydroxylase) 1	BBOX1	FALSE	Homo sapiens butyrobetaine (gamma), 2-oxoglutarate dioxygenase (gamma-butyrobetaine hydroxylase) 1 (BBOX1), mRNA [NM_003986]	8424	GO:0005739|GO:0034641|GO:0008336|GO:0005506|GO:0045329|GO:0008270|GO:0044281|GO:0070062|GO:0055114|GO:0005829	27149015	chr11	27148956	+	hs|11p14.2	NM_003986	chr11:27148956-27149015	NM_003986	Hs.591996
A_23_P213699	-7.59656	-2.92535	7.59656	down	neuregulin 2	NRG2	FALSE	Homo sapiens neuregulin 2 (NRG2), transcript variant 3, mRNA [NM_013982]	9542	GO:0048011|GO:0005886|GO:0048015|GO:0005102|GO:0005576|GO:0009790|GO:0007165|GO:0007173|GO:0008543|GO:0045087|GO:0016021|GO:0008083|GO:0038095	139227327	chr5	139227268	-	hs|5q31.2	NM_013982	chr5:139227327-139227268	NM_013982	Hs.408515
A_23_P408108	-7.58431	-2.92302	7.58431	down	mitochondrial transcription termination factor	MTERF	FALSE	Homo sapiens mitochondrial transcription termination factor (MTERF), mRNA [NM_006980]	7978	GO:0042645|GO:0006353|GO:0005739|GO:0005515|GO:0010467|GO:0006355|GO:0003690|GO:0005759|GO:0032392|GO:0006390|GO:0006393	91502411	chr7	91502352	-	hs|7q21.2	NM_006980	chr7:91502411-91502352	NM_006980	Hs.532216
A_19_P00324582	-7.55216	-2.91689	7.55216	down			FALSE				26215714	chr1	26215655	+	hs|1p36.11		chr1:026215655-026215714
A_24_P68908	-7.54611	-2.91573	7.54611	down	NmrA-like family domain containing 1 pseudogene	LOC344887	FALSE	Homo sapiens NmrA-like family domain containing 1 pseudogene (LOC344887), non-coding RNA [NR_033752]	344887		185698601	chr3	185698542	+	hs|3q27.2		chr3:185698542-185698601	NR_033752	Hs.128803
A_23_P157527	-7.54148	-2.91485	7.54148	down	leucine rich repeat and coiled-coil centrosomal protein 1	LRRCC1	FALSE	Homo sapiens leucine rich repeat and coiled-coil centrosomal protein 1 (LRRCC1), mRNA [NM_033402]	85444	GO:0007067|GO:0005813|GO:0005737|GO:0005814|GO:0005730|GO:0005634	86057787	chr8	86057728	+	hs|8q21.2	NM_033402	chr8:86057728-86057787	NM_033402	Hs.193115
A_33_P3240295	-7.52859	-2.91238	7.52859	down			FALSE				74534419	chr2	74534360	-	hs|2p13.1		chr2:074534419-074534360
A_23_P329835	-7.50426	-2.90771	7.50426	down	ubiquitously transcribed tetratricopeptide repeat containing, Y-linked	UTY	FALSE	Homo sapiens ubiquitously transcribed tetratricopeptide repeat containing, Y-linked (UTY), transcript variant 3, mRNA [NM_007125]	7404	GO:0007507|GO:0070544|GO:0031935|GO:0086003|GO:0005634|GO:0000978|GO:0060070|GO:0001701|GO:0051864|GO:0046872|GO:0055114|GO:0045184	15360641	chrY	15360582	-	hs|Yq11.221	NM_007125	chrY:15360641-15360582	NM_007125	Hs.115277
A_24_P144499	-7.48973	-2.90491	7.48973	down	peptidylprolyl isomerase A (cyclophilin A)-like 4G	PPIAL4G	FALSE	Homo sapiens peptidylprolyl isomerase A (cyclophilin A)-like 4G (PPIAL4G), mRNA [NM_001123068]	644591	GO:0000413|GO:0005737|GO:0006457|GO:0003755	144363701	chr1	144363642	-	hs|1q21.1	NM_001123068	chr1:144363701-144363642	NM_001123068	Hs.534674
A_32_P157965	-7.48478	-2.90396	7.48478	down	eukaryotic translation initiation factor 2, subunit 2 beta, 38kDa	EIF2S2	FALSE	Homo sapiens eukaryotic translation initiation factor 2, subunit 2 beta, 38kDa (EIF2S2), mRNA [NM_003908]	8894	GO:0005515|GO:0005850|GO:0010467|GO:0002176|GO:0003723|GO:0003743|GO:0001701|GO:0006412|GO:0046872|GO:0006413|GO:0005829|GO:0044267|GO:0008135|GO:0008584	32681481	chr20	32678350	-	hs|20q11.22	NM_003908	chr20:32681481-32678350	NM_003908	Hs.429180
A_23_P357966	-7.46875	-2.90087	7.46875	down	protein-L-isoaspartate (D-aspartate) O-methyltransferase domain containing 1	PCMTD1	FALSE	Homo sapiens protein-L-isoaspartate (D-aspartate) O-methyltransferase domain containing 1 (PCMTD1), transcript variant 1, mRNA [NM_052937]	115294	GO:0004719|GO:0005737|GO:0006479	52730327	chr8	52730268	-	hs|8q11.23	NM_052937	chr8:52730327-52730268	NM_052937	Hs.671268
A_33_P3304252	-7.40463	-2.88843	7.40463	down	mitochondrial ribosomal protein L32	MRPL32	FALSE	Homo sapiens mitochondrial ribosomal protein L32 (MRPL32), mRNA [NM_031903]	64983	GO:0003735|GO:0005761|GO:0015934|GO:0006412	42977222	chr7	42977163	+	hs|7p14.1	NM_031903	chr7:42977163-42977222	NM_031903	Hs.50252
A_19_P00325227	-7.40122	-2.88776	7.40122	down			FALSE				234918563	chr1	234918504	+	hs|1q42.3		chr1:234918504-234918563
A_24_P73730	-7.39005	-2.88558	7.39005	down	coiled-coil domain containing 113	CCDC113	FALSE	Homo sapiens coiled-coil domain containing 113 (CCDC113), transcript variant 1, mRNA [NM_014157]	29070	GO:0043234|GO:0005737|GO:0005730|GO:0005634	58317339	chr16	58317280	+	hs|16q21	NM_014157	chr16:58317280-58317339	NM_014157	Hs.11614
A_33_P3312564	-7.37696	-2.88303	7.37696	down			FALSE				175266367	chr1	175266308	+	hs|1q25.1		chr1:175266308-175266367
A_23_P303101	-7.37573	-2.88279	7.37573	down	protocadherin gamma subfamily C, 4	PCDHGC4	FALSE	Homo sapiens protocadherin gamma subfamily C, 4 (PCDHGC4), transcript variant 2, mRNA [NM_032406]	56098	GO:0005886|GO:0005509|GO:0016021|GO:0007156	140867345	chr5	140867286	+	hs|5q31.3	NM_032406	chr5:140867286-140867345	NM_032406	Hs.368160
A_23_P118203	-7.33762	-2.87531	7.33762	down	zymogen granule protein 16B	ZG16B	FALSE	Homo sapiens zymogen granule protein 16B (ZG16B), mRNA [NM_145252]	124220	GO:0003674|GO:0001895|GO:0005615|GO:0070062	2882172	chr16	2882113	+	hs|16p13.3	NM_145252	chr16:2882113-2882172	NM_145252	Hs.105887
A_33_P3235454	-7.24978	-2.85794	7.24978	down			FALSE	Q3SZ59_BOVIN (Q3SZ59) Ribosomal protein L36a, partial (96%) [THC2542270]			60682799	chr15	60682740	+	hs|15q22.2		chr15:060682740-060682799
A_32_P351968	-7.23787	-2.85557	7.23787	down	major histocompatibility complex, class II, DM beta	HLA-DMB	FALSE	Homo sapiens major histocompatibility complex, class II, DM beta (HLA-DMB), mRNA [NM_002118]	3109	GO:0019886|GO:0006955|GO:0002399|GO:0042102|GO:0031902|GO:0002503|GO:0023026|GO:0042613|GO:2001190|GO:0016021|GO:0005765	32902563	chr6	32902504	-	hs|6p21.32	NM_002118	chr6:32902563-32902504	NM_002118	Hs.351279
A_23_P89073	-7.23354	-2.8547	7.23354	down	zinc finger protein 23	ZNF23	FALSE	Homo sapiens zinc finger protein 23 (ZNF23), mRNA [NM_145911]	7571	GO:0006355|GO:0003700|GO:0005634|GO:0003677|GO:0046872|GO:0006351	71481852	chr16	71481793	-	hs|16q22.2	NM_145911	chr16:71481852-71481793	NM_145911	Hs.656643
A_33_P3235029	-7.20931	-2.84986	7.20931	down			FALSE	MGC3.5.1.2.1.H09.F.1 NIH_MGC_331 Homo sapiens cDNA clone MGC3.5.1.2.1.H09, mRNA sequence [DR731407]			20908933	chr14	20908874	+	hs|14q11.2	DR731407	chr14:20908874-20908933		Hs.556125
A_24_P363679	-7.18753	-2.8455	7.18753	down	ATPase, H+ transporting, lysosomal 50/57kDa, V1 subunit H	ATP6V1H	FALSE	Homo sapiens ATPase, H+ transporting, lysosomal 50/57kDa, V1 subunit H (ATP6V1H), transcript variant 1, mRNA [NM_015941]	51606	GO:0005515|GO:0008286|GO:0051701|GO:0005886|GO:0006200|GO:0005765|GO:0055085|GO:0050690|GO:0005829|GO:0006897|GO:0006879|GO:0033572|GO:0000221|GO:0050790|GO:0046961|GO:0007035|GO:0015991|GO:0016032|GO:0030234|GO:0090382|GO:0016887|GO:0070062	54684629	chr8	54684570	-	hs|8q11.23	NM_015941	chr8:54684629-54684570	NM_015941	Hs.491737
A_23_P30307	-7.15538	-2.83903	7.15538	down	mediator complex subunit 7	MED7	FALSE	Homo sapiens mediator complex subunit 7 (MED7), transcript variant 2, mRNA [NM_004270]	9443	GO:0005515|GO:0005667|GO:0010467|GO:0031965|GO:0001104|GO:0006367|GO:0006357|GO:0003713|GO:0005634|GO:0005739|GO:0016592|GO:0019827|GO:0005654	156565858	chr5	156565799	-	hs|5q33.3	NM_004270	chr5:156565858-156565799	NM_004270	Hs.744244
A_23_P206661	-7.15534	-2.83902	7.15534	down	NAD(P)H dehydrogenase, quinone 1	NQO1	FALSE	Homo sapiens NAD(P)H dehydrogenase, quinone 1 (NQO1), transcript variant 1, mRNA [NM_000903]	1728	GO:0005515|GO:0006805|GO:0004128|GO:0007584|GO:0045471|GO:0006521|GO:0007568|GO:0009636|GO:0044281|GO:0043086|GO:0007271|GO:0005829|GO:0006809|GO:0034641|GO:0005737|GO:0043525|GO:0019430|GO:0003955|GO:0043025|GO:0032355|GO:0070062|GO:0055114|GO:0004784	69744333	chr16	69744274	-	hs|16q22.1	NM_000903	chr16:69744333-69744274	NM_000903	Hs.406515
A_32_P208350	-7.14926	-2.83779	7.14926	down	tudor domain containing 9	TDRD9	FALSE	Homo sapiens tudor domain containing 9 (TDRD9), mRNA [NM_153046]	122402	GO:0004386|GO:0005634|GO:0007275|GO:0007283|GO:0031047|GO:0003676|GO:0005524|GO:0030154|GO:0009566|GO:0034587|GO:0071547|GO:0007140|GO:0043046	104518624	chr14	104518565	+	hs|14q32.33	NM_153046	chr14:104518565-104518624	NM_153046	Hs.21454
A_19_P00326930	-7.14672	-2.83728	7.14672	down			FALSE				111810027	chr6	111809968	-	hs|6q21		chr6:111810027-111809968
A_19_P00807117	-7.1423	-2.83639	7.1423	down			FALSE				120409984	chr4	120409925	+	hs|4q26		chr4:120409925-120409984
A_24_P333106	-7.13325	-2.83456	7.13325	down			FALSE	GB			35163688	chr14	35163629	+	hs|14q13.1		chr14:035163629-035163688
A_24_P173746	-7.1207	-2.83202	7.1207	down	Ral GEF with PH domain and SH3 binding motif 2	RALGPS2	FALSE	Homo sapiens Ral GEF with PH domain and SH3 binding motif 2 (RALGPS2), transcript variant 10, mRNA [NM_152663]	55103	GO:0005085|GO:0005737|GO:0005886|GO:0007264|GO:0043087	178871278	chr1	178866870	+	hs|1q25.2	NM_152663	chr1:178866870-178871278	NM_152663	Hs.632485
A_23_P347632	-7.0611	-2.81989	7.0611	down	metastasis suppressor 1	MTSS1	FALSE	Homo sapiens metastasis suppressor 1 (MTSS1), transcript variant 2, mRNA [NM_014751]	9788	GO:0072160|GO:0005515|GO:0017124|GO:0030036|GO:0072102|GO:0030035|GO:0050680|GO:0005102|GO:0006928|GO:0030139|GO:0015629|GO:0001726|GO:0071498|GO:0042802|GO:0061333|GO:0003785|GO:0005737|GO:2001013|GO:0030041|GO:0046847|GO:0007155|GO:0007169|GO:0008093	125563314	chr8	125563255	-	hs|8q24.13	NM_014751	chr8:125563314-125563255	NM_014751	Hs.336994
A_19_P00801634	-7.0524	-2.81812	7.0524	down	NOP56 ribonucleoprotein	NOP56	FALSE	Homo sapiens NOP56 ribonucleoprotein (NOP56), transcript variant 1, mRNA [NM_006392]	10528	GO:0005515|GO:0008219|GO:0005737|GO:0030515|GO:0031428|GO:0006364|GO:0003723|GO:0070761|GO:0005730|GO:0005732|GO:0005654	2638618	chr20	2637849	+	hs|20p13	NM_006392	chr20:2637849-2638618	NM_006392	Hs.376064
A_24_P166443	-7.04578	-2.81676	7.04578	down	major histocompatibility complex, class II, DP beta 1	HLA-DPB1	FALSE	Homo sapiens major histocompatibility complex, class II, DP beta 1 (HLA-DPB1), mRNA [NM_002121]	3115	GO:0032729|GO:0050852|GO:0012507|GO:0005886|GO:0009986|GO:0019221|GO:0031295|GO:0042613|GO:0005765|GO:0032588|GO:0030666|GO:0019886|GO:0000139|GO:0050870|GO:0042605|GO:0042102|GO:0071556|GO:0030669|GO:0010008|GO:0060333|GO:0030658	33053587	chr6	33052981	+	hs|6p21.32	NM_002121	chr6:33052981-33053587	NM_002121	Hs.485130
A_24_P933908	-7.04018	-2.81561	7.04018	down	glycoprotein (transmembrane) nmb	GPNMB	FALSE	Homo sapiens glycoprotein (transmembrane) nmb, mRNA (cDNA clone IMAGE:3345861), complete cds. [BC011595]	10457	GO:0042470|GO:0008285|GO:0005178|GO:0005887|GO:0030282|GO:0016021|GO:0007155|GO:0008201|GO:0001649	23297004	chr7	23296945	+	hs|7p15.3	BC011595	chr7:23296945-23297004		Hs.190495
A_33_P3262685	-7.03991	-2.81556	7.03991	down	POM121 transmembrane nucleoporin-like 1, pseudogene	POM121L1P	FALSE	Homo sapiens POM121 transmembrane nucleoporin-like 1, pseudogene (POM121L1P), non-coding RNA [NR_024591]	25812		22975037	chr22	22974978	-	hs|22q11.22		chr22:22975037-22974978	NR_024591	Hs.367764
A_23_P160689	-7.03014	-2.81355	7.03014	down	ligand dependent nuclear receptor interacting factor 1	LRIF1	FALSE	Homo sapiens ligand dependent nuclear receptor interacting factor 1 (LRIF1), transcript variant 1, mRNA [NM_018372]	55791	GO:0005515|GO:0006355|GO:0005634|GO:0042974|GO:0015629|GO:0016363|GO:0006351	111490467	chr1	111490408	-	hs|1p13.3	NM_018372	chr1:111490467-111490408	NM_018372	Hs.25245
A_23_P256107	-7.02666	-2.81284	7.02666	down	heparanase	HPSE	FALSE	Homo sapiens heparanase (HPSE), transcript variant 1, mRNA [NM_006665]	10855	GO:0005515|GO:0051897|GO:0030305|GO:0005634|GO:0044281|GO:0005765|GO:0005764|GO:0043231|GO:0061042|GO:0030200|GO:0046983|GO:0033690|GO:0030203|GO:0043202|GO:0004566|GO:0005975|GO:0005730|GO:0006027|GO:0005576|GO:0006029|GO:0010575|GO:0051798|GO:0007160|GO:0030194|GO:0045121|GO:0045545|GO:0051797	84227383	chr4	84223390	-	hs|4q21.23	NM_006665	chr4:84227383-84223390	NM_006665	Hs.44227
A_23_P360769	-7.0148	-2.8104	7.0148	down	mannosidase, alpha, class 2A, member 1	MAN2A1	FALSE	Homo sapiens mannosidase, alpha, class 2A, member 1 (MAN2A1), mRNA [NM_002372]	4124	GO:0048286|GO:0004572|GO:0007585|GO:0060042|GO:0001701|GO:0016799|GO:0001889|GO:0000139|GO:0050769|GO:0006491|GO:0030246|GO:0008270|GO:0007005|GO:0007033|GO:0016021|GO:0044267|GO:0070062|GO:0043687|GO:0006013|GO:0018279	109202595	chr5	109200837	+	hs|5q21.3	NM_002372	chr5:109200837-109202595	NM_002372	Hs.432822
A_33_P3227676	-6.99788	-2.80692	6.99788	down	chromosome 2 open reading frame 72	C2orf72	FALSE	Homo sapiens chromosome 2 open reading frame 72 (C2orf72), mRNA [NM_001144994]	257407		231914414	chr2	231914355	+	hs|2q37.1	NM_001144994	chr2:231914355-231914414	NM_001144994	Hs.526596
A_19_P00317089	-6.99538	-2.8064	6.99538	down			FALSE	BX098808 NCI_CGAP_GC4 Homo sapiens cDNA clone IMAGp998D173933, mRNA sequence [BX098808]			5283394	chr12	5283335	+	hs|12p13.32	BX098808	chr12:5283335-5283394		Hs.131360
A_24_P412734	-6.95553	-2.79816	6.95553	down	protease, serine, 36	PRSS36	FALSE	Homo sapiens protease, serine, 36 (PRSS36), transcript variant 1, mRNA [NM_173502]	146547	GO:0005737|GO:0004252|GO:0006508|GO:0005578	31151730	chr16	31151671	-	hs|16p11.2	NM_173502	chr16:31151730-31151671	NM_173502	Hs.256632
A_19_P00809992	-6.94285	-2.79553	6.94285	down	chromosome 11 open reading frame 74	C11orf74	FALSE	Homo sapiens chromosome 11 open reading frame 74 (C11orf74), transcript variant 1, mRNA [NM_001276722]	119710		36654912	chr11	36654853	+	hs|11p12	NM_001276722	chr11:36654853-36654912	NM_001276722	Hs.159376
A_33_P3278220	-6.89152	-2.78482	6.89152	down	Rab9 effector protein with kelch motifs	RABEPK	FALSE	Rab9 effector protein with kelch motifs [Source:HGNC Symbol;Acc:16896] [ENST00000373544]	10244	GO:0005886|GO:0010008|GO:0006898|GO:0043231|GO:0006904|GO:0005768	127984666	chr9	127984607	+	hs|9q33.3	AL832249	chr9:127984607-127984666		Hs.19012
A_32_P148824	-6.88861	-2.78421	6.88861	down	chromosome 1 open reading frame 27	C1orf27	FALSE	Homo sapiens chromosome 1 open reading frame 27 (C1orf27), transcript variant 1, mRNA [NM_017847]	54953	GO:0016491|GO:0008270|GO:0016021|GO:0055114	186390335	chr1	186390276	+	hs|1q31.1	NM_017847	chr1:186390276-186390335	NM_017847	Hs.371210
A_23_P86411	-6.88788	-2.78406	6.88788	down	myosin IIIA	MYO3A	FALSE	Homo sapiens myosin IIIA (MYO3A), mRNA [NM_017433]	53904	GO:0005516|GO:0006200|GO:0007605|GO:0051491|GO:0016459|GO:0030175|GO:0030898|GO:0032433|GO:0005737|GO:0000146|GO:0046777|GO:0051015|GO:0018105|GO:0018107|GO:0060002|GO:0048839|GO:0005524|GO:0032426|GO:0001917|GO:0004672|GO:0031941|GO:0043531|GO:0004674|GO:0007601|GO:0050896	26491963	chr10	26491904	+	hs|10p12.1	NM_017433	chr10:26491904-26491963	NM_017433	Hs.662630
A_23_P203957	-6.87043	-2.7804	6.87043	down	transmembrane and tetratricopeptide repeat containing 1	TMTC1	FALSE	Homo sapiens transmembrane and tetratricopeptide repeat containing 1 (TMTC1), transcript variant 2, mRNA [NM_175861]	83857	GO:0005739|GO:0016021	29659276	chr12	29659217	-	hs|12p11.22	NM_175861	chr12:29659276-29659217	NM_175861	Hs.401954
A_33_P3409518	-6.84604	-2.77527	6.84604	down	tubulin, beta pseudogene 5	TUBBP5	FALSE	Homo sapiens tubulin, beta pseudogene 5 (TUBBP5), non-coding RNA [NR_027156]	643224		141071879	chr9	141071820	+	hs|9q34.3	NR_027156	chr9:141071820-141071879	NR_027156	Hs.551805
A_33_P3332175	-6.82561	-2.77096	6.82561	down			FALSE				51666839	chrX	51666780	+	hs|Xp11.22		chrX:051666780-051666839
A_19_P00812701	-6.82124	-2.77003	6.82124	down			FALSE				5041785	chr6	5041726	+	hs|6p25.1		chr6:005041726-005041785
A_24_P941322	-6.82101	-2.76998	6.82101	down	QKI, KH domain containing, RNA binding	QKI	FALSE	Homo sapiens QKI, KH domain containing, RNA binding (QKI), transcript variant 1, mRNA [NM_006775]	9444	GO:0005515|GO:0006397|GO:0008380|GO:0017124|GO:0042552|GO:0007286|GO:0005634|GO:0006417|GO:0010628|GO:0042692|GO:0005737|GO:0042759|GO:0051028|GO:0001570	163994565	chr6	163994506	+	hs|6q26	NM_006775	chr6:163994506-163994565	NM_006775	Hs.510324
A_19_P00801968	-6.81441	-2.76859	6.81441	down			FALSE				3902844	chr6	3902785	+	hs|6p25.2		chr6:003902785-003902844
A_24_P89971	-6.80623	-2.76686	6.80623	down	surfeit 4	SURF4	FALSE	Homo sapiens surfeit 4 (SURF4), transcript variant 1, mRNA [NM_033161]	6836	GO:0010638|GO:0005515|GO:0005793|GO:0000139|GO:0034498|GO:0033116|GO:0007030|GO:0005789|GO:0032527|GO:0016021	136228402	chr9	136228343	-	hs|9q34.2	NM_033161	chr9:136228402-136228343	NM_033161	Hs.512465
A_24_P217904	-6.80169	-2.76589	6.80169	down	transcriptional regulating factor 1	TRERF1	FALSE	Homo sapiens transcriptional regulating factor 1 (TRERF1), mRNA [NM_033502]	55809	GO:0006694|GO:0006707|GO:0001104|GO:0003700|GO:0006357|GO:0006366|GO:0008301|GO:0005730|GO:0042592|GO:0005634|GO:0007275|GO:0046872|GO:0005737|GO:0030374|GO:0046885|GO:0003682|GO:0045893|GO:0008134	42193530	chr6	42193471	-	hs|6p21.1	NM_033502	chr6:42193530-42193471	NM_033502	Hs.485392
A_19_P00812133	-6.75234	-2.75539	6.75234	down			FALSE				36456635	chr9	36456576	+	hs|9p13.2		chr9:036456576-036456635
A_32_P751535	-6.73829	-2.75238	6.73829	down		XLOC_014512	FALSE	BROAD Institute lincRNA (XLOC_014512), lincRNA [TCONS_l2_00000681]			168907794	chr1	168907735	+	hs|1q24.2		chr1:168907735-168907794
A_33_P3248615	-6.72686	-2.74993	6.72686	down			FALSE	Q9P1R3_HUMAN (Q9P1R3) HDCME13P (Fragment), partial (92%) [THC2691933]			8021967	chr7	8021908	+	hs|7p21.3		chr7:008021908-008021967
A_33_P3281036	-6.72627	-2.74981	6.72627	down	HLA complex group 11 (non-protein coding)	HCG11	FALSE	Homo sapiens HLA complex group 11 (non-protein coding) (HCG11), long non-coding RNA [NR_026790]	493812		26527558	chr6	26527499	+	hs|6p22.2	NR_026790	chr6:26527499-26527558	NR_026790	Hs.272939
A_23_P414713	-6.62923	-2.72884	6.62923	down	zinc finger protein 528	ZNF528	FALSE	Homo sapiens zinc finger protein 528 (ZNF528), mRNA [NM_032423]	84436	GO:0006355|GO:0003700|GO:0005634|GO:0003677|GO:0046872|GO:0006351	52921236	chr19	52921177	+	hs|19q13.41	NM_032423	chr19:52921177-52921236	NM_032423	Hs.662043
A_24_P84608	-6.61561	-2.72588	6.61561	down			FALSE				22748109	chr9	22748048	+	hs|9p21.3		chr9:022748048-022748109
A_33_P3270295	-6.59754	-2.72193	6.59754	down	fibroblast growth factor receptor substrate 3	FRS3	FALSE	Homo sapiens fibroblast growth factor receptor substrate 3 (FRS3), mRNA [NM_006653]	10817	GO:0005515|GO:0007165|GO:0005886|GO:0008543|GO:0005158|GO:0005104	41738005	chr6	41737946	-	hs|6p21.1	NM_006653	chr6:41738005-41737946	NM_006653	Hs.194208
A_23_P136683	-6.59219	-2.72076	6.59219	down	major histocompatibility complex, class II, DQ beta 1	HLA-DQB1	FALSE	Homo sapiens major histocompatibility complex, class II, DQ beta 1 (HLA-DQB1), transcript variant 2, mRNA [NM_001243961]	3119	GO:0050852|GO:0012507|GO:0005886|GO:0031295|GO:0019221|GO:0042613|GO:0005765|GO:0032588|GO:0030666|GO:0019886|GO:0006955|GO:0000139|GO:0016020|GO:0002381|GO:0042605|GO:0071556|GO:0032395|GO:0030669|GO:0010008|GO:0060333|GO:0002455|GO:0030658	32628010	chr6	32627951	-	hs|6p21.32	NM_001243961	chr6:32628010-32627951	NM_001243961	Hs.409934
A_23_P212119	-6.5881	-2.71986	6.5881	down	polypeptide N-acetylgalactosaminyltransferase 15	GALNT15	FALSE	Homo sapiens polypeptide N-acetylgalactosaminyltransferase 15 (GALNT15), mRNA [NM_054110]	117248	GO:0030133|GO:0004653|GO:0000139|GO:0016266|GO:0016021|GO:0044267|GO:0046872|GO:0043687	16269863	chr3	16269804	+	hs|3p25.1	NM_054110	chr3:16269804-16269863	NM_054110	Hs.411308
A_33_P3424204	-6.51336	-2.7034	6.51336	down	deleted in lymphocytic leukemia 2-like	DLEU2L	FALSE	Homo sapiens deleted in lymphocytic leukemia 2-like (DLEU2L), non-coding RNA [NR_002771]	79469		64016307	chr1	64016248	+	hs|1p31.3	NR_002771	chr1:64016248-64016307	NR_002771	Hs.659291
A_19_P00803777	-6.47163	-2.69413	6.47163	down			FALSE	Homo sapiens cDNA FLJ26242 fis, clone DMC00770. [AK129753]			86621062	chr11	86621003	-	hs|11q14.2	AK129753	chr11:86621062-86621003		Hs.658001
A_24_P90878	-6.45894	-2.6913	6.45894	down	THUMP domain containing 1	THUMPD1	FALSE	Homo sapiens THUMP domain containing 1 (THUMPD1), mRNA [NM_017736]	55623		20745705	chr16	20745646	-	hs|16p12.3	NM_017736	chr16:20745705-20745646	NM_017736	Hs.700004
A_33_P3346966	-6.44651	-2.68852	6.44651	down	sperm associated antigen 16	SPAG16	FALSE	Homo sapiens sperm associated antigen 16 (SPAG16), transcript variant 1, mRNA [NM_024532]	79582	GO:0042384|GO:0019901|GO:0005930|GO:0005874|GO:0005634|GO:0007283	215013989	chr2	215013930	+	hs|2q34	NM_024532	chr2:215013930-215013989	NM_024532	Hs.743365
A_24_P129341	-6.43958	-2.68697	6.43958	down	aldo-keto reductase family 1, member B10 (aldose reductase)	AKR1B10	FALSE	Homo sapiens aldo-keto reductase family 1, member B10 (aldose reductase) (AKR1B10), mRNA [NM_020299]	57016	GO:0005515|GO:0044598|GO:0047718|GO:0045550|GO:0044597|GO:0001758|GO:0007603|GO:0007586|GO:0006081|GO:0001523|GO:0005764|GO:0005829|GO:0004033|GO:0016488|GO:0008202|GO:0070062|GO:0055114	134225858	chr7	134225799	+	hs|7q33	NM_020299	chr7:134225799-134225858	NM_020299	Hs.116724
A_19_P00319294	-6.43093	-2.68503	6.43093	down	cancer susceptibility candidate 8 (non-protein coding)	CASC8	FALSE	Homo sapiens cancer susceptibility candidate 8 (non-protein coding) (CASC8), transcript variant 1, long non-coding RNA [NR_117100]	727677		128301983	chr8	128301924	-	hs|8q24.21	NR_117100	chr8:128301983-128301924	NR_117100
A_23_P404162	-6.42318	-2.68329	6.42318	down	histone deacetylase 9	HDAC9	FALSE	Homo sapiens histone deacetylase 9 (HDAC9), transcript variant 3, mRNA [NM_014707]	9734	GO:0005515|GO:0042826|GO:0046970|GO:0005634|GO:0046872|GO:0007507|GO:0005737|GO:0006954|GO:0007219|GO:0070491|GO:0005080|GO:0030183|GO:0051153|GO:0090050|GO:0004407|GO:0046969|GO:0032041|GO:0070932|GO:0005667|GO:0070933|GO:0016575|GO:0032869|GO:0034983|GO:0003714|GO:0048742|GO:0000122|GO:0006351|GO:0033558|GO:0042113|GO:0035097|GO:0000118|GO:0005654|GO:0045892|GO:0008134	18708061	chr7	18708002	+	hs|7p21.1	NM_014707	chr7:18708002-18708061	NM_014707	Hs.196054
A_24_P370472	-6.42316	-2.68328	6.42316	down	major histocompatibility complex, class II, DR beta 4	HLA-DRB4	FALSE	Homo sapiens major histocompatibility complex, class II, DR beta 4 (HLA-DRB4), mRNA [NM_021983]	3126	GO:0005515|GO:0002437|GO:0050852|GO:0005886|GO:0002862|GO:0019221|GO:0031295|GO:0042088|GO:0005765|GO:0042130|GO:0019886|GO:0006955|GO:0002381|GO:0042605|GO:2001179|GO:0071556|GO:0032689|GO:0060333|GO:0030658|GO:0012507|GO:0051262|GO:0035774|GO:0002503|GO:0042613|GO:0032588|GO:0030666|GO:0007165|GO:0000139|GO:0005887|GO:0031902|GO:0032673|GO:0016045|GO:0030669|GO:0032395|GO:0009897|GO:0002455						NM_021983		NM_021983	Hs.696211
A_32_P16489	-6.39817	-2.67766	6.39817	down	mitochondrial ribosomal protein L35	MRPL35	FALSE	Homo sapiens mitochondrial ribosomal protein L35 (MRPL35), transcript variant 2, mRNA [NM_145644]	51318	GO:0003735|GO:0005761|GO:0006412	86437716	chr2	86437658	+	hs|2p11.2	NM_145644	chr2:86437658-86437716	NM_145644	Hs.433439
A_24_P48723	-6.39808	-2.67764	6.39808	down	prostaglandin I2 (prostacyclin) synthase	PTGIS	FALSE	Homo sapiens prostaglandin I2 (prostacyclin) synthase (PTGIS), mRNA [NM_000961]	5740	GO:0005515|GO:0019369|GO:0006805|GO:0005783|GO:0005634|GO:0044281|GO:0005615|GO:0006690|GO:0004497|GO:0035360|GO:0001516|GO:0045019|GO:0071354|GO:0019371|GO:0005506|GO:0071456|GO:0032088|GO:0097190|GO:0045766|GO:1900119|GO:0008116|GO:0005901|GO:0050728|GO:0071347|GO:0005789|GO:0016021|GO:0016705|GO:0020037|GO:0055114	48120507	chr20	48120448	-	hs|20q13.13	NM_000961	chr20:48120507-48120448	NM_000961	Hs.302085
A_33_P3334162	-6.39549	-2.67706	6.39549	down			FALSE				61688113	chr17	61688054	-	hs|17q23.3		chr17:061688113-061688054
A_23_P416395	-6.39524	-2.677	6.39524	down	stanniocalcin 2	STC2	FALSE	Homo sapiens stanniocalcin 2 (STC2), mRNA [NM_003714]	8614	GO:0005794|GO:0005783|GO:0007566|GO:0007584|GO:0006874|GO:0007267|GO:0071456|GO:0043434|GO:0033280|GO:2001256|GO:0005615|GO:0030968|GO:0046697|GO:0005179|GO:0040015|GO:0006979|GO:0007166	172742046	chr5	172741987	-	hs|5q35.1	NM_003714	chr5:172742046-172741987	NM_003714	Hs.233160
A_19_P00330117	-6.39018	-2.67586	6.39018	down			FALSE				63096587	chr3	63096528	-	hs|3p14.2		chr3:063096587-063096528
A_24_P925635	-6.39004	-2.67582	6.39004	down	septin 7 pseudogene 2	SEPT7P2	FALSE	Homo sapiens septin 7 pseudogene 2 (SEPT7P2), non-coding RNA [NR_024271]	641977		45763450	chr7	45763391	-	hs|7p12.3	NR_024271	chr7:45763450-45763391	NR_024271	Hs.723477
A_24_P126741	-6.38693	-2.67512	6.38693	down			FALSE				161178628	chr5	161178569	-	hs|5q34		chr5:161178628-161178569
A_23_P325887	-6.38398	-2.67446	6.38398	down	TBC1 domain family, member 8B (with GRAM domain)	TBC1D8B	FALSE	Homo sapiens TBC1 domain family, member 8B (with GRAM domain) (TBC1D8B), transcript variant 1, mRNA [NM_017752]	54885	GO:0005509|GO:0032851|GO:0005097	106119071	chrX	106119012	+	hs|Xq22.3	NM_017752	chrX:106119012-106119071	NM_017752	Hs.351798
A_24_P133253	-6.35548	-2.668	6.35548	down	KIT ligand	KITLG	FALSE	Homo sapiens KIT ligand (KITLG), transcript variant b, mRNA [NM_000899]	4254	GO:0005515|GO:0033026|GO:0005886|GO:0008283|GO:0001755|GO:0050731|GO:0046579|GO:0005615|GO:0035234|GO:0005737|GO:0007173|GO:0043406|GO:0045636|GO:0007155|GO:0005856|GO:0035162|GO:0048011|GO:0048015|GO:0045740|GO:0005576|GO:0005125|GO:0097192|GO:0007165|GO:0008543|GO:0045087|GO:0002763|GO:0016021|GO:0008083|GO:0070668|GO:0005173|GO:0008584|GO:0038095	88886712	chr12	88886653	-	hs|12q21.32	NM_000899	chr12:88886712-88886653	NM_000899	Hs.1048
A_23_P93641	-6.35466	-2.66782	6.35466	down	aldo-keto reductase family 1, member B10 (aldose reductase)	AKR1B10	FALSE	Homo sapiens aldo-keto reductase family 1, member B10 (aldose reductase) (AKR1B10), mRNA [NM_020299]	57016	GO:0005515|GO:0044598|GO:0047718|GO:0045550|GO:0044597|GO:0001758|GO:0007603|GO:0007586|GO:0006081|GO:0001523|GO:0005764|GO:0005829|GO:0004033|GO:0016488|GO:0008202|GO:0070062|GO:0055114	134225998	chr7	134225939	+	hs|7q33	NM_020299	chr7:134225939-134225998	NM_020299	Hs.116724
A_23_P82128	-6.34102	-2.66471	6.34102	down	ribosomal protein S12	RPS12	FALSE	Homo sapiens ribosomal protein S12 (RPS12), mRNA [NM_001016]	6206	GO:0010467|GO:0003735|GO:0016070|GO:0016071|GO:0019083|GO:0006614|GO:0019058|GO:0006415|GO:0006412|GO:0006413|GO:0005829|GO:0006414|GO:0000184|GO:0022627|GO:0016032|GO:0044267	133138698	chr6	133138639	+	hs|6q23.2	NM_001016	chr6:133138639-133138698	NM_001016	Hs.546289
A_23_P373708	-6.32478	-2.66102	6.32478	down	keratin 18 pseudogene 55	KRT18P55	FALSE	Homo sapiens keratin 18 pseudogene 55 (KRT18P55), non-coding RNA [NR_028334]	284085		26603822	chr17	26603763	-	hs|17q11.2	NR_028334	chr17:26603822-26603763	NR_028334	Hs.371796
A_19_P00802607	-6.32054	-2.66005	6.32054	down		XLOC_001537	FALSE	BROAD Institute lincRNA (XLOC_001537), lincRNA [TCONS_00003738]			75169863	chr2	75169804	+	hs|2p12		chr2:75169804-75169863
A_33_P3391803	-6.2549	-2.64499	6.2549	down			FALSE				38459399	chr2	38459340	+	hs|2p22.2		chr2:038459340-038459399
A_24_P277367	-6.25089	-2.64406	6.25089	down	chemokine (C-X-C motif) ligand 5	CXCL5	FALSE	Homo sapiens chemokine (C-X-C motif) ligand 5 (CXCL5), mRNA [NM_002994]	6374	GO:0008009|GO:0007165|GO:0008284|GO:0006955|GO:0006935|GO:0060326|GO:0007267|GO:0005576|GO:0005615	74861957	chr4	74861898	-	hs|4q13.3	NM_002994	chr4:74861957-74861898	NM_002994	Hs.89714
A_24_P303480	-6.2253	-2.63814	6.2253	down	RAB32, member RAS oncogene family	RAB32	FALSE	Homo sapiens RAB32, member RAS oncogene family (RAB32), mRNA [NM_006834]	10981	GO:0035650|GO:0005515|GO:0042470|GO:0035651|GO:0007264|GO:0035612|GO:0032438|GO:0005525|GO:0015031|GO:0032403|GO:0045335|GO:0005739|GO:0030742|GO:0031905|GO:0016020|GO:0019882|GO:0035646|GO:0030670|GO:0090382|GO:0005769	146875709	chr6	146875650	+	hs|6q24.3	NM_006834	chr6:146875650-146875709	NM_006834	Hs.287714
A_33_P3213557	-6.21219	-2.6351	6.21219	down	CCZ1 vacuolar protein trafficking and biogenesis associated homolog (S. cerevisiae)	CCZ1	FALSE	Homo sapiens CCZ1 vacuolar protein trafficking and biogenesis associated homolog (S. cerevisiae) (CCZ1), mRNA [NM_015622]	51622	GO:0005765	5940562	chr7	5940501	+	hs|7p22.1	NM_015622	chr7:5940501-5940562	NM_015622	Hs.530000
A_32_P208403	-6.20966	-2.63451	6.20966	down	guanine nucleotide binding protein (G protein), gamma 2	GNG2	FALSE	Homo sapiens guanine nucleotide binding protein (G protein), gamma 2 (GNG2), transcript variant 1, mRNA [NM_053064]	54331	GO:0031681|GO:0005886|GO:0008283|GO:0005834|GO:0007268|GO:0030168|GO:0044281|GO:0071380|GO:0007191|GO:0006112|GO:0016020|GO:0071377|GO:0007596|GO:0071870|GO:0004871|GO:0070062	52436210	chr14	52436151	+	hs|14q22.1	NM_053064	chr14:52436151-52436210	NM_053064	Hs.187772
A_19_P00809415	-6.20897	-2.63435	6.20897	down			FALSE				72017599	chr6	72017540	-	hs|6q13		chr6:072017599-072017540
A_23_P112026	-6.19778	-2.63175	6.19778	down	indoleamine 2,3-dioxygenase 1	IDO1	FALSE	Homo sapiens indoleamine 2,3-dioxygenase 1 (IDO1), mRNA [NM_002164]	3620	GO:0006569|GO:0070233|GO:0032693|GO:0046007|GO:0002534|GO:0032735|GO:0044281|GO:0046872|GO:0030485|GO:0005829|GO:0034641|GO:0002678|GO:0032496|GO:0007565|GO:0004833|GO:0043065|GO:0009055|GO:0032421|GO:0033555|GO:0002666|GO:0019441|GO:0033754|GO:0002830|GO:0034276|GO:0020037|GO:0055114	39785588	chr8	39785529	+	hs|8p11.21	NM_002164	chr8:39785529-39785588	NM_002164	Hs.840
A_23_P311192	-6.18684	-2.6292	6.18684	down	serine palmitoyltransferase, long chain base subunit 1	SPTLC1	FALSE	Homo sapiens serine palmitoyltransferase, long chain base subunit 1 (SPTLC1), transcript variant 2, mRNA [NM_178324]	10558	GO:0005515|GO:0006665|GO:0004758|GO:0006686|GO:0030148|GO:0035339|GO:0044281|GO:0030170|GO:0005789|GO:0016021|GO:0046513|GO:0017059|GO:0046512|GO:0046511	94841803	chr9	94841744	-	hs|9q22.31	NM_178324	chr9:94841803-94841744	NM_178324	Hs.90458
A_24_P175909	-6.18137	-2.62793	6.18137	down	methionyl-tRNA synthetase	MARS	FALSE	Homo sapiens methionyl-tRNA synthetase (MARS), mRNA [NM_004990]	4141	GO:0005739|GO:0010467|GO:0005737|GO:0000049|GO:0006431|GO:0004825|GO:0005524|GO:0070062|GO:0006418|GO:0005829	57910432	chr12	57910373	+	hs|12q13.3	NM_004990	chr12:57910373-57910432	NM_004990	Hs.632707
A_19_P00315779	-6.177	-2.62691	6.177	down			FALSE				86632724	chr11	86632665	-	hs|11q14.2		chr11:086632724-086632665
A_23_P15450	-6.16594	-2.62432	6.16594	down	transmembrane protein 100	TMEM100	FALSE	Homo sapiens transmembrane protein 100 (TMEM100), transcript variant 2, mRNA [NM_018286]	55273	GO:0071773|GO:0048471|GO:2001214|GO:0005886|GO:0005783|GO:0060842|GO:0001525|GO:0030509|GO:0001701|GO:0003674|GO:0007219|GO:0043491|GO:0043204|GO:0016021|GO:0001570|GO:0045603	53797818	chr17	53797759	-	hs|17q22	NM_018286	chr17:53797818-53797759	NM_018286	Hs.173233
A_19_P00325604	-6.16186	-2.62337	6.16186	down	long intergenic non-protein coding RNA, regulator of reprogramming	LINC-ROR	FALSE	Homo sapiens long intergenic non-protein coding RNA, regulator of reprogramming (LINC-ROR), long non-coding RNA [NR_048536]	100885779		54722409	chr18	54722350	-	hs|18q21.31		chr18:54722409-54722350	NR_048536	Hs.742426
A_32_P178800	-6.13458	-2.61696	6.13458	down	integrin, alpha 2 (CD49B, alpha 2 subunit of VLA-2 receptor)	ITGA2	FALSE	Homo sapiens integrin, alpha 2 (CD49B, alpha 2 subunit of VLA-2 receptor) (ITGA2), transcript variant 1, mRNA [NM_002203]	3673	GO:0005515|GO:0014070|GO:0005518|GO:0030879|GO:0033591|GO:0014075|GO:0051971|GO:0060100|GO:0001894|GO:0007411|GO:0001618|GO:0030198|GO:0009887|GO:0033343|GO:0008305|GO:0009986|GO:0046982|GO:0014850|GO:0045785|GO:0005178|GO:0031346|GO:0032967|GO:0007229|GO:0010694|GO:0043236|GO:0043388|GO:0009279|GO:0043589|GO:0005925|GO:0009897|GO:0048471|GO:0005886|GO:0008283|GO:0005634|GO:0032870|GO:0046872|GO:…	52389696	chr5	52389637	+	hs|5q11.2	NM_002203	chr5:52389637-52389696	NM_002203	Hs.482077
A_33_P3233947	-6.11251	-2.61176	6.11251	down	COX20 cytochrome C oxidase assembly factor	COX20	FALSE	Homo sapiens COX20 cytochrome C oxidase assembly factor (COX20), mRNA [NM_198076]	116228	GO:0005739|GO:0031966|GO:0016021	245006528	chr1	245006469	+	hs|1q44	NM_198076	chr1:245006469-245006528	NM_198076	Hs.411490
A_19_P00808586	-6.10519	-2.61004	6.10519	down	long intergenic non-protein coding RNA 1085	LINC01085	FALSE	Homo sapiens long intergenic non-protein coding RNA 1085 (LINC01085), long non-coding RNA [NR_033931]	152742		14141580	chr4	14141521	+	hs|4p15.33		chr4:14141521-14141580	NR_033931	Hs.135435
A_24_P77681	-6.10396	-2.60974	6.10396	down	poly(A) binding protein interacting protein 1	PAIP1	FALSE	Homo sapiens poly(A) binding protein interacting protein 1 (PAIP1), transcript variant 1, mRNA [NM_006451]	10605	GO:0005515|GO:0010467|GO:0016070|GO:0016071|GO:0003723|GO:0008494|GO:0045727|GO:0006413|GO:0005829|GO:0005737|GO:0048255|GO:0000289|GO:0000288	43533850	chr5	43529933	-	hs|5p12	NM_006451	chr5:43533850-43529933	NM_006451	Hs.482038
A_19_P00330455	-6.10225	-2.60934	6.10225	down			FALSE				98733105	chr6	98733046	-	hs|6q16.1		chr6:098733105-098733046
A_19_P00801127	-6.08049	-2.60419	6.08049	down			FALSE				104460070	chr8	104460011	-	hs|8q22.3		chr8:104460070-104460011
A_32_P148796	-6.07867	-2.60376	6.07867	down	UBX domain protein 2B	UBXN2B	FALSE	Homo sapiens UBX domain protein 2B (UBXN2B), mRNA [NM_001077619]	137886	GO:0005794|GO:0005783|GO:0005634|GO:0005829	59363841	chr8	59363782	+	hs|8q12.1	NM_001077619	chr8:59363782-59363841	NM_001077619	Hs.155572
A_24_P391574	-6.07267	-2.60233	6.07267	down	low density lipoprotein receptor class A domain containing 3	LDLRAD3	FALSE	Homo sapiens low density lipoprotein receptor class A domain containing 3 (LDLRAD3), mRNA [NM_174902]	143458	GO:0030054|GO:0001540|GO:0005886|GO:0070613|GO:0016021|GO:0006898	36252456	chr11	36252397	+	hs|11p13	NM_174902	chr11:36252397-36252456	NM_174902	Hs.745134
A_23_P42282	-6.06896	-2.60145	6.06896	down	complement component 4B (Chido blood group)	C4B	FALSE	Homo sapiens complement component 4B (Chido blood group) (C4B), mRNA [NM_001002029]	721	GO:0044216|GO:0030449|GO:0001848|GO:0004866|GO:0005886|GO:2000427|GO:0072562|GO:0005576|GO:0005615|GO:0010951|GO:0006956|GO:0006954|GO:0045087|GO:0006958|GO:0030246|GO:0008228|GO:0032490|GO:0070062	32002650	chr6	32002329	+	hs|6p21.33	NM_001002029	chr6:32002329-32002650	NM_001002029	Hs.720022
A_24_P173754	-6.06887	-2.60143	6.06887	down	chromosome 1 open reading frame 21	C1orf21	FALSE	Homo sapiens chromosome 1 open reading frame 21 (C1orf21), mRNA [NM_030806]	81563		184588664	chr1	184567549	+	hs|1q25.3	NM_030806	chr1:184567549-184588664	NM_030806	Hs.744936
A_33_P3396239	-6.06764	-2.60114	6.06764	down	small nuclear ribonucleoprotein D3 polypeptide 18kDa	SNRPD3	FALSE	Homo sapiens small nuclear ribonucleoprotein D3 polypeptide 18kDa (SNRPD3), transcript variant 1, mRNA [NM_004175]	6634	GO:0005515|GO:0008380|GO:0006369|GO:0010467|GO:0006366|GO:0031124|GO:0005634|GO:0071013|GO:0005829|GO:0005737|GO:0005683|GO:0030532|GO:0005681|GO:0005687|GO:0005685|GO:0070062|GO:0008334|GO:0016070|GO:0005730|GO:0034660|GO:0000387|GO:0034709|GO:0000398|GO:0005654|GO:0034715|GO:0019899|GO:0034719|GO:0005689|GO:0071208	24967973	chr22	24967914	+	hs|22q11.23	NM_004175	chr22:24967914-24967973	NM_004175	Hs.356549
A_19_P00812582	-6.05099	-2.59717	6.05099	down	taurine up-regulated 1 (non-protein coding)	TUG1	FALSE	Homo sapiens taurine up-regulated 1 (non-protein coding) (TUG1), transcript variant 1, long non-coding RNA [NR_110492]	55000		31374996	chr22	31374937	+	hs|22q12.2	NR_110492	chr22:31374937-31374996	NR_110492	Hs.554829
A_33_P3392537	-6.04733	-2.5963	6.04733	down	thymidine kinase 2, mitochondrial	TK2	FALSE	Homo sapiens thymidine kinase 2, mitochondrial (TK2), transcript variant 1, mRNA [NM_004614]	7084	GO:0009157|GO:0046092|GO:0005743|GO:0046104|GO:0055086|GO:0044281|GO:0043097|GO:0005524|GO:0016310|GO:0006139|GO:0009262|GO:0005759|GO:0016773|GO:0004137|GO:0006264|GO:0006206|GO:0004797	66543411	chr16	66543352	-	hs|16q21	NM_004614	chr16:66543411-66543352	NM_004614	Hs.512619
A_33_P3245348	-6.02386	-2.59069	6.02386	down	keratin associated protein 4-1	KRTAP4-1	FALSE	Homo sapiens keratin associated protein 4-1 (KRTAP4-1), mRNA [NM_033060]	85285	GO:0045095	39341099	chr17	39341040	-	hs|17q21.2	NM_033060	chr17:39341099-39341040	NM_033060	Hs.437079
A_23_P149813	-6.00406	-2.58594	6.00406	down	Ras suppressor protein 1	RSU1	FALSE	Homo sapiens Ras suppressor protein 1 (RSU1), transcript variant 1, mRNA [NM_012425]	6251	GO:0007165|GO:0034329|GO:0007265|GO:0070062|GO:0005829	16633585	chr10	16633526	-	hs|10p13	NM_012425	chr10:16633585-16633526	NM_012425	Hs.524161
A_24_P176493	-6.00208	-2.58546	6.00208	down	ATM interactor	ATMIN	FALSE	Homo sapiens ATM interactor (ATMIN), mRNA [NM_015251]	23300	GO:0005515|GO:0045502|GO:0044212|GO:0005634|GO:0045893|GO:0046872|GO:0006974|GO:0006351	81080774	chr16	81080715	+	hs|16q23.2	NM_015251	chr16:81080715-81080774	NM_015251	Hs.16349
A_23_P306890	-6.00114	-2.58524	6.00114	down	polymerase (DNA directed) iota	POLI	FALSE	Homo sapiens polymerase (DNA directed) iota (POLI), mRNA [NM_007195]	11201	GO:0005622|GO:0005515|GO:0003684|GO:0006261|GO:0006281|GO:0003887|GO:0005654|GO:0005634|GO:0046872|GO:0043231	51820992	chr18	51820933	+	hs|18q21.2	NM_007195	chr18:51820933-51820992	NM_007195	Hs.438533
A_24_P175563	-5.99793	-2.58446	5.99793	down	acyl-CoA binding domain containing 5	ACBD5	FALSE	Homo sapiens acyl-CoA binding domain containing 5 (ACBD5), transcript variant 1, mRNA [NM_145698]	91452	GO:0008150|GO:0003674|GO:0006810|GO:0005730|GO:0005634|GO:0016021|GO:0000062|GO:0005778|GO:0043231|GO:0008289	27484212	chr10	27484153	-	hs|10p12.1	NM_145698	chr10:27484212-27484153	NM_145698	Hs.530597
A_19_P00316010	-5.99639	-2.5841	5.99639	down			FALSE	Homo sapiens cDNA FLJ32413 fis, clone SKMUS2000705. [AK056975]			67549923	chr17	67549864	+	hs|17q24.3	AK056975	chr17:67549864-67549923		Hs.49329
A_23_P255714	-5.98487	-2.58132	5.98487	down	intraflagellar transport 74 homolog (Chlamydomonas)	IFT74	FALSE	Homo sapiens intraflagellar transport 74 homolog (Chlamydomonas) (IFT74), transcript variant 1, mRNA [NM_025103]	80173	GO:0042384|GO:0005929|GO:0005813|GO:0031514|GO:0045944|GO:0003682|GO:0048487|GO:0033630|GO:0030992|GO:0016023|GO:0005634|GO:0035735	27056455	chr9	27056396	+	hs|9p21.2	NM_025103	chr9:27056396-27056455	NM_025103	Hs.145402
A_32_P183442	-5.98072	-2.58032	5.98072	down		XLOC_014512	FALSE	BROAD Institute lincRNA (XLOC_014512), lincRNA [TCONS_l2_00021296]			132777618	chr4	132777559	-	hs|4q28.3		chr4:132777618-132777559		Hs.522180
A_23_P209320	-5.9756	-2.57908	5.9756	down	period circadian clock 2	PER2	FALSE	Homo sapiens period circadian clock 2 (PER2), mRNA [NM_022817]	8864	GO:0005515|GO:0043130|GO:0048471|GO:0006094|GO:0019249|GO:0070345|GO:0005634|GO:2000678|GO:0000989|GO:0019229|GO:0005737|GO:0050767|GO:0051726|GO:0006631|GO:0004871|GO:0031397|GO:0051946|GO:0070932|GO:0000976|GO:0005978|GO:0003713|GO:0005730|GO:0000122|GO:0006351|GO:0032922|GO:0007165|GO:0050872|GO:0050796|GO:0002931|GO:0007623|GO:0042752|GO:0097167|GO:0042754|GO:0045892	239152876	chr2	239152817	-	hs|2q37.3	NM_022817	chr2:239152876-239152817	NM_022817	Hs.58756
A_23_P82588	-5.97002	-2.57774	5.97002	down	chromosome 7 open reading frame 55	C7orf55	FALSE	Homo sapiens chromosome 7 open reading frame 55 (C7orf55), transcript variant 1, mRNA [NM_197964]	154791	GO:0005739	139030525	chr7	139030466	+	hs|7q34	NM_197964	chr7:139030466-139030525	NM_197964	Hs.718441
A_19_P00322339	-5.96093	-2.57554	5.96093	down	long intergenic non-protein coding RNA 707	LINC00707	FALSE	Homo sapiens long intergenic non-protein coding RNA 707 (LINC00707), long non-coding RNA [NR_038291]	100507127		6884488	chr10	6884429	+	hs|10p14		chr10:6884429-6884488	NR_038291	Hs.498571
A_23_P502170	-5.95189	-2.57335	5.95189	down	dynein, cytoplasmic 2, light intermediate chain 1	DYNC2LI1	FALSE	Homo sapiens dynein, cytoplasmic 2, light intermediate chain 1 (DYNC2LI1), transcript variant 2, mRNA [NM_015522]	51626	GO:0005515|GO:0005881|GO:0007368|GO:0005930|GO:0045177|GO:0072372|GO:0031512|GO:0036064|GO:0005829|GO:0019886|GO:0042384|GO:0003774|GO:0008152|GO:0005858|GO:0030990	44021738	chr2	44021679	+	hs|2p21	NM_015522	chr2:44021679-44021738	NM_015522	Hs.371597
A_33_P3333224	-5.94974	-2.57283	5.94974	down	GLIS family zinc finger 2	GLIS2	FALSE	Homo sapiens GLIS family zinc finger 2 (GLIS2), mRNA [NM_032575]	84662	GO:0005515|GO:0044212|GO:0005634|GO:0045879|GO:0000122|GO:0046872|GO:0006351|GO:0030154|GO:0043433|GO:0007399|GO:0001077|GO:0005737|GO:0016607|GO:0045944|GO:0045893|GO:0045892	4389595	chr16	4389536	+	hs|16p13.3	NM_032575	chr16:4389536-4389595	NM_032575	Hs.592087
A_24_P225679	-5.94588	-2.57189	5.94588	down	insulin receptor substrate 1	IRS1	FALSE	Homo sapiens insulin receptor substrate 1 (IRS1), mRNA [NM_005544]	3667	GO:0005515|GO:0008286|GO:0010468|GO:0034504|GO:0008284|GO:0005886|GO:0005159|GO:0005158|GO:0043434|GO:0005634|GO:0030879|GO:0060397|GO:0043231|GO:0005829|GO:0010907|GO:0005737|GO:0043552|GO:0007173|GO:0046326|GO:0005899|GO:0005080|GO:0005068|GO:0004871|GO:0046676|GO:0042169|GO:0032868|GO:0048011|GO:0032869|GO:0030335|GO:0045725|GO:0048015|GO:0046627|GO:0046628|GO:0002053|GO:0042593|GO:0014065|GO:…	227600207	chr2	227600148	-	hs|2q36.3	NM_005544	chr2:227600207-227600148	NM_005544	Hs.471508
A_23_P21134	-5.91247	-2.56376	5.91247	down	DNA-damage-inducible transcript 3	DDIT3	FALSE	Homo sapiens DNA-damage-inducible transcript 3 (DDIT3), transcript variant 5, mRNA [NM_004083]	1649	GO:0006986|GO:0005515|GO:0034976|GO:0006983|GO:0003700|GO:0005634|GO:0043620|GO:0045662|GO:0032757|GO:0043433|GO:0030968|GO:0042594|GO:0043525|GO:0045944|GO:0007050|GO:0042789|GO:0016055|GO:0090090|GO:0006355|GO:0051209|GO:2000016|GO:0005770|GO:0003714|GO:0044324|GO:0003677|GO:0006974|GO:0043565|GO:0070059|GO:0045454|GO:0005654|GO:0043161|GO:0045893|GO:0006987|GO:0045892|GO:0044267|GO:0001955|GO:…	57911526	chr12	57911200	-	hs|12q13.3	NM_004083	chr12:57911526-57911200	NM_004083	Hs.505777
A_24_P97825	-5.91209	-2.56367	5.91209	down	coiled-coil domain containing 69	CCDC69	FALSE	Homo sapiens coiled-coil domain containing 69 (CCDC69), mRNA [NM_015621]	26112		150561538	chr5	150561479	-	hs|5q33.1	NM_015621	chr5:150561538-150561479	NM_015621	Hs.655336
A_33_P3346193	-5.90662	-2.56233	5.90662	down	tropomyosin 3	TPM3	FALSE	Homo sapiens tropomyosin 3 (TPM3), transcript variant 4, mRNA [NM_001043351]	7170	GO:0001725|GO:0005862|GO:0030049|GO:0002102|GO:0006928|GO:0003779|GO:0032154|GO:0005829|GO:0030426|GO:0003674|GO:0006936|GO:0031941|GO:0030863|GO:0005856|GO:0070062	154143185	chr1	154143126	-	hs|1q21.3	NM_001043351	chr1:154143185-154143126	NM_001043351	Hs.644306
A_24_P247454	-5.87535	-2.55467	5.87535	down			FALSE				190176666	chr2	190176607	-	hs|2q32.2		chr2:190176666-190176607
A_19_P00328419	-5.87061	-2.55351	5.87061	down			FALSE				96821118	chr12	96821059	+	hs|12q23.1		chr12:096821059-096821118
A_23_P420831	-5.86464	-2.55204	5.86464	down	tripartite motif containing 10	TRIM10	FALSE	Homo sapiens tripartite motif containing 10 (TRIM10), transcript variant 2, mRNA [NM_052828]	10107	GO:0008150|GO:0003674|GO:0005737|GO:0030218|GO:0008270	30119937	chr6	30119878	-	hs|6p22.1	NM_052828	chr6:30119937-30119878	NM_052828	Hs.709483
A_23_P7732	-5.86441	-2.55199	5.86441	down	centrin, EF-hand protein, 3	CETN3	FALSE	Homo sapiens centrin, EF-hand protein, 3 (CETN3), mRNA [NM_004365]	1070	GO:0008017|GO:0007067|GO:0005813|GO:0005737|GO:0007098|GO:0005814|GO:0005509|GO:0032391|GO:0045111|GO:0031683	89695237	chr5	89695178	-	hs|5q14.3	NM_004365	chr5:89695237-89695178	NM_004365	Hs.591767
A_33_P3210975	-5.86113	-2.55118	5.86113	down			FALSE				66545771	chr6	66545712	-	hs|6q12		chr6:066545771-066545712
A_32_P167471	-5.85065	-2.5486	5.85065	down	calmin (calponin-like, transmembrane)	CLMN	FALSE	Homo sapiens calmin (calponin-like, transmembrane) (CLMN), mRNA [NM_024734]	79789	GO:0005737|GO:0008285|GO:0003779|GO:0016021|GO:0031175	95648676	chr14	95648617	-	hs|14q32.13	NM_024734	chr14:95648676-95648617	NM_024734	Hs.301478
A_24_P256063	-5.82576	-2.54245	5.82576	down			FALSE				112683207	chr6	112683148	-	hs|6q21		chr6:112683207-112683148
A_23_P110253	-5.81794	-2.54051	5.81794	down	v-kit Hardy-Zuckerman 4 feline sarcoma viral oncogene homolog	KIT	FALSE	Homo sapiens v-kit Hardy-Zuckerman 4 feline sarcoma viral oncogene homolog (KIT), transcript variant 1, mRNA [NM_000222]	3815	GO:0005515|GO:0008360|GO:0019221|GO:0007286|GO:0007283|GO:0002020|GO:0005615|GO:0042803|GO:0035234|GO:0043069|GO:0043552|GO:0007173|GO:0042127|GO:0031274|GO:0002327|GO:0045747|GO:0038162|GO:0023014|GO:0002320|GO:0043303|GO:0030335|GO:0006687|GO:0031532|GO:0032762|GO:0014068|GO:0018108|GO:0035855|GO:0019955|GO:0008543|GO:0045087|GO:0008542|GO:0038093|GO:0002371|GO:0009898|GO:0002318|GO:0038095|GO:…	55606570	chr4	55606511	+	hs|4q12	NM_000222	chr4:55606511-55606570	NM_000222	Hs.479754
A_32_P141418	-5.81207	-2.53905	5.81207	down	armadillo repeat containing 4	ARMC4	FALSE	Homo sapiens armadillo repeat containing 4 (ARMC4), transcript variant 3, mRNA [NM_018076]	55130	GO:0005930|GO:0030030|GO:0005730|GO:0005634|GO:0005856	28101158	chr10	28101099	-	hs|10p12.1	NM_018076	chr10:28101158-28101099	NM_018076	Hs.127530
A_23_P58169	-5.80467	-2.53722	5.80467	down	neuropeptide Y receptor Y2	NPY2R	FALSE	Homo sapiens neuropeptide Y receptor Y2 (NPY2R), mRNA [NM_000910]	4887	GO:0005515|GO:0005886|GO:0007263|GO:0030818|GO:0051048|GO:2000252|GO:0003214|GO:0007204|GO:0007193|GO:0007218|GO:0045987|GO:0004872|GO:0001662|GO:0007626|GO:0031645|GO:0046010|GO:0005246|GO:0051967|GO:0002793|GO:0003151|GO:0046903|GO:0045785|GO:0090394|GO:0004983|GO:0005887|GO:0001601|GO:0033603|GO:0051930	156138102	chr4	156138043	+	hs|4q32.1	NM_000910	chr4:156138043-156138102	NM_000910	Hs.37125
A_23_P155711	-5.79694	-2.53529	5.79694	down	nei endonuclease VIII-like 3 (E. coli)	NEIL3	FALSE	Homo sapiens nei endonuclease VIII-like 3 (E. coli) (NEIL3), mRNA [NM_018248]	55247	GO:0003906|GO:0003684|GO:0019104|GO:0003690|GO:0003697|GO:0000405|GO:0006284|GO:0008270|GO:0005634|GO:0006289|GO:0000737	178283546	chr4	178283487	+	hs|4q34.3	NM_018248	chr4:178283487-178283546	NM_018248	Hs.405467
A_32_P187571	-5.76935	-2.52841	5.76935	down	sodium channel, voltage-gated, type II, beta subunit	SCN2B	FALSE	Homo sapiens sodium channel, voltage-gated, type II, beta subunit (SCN2B), mRNA [NM_004588]	6327	GO:0046684|GO:0007268|GO:2000649|GO:0086091|GO:0060048|GO:0007399|GO:0060371|GO:0086002|GO:0001518|GO:0035725|GO:0086012|GO:0086006|GO:0017080	118033630	chr11	118033571	-	hs|11q23.3	NM_004588	chr11:118033630-118033571	NM_004588	Hs.129783
A_23_P44643	-5.75414	-2.5246	5.75414	down	anaphase promoting complex subunit 7	ANAPC7	FALSE	Homo sapiens anaphase promoting complex subunit 7 (ANAPC7), transcript variant 1, mRNA [NM_016238]	51434	GO:0007094|GO:0019903|GO:0051437|GO:0005634|GO:0051436|GO:0031145|GO:0051439|GO:0005829|GO:0007067|GO:0070979|GO:0005680|GO:0005654|GO:0000278	110815226	chr12	110813991	-	hs|12q24.11	NM_016238	chr12:110815226-110813991	NM_016238	Hs.719935
A_19_P00804580	-5.73732	-2.52038	5.73732	down			FALSE				65204924	chr7	65204865	-	hs|7q11.21		chr7:065204924-065204865
A_24_P11575	-5.73413	-2.51957	5.73413	down	cysteine rich transmembrane BMP regulator 1 (chordin-like)	CRIM1	FALSE	Homo sapiens cysteine rich transmembrane BMP regulator 1 (chordin-like) (CRIM1), mRNA [NM_016441]	51232	GO:0010951|GO:0005886|GO:0004867|GO:0005010|GO:0048009|GO:0016021|GO:0030165|GO:0001558|GO:0070062|GO:0007399|GO:0005520	36777886	chr2	36777827	+	hs|2p22.2	NM_016441	chr2:36777827-36777886	NM_016441	Hs.699247
A_23_P56913	-5.73322	-2.51935	5.73322	down	calcium and integrin binding family member 4	CIB4	FALSE	Homo sapiens calcium and integrin binding family member 4 (CIB4), mRNA [NM_001029881]	130106	GO:0005509	26805777	chr2	26805718	-	hs|2p23.3	NM_001029881	chr2:26805777-26805718	NM_001029881	Hs.591579
A_33_P3387524	-5.73112	-2.51882	5.73112	down	DEP domain containing 1	DEPDC1	FALSE	Homo sapiens DEP domain containing 1 (DEPDC1), transcript variant 1, mRNA [NM_001114120]	55635	GO:0043547|GO:0035556|GO:0005515|GO:0017053|GO:0005634|GO:0045892|GO:0006351|GO:0005096	68941036	chr1	68940977	-	hs|1p31.2	NM_001114120	chr1:68941036-68940977	NM_001114120	Hs.445098
A_24_P272548	-5.72439	-2.51712	5.72439	down	family with sequence similarity 185, member A	FAM185A	FALSE	family with sequence similarity 185, member A [Source:HGNC Symbol;Acc:22412] [ENST00000496790]	222234		102395722	chr7	102395663	+	hs|7q22.1		chr7:102395663-102395722
A_24_P202497	-5.71302	-2.51425	5.71302	down	twisted gastrulation BMP signaling modulator 1	TWSG1	FALSE	Homo sapiens twisted gastrulation BMP signaling modulator 1 (TWSG1), mRNA [NM_020648]	57045	GO:0030097|GO:0001707|GO:0030509|GO:0005615|GO:0030154|GO:0030514|GO:0030513|GO:0045668|GO:0001503|GO:0043010|GO:0030900|GO:0007435|GO:0070062	9402258	chr18	9402199	+	hs|18p11.22	NM_020648	chr18:9402199-9402258	NM_020648	Hs.514685
A_23_P420269	-5.71091	-2.51372	5.71091	down	integrator complex subunit 2	INTS2	FALSE	Homo sapiens integrator complex subunit 2 (INTS2), transcript variant 1, mRNA [NM_020748]	57508	GO:0005622|GO:0005515|GO:0031965|GO:0032039|GO:0016021|GO:0016180	59943270	chr17	59943211	-	hs|17q23.2	NM_020748	chr17:59943270-59943211	NM_020748	Hs.279646
A_24_P208567	-5.70343	-2.51183	5.70343	down	interleukin 18 receptor 1	IL18R1	FALSE	Homo sapiens interleukin 18 receptor 1 (IL18R1), transcript variant 1, mRNA [NM_003855]	8809	GO:0042008|GO:0032729|GO:0042346|GO:0007165|GO:0006955|GO:0045063|GO:0030101|GO:0005886|GO:0004908|GO:0004872|GO:0016021|GO:0035655	103014777	chr2	103014718	+	hs|2q12.1	NM_003855	chr2:103014718-103014777	NM_003855	Hs.469521
A_33_P3394993	-5.69808	-2.51048	5.69808	down	phosphatidylinositol-3,4,5-trisphosphate-dependent Rac exchange factor 2	PREX2	FALSE	Homo sapiens phosphatidylinositol-3,4,5-trisphosphate-dependent Rac exchange factor 2 (PREX2), transcript variant 2, mRNA [NM_025170]	80243	GO:0035556|GO:0032314|GO:0007186|GO:0032855|GO:0030675|GO:0030676	69017597	chr8	69017538	+	hs|8q13.2	NM_025170	chr8:69017538-69017597	NM_025170	Hs.591867
A_33_P3420446	-5.69501	-2.5097	5.69501	down	leucine-rich repeats and death domain containing 1	LRRD1	FALSE	Homo sapiens leucine-rich repeats and death domain containing 1 (LRRD1), mRNA [NM_001161528]	401387	GO:0007165	91774317	chr7	91774258	-	hs|7q21.2	NM_001161528	chr7:91774317-91774258	NM_001161528	Hs.671729
A_33_P3288844	-5.68389	-2.50688	5.68389	down	interleukin 6 receptor	IL6R	FALSE	Homo sapiens interleukin 6 receptor (IL6R), transcript variant 1, mRNA [NM_000565]	3570	GO:0005515|GO:0005138|GO:0032755|GO:0008284|GO:0032717|GO:0070119|GO:0005886|GO:0050830|GO:0019221|GO:0050731|GO:0019981|GO:0005615|GO:0042803|GO:0016323|GO:0016324|GO:0051092|GO:0002384|GO:0070102|GO:0004897|GO:0034097|GO:0010536|GO:0002446|GO:0009986|GO:0042517|GO:0004915|GO:0005896|GO:0005576|GO:0006953|GO:0032722|GO:0097191|GO:0070120|GO:0048661|GO:0002690|GO:0002548|GO:0045669|GO:0050829|GO:…	154440096	chr1	154440037	+	hs|1q21.3	NM_000565	chr1:154440037-154440096	NM_000565	Hs.135087
A_24_P272515	-5.67295	-2.5041	5.67295	down			FALSE				152042798	chr2	152042739	+	hs|2q23.3		chr2:152042739-152042798
A_33_P3386723	-5.67162	-2.50376	5.67162	down			FALSE				85998237	chr6	85998178	+	hs|6q14.3		chr6:085998178-085998237
A_23_P385427	-5.6601	-2.50083	5.6601	down			FALSE	GB			19946153	chr19	19946094	+	hs|19p13.11		chr19:019946094-019946153
A_24_P401090	-5.65191	-2.49874	5.65191	down			FALSE				39176015	chr1	39175954	+	hs|1p34.3		chr1:039175954-039176015
A_23_P96623	-5.64588	-2.4972	5.64588	down	opsin 1 (cone pigments), medium-wave-sensitive	OPN1MW	FALSE	Homo sapiens opsin 1 (cone pigments), medium-wave-sensitive (OPN1MW), mRNA [NM_000513]	2652		153455610	chrX	153455551	+	hs|Xq28	NM_000513	chrX:153455551-153455610	NM_000513	Hs.247787
A_23_P218807	-5.64022	-2.49575	5.64022	down	zinc finger CCCH-type containing 7B	ZC3H7B	FALSE	Homo sapiens zinc finger CCCH-type containing 7B (ZC3H7B), mRNA [NM_017590]	23264	GO:0005515|GO:0016032|GO:0005634|GO:0046872	41756016	chr22	41755957	+	hs|22q13.2	NM_017590	chr22:41755957-41756016	NM_017590	Hs.592188
A_23_P133293	-5.61222	-2.48857	5.61222	down	multiple C2 domains, transmembrane 1	MCTP1	FALSE	Homo sapiens multiple C2 domains, transmembrane 1 (MCTP1), transcript variant L, mRNA [NM_024717]	79772	GO:0005544|GO:0019722|GO:0005509|GO:0016021	94042412	chr5	94042353	-	hs|5q15	NM_024717	chr5:94042412-94042353	NM_024717	Hs.655087
A_23_P503233	-5.60931	-2.48782	5.60931	down	EDAR-associated death domain	EDARADD	FALSE	Homo sapiens EDAR-associated death domain (EDARADD), transcript variant B, mRNA [NM_080738]	128178	GO:0007165|GO:0005737|GO:0061153|GO:0042475|GO:0001942|GO:0030154	236647610	chr1	236647551	+	hs|1q43	NM_080738	chr1:236647551-236647610	NM_080738	Hs.352224
A_19_P00804212	-5.60409	-2.48648	5.60409	down	NFU1 iron-sulfur cluster scaffold homolog (S. cerevisiae)	NFU1	FALSE	Homo sapiens NFU1 iron-sulfur cluster scaffold homolog (S. cerevisiae) (NFU1), transcript variant 1, mRNA [NM_015700]	27247	GO:0005739|GO:0005515|GO:0051539|GO:0016226|GO:0005506|GO:0005634|GO:0005829	69623272	chr2	69623245	-	hs|2p13.3	NM_015700	chr2:69623272-69623245	NM_015700	Hs.430439
A_19_P00807619	-5.60229	-2.48602	5.60229	down			FALSE				86599536	chr11	86599477	-	hs|11q14.2		chr11:086599536-086599477
A_24_P476086	-5.59954	-2.48531	5.59954	down	karyopherin alpha 5 (importin alpha 6)	KPNA5	FALSE	karyopherin alpha 5 (importin alpha 6) [Source:HGNC Symbol;Acc:6398] [ENST00000368564]	3841	GO:0005515|GO:0005737|GO:0019221|GO:0008565|GO:0005654|GO:0006607|GO:0005829	117056691	chr6	117056632	+	hs|6q22.1	XM_006715474	chr6:117056632-117056691	XM_006715474
A_19_P00323293	-5.59786	-2.48488	5.59786	down			FALSE				132289997	chr6	132289938	+	hs|6q23.2		chr6:132289938-132289997
A_33_P3321275	-5.5933	-2.4837	5.5933	down	lysine (K)-specific methyltransferase 2C	KMT2C	FALSE	Homo sapiens lysine (K)-specific methyltransferase 2C (KMT2C), mRNA [NM_170606]	58508	GO:0035556|GO:0005515|GO:0035097|GO:0006355|GO:0008270|GO:0005634|GO:0042800|GO:0003677|GO:0051568|GO:0006351	151921158	chr7	151921100	-	hs|7q36.1	NM_170606	chr7:151921158-151921100	NM_170606	Hs.647120
A_24_P204204	-5.59167	-2.48328	5.59167	down			FALSE				100431524	chr14	100431463	+	hs|14q32.2		chr14:100431463-100431524
A_23_P359277	-5.58527	-2.48163	5.58527	down	ELOVL fatty acid elongase 7	ELOVL7	FALSE	Homo sapiens ELOVL fatty acid elongase 7 (ELOVL7), transcript variant 1, mRNA [NM_024930]	79993	GO:0005515|GO:0005783|GO:0019367|GO:0019432|GO:0005789|GO:0044281|GO:0035338|GO:0034626|GO:0016021|GO:0042761|GO:0044255|GO:0016740	60048063	chr5	60048004	-	hs|5q12.1	NM_024930	chr5:60048063-60048004	NM_024930	Hs.274256
A_23_P431268	-5.56009	-2.47511	5.56009	down	pleckstrin homology domain containing, family A member 6	PLEKHA6	FALSE	Homo sapiens pleckstrin homology domain containing, family A member 6 (PLEKHA6), mRNA [NM_014935]	22874		204188069	chr1	204188010	-	hs|1q32.1	NM_014935	chr1:204188069-204188010	NM_014935	Hs.253146
A_23_P125042	-5.55979	-2.47503	5.55979	down	zinc finger protein 222	ZNF222	FALSE	Homo sapiens zinc finger protein 222 (ZNF222), transcript variant 2, mRNA [NM_013360]	7673	GO:0006355|GO:0005634|GO:0003677|GO:0046872|GO:0006351	44536773	chr19	44536717	+	hs|19q13.31	NM_013360	chr19:44536717-44536773	NM_013360	Hs.279840
A_33_P3326892	-5.55942	-2.47493	5.55942	down	uncharacterized LOC100133032	LOC100133032	FALSE	Homo sapiens cDNA FLJ26718 fis, clone PNC03325. [AK130228]	100133032		47645495	chr3	47645436	-	hs|3p21.31	AK130228	chr3:47645495-47645436
A_33_P3363305	-5.5593	-2.4749	5.5593	down			FALSE				71279807	chr11	71279748	+	hs|11q13.4		chr11:071279748-071279807
A_33_P3389578	-5.54587	-2.47141	5.54587	down			FALSE				4218799	chr12	4218740	-	hs|12p13.32		chr12:004218799-004218740
A_33_P3281196	-5.52913	-2.46705	5.52913	down	mitochondrial ribosomal protein S36	MRPS36	FALSE	Homo sapiens mitochondrial ribosomal protein S36 (MRPS36), mRNA [NM_033281]	92259	GO:0005739|GO:0003735|GO:0006412|GO:0005763	68524191	chr5	68524132	+	hs|5q13.2	NM_033281	chr5:68524132-68524191	NM_033281	Hs.631971
A_23_P35256	-5.52122	-2.46499	5.52122	down	polymerase (RNA) III (DNA directed) polypeptide C (62kD)	POLR3C	FALSE	Homo sapiens polymerase (RNA) III (DNA directed) polypeptide C (62kD) (POLR3C), mRNA [NM_006468]	10623	GO:0032728|GO:0010467|GO:0006386|GO:0006385|GO:0003899|GO:0006359|GO:0005730|GO:0005634|GO:0003677|GO:0006383|GO:0005829|GO:0051607|GO:0045089|GO:0001056|GO:0045087|GO:0005666|GO:0032481|GO:0005654	145594972	chr1	145594157	-	hs|1q21.1	NM_006468	chr1:145594972-145594157	NM_006468	Hs.591457
A_23_P64161	-5.50291	-2.4602	5.50291	down	angiopoietin-like 5	ANGPTL5	FALSE	Homo sapiens angiopoietin-like 5 (ANGPTL5), mRNA [NM_178127]	253935	GO:0005576	101762163	chr11	101762104	-	hs|11q22.1	NM_178127	chr11:101762163-101762104	NM_178127	Hs.318370
A_23_P500364	-5.5012	-2.45975	5.5012	down	B-cell CLL/lymphoma 7B	BCL7B	FALSE	Homo sapiens B-cell CLL/lymphoma 7B (BCL7B), transcript variant 1, mRNA [NM_001707]	9275	GO:0008150|GO:0003779|GO:0005575	72950825	chr7	72950766	-	hs|7q11.23	NM_001707	chr7:72950825-72950766	NM_001707	Hs.647051
A_24_P481824	-5.49772	-2.45883	5.49772	down	dpy-19-like 4 (C. elegans)	DPY19L4	FALSE	Homo sapiens dpy-19-like 4 (C. elegans) (DPY19L4), mRNA [NM_181787]	286148	GO:0016757|GO:0008152|GO:0016021	95806038	chr8	95805979	+	hs|8q22.1	NM_181787	chr8:95805979-95806038	NM_181787	Hs.567828
A_33_P3347343	-5.47939	-2.45402	5.47939	down	coiled-coil domain containing 102B	CCDC102B	FALSE	Homo sapiens coiled-coil domain containing 102B (CCDC102B), transcript variant 1, mRNA [NM_001093729]	79839		66564657	chr18	66564598	+	hs|18q22.1	NM_001093729	chr18:66564598-66564657	NM_001093729	Hs.280781
A_19_P00328829	-5.46485	-2.45018	5.46485	down			FALSE				44043985	chr3	44043926	-	hs|3p21.33		chr3:044043985-044043926
A_33_P3362641	-5.45155	-2.44667	5.45155	down	CDGSH iron sulfur domain 2	CISD2	FALSE	Homo sapiens CDGSH iron sulfur domain 2 (CISD2), mRNA [NM_001008388]	493856	GO:0005515|GO:0043234|GO:0000422|GO:0051537|GO:0005783|GO:0005789|GO:0010506|GO:0010259|GO:0005741|GO:0016021|GO:0046872|GO:0042803	103809725	chr4	103809666	+	hs|4q24	NM_001008388	chr4:103809666-103809725	NM_001008388	Hs.745013
A_23_P167599	-5.45034	-2.44635	5.45034	down	family with sequence similarity 134, member B	FAM134B	FALSE	Homo sapiens family with sequence similarity 134, member B (FAM134B), transcript variant 1, mRNA [NM_001034850]	54463	GO:0005801|GO:0005794|GO:0016021|GO:0019233	16473404	chr5	16473345	-	hs|5p15.1	NM_001034850	chr5:16473404-16473345	NM_001034850	Hs.481704
ERCC-00092_138	-5.44743	-2.44558	5.44743	down			pos	Unknown
A_33_P3407235	-5.44589	-2.44517	5.44589	down			FALSE				73351775	chrX	73351716	+	hs|Xq13.2		chrX:073351716-073351775
A_33_P3243230	-5.43406	-2.44203	5.43406	down			FALSE	HSINTLK8M interleukin 8 {Homo sapiens} (exp=-1; wgp=0; cg=0), partial (97%) [THC2544321]			74608041	chr4	74607982	+	hs|4q13.3		chr4:074607982-074608041
A_23_P148204	-5.42389	-2.43933	5.42389	down	ubiquitin specific peptidase 47	USP47	FALSE	Homo sapiens ubiquitin specific peptidase 47 (USP47), transcript variant 2, mRNA [NM_017944]	55031	GO:0005515|GO:0006511|GO:0043066|GO:0004843|GO:0030307|GO:0042493|GO:0006974|GO:0005737|GO:0034644|GO:0010972|GO:0071987|GO:0006284|GO:0035520|GO:0043154|GO:0045892|GO:0019005	11977582	chr11	11976688	+	hs|11p15.3	NM_017944	chr11:11976688-11977582	NM_017944	Hs.577256
A_33_P3878964	-5.40711	-2.43486	5.40711	down	N(alpha)-acetyltransferase 25, NatB auxiliary subunit	NAA25	FALSE	Homo sapiens N(alpha)-acetyltransferase 25, NatB auxiliary subunit (NAA25), mRNA [NM_024953]	80018	GO:0005737	112465702	chr12	112465643	-	hs|12q24.13	NM_024953	chr12:112465702-112465643	NM_024953	Hs.530941
A_33_P3271885	-5.39804	-2.43244	5.39804	down			FALSE				19671261	chrY	19671202	-	hs|Yq11.221		chrY:019671261-019671202
A_19_P00804666	-5.39202	-2.43083	5.39202	down			FALSE				57771540	chr19	57771481	-	hs|19q13.43		chr19:057771540-057771481
A_33_P3313596	-5.36722	-2.42418	5.36722	down	cyclin-dependent kinase 11A	CDK11A	FALSE	Homo sapiens cyclin-dependent kinase 11A (CDK11A), transcript variant 4, mRNA [NM_033529]	728642	GO:0007067|GO:0006355|GO:0005737|GO:0004672|GO:0004674|GO:0006915|GO:0006468|GO:0005634|GO:0050684|GO:0005524|GO:0001558|GO:0004693	1654207	chr1	1654148	-	hs|1p36.33	NM_033529	chr1:1654207-1654148	NM_033529	Hs.651228
A_19_P00803441	-5.36378	-2.42325	5.36378	down	uncharacterized LOC100499194	LOC100499194	FALSE	Homo sapiens uncharacterized LOC100499194 (LOC100499194), long non-coding RNA [NR_034130]	100499194		114735350	chr2	114735291	-	hs|2q14.1	NR_034130	chr2:114735350-114735291	NR_034130	Hs.662336
A_24_P16249	-5.34383	-2.41787	5.34383	down	zinc finger protein 479	ZNF479	FALSE	Homo sapiens zinc finger protein 479 (ZNF479), mRNA [NM_033273]	90827	GO:0006355|GO:0005634|GO:0003677|GO:0046872|GO:0006351	57188441	chr7	57188382	-	hs|7p11.2	NM_033273	chr7:57188441-57188382	NM_033273	Hs.616660
A_33_P3271635	-5.33441	-2.41533	5.33441	down	major histocompatibility complex, class II, DP beta 1	HLA-DPB1	FALSE	Homo sapiens major histocompatibility complex, class II, DP beta 1 (HLA-DPB1), mRNA [NM_002121]	3115	GO:0032729|GO:0050852|GO:0012507|GO:0005886|GO:0009986|GO:0019221|GO:0031295|GO:0042613|GO:0005765|GO:0032588|GO:0030666|GO:0019886|GO:0000139|GO:0050870|GO:0042605|GO:0042102|GO:0071556|GO:0030669|GO:0010008|GO:0060333|GO:0030658	33048537	chr6	33048489	+	hs|6p21.32	NM_002121	chr6:33048489-33048537	NM_002121	Hs.485130
A_23_P315364	-5.32839	-2.4137	5.32839	down	chemokine (C-X-C motif) ligand 2	CXCL2	FALSE	Homo sapiens chemokine (C-X-C motif) ligand 2 (CXCL2), mRNA [NM_002089]	2920	GO:0005515|GO:0008009|GO:0006955|GO:0006954|GO:0006935|GO:0060326|GO:0002237|GO:0005576|GO:0005615	74963044	chr4	74962985	-	hs|4q13.3	NM_002089	chr4:74963044-74962985	NM_002089	Hs.75765
A_33_P3305998	-5.32778	-2.41353	5.32778	down			FALSE				74079785	chr6	74079726	+	hs|6q13		chr6:074079726-074079785
A_24_P358131	-5.32222	-2.41203	5.32222	down			FALSE				32048352	chr2	32048291	-	hs|2p23.1		chr2:032048352-032048291
A_33_P3300262	-5.31354	-2.40967	5.31354	down	vitrin	VIT	FALSE	Homo sapiens vitrin (VIT), transcript variant 5, mRNA [NM_001177972]	5212	GO:0030198|GO:0010811|GO:0005539|GO:0005614	36986818	chr2	36986759	+	hs|2p22.2	NM_001177972	chr2:36986759-36986818	NM_001177972	Hs.137415
A_24_P195724	-5.29996	-2.40598	5.29996	down			FALSE				32224837	chrX	32224776	+	hs|Xp21.1		chrX:032224776-032224837
A_33_P3364308	-5.2953	-2.40471	5.2953	down	otoancorin	OTOA	FALSE	otoancorin [Source:HGNC Symbol;Acc:16378] [ENST00000563871]	146183	GO:0016324|GO:0007160|GO:0007605|GO:0005578|GO:0031225|GO:0019226	21758700	chr16	21758641	+	hs|16p12.2	BC040551	chr16:21758641-21758700
A_24_P681011	-5.29498	-2.40463	5.29498	down	homeodomain interacting protein kinase 2	HIPK2	FALSE	Homo sapiens homeodomain interacting protein kinase 2 (HIPK2), transcript variant 1, mRNA [NM_022740]	28996	GO:0005515|GO:0001654|GO:0046330|GO:0046332|GO:0048596|GO:0007224|GO:0043524|GO:0030578|GO:0018105|GO:0050882|GO:0018107|GO:0007179|GO:0006978|GO:0001102|GO:0001105|GO:0060235|GO:0003714|GO:0046790|GO:0010842|GO:0000122|GO:0042771|GO:0043388|GO:0045893|GO:0008284|GO:0005634|GO:0061072|GO:0009952|GO:0060395|GO:0032092|GO:0030514|GO:0005737|GO:0051091|GO:0030182|GO:0045944|GO:0007628|GO:0051726|GO:…	139246970	chr7	139246911	-	hs|7q34	NM_022740	chr7:139246970-139246911	NM_022740	Hs.731417
A_24_P135193	-5.29047	-2.4034	5.29047	down	UEV and lactate/malate dehyrogenase domains	UEVLD	FALSE	Homo sapiens UEV and lactate/malate dehyrogenase domains (UEVLD), transcript variant 2, mRNA [NM_018314]	55293	GO:0008150|GO:0003674|GO:0044262|GO:0015031|GO:0006464|GO:0070062|GO:0055114|GO:0016616	18586542	chr11	18586483	-	hs|11p15.1	NM_018314	chr11:18586542-18586483	NM_018314	Hs.407991
A_33_P3288684	-5.27718	-2.39977	5.27718	down			FALSE				68175482	chr9	68175423	-	hs|9q13		chr9:068175482-068175423
A_33_P3303146	-5.27514	-2.39921	5.27514	down	autophagy related 4C, cysteine peptidase	ATG4C	FALSE	Homo sapiens autophagy related 4C, cysteine peptidase (ATG4C), transcript variant 1, mRNA [NM_032852]	84938	GO:0006501|GO:0006995|GO:0000422|GO:0006914|GO:0005576|GO:0051697|GO:0005829|GO:0004197|GO:0005737|GO:0016485|GO:0006612|GO:0006508|GO:0034727|GO:0008233|GO:0000045	63330049	chr1	63329990	+	hs|1p31.3	NM_032852	chr1:63329990-63330049	NM_032852	Hs.7353
A_33_P3286066	-5.27459	-2.39906	5.27459	down	pleckstrin homology-like domain, family B, member 2	PHLDB2	FALSE	Homo sapiens pleckstrin homology-like domain, family B, member 2 (PHLDB2), transcript variant 1, mRNA [NM_001134438]	90102	GO:0005515|GO:0005737|GO:0005886|GO:0045111	111694515	chr3	111694456	+	hs|3q13.2	NM_001134438	chr3:111694456-111694515	NM_001134438	Hs.603252
A_19_P00329564	-5.25438	-2.39352	5.25438	down	THAP9 antisense RNA 1	THAP9-AS1	FALSE	Homo sapiens THAP9 antisense RNA 1 (THAP9-AS1), transcript variant 1, long non-coding RNA [NR_034075]	100499177		83814661	chr4	83814605	-	hs|4q21.22	NR_034075	chr4:83814661-83814605	NR_034075	Hs.728916
A_33_P3659678	-5.25367	-2.39332	5.25367	down	nuclear receptor subfamily 6, group A, member 1	NR6A1	FALSE	Homo sapiens nuclear receptor subfamily 6, group A, member 1 (NR6A1), transcript variant 1, mRNA [NM_033334]	2649	GO:0005667|GO:0010467|GO:0006367|GO:0007276|GO:0008283|GO:0003707|GO:0000122|GO:0007283|GO:0003677|GO:0042803|GO:0043565|GO:0043401|GO:0005654|GO:0008270|GO:0004879|GO:0030522	127280335	chr9	127280276	-	hs|9q33.3	NM_033334	chr9:127280335-127280276	NM_033334	Hs.586460
A_19_P00331909	-5.24376	-2.3906	5.24376	down			FALSE				238359347	chr2	238359288	-	hs|2q37.3		chr2:238359347-238359288
A_33_P3388815	-5.23624	-2.38853	5.23624	down	fucose-1-phosphate guanylyltransferase	FPGT	FALSE	Homo sapiens fucose-1-phosphate guanylyltransferase (FPGT), transcript variant 1, mRNA [NM_003838]	8790	GO:0005737|GO:0047341|GO:0006004|GO:0005525|GO:0003824	74671197	chr1	74671138	+	hs|1p31.1	NM_003838	chr1:74671138-74671197	NM_003838	Hs.480085
A_33_P3288725	-5.21833	-2.38359	5.21833	down			FALSE	Synthetic construct Homo sapiens gateway clone IMAGE:100017271 3' read TBC1D22A mRNA. [CU678159]			47569267	chr22	47569208	-	hs|22q13.31	CU678159	chr22:47569267-47569208
A_23_P12082	-5.21772	-2.38342	5.21772	down	chitinase 3-like 2	CHI3L2	FALSE	Homo sapiens chitinase 3-like 2 (CHI3L2), transcript variant 3, mRNA [NM_001025199]	1117	GO:0008061|GO:0006032|GO:0005975|GO:0005615|GO:0004568	111784882	chr1	111784040	+	hs|1p13.3	NM_001025199	chr1:111784040-111784882	NM_001025199	Hs.514840
A_33_P3268910	-5.2027	-2.37926	5.2027	down	sprouty homolog 1, antagonist of FGF signaling (Drosophila)	SPRY1	FALSE	Homo sapiens sprouty homolog 1, antagonist of FGF signaling (Drosophila) (SPRY1), transcript variant 1, mRNA [NM_001258038]	10252	GO:0001656|GO:0005515|GO:0001657|GO:0008285|GO:0005886|GO:0042059|GO:0001759|GO:0051387|GO:0005829|GO:0046580|GO:0007173|GO:0043407|GO:0040037|GO:0070373|GO:0034261	124318977	chr4	124318918	+	hs|4q28.1	NM_001258038	chr4:124318918-124318977	NM_001258038	Hs.744854
A_33_P3347055	-5.19586	-2.37736	5.19586	down			FALSE				44663537	chr18	44663478	+	hs|18q21.1		chr18:044663478-044663537
A_32_P15799	-5.18062	-2.37313	5.18062	down	high mobility group nucleosomal binding domain 2	HMGN2	FALSE	Homo sapiens high mobility group nucleosomal binding domain 2 (HMGN2), mRNA [NM_005517]	3151	GO:0005737|GO:0031492|GO:0005634|GO:0000785	26802458	chr1	26802399	+	hs|1p36.11	NM_005517	chr1:26802399-26802458	NM_005517	Hs.181163
A_32_P420563	-5.17816	-2.37244	5.17816	down	ring finger protein 215	RNF215	FALSE	Homo sapiens ring finger protein 215 (RNF215), mRNA [NM_001017981]	200312	GO:0008270|GO:0016021	30774868	chr22	30774809	-	hs|22q12.2	NM_001017981	chr22:30774868-30774809	NM_001017981	Hs.592194
A_33_P3282688	-5.16804	-2.36962	5.16804	down	uncharacterized LOC100130027	LOC100130027	FALSE	Homo sapiens cDNA FLJ45292 fis, clone BRHIP3002931. [AK127225]	100130027		146032346	chr8	146032287	-	hs|8q24.3	AK127225	chr8:146032346-146032287		Hs.639618
A_23_P148410	-5.13906	-2.3615	5.13906	down	ferritin, heavy polypeptide-like 17	FTHL17	FALSE	Homo sapiens ferritin, heavy polypeptide-like 17 (FTHL17), mRNA [NM_031894]	53940	GO:0006879|GO:0006826|GO:0008199	31089993	chrX	31089934	-	hs|Xp21.2	NM_031894	chrX:31089993-31089934	NM_031894	Hs.333125
A_19_P00330256	-5.12376	-2.3572	5.12376	down			FALSE				244483028	chr1	244482969	-	hs|1q44		chr1:244483028-244482969
A_24_P32520	-5.11541	-2.35485	5.11541	down	ring finger protein 214	RNF214	FALSE	Homo sapiens ring finger protein 214 (RNF214), transcript variant 1, mRNA [NM_001077239]	257160	GO:0008270	117156070	chr11	117156011	+	hs|11q23.3	NM_001077239	chr11:117156011-117156070	NM_001077239	Hs.591934
A_33_P3344956	-5.11184	-2.35384	5.11184	down	thioredoxin-like 1	TXNL1	FALSE	thioredoxin-like 1 [Source:HGNC Symbol;Acc:12436] [ENST00000540155]	9352	GO:0005737|GO:0000502|GO:0006662|GO:0015035|GO:0015036|GO:0045454|GO:0005634|GO:0070062|GO:0055114	54306170	chr18	54306111	-	hs|18q21.31	AK094926	chr18:54306170-54306111		Hs.114412
A_23_P318296	-5.10196	-2.35105	5.10196	down	pleckstrin homology domain containing, family A (phosphoinositide binding specific) member 8	PLEKHA8	FALSE	Homo sapiens pleckstrin homology domain containing, family A (phosphoinositide binding specific) member 8 (PLEKHA8), transcript variant 3, mRNA [NM_032639]	84725	GO:0005802|GO:0035621|GO:0051861|GO:0016020|GO:0017089|GO:0006869|GO:0097001|GO:0070273|GO:0046836|GO:0015031	30102352	chr7	30102293	+	hs|7p14.3	NM_032639	chr7:30102293-30102352	NM_032639	Hs.233495
A_24_P169843	-5.08939	-2.34749	5.08939	down			FALSE				182929155	chr1	182929094	-	hs|1q25.3		chr1:182929155-182929094
A_24_P329487	-5.07786	-2.34422	5.07786	down	family with sequence similarity 84, member B	FAM84B	FALSE	Homo sapiens family with sequence similarity 84, member B (FAM84B), mRNA [NM_174911]	157638	GO:0005515|GO:0005737|GO:0005886	127564939	chr8	127564880	-	hs|8q24.21	NM_174911	chr8:127564939-127564880	NM_174911	Hs.741352
A_32_P133670	-5.07753	-2.34413	5.07753	down	acidic (leucine-rich) nuclear phosphoprotein 32 family, member A	ANP32A	FALSE	Homo sapiens acidic (leucine-rich) nuclear phosphoprotein 32 family, member A (ANP32A), mRNA [NM_006305]	8125	GO:0005515|GO:0010467|GO:0006355|GO:0048471|GO:0016070|GO:0005783|GO:0016071|GO:0005634|GO:0006351|GO:0006913|GO:0035556|GO:0005737|GO:0005654	69079782	chr15	69076906	-	hs|15q23	NM_006305	chr15:69079782-69076906	NM_006305	Hs.458747
A_32_P53558	-5.074	-2.34312	5.074	down			FALSE				98379651	chr3	98379592	+	hs|3q12.1		chr3:098379592-098379651
A_33_P3355567	-5.0734	-2.34295	5.0734	down			FALSE	Homo sapiens mRNA; cDNA DKFZp313C1042 (from clone DKFZp313C1042) [AL833436]			87494784	chr8	87494725	-	hs|8q21.3	AL833436	chr8:87494784-87494725		Hs.662001
A_24_P208998	-5.04438	-2.33468	5.04438	down	tripartite motif containing 23	TRIM23	FALSE	Homo sapiens tripartite motif containing 23 (TRIM23), transcript variant alpha, mRNA [NM_001656]	373	GO:0005515|GO:0004842|GO:0016567|GO:0007264|GO:0016874|GO:0003924|GO:0005634|GO:0043085|GO:0005525|GO:0005765|GO:0042802|GO:0006184|GO:0000139|GO:0016032|GO:0008270|GO:0019003|GO:0008047|GO:0070062	64886092	chr5	64886033	-	hs|5q12.3	NM_001656	chr5:64886092-64886033	NM_001656	Hs.792
A_23_P107612	-5.03065	-2.33075	5.03065	down	RAB27B, member RAS oncogene family	RAB27B	FALSE	Homo sapiens RAB27B, member RAS oncogene family (RAB27B), mRNA [NM_004163]	5874	GO:0005795|GO:0007264|GO:0019904|GO:0003924|GO:0032585|GO:0005525|GO:0015031|GO:0006184|GO:0045921|GO:0016324|GO:0071985|GO:0042589|GO:0019003|GO:0030140|GO:0070062	52556691	chr18	52556632	+	hs|18q21.2	NM_004163	chr18:52556632-52556691	NM_004163	Hs.25318
A_32_P211045	-5.02818	-2.33004	5.02818	down	dihydrofolate reductase	DHFR	FALSE	Homo sapiens dihydrofolate reductase (DHFR), transcript variant 1, mRNA [NM_000791]	1719		79922127	chr5	79922068	-	hs|5q14.1	NM_000791	chr5:79922127-79922068	NM_000791	Hs.648635
A_19_P00800199	-5.0161	-2.32657	5.0161	down			FALSE				192909918	chr1	192909859	-	hs|1q31.2		chr1:192909918-192909859
A_23_P88880	-5.00966	-2.32471	5.00966	down	zinc finger protein 423	ZNF423	FALSE	Homo sapiens zinc finger protein 423 (ZNF423), transcript variant 1, mRNA [NM_015069]	23090	GO:0005515|GO:0030513|GO:0007219|GO:0005634|GO:0045893|GO:0045892|GO:0003677|GO:0046872|GO:0030154|GO:0006351|GO:0007399	49524947	chr16	49524888	-	hs|16q12.1	NM_015069	chr16:49524947-49524888	NM_015069	Hs.530930
A_24_P230057	-4.98982	-2.31899	4.98982	down			FALSE				106672412	chrX	106672353	+	hs|Xq22.3		chrX:106672353-106672412
A_23_P259955	-4.98802	-2.31847	4.98802	down	growth differentiation factor 5	GDF5	FALSE	Homo sapiens growth differentiation factor 5 (GDF5), mRNA [NM_000557]	8200	GO:0035137|GO:0005515|GO:0035136|GO:0005886|GO:0050680|GO:0007267|GO:0005576|GO:0030326|GO:0005125|GO:0005615|GO:0043524|GO:0045666|GO:0002062|GO:0030198|GO:0040014|GO:0007179|GO:0032332|GO:0040007|GO:0008083|GO:2001054	34022206	chr20	34022147	-	hs|20q11.22	NM_000557	chr20:34022206-34022147	NM_000557	Hs.1573
A_32_P129527	-4.97924	-2.31593	4.97924	down	ER membrane-associated RNA degradation	ERMARD	FALSE	Homo sapiens ER membrane-associated RNA degradation (ERMARD), transcript variant 1, mRNA [NM_018341]	55780	GO:0005789|GO:0007275|GO:0016021	170181524	chr6	170181465	+	hs|6q27	NM_018341	chr6:170181465-170181524	NM_018341	Hs.47546
A_23_P24948	-4.96614	-2.31213	4.96614	down	potassium voltage-gated channel, Isk-related family, member 3	KCNE3	FALSE	Homo sapiens potassium voltage-gated channel, Isk-related family, member 3 (KCNE3), mRNA [NM_005472]	10008	GO:0005249|GO:0015459|GO:0034765|GO:0043266|GO:0016021|GO:0071805	74166545	chr11	74166486	-	hs|11q13.4	NM_005472	chr11:74166545-74166486	NM_005472	Hs.523899
A_24_P677642	-4.96517	-2.31184	4.96517	down	family with sequence similarity 21, member A pseudogene	FAM21EP	FALSE	Homo sapiens family with sequence similarity 21, member E, pseudogene (FAM21EP), non-coding RNA [NR_038275]	100421577		51826458	chr10	51826399	-	hs|10q11.23	NR_038275	chr10:51826458-51826399	NR_038275	Hs.712902
A_19_P00330027	-4.95879	-2.30999	4.95879	down			FALSE				39839475	chr14	39839416	-	hs|14q21.1		chr14:039839475-039839416
A_33_P3283485	-4.95363	-2.30849	4.95363	down			FALSE	PREDICTED: Homo sapiens uncharacterized LOC440337 (LOC440337), misc_RNA [XR_109251]			6428051	chr16	6427992	+	hs|16p13.3	XR_109251	chr16:6427992-6428051	XR_109251	Hs.683875
A_23_P83298	-4.95168	-2.30792	4.95168	down	paired related homeobox 2	PRRX2	FALSE	Homo sapiens paired related homeobox 2 (PRRX2), mRNA [NM_016307]	51450	GO:0043565|GO:0045880|GO:0006355|GO:0042472|GO:0003700|GO:0051216|GO:0048844|GO:0042474|GO:0005634|GO:0002053|GO:0030326|GO:0048701	132484932	chr9	132484873	+	hs|9q34.11	NM_016307	chr9:132484873-132484932	NM_016307	Hs.660115
A_19_P00317547	-4.93969	-2.30442	4.93969	down	uncharacterized LOC100130476	LOC100130476	FALSE	Homo sapiens uncharacterized LOC100130476 (LOC100130476), long non-coding RNA [NR_049793]	100130476		138144988	chr6	138144929	-	hs|6q23.3	NR_049793	chr6:138144988-138144929	NR_049793	Hs.598050
A_24_P127312	-4.92562	-2.30031	4.92562	down			FALSE	Q80V08_MOUSE (Q80V08) Rpl17 protein (Fragment), partial (94%) [THC2554858]		GO:0003735|GO:0005840|GO:0006412	29490100	chr8	29490041	+	hs|8p12		chr8:029490041-029490100
A_23_P25706	-4.92162	-2.29913	4.92162	down	calmin (calponin-like, transmembrane)	CLMN	FALSE	Homo sapiens calmin (calponin-like, transmembrane) (CLMN), mRNA [NM_024734]	79789	GO:0005737|GO:0008285|GO:0003779|GO:0016021|GO:0031175	95660925	chr14	95660250	-	hs|14q32.13	NM_024734	chr14:95660925-95660250	NM_024734	Hs.301478
A_33_P3248519	-4.917	-2.29778	4.917	down	structural maintenance of chromosomes 4	SMC4	FALSE	Homo sapiens structural maintenance of chromosomes 4 (SMC4), transcript variant 1, mRNA [NM_005496]	10051	GO:0000796|GO:0005515|GO:0007076|GO:0010032|GO:0046982|GO:0005730|GO:0005634|GO:0051383|GO:0005524|GO:0005829|GO:0000070|GO:0005737|GO:0045132|GO:0005654|GO:0000278	160132265	chr3	160132206	+	hs|3q25.33	NM_005496	chr3:160132206-160132265	NM_005496	Hs.58992
A_19_P00812720	-4.90835	-2.29524	4.90835	down			FALSE				80494030	chr15	80493971	+	hs|15q25.1		chr15:080493971-080494030
A_33_P3382887	-4.90786	-2.29509	4.90786	down			FALSE				58462067	chr18	58462008	-	hs|18q21.32		chr18:058462067-058462008
A_23_P48495	-4.90258	-2.29354	4.90258	down	T-cell leukemia/lymphoma 1B	TCL1B	FALSE	Homo sapiens T-cell leukemia/lymphoma 1B (TCL1B), mRNA [NM_004918]	9623		96158926	chr14	96158867	+	hs|14q32.13	NM_004918	chr14:96158867-96158926	NM_004918	Hs.632346
A_19_P00810853	-4.90163	-2.29326	4.90163	down			FALSE				105829016	chr3	105828957	-	hs|3q13.11		chr3:105829016-105828957
A_33_P3374684	-4.89125	-2.2902	4.89125	down			FALSE				34681497	chr16	34681438	-	hs|16p11.1		chr16:34681497-34681438
A_32_P98502	-4.87999	-2.28688	4.87999	down	cytochrome c oxidase subunit Va	COX5A	FALSE	Homo sapiens cytochrome c oxidase subunit Va (COX5A), mRNA [NM_004255]	9377	GO:0022904|GO:0004129|GO:0005743|GO:0009055|GO:0044281|GO:0046872|GO:0044237|GO:0070062	75212695	chr15	75212636	-	hs|15q24.2	NM_004255	chr15:75212695-75212636	NM_004255	Hs.401903
A_24_P161813	-4.87335	-2.28491	4.87335	down	zinc finger protein 91 pseudogene	LOC441666	FALSE	Homo sapiens zinc finger protein 91 pseudogene (LOC441666), non-coding RNA [NR_024380]	441666		42832591	chr10	42832532	-	hs|10q11.21	NR_024380	chr10:42832591-42832532	NR_024380	Hs.255729
A_24_P48627	-4.86968	-2.28383	4.86968	down	protein inhibitor of activated STAT, 4	PIAS4	FALSE	protein inhibitor of activated STAT, 4 [Source:HGNC Symbol;Acc:17002] [ENST00000262971]	51588	GO:0005515|GO:0016925|GO:0005730|GO:0032088|GO:0005634|GO:0000122|GO:0003677|GO:0006351|GO:0016363|GO:0005737|GO:0016605|GO:0019789|GO:0033235|GO:0008270|GO:0016055|GO:0045892|GO:0031625	4039383	chr19	4039324	+	hs|19p13.3	AK022481	chr19:4039324-4039383		Hs.105779
A_24_P220485	-4.86737	-2.28314	4.86737	down	olfactomedin-like 2A	OLFML2A	FALSE	Homo sapiens olfactomedin-like 2A (OLFML2A), transcript variant 1, mRNA [NM_182487]	169611	GO:0031012|GO:0030198|GO:0050840|GO:0005576|GO:0042803	127577079	chr9	127577020	+	hs|9q33.3	NM_182487	chr9:127577020-127577079	NM_182487	Hs.357004
A_19_P00331034	-4.86149	-2.2814	4.86149	down	heat shock 70kDa protein 4-like	HSPA4L	FALSE	heat shock 70kDa protein 4-like [Source:HGNC Symbol;Acc:17041] [ENST00000296464]	22824	GO:0006986|GO:0005737|GO:0006457|GO:0005634|GO:0005524|GO:0005829	128761832	chr4	128761773	+	hs|4q28.1	AK090904	chr4:128761773-128761832		Hs.558200
A_32_P133072	-4.85947	-2.2808	4.85947	down	spondin 1, extracellular matrix protein	SPON1	FALSE	Homo sapiens spondin 1, extracellular matrix protein (SPON1), mRNA [NM_006108]	10418	GO:0031012|GO:0005515|GO:0005578|GO:0007155|GO:0005615	14289239	chr11	14289180	+	hs|11p15.2	NM_006108	chr11:14289180-14289239	NM_006108	Hs.643864
A_19_P00806511	-4.85874	-2.28058	4.85874	down			FALSE				23777000	chr4	23776941	+	hs|4p15.2		chr4:023776941-023777000
A_19_P00810837	-4.85506	-2.27949	4.85506	down			FALSE				79205085	chr15	79205026	+	hs|15q25.1		chr15:079205026-079205085
A_33_P3272663	-4.84191	-2.27558	4.84191	down			FALSE	Homo sapiens cDNA FLJ27430 fis, clone WMD07913. [AK130940]			95778898	chr7	95778839	-	hs|7q21.3	AK130940	chr7:95778898-95778839
A_23_P103601	-4.83975	-2.27493	4.83975	down	mannosidase, alpha, class 1C, member 1	MAN1C1	FALSE	Homo sapiens mannosidase, alpha, class 1C, member 1 (MAN1C1), transcript variant 1, mRNA [NM_020379]	57134	GO:0030173|GO:0000139|GO:0005509|GO:0004571|GO:0006487|GO:0044267|GO:0043687|GO:0018279	26110894	chr1	26110835	+	hs|1p36.11	NM_020379	chr1:26110835-26110894	NM_020379	Hs.197043
A_33_P3339361	-4.83945	-2.27484	4.83945	down	Rho GTPase activating protein 11A	ARHGAP11A	FALSE	Homo sapiens Rho GTPase activating protein 11A (ARHGAP11A), transcript variant 2, mRNA [NM_199357]	9824	GO:0043547|GO:0051056|GO:0007264|GO:0005829|GO:0005096	32928143	chr15	32928084	+	hs|15q13.3	NM_199357	chr15:32928084-32928143	NM_199357	Hs.591130
A_23_P78092	-4.83572	-2.27373	4.83572	down	ecotropic viral integration site 2A	EVI2A	FALSE	Homo sapiens ecotropic viral integration site 2A (EVI2A), transcript variant 1, mRNA [NM_001003927]	2123	GO:0007165|GO:0016021|GO:0004888	29645461	chr17	29645402	-	hs|17q11.2	NM_001003927	chr17:29645461-29645402	NM_001003927	Hs.591198
A_24_P662366	-4.83405	-2.27323	4.83405	down			FALSE				33259015	chr11	33258956	+	hs|11p13		chr11:033258956-033259015
A_23_P425681	-4.82164	-2.26953	4.82164	down	cholecystokinin	CCK	FALSE	Homo sapiens cholecystokinin (CCK), transcript variant 1, mRNA [NM_000729]	885	GO:0005515|GO:0030424|GO:0008284|GO:0032099|GO:0050731|GO:0001836|GO:0007409|GO:0005615|GO:0007205|GO:0030425|GO:0043194|GO:0051901|GO:0043195|GO:0043203|GO:0043204|GO:0001662|GO:0005184|GO:0032461|GO:0043065|GO:0006919|GO:0005576|GO:0007165|GO:0005179|GO:0042755|GO:0001764|GO:0051930	42299376	chr3	42299318	-	hs|3p22.1	NM_000729	chr3:42299376-42299318	NM_000729	Hs.458426
A_24_P296508	-4.81619	-2.26789	4.81619	down	solute carrier family 43 (amino acid system L transporter), member 2	SLC43A2	FALSE	Homo sapiens solute carrier family 43 (amino acid system L transporter), member 2 (SLC43A2), transcript variant 2, mRNA [NM_152346]	124935	GO:0005886|GO:0006865|GO:0016021|GO:0015179|GO:0055085|GO:0006811	1477761	chr17	1477702	-	hs|17p13.3	NM_152346	chr17:1477761-1477702	NM_152346	Hs.160550
A_33_P3317937	-4.81485	-2.26749	4.81485	down	keratin associated protein 20-1	KRTAP20-1	FALSE	Homo sapiens keratin associated protein 20-1 (KRTAP20-1), mRNA [NM_181615]	337975	GO:0005882	31988833	chr21	31988774	+	hs|21q22.11	NM_181615	chr21:31988774-31988833	NM_181615	Hs.553697
A_23_P138253	-4.8143	-2.26733	4.8143	down	chromatin target of PRMT1	CHTOP	FALSE	Homo sapiens chromatin target of PRMT1 (CHTOP), transcript variant 1, mRNA [NM_015607]	26097	GO:0005515|GO:0006355|GO:0006406|GO:0016607|GO:0000346|GO:0051096|GO:0005730|GO:0032781|GO:0006351	153617838	chr1	153617779	+	hs|1q21.3	NM_015607	chr1:153617779-153617838	NM_015607	Hs.611057
A_23_P82503	-4.80393	-2.26422	4.80393	down	paternally expressed 10	PEG10	FALSE	Homo sapiens paternally expressed 10 (PEG10), transcript variant 1, mRNA [NM_001040152]	23089	GO:0005515|GO:0005737|GO:0006915|GO:0008270|GO:0005634|GO:0001890|GO:0003677|GO:0030512|GO:0030154	94298623	chr7	94298564	+	hs|7q21.3	NM_001040152	chr7:94298564-94298623	NM_001040152	Hs.147492
A_33_P3309526	-4.78574	-2.25874	4.78574	down	protein tyrosine phosphatase, receptor type, C	PTPRC	FALSE	Homo sapiens protein tyrosine phosphatase, receptor type, C (PTPRC), transcript variant 1, mRNA [NM_002838]	5788	GO:0050853|GO:0005515|GO:0050852|GO:0050857|GO:0005886|GO:0030890|GO:0048539|GO:0048864|GO:0035335|GO:0002378|GO:0051607|GO:0006470|GO:0001960|GO:0005001|GO:0002244|GO:0007411|GO:0042100|GO:0006933|GO:0042102|GO:0045860|GO:0051726|GO:0004725|GO:0070062|GO:0051209|GO:0019901|GO:2000648|GO:0030217|GO:0005887|GO:0016311|GO:0001915|GO:0045121|GO:0006469|GO:2000473|GO:0005925|GO:0007166|GO:0009897	198725600	chr1	198725541	+	hs|1q32.1	NM_002838	chr1:198725541-198725600	NM_002838	Hs.654514
A_19_P00807689	-4.78055	-2.25718	4.78055	down			FALSE				105564234	chr7	105564175	-	hs|7q22.3		chr7:105564234-105564175
A_33_P3340757	-4.7694	-2.25381	4.7694	down			FALSE				131451030	chr2	131450971	-	hs|2q21.1		chr2:131451030-131450971
A_33_P3343605	-4.76292	-2.25185	4.76292	down			FALSE				21668494	chr13	21668435	-	hs|13q12.11		chr13:021668494-021668435
A_23_P10232	-4.75416	-2.24919	4.75416	down	B-cell scaffold protein with ankyrin repeats 1	BANK1	FALSE	Homo sapiens B-cell scaffold protein with ankyrin repeats 1 (BANK1), transcript variant 1, mRNA [NM_017935]	55024	GO:0042113	102995632	chr4	102995573	+	hs|4q24	NM_017935	chr4:102995573-102995632	NM_017935	Hs.480400
A_33_P3882659	-4.7495	-2.24778	4.7495	down	heat shock protein 90kDa alpha (cytosolic), class B member 5, pseudogene	HSP90AB5P	FALSE	Homo sapiens heat shock protein 90Be (HSP90Be) mRNA, complete cds. [AY956766]	442083		74152539	chr3	74152480	+	hs|3p13	AY956766	chr3:74152480-74152539		Hs.627167
A_33_P3310989	-4.74517	-2.24646	4.74517	down	ubiquitin associated protein 2-like	UBAP2L	FALSE	Homo sapiens ubiquitin associated protein 2-like (UBAP2L), transcript variant 1, mRNA [NM_014847]	9898	GO:0005515|GO:0005671|GO:0007339	154243328	chr1	154243269	+	hs|1q21.3	NM_014847	chr1:154243269-154243328	NM_014847	Hs.490551
A_33_P3424222	-4.73278	-2.24269	4.73278	down	major histocompatibility complex, class II, DQ beta 1	HLA-DQB1	FALSE	Homo sapiens major histocompatibility complex, class II, DQ beta 1 (HLA-DQB1), transcript variant 1, mRNA [NM_002123]	3119	GO:0050852|GO:0012507|GO:0005886|GO:0031295|GO:0019221|GO:0042613|GO:0005765|GO:0032588|GO:0030666|GO:0019886|GO:0006955|GO:0000139|GO:0016020|GO:0002381|GO:0042605|GO:0071556|GO:0032395|GO:0030669|GO:0010008|GO:0060333|GO:0002455|GO:0030658	32629184	chr6	32629125	-	hs|6p21.32	NM_002123	chr6:32629184-32629125	NM_002123	Hs.409934
A_24_P271049	-4.73165	-2.24234	4.73165	down	chromosome 18 open reading frame 32	C18orf32	FALSE	Homo sapiens chromosome 18 open reading frame 32 (C18orf32), transcript variant 2, mRNA [NM_001035005]	497661	GO:0007165|GO:0004871|GO:0043123	47008752	chr18	47008693	-	hs|18q21.1	NM_001035005	chr18:47008752-47008693	NM_001035005	Hs.603040
A_23_P217428	-4.72892	-2.24151	4.72892	down	Rho GTPase activating protein 6	ARHGAP6	FALSE	Homo sapiens Rho GTPase activating protein 6 (ARHGAP6), transcript variant 1, mRNA [NM_013427]	395	GO:0051056|GO:0017124|GO:0007264|GO:0005884|GO:0010518|GO:0009967|GO:0007202|GO:0007266|GO:0015629|GO:0043087|GO:0005100|GO:0051895|GO:0005829|GO:0051497|GO:0005737|GO:0016004|GO:0043274|GO:0032321|GO:0048041|GO:0005070|GO:0030041	11155690	chrX	11155663	-	hs|Xp22.2	NM_013427	chrX:11155690-11155663	NM_013427	Hs.435291
A_33_P3420011	-4.72872	-2.24145	4.72872	down			FALSE				72038313	chr16	72038254	-	hs|16q22.2		chr16:072038313-072038254
A_23_P31921	-4.72563	-2.24051	4.72563	down	argininosuccinate synthase 1	ASS1	FALSE	Homo sapiens argininosuccinate synthase 1 (ASS1), transcript variant 1, mRNA [NM_000050]	445	GO:0005515|GO:0071499|GO:0006531|GO:0044281|GO:0005524|GO:0045429|GO:0005829|GO:0034641|GO:0005737|GO:0000050|GO:0006526|GO:0000052|GO:0000053|GO:0016597|GO:0070062|GO:0004055	133342179	chr9	133342120	+	hs|9q34.11	NM_000050	chr9:133342120-133342179	NM_000050	Hs.160786
A_19_P00317473	-4.7172	-2.23793	4.7172	down	small nucleolar RNA host gene 5 (non-protein coding)	SNHG5	FALSE	Homo sapiens small nucleolar RNA host gene 5 (non-protein coding) (SNHG5), long non-coding RNA [NR_003038]	387066		86387746	chr6	86387687	-	hs|6q14.3	NR_003038	chr6:86387746-86387687	NR_003038	Hs.292457
A_19_P00318593	-4.70704	-2.23482	4.70704	down	uncharacterized LOC101928858	LOC101928858	FALSE	PREDICTED: Homo sapiens uncharacterized LOC101928858 (RP11-434D9.1), transcript variant X3, ncRNA [XR_427726]	101928858		67100990	chr5	67100931	+	hs|5q13.1	XR_427726	chr5:67100931-67100990	XR_427726
A_19_P00322653	-4.68737	-2.22878	4.68737	down	cancer susceptibility candidate 14 (non-protein coding)	CASC14	FALSE	Homo sapiens cancer susceptibility candidate 14 (non-protein coding) (CASC14), long non-coding RNA [NR_034143]	729177		22136604	chr6	22136545	-	hs|6p22.3	NR_034143	chr6:22136604-22136545	NR_034143	Hs.730673
A_19_P00800171	-4.67751	-2.22574	4.67751	down			FALSE				14661065	chr6	14661006	-	hs|6p23		chr6:014661065-014661006
A_24_P841677	-4.67207	-2.22406	4.67207	down	chromosome X open reading frame 23	CXorf23	FALSE	Homo sapiens chromosome X open reading frame 23 (CXorf23), mRNA [NM_198279]	256643	GO:0005739	19983543	chrX	19983484	-	hs|Xp22.12	NM_198279	chrX:19983543-19983484	NM_198279	Hs.28896
A_19_P00800028	-4.66376	-2.22149	4.66376	down			FALSE				128825234	chr8	128825175	-	hs|8q24.21		chr8:128825234-128825175
A_24_P940803	-4.65015	-2.21728	4.65015	down	ethanolaminephosphotransferase 1 (CDP-ethanolamine-specific)	EPT1	FALSE	Homo sapiens ethanolaminephosphotransferase 1 (CDP-ethanolamine-specific) (EPT1), mRNA [NM_033505]	85465	GO:0006646|GO:0004307|GO:0005789|GO:0044281|GO:0016021|GO:0006644|GO:0046872|GO:0046474	26618510	chr2	26618451	+	hs|2p23.3	NM_033505	chr2:26618451-26618510	NM_033505	Hs.189073
A_23_P18692	-4.64679	-2.21623	4.64679	down	alcohol dehydrogenase 5 (class III), chi polypeptide	ADH5	FALSE	Homo sapiens alcohol dehydrogenase 5 (class III), chi polypeptide (ADH5), mRNA [NM_000671]	128	GO:0005504|GO:0006069|GO:0006068|GO:0007568|GO:0009055|GO:0005634|GO:0051409|GO:0018119|GO:0045777|GO:0001523|GO:0042803|GO:0004022|GO:0005739|GO:0003016|GO:0046294|GO:0051903|GO:0032496|GO:0051775|GO:0008270|GO:0018467|GO:0070062	99992455	chr4	99992396	-	hs|4q23	NM_000671	chr4:99992455-99992396	NM_000671	Hs.78989
A_23_P201376	-4.64617	-2.21604	4.64617	down	synovial sarcoma, X breakpoint 2 interacting protein	SSX2IP	FALSE	Homo sapiens synovial sarcoma, X breakpoint 2 interacting protein (SSX2IP), transcript variant 5, mRNA [NM_014021]	117178	GO:0051297|GO:0005515|GO:0043234|GO:0035020|GO:0005913|GO:0034451|GO:0019904|GO:2000145|GO:0005634|GO:0007155|GO:0031252	85109841	chr1	85109782	-	hs|1p22.3	NM_014021	chr1:85109841-85109782	NM_014021	Hs.22587
A_33_P3273266	-4.64394	-2.21535	4.64394	down	zinc finger protein 91 pseudogene	LOC441666	FALSE	Homo sapiens zinc finger protein 91 pseudogene (LOC441666), non-coding RNA [NR_024380]	441666		42833150	chr10	42833106	-	hs|10q11.21	NR_024380	chr10:42833150-42833106	NR_024380	Hs.255729
A_19_P00325595	-4.64269	-2.21496	4.64269	down			FALSE				133073545	chr8	133073486	-	hs|8q24.22		chr8:133073545-133073486
A_33_P3390013	-4.63831	-2.2136	4.63831	down	ADAM metallopeptidase with thrombospondin type 1 motif, 1	ADAMTS1	FALSE	Homo sapiens ADAM metallopeptidase with thrombospondin type 1 motif, 1 (ADAMTS1), mRNA [NM_006988]	9510	GO:0008285|GO:0001822|GO:0001542|GO:0031410|GO:0005604|GO:0060347|GO:0005737|GO:0007229|GO:0006508|GO:0008270|GO:0004222|GO:0008201|GO:0008237	28209959	chr21	28209900	-	hs|21q21.3	NM_006988	chr21:28209959-28209900	NM_006988	Hs.643357
A_33_P3271599	-4.63792	-2.21348	4.63792	down	coiled-coil domain containing 125	CCDC125	FALSE	Homo sapiens coiled-coil domain containing 125 (CCDC125), mRNA [NM_176816]	202243	GO:0005737	68576655	chr5	68576596	-	hs|5q13.2	NM_176816	chr5:68576655-68576596	NM_176816	Hs.654850
A_32_P100109	-4.6364	-2.213	4.6364	down	RALBP1 associated Eps domain containing 2	REPS2	FALSE	Homo sapiens RALBP1 associated Eps domain containing 2 (REPS2), transcript variant 1, mRNA [NM_004726]	9185	GO:0005515|GO:0005737|GO:0006461|GO:0007173|GO:0005509	17170865	chrX	17170806	+	hs|Xp22.13	NM_004726	chrX:17170806-17170865	NM_004726	Hs.186810
A_24_P134727	-4.60648	-2.20366	4.60648	down	transcription factor A, mitochondrial	TFAM	FALSE	Homo sapiens transcription factor A, mitochondrial (TFAM), transcript variant 1, mRNA [NM_003201]	7019	GO:0042645|GO:0005515|GO:0010467|GO:0003700|GO:0006356|GO:0008301|GO:0005634|GO:0006391|GO:0006390|GO:0005739|GO:0006261|GO:0003682|GO:0005759|GO:0031072|GO:0033108|GO:0045893|GO:0070363	60155231	chr10	60155172	+	hs|10q21.1	NM_003201	chr10:60155172-60155231	NM_003201	Hs.594250
A_33_P3277758	-4.60462	-2.20308	4.60462	down			FALSE				28811032	chr15	28810973	-	hs|15q13.1		chr15:028811032-028810973
A_24_P583040	-4.60274	-2.20249	4.60274	down	chromosome 17 open reading frame 67	C17orf67	FALSE	Homo sapiens chromosome 17 open reading frame 67 (C17orf67), mRNA [NM_001085430]	339210	GO:0005576	54910335	chr17	54910276	-	hs|17q22	NM_001085430	chr17:54910335-54910276	NM_001085430	Hs.658949
A_23_P13822	-4.59936	-2.20143	4.59936	down	serine/threonine/tyrosine kinase 1	STYK1	FALSE	Homo sapiens serine/threonine/tyrosine kinase 1 (STYK1), mRNA [NM_018423]	55359	GO:0005515|GO:0005886|GO:0018108|GO:0016021|GO:0005524|GO:0004715	10771913	chr12	10771854	-	hs|12p13.2	NM_018423	chr12:10771913-10771854	NM_018423	Hs.24979
A_24_P119259	-4.59327	-2.19952	4.59327	down	basic leucine zipper nuclear factor 1	BLZF1	FALSE	Homo sapiens basic leucine zipper nuclear factor 1 (BLZF1), mRNA [NM_003666]	8548	GO:0003700|GO:0006357|GO:0043001|GO:0005796|GO:0008283|GO:0005730|GO:0005634|GO:0001558|GO:0003677|GO:0005737|GO:0000139|GO:0007030|GO:0000278|GO:0019899|GO:0031625	169346178	chr1	169346119	+	hs|1q24.2	NM_003666	chr1:169346119-169346178	NM_003666	Hs.130746
A_19_P00315543	-4.59176	-2.19905	4.59176	down	uncharacterized LOC100132354	LOC100132354	FALSE	Homo sapiens uncharacterized LOC100132354 (LOC100132354), long non-coding RNA [NR_024478]	100132354		43905627	chr6	43905568	+	hs|6p21.1		chr6:43905568-43905627	NR_024478	Hs.376232
A_19_P00317178	-4.58759	-2.19774	4.58759	down	small nucleolar RNA host gene 5 (non-protein coding)	SNHG5	FALSE	Homo sapiens small nucleolar RNA host gene 5 (non-protein coding) (SNHG5), long non-coding RNA [NR_003038]	387066		86387747	chr6	86387688	-	hs|6q14.3	NR_003038	chr6:86387747-86387688	NR_003038	Hs.292457
A_24_P47681	-4.58483	-2.19687	4.58483	down	cullin-associated and neddylation-dissociated 1	CAND1	FALSE	Homo sapiens cullin-associated and neddylation-dissociated 1 (CAND1), mRNA [NM_018448]	55832	GO:0005515|GO:0031461|GO:0016567|GO:0045899|GO:0005730|GO:0000151|GO:0005634|GO:0010265|GO:0043086|GO:0030154|GO:0043231|GO:0005737|GO:0017025|GO:0070062	67707556	chr12	67707497	+	hs|12q15	NM_018448	chr12:67707497-67707556	NM_018448	Hs.546407
A_24_P251734	-4.57443	-2.19359	4.57443	down	follistatin-like 5	FSTL5	FALSE	Homo sapiens follistatin-like 5 (FSTL5), transcript variant 1, mRNA [NM_020116]	56884	GO:0005509|GO:0005576	162305178	chr4	162305119	-	hs|4q32.2	NM_020116	chr4:162305178-162305119	NM_020116	Hs.32452
A_23_P114947	-4.56349	-2.19014	4.56349	down	regulator of G-protein signaling 2, 24kDa	RGS2	FALSE	Homo sapiens regulator of G-protein signaling 2, 24kDa (RGS2), mRNA [NM_002923]	5997	GO:0005515|GO:0005516|GO:0043005|GO:0005886|GO:0038032|GO:0007283|GO:0005829|GO:0060087|GO:0005739|GO:0010614|GO:0005737|GO:0060452|GO:0043407|GO:0031116|GO:0045744|GO:0005730|GO:0048487|GO:0006417|GO:0010519|GO:0043547|GO:0007049|GO:0008277|GO:0050873|GO:0009898|GO:0055119|GO:0071877|GO:0005096	192781110	chr1	192781051	+	hs|1q31.2	NM_002923	chr1:192781051-192781110	NM_002923	Hs.78944
A_24_P187799	-4.56043	-2.18917	4.56043	down	cadherin-like and PC-esterase domain containing 1	CPED1	FALSE	Homo sapiens cadherin-like and PC-esterase domain containing 1 (CPED1), transcript variant 1, mRNA [NM_024913]	79974	GO:0005783	120768526	chr7	120768467	+	hs|7q31.31	NM_024913	chr7:120768467-120768526	NM_024913	Hs.189652
A_32_P58614	-4.55458	-2.18732	4.55458	down	KIAA1377	KIAA1377	FALSE	Homo sapiens KIAA1377 (KIAA1377), mRNA [NM_020802]	57562	GO:0005515|GO:0030496	101871760	chr11	101871701	+	hs|11q22.1	NM_020802	chr11:101871701-101871760	NM_020802	Hs.156352
A_24_P251381	-4.54464	-2.18417	4.54464	down	nonhomologous end-joining factor 1	NHEJ1	FALSE	Homo sapiens nonhomologous end-joining factor 1 (NHEJ1), mRNA [NM_024782]	79840	GO:0070419|GO:0005515|GO:0051351|GO:0030217|GO:0010212|GO:0030183|GO:0006310|GO:0005634|GO:0007417|GO:0006303|GO:0003677	219941048	chr2	219940989	-	hs|2q35	NM_024782	chr2:219941048-219940989	NM_024782	Hs.225988
A_19_P00316467	-4.53943	-2.18251	4.53943	down	long intergenic non-protein coding RNA 973	LINC00973	FALSE	long intergenic non-protein coding RNA 973 [Source:HGNC Symbol;Acc:48868] [ENST00000473756]	100506377		98700158	chr3	98700099	+	hs|3q12.1	TCONS_00005559	chr3:98700099-98700158		Hs.307772
A_33_P3216008	-4.53559	-2.18129	4.53559	down	spindle and kinetochore associated complex subunit 3	SKA3	FALSE	Homo sapiens spindle and kinetochore associated complex subunit 3 (SKA3), transcript variant 1, mRNA [NM_145061]	221150	GO:0005515|GO:0007067|GO:0005737|GO:0000940|GO:0007059|GO:0031110|GO:0005876	21727794	chr13	21727735	-	hs|13q12.11	NM_145061	chr13:21727794-21727735	NM_145061	Hs.88523
A_24_P416177	-4.53221	-2.18022	4.53221	down	adenylate cyclase 7	ADCY7	FALSE	Homo sapiens adenylate cyclase 7 (ADCY7), transcript variant 1, mRNA [NM_001114]	113	GO:0005886|GO:0030819|GO:0007268|GO:0007202|GO:0044281|GO:0007193|GO:0046872|GO:0035556|GO:0007173|GO:0071377|GO:0006171|GO:0006833|GO:0034199|GO:0048011|GO:0060135|GO:0005524|GO:0055085|GO:0007165|GO:0071361|GO:0006112|GO:0004016|GO:0008543|GO:0045087|GO:0007189|GO:0016021	50351906	chr16	50351847	+	hs|16q12.1	NM_001114	chr16:50351847-50351906	NM_001114	Hs.513578
A_24_P388810	-4.52965	-2.1794	4.52965	down	signal recognition particle 19kDa	SRP19	FALSE	Homo sapiens signal recognition particle 19kDa (SRP19), transcript variant 1, mRNA [NM_003135]	6728	GO:0005786|GO:0010467|GO:0006614|GO:0042493|GO:0006613|GO:0008312|GO:0005730|GO:0005634|GO:0006412|GO:0005829|GO:0005739|GO:0005737|GO:0044267	112203173	chr5	112203114	+	hs|5q22.2	NM_003135	chr5:112203114-112203173	NM_003135	Hs.637001
A_23_P217379	-4.52894	-2.17917	4.52894	down	collagen, type IV, alpha 6	COL4A6	FALSE	Homo sapiens collagen, type IV, alpha 6 (COL4A6), transcript variant B, mRNA [NM_033641]	1288	GO:0071230|GO:0022617|GO:0030198|GO:0030574|GO:0005587|GO:0005788|GO:0005576|GO:0007155|GO:0005201	107399109	chrX	107399050	-	hs|Xq22.3	NM_033641	chrX:107399109-107399050	NM_033641	Hs.145586
A_33_P3278659	-4.52622	-2.17831	4.52622	down			FALSE	Homo sapiens mRNA, endogenous retrovirus. [AB128832]			68598273	chr6	68598214	-	hs|6q12	AB128832	chr6:68598273-68598214		Hs.289232
A_33_P3235721	-4.52237	-2.17708	4.52237	down	chromosome 11 open reading frame 87	C11orf87	FALSE	Homo sapiens chromosome 11 open reading frame 87 (C11orf87), mRNA [NM_207645]	399947	GO:0016021	109296305	chr11	109296246	+	hs|11q22.3	NM_207645	chr11:109296246-109296305	NM_207645	Hs.172982
A_33_P3243093	-4.51606	-2.17507	4.51606	down	regulator of G-protein signaling 5	RGS5	FALSE	Homo sapiens regulator of G-protein signaling 5 (RGS5), transcript variant 1, mRNA [NM_003617]	8490	GO:0043547|GO:0007165|GO:0005737|GO:0008277|GO:0005886|GO:0038032|GO:0005096	163115775	chr1	163115716	-	hs|1q23.3	NM_003617	chr1:163115775-163115716	NM_003617	Hs.24950
A_23_P361049	-4.51528	-2.17482	4.51528	down	myosin IB	MYO1B	FALSE	Homo sapiens myosin IB (MYO1B), transcript variant 2, mRNA [NM_012223]	4430	GO:0030048|GO:0005516|GO:0048471|GO:0005886|GO:0005884|GO:0005547|GO:0006892|GO:0005546|GO:0030175|GO:0016459|GO:0032588|GO:0005524|GO:0071944|GO:0005903|GO:0000146|GO:0005737|GO:0051015|GO:0008152|GO:0007015|GO:0051017|GO:0010008|GO:0005769|GO:0070062	192289867	chr2	192289808	+	hs|2q32.3	NM_012223	chr2:192289808-192289867	NM_012223	Hs.439620
A_23_P134953	-4.51173	-2.17368	4.51173	down	perilipin 2	PLIN2	FALSE	Homo sapiens perilipin 2 (PLIN2), transcript variant 1, mRNA [NM_001122]	123	GO:0005811|GO:0014070|GO:0005886|GO:0019915|GO:0005783|GO:0042493|GO:0005634|GO:0005576|GO:0044281|GO:0015909|GO:0044255	19116429	chr9	19116370	-	hs|9p22.1	NM_001122	chr9:19116429-19116370	NM_001122	Hs.3416
A_24_P897062	-4.50774	-2.17241	4.50774	down	zinc finger protein 736	ZNF736	FALSE	Homo sapiens zinc finger protein 736 (ZNF736), mRNA [NM_001170905]	728927	GO:0006355|GO:0005634|GO:0003677|GO:0046872|GO:0006351	63809212	chr7	63809153	+	hs|7q11.21	NM_001170905	chr7:63809153-63809212	NM_001170905	Hs.734771
A_33_P3395636	-4.50032	-2.17003	4.50032	down			FALSE				64800206	chr7	64800147	-	hs|7q11.21		chr7:064800206-064800147
A_33_P3275878	-4.49401	-2.168	4.49401	down	surfactant protein B	SFTPB	FALSE	Homo sapiens surfactant protein B (SFTPB), transcript variant 1, mRNA [NM_000542]	6439	GO:0006665|GO:0007585|GO:0009887|GO:0005764|GO:0005615	85886044	chr2	85885985	-	hs|2p11.2	NM_000542	chr2:85886044-85885985	NM_000542	Hs.512690
A_23_P311232	-4.49259	-2.16755	4.49259	down	cytoplasmic linker associated protein 1	CLASP1	FALSE	Homo sapiens cytoplasmic linker associated protein 1 (CLASP1), transcript variant 1, mRNA [NM_015282]	23332	GO:0005828|GO:0005515|GO:0008017|GO:0005881|GO:0030981|GO:0034453|GO:0001578|GO:0051294|GO:0005829|GO:0051010|GO:0007411|GO:0000086|GO:0031023|GO:0005876|GO:0005938|GO:0070062|GO:0010458|GO:0005813|GO:0005794|GO:0031111|GO:0000226|GO:0007163|GO:0007020|GO:0000777|GO:0007026|GO:0000776|GO:0043515|GO:0000278|GO:0031592|GO:0051301	122095736	chr2	122095677	-	hs|2q14.2	NM_015282	chr2:122095736-122095677	NM_015282	Hs.469840
A_19_P00800632	-4.48844	-2.16621	4.48844	down			FALSE				152621507	chr2	152621448	-	hs|2q23.3		chr2:152621507-152621448
A_23_P134835	-4.48682	-2.16569	4.48682	down	chondroitin sulfate N-acetylgalactosaminyltransferase 1	CSGALNACT1	FALSE	Homo sapiens chondroitin sulfate N-acetylgalactosaminyltransferase 1 (CSGALNACT1), transcript variant 2, mRNA [NM_018371]	55790	GO:0008037|GO:0051216|GO:0008283|GO:0044281|GO:0015014|GO:0009653|GO:0046872|GO:0005622|GO:0030206|GO:0030198|GO:0032580|GO:0030204|GO:0047238|GO:0030203|GO:0047237|GO:0050653|GO:0008955|GO:0050650|GO:0050651|GO:0005975|GO:0019276|GO:0015020|GO:0008376|GO:0007399|GO:0030166|GO:0001958|GO:0030173|GO:0000139|GO:0046398|GO:0030210	19262014	chr8	19261955	-	hs|8p21.3	NM_018371	chr8:19262014-19261955	NM_018371	Hs.613729
A_33_P3797820	-4.48041	-2.16363	4.48041	down			FALSE	long intergenic non-protein coding RNA 863 [Source:HGNC Symbol;Acc:45162] [ENST00000439559]			89117075	chr10	89117016	+	hs|10q23.2	XM_005270111	chr10:89117016-89117075	XM_005270111
A_24_P358245	-4.47041	-2.16041	4.47041	down	ATPase, class I, type 8B, member 5, pseudogene	ATP8B5P	FALSE	Homo sapiens ATPase, class I, type 8B, member 5, pseudogene (ATP8B5P), transcript variant 2, non-coding RNA [NR_003582]	158381		35450244	chr9	35450183	+	hs|9p13.3	NR_003582	chr9:35450183-35450244	NR_003582	Hs.575661
A_32_P116840	-4.45732	-2.15618	4.45732	down	CTAGE family, member 5	CTAGE5	FALSE	Homo sapiens CTAGE family, member 5 (CTAGE5), transcript variant 4, mRNA [NM_203356]	4253	GO:0043085|GO:0008047	39819509	chr14	39819450	+	hs|14q21.1	NM_203356	chr14:39819450-39819509	NM_203356	Hs.540038
A_19_P00807855	-4.44802	-2.15316	4.44802	down			FALSE				59281302	chr1	59281243	-	hs|1p32.1		chr1:059281302-059281243
A_24_P179013	-4.44678	-2.15276	4.44678	down			FALSE	GB			3045709	chr6	3045650	+	hs|6p25.2		chr6:003045650-003045709
A_23_P30913	-4.44587	-2.15247	4.44587	down	major histocompatibility complex, class II, DP alpha 1	HLA-DPA1	FALSE	Homo sapiens major histocompatibility complex, class II, DP alpha 1 (HLA-DPA1), transcript variant 1, mRNA [NM_033554]	3113	GO:0050852|GO:0005886|GO:0019221|GO:0031295|GO:0005765|GO:0019886|GO:0006955|GO:0042102|GO:0042605|GO:0071556|GO:0030658|GO:0060333|GO:0032729|GO:0012507|GO:0009986|GO:0042613|GO:0032588|GO:0030666|GO:0000139|GO:0071346|GO:0005887|GO:0050870|GO:0030669|GO:0032395|GO:0010008	33032907	chr6	33032848	-	hs|6p21.32	NM_033554	chr6:33032907-33032848	NM_033554	Hs.347270
A_33_P3365193	-4.43839	-2.15004	4.43839	down	amylase, alpha 1C (salivary)	AMY1C	FALSE	Homo sapiens amylase, alpha 1C (salivary) (AMY1C), mRNA [NM_001008219]	278	GO:0005515|GO:0005975|GO:0007586|GO:0005615|GO:0004556|GO:0046872|GO:0070062	104203063	chr1	104203004	+	hs|1p21.1	NM_001008219	chr1:104203004-104203063	NM_001008219	Hs.655232
A_33_P3234277	-4.43437	-2.14873	4.43437	down	major histocompatibility complex, class II, DP alpha 1	HLA-DPA1	FALSE	Homo sapiens major histocompatibility complex, class II, DP alpha 1 (HLA-DPA1), transcript variant 2, mRNA [NM_001242524]	3113	GO:0050852|GO:0005886|GO:0019221|GO:0031295|GO:0005765|GO:0019886|GO:0006955|GO:0042102|GO:0042605|GO:0071556|GO:0030658|GO:0060333|GO:0032729|GO:0012507|GO:0009986|GO:0042613|GO:0032588|GO:0030666|GO:0000139|GO:0071346|GO:0005887|GO:0050870|GO:0030669|GO:0032395|GO:0010008	33036945	chr6	33036886	-	hs|6p21.32	NM_001242524	chr6:33036945-33036886	NM_001242524	Hs.347270
A_19_P00326387	-4.42894	-2.14696	4.42894	down			FALSE				120035966	chr10	120035907	-	hs|10q26.11		chr10:120035966-120035907
A_19_P00316895	-4.42764	-2.14654	4.42764	down			FALSE				132251574	chr9	132251515	-	hs|9q34.11		chr9:132251574-132251515
A_23_P66694	-4.42316	-2.14508	4.42316	down	ecotropic viral integration site 2B	EVI2B	FALSE	Homo sapiens ecotropic viral integration site 2B (EVI2B), mRNA [NM_006495]	2124	GO:0005887	29631839	chr17	29631780	-	hs|17q11.2	NM_006495	chr17:29631839-29631780	NM_006495	Hs.5509
A_19_P00800271	-4.42202	-2.14471	4.42202	down			FALSE				118242771	chr1	118242712	+	hs|1p12		chr1:118242712-118242771
A_24_P148717	-4.41372	-2.14199	4.41372	down	chemokine (C-C motif) receptor 1	CCR1	FALSE	Homo sapiens chemokine (C-C motif) receptor 1 (CCR1), mRNA [NM_001295]	1230	GO:0071791|GO:0005515|GO:0005886|GO:0051928|GO:0019221|GO:0007267|GO:0006887|GO:0007204|GO:0019957|GO:0006955|GO:0006954|GO:0006935|GO:0004950|GO:0006816|GO:0070374|GO:0007155|GO:0070098|GO:0006874|GO:0002407|GO:0009611|GO:0045672|GO:0030502|GO:0005887|GO:0004435|GO:0007187|GO:0008152|GO:0010629|GO:0035717|GO:0016493|GO:0090026|GO:0007166|GO:0009897	46243888	chr3	46243829	-	hs|3p21.31	NM_001295	chr3:46243888-46243829	NM_001295	Hs.301921
A_23_P6891	-4.40739	-2.13993	4.40739	down	eukaryotic translation initiation factor 1B	EIF1B	FALSE	Homo sapiens eukaryotic translation initiation factor 1B (EIF1B), mRNA [NM_005875]	10289	GO:0006446|GO:0003743|GO:0005575|GO:0006413	40353713	chr3	40353654	+	hs|3p22.1	NM_005875	chr3:40353654-40353713	NM_005875	Hs.315230
A_24_P342807	-4.40724	-2.13988	4.40724	down	solute carrier family 30 (zinc transporter), member 6	SLC30A6	FALSE	Homo sapiens solute carrier family 30 (zinc transporter), member 6 (SLC30A6), transcript variant 2, mRNA [NM_017964]	55676	GO:0005739|GO:0071577|GO:0005794|GO:0005385|GO:0000139|GO:0016021|GO:0055085|GO:0044267|GO:0006895	32446766	chr2	32446707	+	hs|2p22.3	NM_017964	chr2:32446707-32446766	NM_017964	Hs.23248
A_19_P00802415	-4.40419	-2.13888	4.40419	down			FALSE				39182753	chr1	39182694	-	hs|1p34.3		chr1:039182753-039182694
A_19_P00809027	-4.40307	-2.13851	4.40307	down			FALSE				74898311	chrX	74898252	+	hs|Xq13.3		chrX:074898252-074898311
A_19_P00331673	-4.39476	-2.13578	4.39476	down			FALSE				87090469	chr16	87090410	+	hs|16q24.1		chr16:087090410-087090469
A_24_P96780	-4.393	-2.13521	4.393	down	centromere protein F, 350/400kDa	CENPF	FALSE	Homo sapiens centromere protein F, 350/400kDa (CENPF), mRNA [NM_016343]	1063	GO:0005515|GO:0007094|GO:0048471|GO:0008283|GO:0005634|GO:0005635|GO:0015031|GO:0042803|GO:0030154|GO:0016363|GO:0005829|GO:0000085|GO:0005737|GO:0051382|GO:0007059|GO:0000086|GO:0000087|GO:0051726|GO:0016202|GO:0000785|GO:0051310|GO:0042493|GO:0010389|GO:0005730|GO:0005819|GO:0030496|GO:0008022|GO:0006260|GO:0000940|GO:0000922|GO:0007067|GO:0045502|GO:0007517|GO:0003682|GO:0000776|GO:0045120|GO:…	214826298	chr1	214826239	+	hs|1q41	NM_016343	chr1:214826239-214826298	NM_016343	Hs.497741
A_24_P203502	-4.38564	-2.13279	4.38564	down			FALSE	Q9BS42_HUMAN (Q9BS42) C15orf15 protein, partial (74%) [THC2591331]			55505926	chr18	55505867	+	hs|18q21.31		chr18:055505867-055505926
A_24_P548866	-4.3842	-2.13231	4.3842	down	HIG1 hypoxia inducible domain family, member 1A	HIGD1A	FALSE	Homo sapiens HIG1 hypoxia inducible domain family, member 1A (HIGD1A), transcript variant 1, mRNA [NM_001099668]	25994	GO:0043234|GO:0043066|GO:0070469|GO:0006950|GO:0005743|GO:0016021|GO:0055114	42824462	chr3	42824403	-	hs|3p22.1	NM_001099668	chr3:42824462-42824403	NM_001099668	Hs.728813
A_19_P00315668	-4.38404	-2.13226	4.38404	down	homeodomain interacting protein kinase 2	HIPK2	FALSE	Homo sapiens homeodomain interacting protein kinase 2 (HIPK2), transcript variant 1, mRNA [NM_022740]	28996	GO:0005515|GO:0001654|GO:0046330|GO:0046332|GO:0048596|GO:0007224|GO:0043524|GO:0030578|GO:0018105|GO:0050882|GO:0018107|GO:0007179|GO:0006978|GO:0001102|GO:0001105|GO:0060235|GO:0003714|GO:0046790|GO:0010842|GO:0000122|GO:0042771|GO:0043388|GO:0045893|GO:0008284|GO:0005634|GO:0061072|GO:0009952|GO:0060395|GO:0032092|GO:0030514|GO:0005737|GO:0051091|GO:0030182|GO:0045944|GO:0007628|GO:0051726|GO:…	139250671	chr7	139250612	-	hs|7q34	NM_022740	chr7:139250671-139250612	NM_022740	Hs.731417
A_23_P316487	-4.37832	-2.13038	4.37832	down	H2A histone family, member V	H2AFV	FALSE	Homo sapiens H2A histone family, member V (H2AFV), transcript variant 2, mRNA [NM_138635]	94239	GO:0008150|GO:0003674|GO:0046982|GO:0006334|GO:0005634|GO:0000786|GO:0003677	44867532	chr7	44867473	-	hs|7p13	NM_138635	chr7:44867532-44867473	NM_138635	Hs.488189
A_23_P4161	-4.37257	-2.12848	4.37257	down	arylsulfatase G	ARSG	FALSE	arylsulfatase G [Source:HGNC Symbol;Acc:24102] [ENST00000448504]	22901	GO:0006665|GO:0006790|GO:0006687|GO:0005783|GO:0005788|GO:0004065|GO:0044281|GO:0044267|GO:0005764|GO:0005615|GO:0046872|GO:0043687	66418288	chr17	66418229	+	hs|17q24.2	AB023218	chr17:66418229-66418288
A_19_P00324351	-4.37004	-2.12765	4.37004	down			FALSE				35317586	chr1	35317527	+	hs|1p34.3		chr1:035317527-035317586
A_24_P915692	-4.36799	-2.12697	4.36799	down	pleckstrin homology-like domain, family A, member 1	PHLDA1	FALSE	Homo sapiens pleckstrin homology-like domain, family A, member 1 (PHLDA1), mRNA [NM_007350]	22822	GO:0005515|GO:0043065|GO:0045210|GO:0021879|GO:0005730|GO:0006915|GO:0030659	76419686	chr12	76419627	-	hs|12q21.2	NM_007350	chr12:76419686-76419627	NM_007350	Hs.602085
A_33_P3325704	-4.36564	-2.12619	4.36564	down	small proline-rich protein 2E	SPRR2E	FALSE	Homo sapiens small proline-rich protein 2E (SPRR2E), mRNA [NM_001024209]	6704	GO:0005515|GO:0005737|GO:0008544|GO:0005198|GO:0031424|GO:0001533	153065731	chr1	153065672	-	hs|1q21.3	NM_001024209	chr1:153065731-153065672	NM_001024209	Hs.568518
A_19_P00319784	-4.36021	-2.1244	4.36021	down			FALSE				40682131	chr6	40682072	+	hs|6p21.1		chr6:040682072-040682131
A_24_P396231	-4.35408	-2.12237	4.35408	down	lysosomal-associated membrane protein 2	LAMP2	FALSE	Homo sapiens lysosomal-associated membrane protein 2 (LAMP2), transcript variant A, mRNA [NM_002294]	3920	GO:0031088|GO:0005886|GO:0005770|GO:0050821|GO:0030168|GO:0005765|GO:0005764|GO:0016020|GO:0007596|GO:0002576|GO:0031902|GO:0030670|GO:0016021|GO:0019899|GO:0070062	119560132	chrX	119560073	-	hs|Xq24	NM_002294	chrX:119560132-119560073	NM_002294	Hs.496684
A_24_P726336	-4.34304	-2.1187	4.34304	down	phosphatase and actin regulator 2	PHACTR2	FALSE	Homo sapiens phosphatase and actin regulator 2 (PHACTR2), transcript variant 1, mRNA [NM_001100164]	9749	GO:0005515|GO:0004864|GO:0003779|GO:0043086	144151931	chr6	144151872	+	hs|6q24.2	NM_001100164	chr6:144151872-144151931	NM_001100164	Hs.102471
A_33_P3364607	-4.32357	-2.11222	4.32357	down	uncharacterized LOC100130051	LOC100130051	FALSE	Homo sapiens cDNA FLJ45363 fis, clone BRHIP3015854. [AK127296]	100130051		1016136	chr16	1016077	+	hs|16p13.3	AK127296	chr16:1016077-1016136		Hs.710155
A_19_P00317507	-4.32243	-2.11184	4.32243	down	MAGI2 antisense RNA 3	MAGI2-AS3	FALSE	Homo sapiens MAGI2 antisense RNA 3 (MAGI2-AS3), transcript variant 2, long non-coding RNA [NR_038344]	100505881		79100366	chr7	79100307	+	hs|7q21.11	NR_038344	chr7:79100307-79100366	NR_038344	Hs.31474
A_33_P3321382	-4.31288	-2.10865	4.31288	down			FALSE	contactin associated protein-like 3B [Source:HGNC Symbol;Acc:32035] [ENST00000341990]			43876279	chr9	43876220	+	hs|9p11.2		chr9:43876220-43876279
A_19_P00321512	-4.31146	-2.10818	4.31146	down			FALSE				57762082	chr12	57762023	-	hs|12q13.3		chr12:057762082-057762023
A_24_P51061	-4.29774	-2.10358	4.29774	down	discoidin, CUB and LCCL domain containing 2	DCBLD2	FALSE	Homo sapiens discoidin, CUB and LCCL domain containing 2 (DCBLD2), mRNA [NM_080927]	131566	GO:0005515|GO:0030308|GO:0009986|GO:0005887|GO:0042060|GO:0007155|GO:0030522	98568429	chr3	98568370	-	hs|3q12.1	NM_080927	chr3:98568429-98568370	NM_080927	Hs.203691
A_23_P55477	-4.29714	-2.10338	4.29714	down	adenosine A2b receptor	ADORA2B	FALSE	Homo sapiens adenosine A2b receptor (ADORA2B), mRNA [NM_000676]	136	GO:0032755|GO:0007588|GO:0005886|GO:0007254|GO:0032722|GO:0010575|GO:0060087|GO:0043306|GO:0000187|GO:0001609|GO:0007190|GO:0006968|GO:0001973|GO:0007186|GO:0005887|GO:0031668|GO:0031284|GO:0030828|GO:0007189|GO:0002882	15878910	chr17	15878851	+	hs|17p12	NM_000676	chr17:15878851-15878910	NM_000676	Hs.167046
A_24_P255384	-4.28633	-2.09974	4.28633	down		XLOC_014512	FALSE	BROAD Institute lincRNA (XLOC_014512), lincRNA [TCONS_l2_00028987]			110802597	chr9	110802538	+	hs|9q31.2		chr9:110802538-110802597
A_33_P3223592	-4.28569	-2.09953	4.28569	down	apolipoprotein E	APOE	FALSE	Homo sapiens apolipoprotein E (APOE), mRNA [NM_000041]	348	GO:0005515|GO:0008219|GO:0006707|GO:0007603|GO:0002021|GO:0005615|GO:0042803|GO:0042802|GO:0034361|GO:0043524|GO:0034364|GO:0034363|GO:0034362|GO:0043025|GO:0034447|GO:0042632|GO:0032868|GO:0033344|GO:0005794|GO:0016209|GO:0043691|GO:0007568|GO:0031232|GO:0007271|GO:0006898|GO:0034372|GO:0034374|GO:0007186|GO:0034375|GO:0042157|GO:0006641|GO:0015909|GO:0000302|GO:0043537|GO:0042159|GO:0005319|GO:…	45412649	chr19	45412590	+	hs|19q13.32	NM_000041	chr19:45412590-45412649	NM_000041	Hs.654439
A_23_P95050	-4.27063	-2.09445	4.27063	down	ADP-ribosylation factor interacting protein 1	ARFIP1	FALSE	Homo sapiens ADP-ribosylation factor interacting protein 1 (ARFIP1), transcript variant 1, mRNA [NM_001025595]	27236	GO:0003674|GO:0000139|GO:0019904|GO:0050708|GO:0006886|GO:0042802|GO:0005829	153831411	chr4	153831352	+	hs|4q31.3	NM_001025595	chr4:153831352-153831411	NM_001025595	Hs.416089
A_33_P3399755	-4.26781	-2.0935	4.26781	down	erythrocyte membrane protein band 4.2	EPB42	FALSE	erythrocyte membrane protein band 4.2 [Source:HGNC Symbol;Acc:3381] [ENST00000570199]	2038	GO:0005515|GO:0020027|GO:0005886|GO:0008360|GO:0048536|GO:0055072|GO:0005524|GO:0000902|GO:0018149|GO:0043249|GO:0003810|GO:0005200|GO:0030863|GO:0005856	43423226	chr15	43423167	-	hs|15q15.2		chr15:43423226-43423167
A_23_P256504	-4.26699	-2.09322	4.26699	down	alpha-1-microglobulin/bikunin precursor	AMBP	FALSE	Homo sapiens alpha-1-microglobulin/bikunin precursor (AMBP), mRNA [NM_001633]	259	GO:0005515|GO:0007565|GO:0005886|GO:0009986|GO:0004867|GO:0036094|GO:0072562|GO:0005576|GO:0005615|GO:0042803|GO:0046904|GO:0043231|GO:0010951|GO:0030163|GO:0018298|GO:0046329|GO:0019862|GO:0050777|GO:0019855|GO:0016032|GO:0042167|GO:0007155|GO:0070062|GO:0020037	116823757	chr9	116823373	-	hs|9q32	NM_001633	chr9:116823757-116823373	NM_001633	Hs.436911
A_23_P126089	-4.26076	-2.09111	4.26076	down	small proline-rich protein 2C (pseudogene)	SPRR2C	FALSE	Homo sapiens small proline-rich protein 2C (pseudogene) (SPRR2C), non-coding RNA [NR_003062]	6702		153112700	chr1	153112641	-	hs|1q21.3	NR_003062	chr1:153112700-153112641	NR_003062	Hs.2421
A_32_P155811	-4.25918	-2.09057	4.25918	down	CD2-associated protein	CD2AP	FALSE	Homo sapiens CD2-associated protein (CD2AP), mRNA [NM_012120]	23607	GO:0048259|GO:0005515|GO:0048471|GO:0017124|GO:0045296|GO:0005886|GO:0008013|GO:0030139|GO:0008022|GO:0015629|GO:0032403|GO:0001726|GO:0016050|GO:0006930|GO:0007165|GO:0016337|GO:0005737|GO:0007067|GO:0031941|GO:0006461|GO:0005200|GO:0043161|GO:0005172|GO:0070062	47594885	chr6	47594826	+	hs|6p12.3	NM_012120	chr6:47594826-47594885	NM_012120	Hs.485518
A_32_P356316	-4.23511	-2.0824	4.23511	down	major histocompatibility complex, class II, DO alpha	HLA-DOA	FALSE	Homo sapiens major histocompatibility complex, class II, DO alpha (HLA-DOA), mRNA [NM_002119]	3111	GO:0019886|GO:0007165|GO:0006955|GO:0005886|GO:0002587|GO:0045580|GO:0023026|GO:0042613|GO:0016021|GO:0005765|GO:0032395|GO:0010008	32972029	chr6	32971970	-	hs|6p21.32	NM_002119	chr6:32972029-32971970	NM_002119	Hs.631991
A_19_P00811523	-4.23357	-2.08188	4.23357	down			FALSE				75152677	chr2	75152618	-	hs|2p12		chr2:075152677-075152618
A_33_P3383326	-4.23152	-2.08118	4.23152	down	lysophosphatidic acid receptor 1	LPAR1	FALSE	Homo sapiens lysophosphatidic acid receptor 1 (LPAR1), transcript variant 2, mRNA [NM_057159]	1902	GO:0005515|GO:0005886|GO:0035025|GO:0030139|GO:0007202|GO:0071673|GO:0007204|GO:0001965|GO:0000187|GO:0005543|GO:0043197|GO:0043198|GO:0051482|GO:0043123|GO:0060999|GO:0043065|GO:0009986|GO:0004930|GO:0042552|GO:0071453|GO:0032060|GO:0030165|GO:0007186|GO:0005887|GO:0010977|GO:0070915	113636129	chr9	113636070	-	hs|9q31.3	NM_057159	chr9:113636129-113636070	NM_057159	Hs.126667
A_33_P3319331	-4.21407	-2.07521	4.21407	down	PR domain containing 2, with ZNF domain	PRDM2	FALSE	Homo sapiens cDNA FLJ41611 fis, clone CTONG3002020. [AK123605]	7799	GO:0006355|GO:0003700|GO:0034968|GO:0008270|GO:0005634|GO:0003677|GO:0006351|GO:0018024	14146969	chr1	14146910	+	hs|1p36.21	AK123605	chr1:14146910-14146969
A_33_P3337549	-4.20802	-2.07314	4.20802	down	ATP-binding cassette, sub-family B (MDR/TAP), member 5	ABCB5	FALSE	Homo sapiens ATP-binding cassette, sub-family B (MDR/TAP), member 5 (ABCB5), transcript variant 3, mRNA [NM_001163942]	340273	GO:0002481|GO:0015562|GO:0006200|GO:0005886|GO:0005887|GO:0042391|GO:0002485|GO:0002489|GO:0042626|GO:0055085|GO:0005524|GO:0002591	20699735	chr7	20699676	+	hs|7p21.1	NM_001163942	chr7:20699676-20699735	NM_001163942	Hs.404102
A_23_P21086	-4.20663	-2.07266	4.20663	down	leucine-rich repeat LGI family, member 3	LGI3	FALSE	Homo sapiens leucine-rich repeat LGI family, member 3 (LGI3), mRNA [NM_139278]	203190	GO:0043005|GO:0030054|GO:0017157|GO:0008152|GO:0005576|GO:0006887|GO:0003824|GO:0008021	22004762	chr8	22004703	-	hs|8p21.3	NM_139278	chr8:22004762-22004703	NM_139278	Hs.33470
A_24_P542375	-4.20155	-2.07092	4.20155	down	prothymosin, alpha	PTMA	FALSE	Homo sapiens prothymosin, alpha (PTMA), transcript variant 2, mRNA [NM_002823]	5757	GO:0005634|GO:0006351|GO:0070062	232578132	chr2	232578073	+	hs|2q37.1	NM_002823	chr2:232578073-232578132	NM_002823	Hs.459927
A_19_P00810812	-4.19769	-2.06959	4.19769	down			FALSE				97645936	chrX	97645877	+	hs|Xq21.33		chrX:097645877-097645936
A_33_P3419696	-4.19675	-2.06927	4.19675	down	fibroblast growth factor 2 (basic)	FGF2	FALSE	Homo sapiens fibroblast growth factor 2 (basic) (FGF2), mRNA [NM_002006]	2247	GO:0060045|GO:0005515|GO:0001658|GO:0030308|GO:0001759|GO:0048598|GO:0048678|GO:0005615|GO:0007173|GO:0006935|GO:0010764|GO:0032958|GO:0043552|GO:0030198|GO:0009887|GO:0051781|GO:0051209|GO:0017134|GO:0005125|GO:0042056|GO:0043536|GO:0008543|GO:0045087|GO:0042060|GO:0006700|GO:0010001|GO:0045893|GO:0045892|GO:0008083|GO:0038095|GO:0043537|GO:0008286|GO:0008284|GO:0008285|GO:0030324|GO:0002042|GO:…	123819390	chr4	123819331	+	hs|4q28.1	NM_002006	chr4:123819331-123819390	NM_002006	Hs.284244
A_23_P321354	-4.19656	-2.06921	4.19656	down	transmembrane protein 71	TMEM71	FALSE	Homo sapiens transmembrane protein 71 (TMEM71), transcript variant 1, mRNA [NM_144649]	137835	GO:0016021	133722596	chr8	133722537	-	hs|8q24.22	NM_144649	chr8:133722596-133722537	NM_144649	Hs.293842
A_24_P65098	-4.19581	-2.06895	4.19581	down	transmembrane protein 87A	TMEM87A	FALSE	Homo sapiens transmembrane protein 87A (TMEM87A), transcript variant 2, mRNA [NM_001110503]	25963	GO:0016021	42551014	chr15	42550955	-	hs|15q15.1	NM_001110503	chr15:42551014-42550955	NM_001110503	Hs.744941
A_19_P00812366	-4.1951	-2.0687	4.1951	down			FALSE				113690031	chr6	113689972	-	hs|6q21		chr6:113690031-113689972
A_24_P323072	-4.16989	-2.06001	4.16989	down	gonadotropin-releasing hormone 2	GNRH2	FALSE	Homo sapiens gonadotropin-releasing hormone 2 (GNRH2), transcript variant 2, mRNA [NM_178332]	2797	GO:0007165|GO:0005179|GO:0007275|GO:0005576	3025169	chr20	3025110	+	hs|20p13	NM_178332	chr20:3025110-3025169	NM_178332	Hs.129715
A_24_P157926	-4.16856	-2.05955	4.16856	down	tumor necrosis factor, alpha-induced protein 3	TNFAIP3	FALSE	Homo sapiens tumor necrosis factor, alpha-induced protein 3 (TNFAIP3), transcript variant 3, mRNA [NM_006290]	7128	GO:0005515|GO:0043130|GO:0016579|GO:0004842|GO:0070301|GO:0004843|GO:0032715|GO:0016874|GO:0032691|GO:0002020|GO:0043621|GO:0005764|GO:0051259|GO:0061043|GO:0070536|GO:0006508|GO:0031397|GO:0070062|GO:0043124|GO:0045824|GO:0071108|GO:0005813|GO:0070433|GO:0072573|GO:0032720|GO:0090291|GO:0045087|GO:0008270|GO:0004221|GO:0034144|GO:0045732|GO:0034140|GO:0045736|GO:0070423|GO:0002237|GO:0005634|GO:…	138203738	chr6	138203679	+	hs|6q23.3	NM_006290	chr6:138203679-138203738	NM_006290	Hs.211600
A_24_P341731	-4.15971	-2.05648	4.15971	down			FALSE				31552562	chr22	31552503	-	hs|22q12.2		chr22:031552562-031552503
A_24_P917819	-4.15839	-2.05603	4.15839	down	ankyrin repeat domain 30B pseudogene 2	ANKRD30BP2	FALSE	Homo sapiens ankyrin repeat domain 30B pseudogene 2 (ANKRD30BP2), non-coding RNA [NR_026916]	149992		14439334	chr21	14439275	+	hs|21q11.2		chr21:14439275-14439334	NR_026916	Hs.558645
A_23_P151307	-4.15668	-2.05543	4.15668	down	Rap guanine nucleotide exchange factor (GEF) 3	RAPGEF3	FALSE	Homo sapiens Rap guanine nucleotide exchange factor (GEF) 3 (RAPGEF3), transcript variant 2, mRNA [NM_006105]	10411	GO:0005515|GO:0045859|GO:0008603|GO:0005886|GO:0008283|GO:0044281|GO:0032854|GO:0005085|GO:2000249|GO:0030552|GO:0061028|GO:0017034|GO:0070062|GO:0005952|GO:0032486|GO:0030168|GO:0001525|GO:0045766|GO:0012505|GO:0007165|GO:0006112|GO:0016020|GO:0050796|GO:0007596|GO:0019933|GO:0051496|GO:0071320|GO:0030822	48132927	chr12	48132480	-	hs|12q13.11	NM_006105	chr12:48132927-48132480	NM_006105	Hs.8578
A_19_P00801663	-4.15276	-2.05407	4.15276	down			FALSE				40787929	chr13	40787870	+	hs|13q14.11		chr13:040787870-040787929
A_23_P211126	-4.14594	-2.0517	4.14594	down	dual-specificity tyrosine-(Y)-phosphorylation regulated kinase 1A	DYRK1A	FALSE	Homo sapiens dual-specificity tyrosine-(Y)-phosphorylation regulated kinase 1A (DYRK1A), transcript variant 2, mRNA [NM_130436]	1859	GO:0005515|GO:0048156|GO:0018108|GO:0005634|GO:0043621|GO:0005524|GO:0090312|GO:0007399|GO:0046777|GO:0004672|GO:0018105|GO:0016607|GO:0004674|GO:0030529|GO:0018107|GO:0043518|GO:0007623|GO:0004712|GO:0005654|GO:0006468|GO:0004713|GO:0000278|GO:0004715	38887137	chr21	38887078	+	hs|21q22.13	NM_130436	chr21:38887078-38887137	NM_130436	Hs.368240
A_19_P00330320	-4.1408	-2.04991	4.1408	down			FALSE				77329562	chr2	77329503	+	hs|2p12		chr2:077329503-077329562
A_24_P84880	-4.12497	-2.04438	4.12497	down	actin pseudogene	LOC148709	FALSE	Homo sapiens actin pseudogene (LOC148709), non-coding RNA [NR_002929]	148709		202843229	chr1	202843170	+	hs|1q32.1		chr1:202843170-202843229	NR_002929	Hs.162880
A_33_P3352098	-4.11709	-2.04162	4.11709	down	membrane-spanning 4-domains, subfamily A, member 7	MS4A7	FALSE	Homo sapiens membrane-spanning 4-domains, subfamily A, member 7 (MS4A7), transcript variant 1, mRNA [NM_021201]	58475	GO:0016021	60163338	chr11	60163279	+	hs|11q12.2	NM_021201	chr11:60163279-60163338	NM_021201	Hs.530735
A_33_P3320538	-4.11269	-2.04008	4.11269	down	nucleoporin like 1	NUPL1	FALSE	nucleoporin like 1 [Source:HGNC Symbol;Acc:20261] [ENST00000463407]	9818	GO:0005515|GO:0007077|GO:0031965|GO:0005975|GO:0019221|GO:0044281|GO:0005635|GO:0015031|GO:0055085|GO:0010827|GO:0006913|GO:0008645|GO:0005487|GO:0015758|GO:0005643|GO:0016032|GO:0051028|GO:0000278	25910419	chr13	25910360	+	hs|13q12.13	AB007870	chr13:25910360-25910419
A_23_P36825	-4.11163	-2.03971	4.11163	down	G protein-coupled receptor, class C, group 5, member A	GPRC5A	FALSE	Homo sapiens G protein-coupled receptor, class C, group 5, member A (GPRC5A), mRNA [NM_003979]	9052	GO:0007165|GO:0007186|GO:0005886|GO:0005887|GO:0004930|GO:0030659|GO:0070062|GO:0043231	13065766	chr12	13065707	+	hs|12p13.1	NM_003979	chr12:13065707-13065766	NM_003979	Hs.631733
A_24_P221575	-4.09574	-2.03412	4.09574	down	RUN and FYVE domain containing 3	RUFY3	FALSE	Homo sapiens RUN and FYVE domain containing 3 (RUFY3), transcript variant 1, mRNA [NM_001037442]	22902	GO:0050771|GO:0030175|GO:0030426	71648887	chr4	71648827	+	hs|4q13.3	NM_001037442	chr4:71648827-71648887	NM_001037442	Hs.740904
A_33_P3283619	-4.09275	-2.03307	4.09275	down	SH2 domain containing 1A	SH2D1A	FALSE	Homo sapiens SH2 domain containing 1A (SH2D1A), transcript variant 2, mRNA [NM_001114937]	4068	GO:0005515|GO:0006968|GO:0005737|GO:0006959|GO:0005070|GO:0045954|GO:0007267|GO:0009967	123480570	chrX	123480511	+	hs|Xq25	NM_001114937	chrX:123480511-123480570	NM_001114937	Hs.349094
A_23_P35055	-4.09155	-2.03265	4.09155	down	nephrosis 2, idiopathic, steroid-resistant (podocin)	NPHS2	FALSE	Homo sapiens nephrosis 2, idiopathic, steroid-resistant (podocin) (NPHS2), mRNA [NM_014625]	7827	GO:0005515|GO:0007588|GO:0005886|GO:0031532|GO:0072249|GO:0005783|GO:0031235|GO:0043234|GO:0005887|GO:0005911|GO:0036057|GO:0045121|GO:0070062	179519810	chr1	179519751	-	hs|1q25.2	NM_014625	chr1:179519810-179519751	NM_014625	Hs.412710
A_33_P3351101	-4.08783	-2.03133	4.08783	down	trypsin domain containing 1	TYSND1	FALSE	Homo sapiens trypsin domain containing 1 (TYSND1), transcript variant 1, mRNA [NM_173555]	219743	GO:0031998|GO:0004252|GO:0016485|GO:0006508|GO:0051260|GO:0002020|GO:0042802|GO:0005777	71898108	chr10	71898049	-	hs|10q22.1	NM_173555	chr10:71898108-71898049	NM_173555	Hs.533655
A_19_P00804558	-4.08701	-2.03105	4.08701	down			FALSE				37897627	chr3	37897568	+	hs|3p22.2		chr3:037897568-037897627
A_19_P00330911	-4.08417	-2.03004	4.08417	down			FALSE				133033595	chr2	133033536	+	hs|2q21.2		chr2:133033536-133033595
A_24_P943393	-4.08191	-2.02924	4.08191	down	AHNAK nucleoprotein	AHNAK	FALSE	Homo sapiens AHNAK nucleoprotein (AHNAK), transcript variant 1, mRNA [NM_001620]	79026	GO:0005515|GO:0005886|GO:0044291|GO:0030315|GO:0005634|GO:0005765|GO:0015629|GO:0051259|GO:0031982|GO:0005829|GO:0042383|GO:0044548|GO:0005737|GO:0043034|GO:0045121|GO:0043484|GO:0070062	62283459	chr11	62283400	-	hs|11q12.3	NM_001620	chr11:62283459-62283400	NM_001620	Hs.502756
A_19_P00806765	-4.07444	-2.0266	4.07444	down	formiminotransferase cyclodeaminase N-terminal like	FTCDNL1	FALSE	Homo sapiens formiminotransferase cyclodeaminase N-terminal like (FTCDNL1), long non-coding RNA [NR_034096]	348751	GO:0005542|GO:0008152|GO:0016740	200710857	chr2	200710798	-	hs|2q33.1	NR_034096	chr2:200710857-200710798	NR_034096	Hs.734578
A_33_P3247042	-4.07252	-2.02592	4.07252	down	formyl peptide receptor 3	FPR3	FALSE	Homo sapiens formyl peptide receptor 3 (FPR3), mRNA [NM_002030]	2359	GO:0004982|GO:0007165|GO:0007186|GO:0006935|GO:0005886|GO:0006928|GO:0016021	52329259	chr19	52329200	+	hs|19q13.41	NM_002030	chr19:52329200-52329259	NM_002030	Hs.445466
A_23_P308058	-4.06654	-2.0238	4.06654	down	tumor suppressor candidate 5	TUSC5	FALSE	Homo sapiens tumor suppressor candidate 5 (TUSC5), mRNA [NM_172367]	286753	GO:0009607|GO:0016021	1203643	chr17	1203584	+	hs|17p13.3	NM_172367	chr17:1203584-1203643	NM_172367	Hs.146059
A_33_P3274811	-4.06442	-2.02305	4.06442	down	small proline-rich protein 2F	SPRR2F	FALSE	Homo sapiens small proline-rich protein 2F (SPRR2F), mRNA [NM_001014450]	6705	GO:0005737|GO:0008544|GO:0030216|GO:0031424|GO:0001533	153084715	chr1	153084656	-	hs|1q21.3	NM_001014450	chr1:153084715-153084656	NM_001014450	Hs.490252
A_24_P44341	-4.06033	-2.0216	4.06033	down	UDP-glucose glycoprotein glucosyltransferase 2	UGGT2	FALSE	Homo sapiens UDP-glucose glycoprotein glucosyltransferase 2 (UGGT2), mRNA [NM_020121]	55757	GO:0005793|GO:0006457|GO:0005788|GO:0003980|GO:0044267|GO:0043687|GO:0018279	96665632	chr13	96665573	-	hs|13q32.1	NM_020121	chr13:96665632-96665573	NM_020121	Hs.193226
A_24_P273245	-4.05057	-2.01813	4.05057	down			FALSE	Q3UVJ2_MOUSE (Q3UVJ2) Adult male urinary bladder cDNA, RIKEN full-length enriched library, clone:9530052J16 product:CAP, adenylate cyclase-associated protein 1 (yeast), full insert sequence, partial (56%) [THC2593778]		GO:0000902|GO:0005737|GO:0030036|GO:0016020|GO:0001667|GO:0003779|GO:0030864|GO:0006898	76484303	chr3	76484244	+	hs|3p12.3		chr3:076484244-076484303
A_33_P3214209	-4.0503	-2.01803	4.0503	down	glucuronidase, beta pseudogene 1	GUSBP1	FALSE	Homo sapiens glucuronidase, beta pseudogene 1 (GUSBP1), transcript variant 2, non-coding RNA [NR_027027]	728411		21474540	chr5	21474481	+	hs|5p14.3	NR_027027	chr5:21474481-21474540	NR_027027	Hs.88181
A_23_P206280	-4.0502	-2.01799	4.0502	down	G protein-coupled receptor 56	GPR56	FALSE	Homo sapiens G protein-coupled receptor 56 (GPR56), transcript variant 3, mRNA [NM_201525]	9289	GO:0008285|GO:2001223|GO:0004930|GO:0035025|GO:0005518|GO:0050840|GO:0007267|GO:0021801|GO:0001525|GO:0007266|GO:0021819|GO:0070528|GO:0045785|GO:0010573|GO:0007186|GO:0005887|GO:0007218|GO:0007420|GO:0016021|GO:0007155|GO:0070062	57698835	chr16	57698776	+	hs|16q21	NM_201525	chr16:57698776-57698835	NM_201525	Hs.513633
A_19_P00317625	-4.04187	-2.01502	4.04187	down			FALSE				32643999	chr12	32643940	+	hs|12p11.21		chr12:032643940-032643999
A_24_P192301	-4.03943	-2.01415	4.03943	down	sema domain, immunoglobulin domain (Ig), short basic domain, secreted, (semaphorin) 3A	SEMA3A	FALSE	Homo sapiens sema domain, immunoglobulin domain (Ig), short basic domain, secreted, (semaphorin) 3A (SEMA3A), mRNA [NM_006080]	10371	GO:0030424|GO:0048843|GO:0021675|GO:0048846|GO:0030425|GO:0007413|GO:0021772|GO:0007411|GO:0060666|GO:0004872|GO:2001224|GO:0050919|GO:0006915|GO:0005576|GO:0048485|GO:0048813|GO:0045499|GO:0016020|GO:0002027|GO:0048841|GO:0060385|GO:0048880|GO:0071526|GO:0030215|GO:0001764|GO:0010633	83588248	chr7	83588189	-	hs|7q21.11	NM_006080	chr7:83588248-83588189	NM_006080	Hs.252451
A_23_P319583	-4.03259	-2.01171	4.03259	down	regulating synaptic membrane exocytosis 3	RIMS3	FALSE	Homo sapiens regulating synaptic membrane exocytosis 3 (RIMS3), mRNA [NM_014747]	9783	GO:0030054|GO:0042391|GO:0006836|GO:0045202|GO:0006887|GO:0044325	41086628	chr1	41086569	-	hs|1p34.2	NM_014747	chr1:41086628-41086569	NM_014747	Hs.654808
A_33_P3216192	-4.0204	-2.00734	4.0204	down			FALSE				64035027	chr14	64034968	+	hs|14q23.2		chr14:064034968-064035027
A_23_P106773	-4.01924	-2.00692	4.01924	down	sulfotransferase family, cytosolic, 1A, phenol-preferring, member 2	SULT1A2	FALSE	Homo sapiens sulfotransferase family, cytosolic, 1A, phenol-preferring, member 2 (SULT1A2), transcript variant 2, mRNA [NM_177528]	6799	GO:0047894|GO:0006805|GO:0050427|GO:0006584|GO:0004062|GO:0008146|GO:0051923|GO:0044281|GO:0018958|GO:0009309|GO:0008202|GO:0005829	28603326	chr16	28603267	-	hs|16p11.2	NM_177528	chr16:28603326-28603267	NM_177528	Hs.546304
A_33_P3304312	-4.01426	-2.00513	4.01426	down	CUGBP, Elav-like family member 6	CELF6	FALSE	Homo sapiens CUGBP, Elav-like family member 6 (CELF6), transcript variant 2, mRNA [NM_001172684]	60677	GO:0006397|GO:0005737|GO:0000166|GO:0000381|GO:0003723|GO:0005634	72577468	chr15	72577409	-	hs|15q23	NM_001172684	chr15:72577468-72577409	NM_001172684	Hs.348342
A_33_P3359518	-4.01363	-2.00491	4.01363	down	Myb-like, SWIRM and MPN domains 1	MYSM1	FALSE	Homo sapiens Myb-like, SWIRM and MPN domains 1 (MYSM1), mRNA [NM_001085487]	114803	GO:0004843|GO:0003713|GO:0005634|GO:0003677|GO:0032403|GO:0046872|GO:0006351|GO:0042393|GO:0035522|GO:0045944|GO:0003682|GO:0006508|GO:0006338|GO:0004221|GO:0008237	59125723	chr1	59125664	-	hs|1p32.1	NM_001085487	chr1:59125723-59125664	NM_001085487	Hs.744921
A_33_P3261620	-4.00624	-2.00225	4.00624	down	growth hormone secretagogue receptor	GHSR	FALSE	Homo sapiens growth hormone secretagogue receptor (GHSR), transcript variant 1b, mRNA [NM_004122]	2693	GO:0008343|GO:0043005|GO:0005886|GO:0032691|GO:0032100|GO:0016520|GO:0045409|GO:0032094|GO:0046697|GO:0045923|GO:0001616|GO:0030252|GO:0009725|GO:0040018|GO:0046676|GO:0051963|GO:0032869|GO:0009986|GO:0004930|GO:0042536|GO:0009755|GO:0007186|GO:0008154|GO:0043568|GO:0050728|GO:0045121|GO:0016021|GO:0017046|GO:0043134	172165543	chr3	172165484	-	hs|3q26.31	NM_004122	chr3:172165543-172165484	NM_004122	Hs.130212
A_33_P3245389	-4.00486	-2.00175	4.00486	down	transmembrane protein 260	TMEM260	FALSE	Homo sapiens transmembrane protein 260 (TMEM260), mRNA [NM_017799]	54916	GO:0016021	57116151	chr14	57116092	+	hs|14q22.3	NM_017799	chr14:57116092-57116151	NM_017799	Hs.497253
A_23_P101407	-3.99923	-1.99972	3.99923	down	complement component 3	C3	FALSE	Homo sapiens complement component 3 (C3), mRNA [NM_000064]	718	GO:0005515|GO:0030449|GO:0005886|GO:0004866|GO:0072562|GO:0001970|GO:0005615|GO:0006957|GO:0006956|GO:0006955|GO:0006954|GO:0006958|GO:0006631|GO:0001798|GO:0070062|GO:0045745|GO:2000427|GO:0005102|GO:0005576|GO:0010884|GO:0010866|GO:0010575|GO:0031715|GO:0045766|GO:0010828|GO:0010951|GO:0007165|GO:0007186|GO:0045087|GO:0050776|GO:0001934	6679434	chr19	6679177	-	hs|19p13.3	NM_000064	chr19:6679434-6679177	NM_000064	Hs.529053
A_33_P3357530	-3.99516	-1.99825	3.99516	down	solute carrier family 12 (potassium/chloride transporter), member 7	SLC12A7	FALSE	Homo sapiens solute carrier family 12 (potassium/chloride transporter), member 7 (SLC12A7), mRNA [NM_006598]	10723	GO:0006821|GO:0019901|GO:0015379|GO:0005886|GO:0005887|GO:0006810|GO:0055085|GO:0006813|GO:0006884|GO:0006811	1050550	chr5	1050491	-	hs|5p15.33	NM_006598	chr5:1050550-1050491	NM_006598	Hs.172613
A_33_P3280930	-3.99253	-1.9973	3.99253	down	small nucleolar RNA host gene 6 (non-protein coding)	SNHG6	FALSE	Homo sapiens small nucleolar RNA host gene 6 (non-protein coding) (SNHG6), long non-coding RNA [NR_002599]	641638		67834344	chr8	67834285	-	hs|8q13.1	NR_002599	chr8:67834344-67834285	NR_002599	Hs.372680
A_24_P68819	-3.98457	-1.99442	3.98457	down	protein phosphatase 1, regulatory subunit 21	PPP1R21	FALSE	Homo sapiens protein phosphatase 1, regulatory subunit 21 (PPP1R21), transcript variant 2, mRNA [NM_152994]	129285	GO:0019902	48738600	chr2	48738541	+	hs|2p16.3	NM_152994	chr2:48738541-48738600	NM_152994	Hs.654619
A_23_P218058	-3.98205	-1.99351	3.98205	down	killer cell lectin-like receptor subfamily C, member 4	KLRC4	FALSE	Homo sapiens killer cell lectin-like receptor subfamily C, member 4 (KLRC4), mRNA [NM_013431]	8302	GO:0006968|GO:0016021	10560299	chr12	10560240	-	hs|12p13.2	NM_013431	chr12:10560299-10560240	NM_013431	Hs.721094
A_24_P415845	-3.98194	-1.99347	3.98194	down	ligase IV, DNA, ATP-dependent	LIG4	FALSE	Homo sapiens ligase IV, DNA, ATP-dependent (LIG4), transcript variant 1, mRNA [NM_002312]	3981	GO:0005515|GO:0000793|GO:0000012|GO:0051276|GO:0010165|GO:0005886|GO:0008283|GO:0016874|GO:0003909|GO:0005634|GO:0048146|GO:0051402|GO:0006303|GO:0046872|GO:0006302|GO:0006273|GO:0043524|GO:0005737|GO:0050769|GO:0016032|GO:0002328|GO:0006297|GO:0005958|GO:0035019|GO:0010332|GO:0071285|GO:0033077|GO:0033151|GO:0033152|GO:0033153|GO:0045190|GO:0005730|GO:0003910|GO:0007417|GO:0008022|GO:0005524|GO:…	108860815	chr13	108860756	-	hs|13q33.3	NM_002312	chr13:108860815-108860756	NM_002312	Hs.166091
A_33_P3315824	-3.97516	-1.99101	3.97516	down			FALSE				2264408	chr10	2264349	+	hs|10p15.3		chr10:002264349-002264408
A_19_P00811234	-3.96972	-1.98904	3.96972	down			FALSE				48554173	chr18	48554114	+	hs|18q21.2		chr18:048554114-048554173
A_33_P3236117	-3.9655	-1.9875	3.9655	down			FALSE				163719667	chr3	163719608	-	hs|3q26.1		chr3:163719667-163719608
A_23_P67198	-3.965	-1.98732	3.965	down	C3 and PZP-like, alpha-2-macroglobulin domain containing 8	CPAMD8	FALSE	Homo sapiens C3 and PZP-like, alpha-2-macroglobulin domain containing 8 (CPAMD8), mRNA [NM_015692]	27151	GO:0010951|GO:0005886|GO:0004867|GO:0005615	17003871	chr19	17003812	-	hs|19p13.11	NM_015692	chr19:17003871-17003812	NM_015692	Hs.631644
A_24_P131222	-3.96479	-1.98725	3.96479	down	ATPase type 13A2	ATP13A2	FALSE	Homo sapiens ATPase type 13A2 (ATP13A2), transcript variant 1, mRNA [NM_022089]	23400	GO:0019829|GO:0005515|GO:0008219|GO:0006200|GO:0016021|GO:0005765|GO:0005764|GO:0005524|GO:0046872|GO:0006812	17313405	chr1	17313346	-	hs|1p36.13	NM_022089	chr1:17313405-17313346	NM_022089	Hs.128866
A_24_P383598	-3.96202	-1.98624	3.96202	down			FALSE				121263598	chr4	121263539	+	hs|4q27		chr4:121263539-121263598
A_23_P83976	-3.95414	-1.98336	3.95414	down	centrosomal protein 112kDa	CEP112	FALSE	Homo sapiens centrosomal protein 112kDa (CEP112), transcript variant 1, mRNA [NM_145036]	201134	GO:0005813|GO:0005737|GO:0005886|GO:0097120|GO:0060077	63685309	chr17	63685250	-	hs|17q24.1	NM_145036	chr17:63685309-63685250	NM_145036	Hs.408676
A_19_P00324132	-3.95414	-1.98336	3.95414	down			FALSE				105550532	chr7	105550473	-	hs|7q22.3		chr7:105550532-105550473
A_24_P358305	-3.9418	-1.97885	3.9418	down		XLOC_014512	FALSE	BROAD Institute lincRNA (XLOC_014512), lincRNA [TCONS_l2_00027831]			70042336	chr8	70042275	+	hs|8q13.2		chr8:70042275-70042336
A_33_P3369258	-3.94157	-1.97877	3.94157	down	FGFR1 oncogene partner 2	FGFR1OP2	FALSE	Homo sapiens FGFR1 oncogene partner 2 (FGFR1OP2), transcript variant 3, mRNA [NM_001171888]	26127	GO:0042060|GO:0042803|GO:0005829	27110675	chr12	27110616	+	hs|12p11.23	NM_001171888	chr12:27110616-27110675	NM_001171888	Hs.591162
A_19_P00811288	-3.93961	-1.97805	3.93961	down	ubiquinol-cytochrome c reductase binding protein pseudogene 1	UQCRBP1	FALSE	Homo sapiens ubiquinol-cytochrome c reductase binding protein pseudogene 1 (UQCRBP1), non-coding RNA [NR_002308]	442454		56763863	chrX	56763804	-	hs|Xp11.21	NR_002308	chrX:56763863-56763804	NR_002308	Hs.663220
A_33_P3333642	-3.93898	-1.97782	3.93898	down			FALSE	Homo sapiens cDNA FLJ16303 fis, clone PROST2019487. [AK131315]			59036408	chr11	59036349	-	hs|11q12.1	AK131315	chr11:59036408-59036349		Hs.533590
A_33_P3256272	-3.93672	-1.97699	3.93672	down	keratin associated protein 10-5	KRTAP10-5	FALSE	Homo sapiens keratin associated protein 10-5 (KRTAP10-5), mRNA [NM_198694]	386680	GO:0045095	45999947	chr21	45999888	-	hs|21q22.3	NM_198694	chr21:45999947-45999888	NM_198694	Hs.688629
A_23_P45099	-3.93123	-1.97498	3.93123	down	major histocompatibility complex, class II, DR beta 5	HLA-DRB5	FALSE	Homo sapiens major histocompatibility complex, class II, DR beta 5 (HLA-DRB5), mRNA [NM_002125]	3127	GO:0002437|GO:0050852|GO:0005886|GO:0019221|GO:0031295|GO:0042088|GO:0005765|GO:0005615|GO:0042130|GO:0019886|GO:0006955|GO:0002381|GO:0042605|GO:2001179|GO:0071556|GO:0032689|GO:0070062|GO:0060333|GO:0030658|GO:0012507|GO:0051262|GO:0035774|GO:0042613|GO:0032588|GO:0030666|GO:0000139|GO:0031902|GO:0032673|GO:0016045|GO:0030669|GO:0009897|GO:0002455	32485465	chr6	32485406	-	hs|6p21.32	NM_002125	chr6:32485465-32485406	NM_002125	Hs.534322
A_33_P3323959	-3.92739	-1.97357	3.92739	down	reelin	RELN	FALSE	Homo sapiens reelin (RELN), transcript variant 1, mRNA [NM_005045]	5649	GO:0090129|GO:0021511|GO:0032008|GO:0061098|GO:0021800|GO:2000310|GO:0097120|GO:0050731|GO:0070326|GO:0070325|GO:0005615|GO:0021517|GO:0046872|GO:0030425|GO:0005737|GO:0097114|GO:0007411|GO:0045860|GO:0006508|GO:0007155|GO:2000969|GO:0097119|GO:0061003|GO:0008306|GO:2000463|GO:0007616|GO:0051057|GO:0051968|GO:0005578|GO:0050804|GO:0014068|GO:0018108|GO:1900273|GO:0007417|GO:0038026|GO:0016358|GO:…	103113325	chr7	103113266	-	hs|7q22.1	NM_005045	chr7:103113325-103113266	NM_005045	Hs.655654
A_33_P3309075	-3.9253	-1.9728	3.9253	down	TBC1 domain family, member 8 (with GRAM domain)	TBC1D8	FALSE	Homo sapiens TBC1 domain family, member 8 (with GRAM domain) (TBC1D8), mRNA [NM_001102426]	11138	GO:0008284|GO:0016020|GO:0008015|GO:0005509|GO:0032851|GO:0005097	101624138	chr2	101624079	-	hs|2q11.2	NM_001102426	chr2:101624138-101624079	NM_001102426	Hs.442657
A_33_P3317618	-3.92101	-1.97123	3.92101	down	synapsin II	SYN2	FALSE	Homo sapiens synapsin II (SYN2), transcript variant IIb, mRNA [NM_003178]	6854	GO:0030054|GO:0008152|GO:0007268|GO:0003824|GO:0005524|GO:0007269|GO:0008021	12227219	chr3	12227160	+	hs|3p25.2	NM_003178	chr3:12227160-12227219	NM_003178	Hs.445503
A_23_P416434	-3.91732	-1.96987	3.91732	down	jade family PHD finger 2	JADE2	FALSE	Homo sapiens jade family PHD finger 2 (JADE2), transcript variant 3, mRNA [NM_015288]	23338	GO:0043981|GO:0043983|GO:0043982|GO:0043966|GO:0043984|GO:0000123|GO:0005730|GO:0008270|GO:0005634|GO:0070062	133918603	chr5	133918544	+	hs|5q31.1	NM_015288	chr5:133918544-133918603	NM_015288	Hs.732155
A_33_P3223648	-3.91448	-1.96882	3.91448	down	CEBPZ opposite strand	CEBPZOS	FALSE	Homo sapiens CEBPZ opposite strand (CEBPZOS), transcript variant 1, long non-coding RNA [NR_037879]	100505876		37430521	chr2	37430462	+	hs|2p22.2	NR_037879	chr2:37430462-37430521	NR_037879	Hs.743972
A_33_P3212615	-3.91106	-1.96756	3.91106	down	tissue factor pathway inhibitor (lipoprotein-associated coagulation inhibitor)	TFPI	FALSE	Homo sapiens tissue factor pathway inhibitor (lipoprotein-associated coagulation inhibitor) (TFPI), transcript variant 1, mRNA [NM_006287]	7035	GO:0010951|GO:0005886|GO:0004866|GO:0007596|GO:0005783|GO:0004867|GO:0031090|GO:0007598|GO:0005576|GO:0031225|GO:0005615	188329067	chr2	188329008	-	hs|2q32.1	NM_006287	chr2:188329067-188329008	NM_006287	Hs.516578
A_33_P3241269	-3.90659	-1.96591	3.90659	down	carboxylesterase 1	CES1	FALSE	Homo sapiens carboxylesterase 1 (CES1), transcript variant 1, mRNA [NM_001025195]	1066	GO:0052689|GO:0030855|GO:0008152|GO:0009636|GO:0005788|GO:0047374	55836823	chr16	55836764	-	hs|16q12.2	NM_001025195	chr16:55836823-55836764	NM_001025195	Hs.558865
A_24_P42136	-3.90597	-1.96568	3.90597	down	keratin 18	KRT18	FALSE	Homo sapiens keratin 18 (KRT18), transcript variant 1, mRNA [NM_000224]	3875	GO:0005515|GO:0005882|GO:0048471|GO:0043066|GO:0005815|GO:0045104|GO:0034451|GO:0097284|GO:0005730|GO:0097191|GO:0009653|GO:0033209|GO:0005737|GO:0007049|GO:0005198|GO:0097110|GO:0016032|GO:0045095|GO:0043000|GO:0070062	53345636	chr12	53345577	+	hs|12q13.13	NM_000224	chr12:53345577-53345636	NM_000224	Hs.406013
A_23_P29922	-3.90019	-1.96354	3.90019	down	toll-like receptor 3	TLR3	FALSE	Homo sapiens toll-like receptor 3 (TLR3), mRNA [NM_003265]	7098	GO:0005515|GO:0032755|GO:0034123|GO:0046330|GO:0007249|GO:0005765|GO:0032757|GO:0002756|GO:0051607|GO:0045078|GO:0009597|GO:0043123|GO:0042742|GO:0032728|GO:0009986|GO:0032760|GO:0032722|GO:0002224|GO:0045359|GO:0071346|GO:0005887|GO:0052033|GO:0045087|GO:0045356|GO:0005789|GO:0035666|GO:0010008|GO:0004888|GO:0045080|GO:0003725|GO:0042346|GO:0034142|GO:0035458|GO:0032735|GO:0005737|GO:0051092|GO:…	187005949	chr4	187005890	+	hs|4q35.1	NM_003265	chr4:187005890-187005949	NM_003265	Hs.657724
A_24_P126691	-3.89922	-1.96318	3.89922	down		XLOC_014512	FALSE	BROAD Institute lincRNA (XLOC_014512), lincRNA [TCONS_l2_00009118]			53229076	chr15	53229050	-	hs|15q21.3		chr15:53229076-53229050
A_33_P3311267	-3.89781	-1.96266	3.89781	down	keratin associated protein 19-2	KRTAP19-2	FALSE	Homo sapiens keratin associated protein 19-2 (KRTAP19-2), mRNA [NM_181608]	337969	GO:0005882	31859568	chr21	31859509	-	hs|21q22.11	NM_181608	chr21:31859568-31859509	NM_181608	Hs.553692
A_23_P140373	-3.89647	-1.96217	3.89647	down	feline leukemia virus subgroup C cellular receptor family, member 2	FLVCR2	FALSE	Homo sapiens feline leukemia virus subgroup C cellular receptor family, member 2 (FLVCR2), transcript variant 1, mRNA [NM_017791]	55640	GO:0015886|GO:0015232|GO:0005886|GO:0016021|GO:0055085|GO:0020037	76113815	chr14	76113756	+	hs|14q24.3	NM_017791	chr14:76113756-76113815	NM_017791	Hs.509966
A_23_P339687	-3.89542	-1.96178	3.89542	down	zinc finger protein 675	ZNF675	FALSE	Homo sapiens zinc finger protein 675 (ZNF675), mRNA [NM_138330]	171392	GO:0005515|GO:0048471|GO:2000660|GO:0045453|GO:0019221|GO:0007249|GO:0045671|GO:0005634|GO:0032088|GO:0000122|GO:2000678|GO:0003677|GO:0010804|GO:0006351|GO:0046329|GO:0008270|GO:0043508|GO:0031625	23836893	chr19	23836834	-	hs|19p12	NM_138330	chr19:23836893-23836834	NM_138330	Hs.264345
A_33_P3275350	-3.89073	-1.96004	3.89073	down	neuronal calcium sensor 1	NCS1	FALSE	Homo sapiens neuronal calcium sensor 1 (NCS1), transcript variant 1, mRNA [NM_014286]	23413	GO:0005515|GO:0030424|GO:0048471|GO:0000287|GO:0030054|GO:0005245|GO:0005886|GO:0019901|GO:0048015|GO:0005509|GO:0014069|GO:0031410|GO:0030425|GO:0043231|GO:0005829|GO:0045921|GO:0005737|GO:0045211|GO:0032580|GO:0010975|GO:0070588|GO:0070062	132998900	chr9	132998841	+	hs|9q34.11	NM_014286	chr9:132998841-132998900	NM_014286	Hs.642946
A_24_P145911	-3.88818	-1.9591	3.88818	down	transformer 2 beta homolog (Drosophila)	TRA2B	FALSE	transformer 2 beta homolog (Drosophila) [Source:HGNC Symbol;Acc:10781] [ENST00000342294]	6434	GO:0048026|GO:0005515|GO:0000166|GO:0000398|GO:0000381|GO:0000375|GO:0005634|GO:0003729	185649620	chr3	185649561	-	hs|3q27.2	XM_006713724	chr3:185649620-185649561	XM_006713724	Hs.533122
A_23_P434398	-3.88591	-1.95825	3.88591	down	taxilin beta	TXLNB	FALSE	Homo sapiens taxilin beta (TXLNB), mRNA [NM_153235]	167838	GO:0019905|GO:0005515|GO:0005737	139561529	chr6	139561470	-	hs|6q24.1	NM_153235	chr6:139561529-139561470	NM_153235	Hs.535820
A_23_P90369	-3.87908	-1.95571	3.87908	down	transmembrane protein 259	TMEM259	FALSE	Homo sapiens transmembrane protein 259 (TMEM259), transcript variant 1, mRNA [NM_001033026]	91304	GO:0005737|GO:0016021	1009717	chr19	1009658	-	hs|19p13.3	NM_001033026	chr19:1009717-1009658	NM_001033026	Hs.515003
A_23_P54953	-3.87749	-1.95512	3.87749	down	SAP30 binding protein	SAP30BP	FALSE	Homo sapiens SAP30 binding protein (SAP30BP), mRNA [NM_013260]	29115	GO:0005515|GO:0006355|GO:0006915|GO:0005634|GO:0010942|GO:0006351	73698623	chr17	73698564	+	hs|17q25.1	NM_013260	chr17:73698564-73698623	NM_013260	Hs.655088
A_33_P3348239	-3.86937	-1.9521	3.86937	down	fibrillin 1	FBN1	FALSE	Homo sapiens fibrillin 1 (FBN1), mRNA [NM_000138]	2200	GO:0005515|GO:0035583|GO:0035582|GO:0001822|GO:0005509|GO:0005578|GO:0001527|GO:0005576|GO:0005615|GO:0005604|GO:0031012|GO:0007507|GO:0001501|GO:0022617|GO:0030198|GO:0070062|GO:0005201	48700564	chr15	48700505	-	hs|15q21.1	NM_000138	chr15:48700564-48700505	NM_000138	Hs.591133
A_24_P62505	-3.86693	-1.95119	3.86693	down	collagen beta(1-O)galactosyltransferase 2	COLGALT2	FALSE	Homo sapiens collagen beta(1-O)galactosyltransferase 2 (COLGALT2), mRNA [NM_015101]	23127	GO:0030198|GO:0050211|GO:0005788|GO:0009103	183905587	chr1	183905528	-	hs|1q25.3	NM_015101	chr1:183905587-183905528	NM_015101	Hs.387995
A_23_P64617	-3.86219	-1.94942	3.86219	down	frizzled class receptor 4	FZD4	FALSE	Homo sapiens frizzled class receptor 4 (FZD4), mRNA [NM_012193]	8322	GO:0005515|GO:0017147|GO:0030947|GO:0005886|GO:0071300|GO:0007605|GO:0010812|GO:0042701|GO:0061299|GO:0042995|GO:0042803|GO:0007223|GO:0051091|GO:0005737|GO:0005911|GO:0030182|GO:0034446|GO:0043507|GO:0016055|GO:0060070|GO:0031625|GO:0070062|GO:0042813|GO:0046982|GO:0009986|GO:0004930|GO:0031987|GO:0030165|GO:0035426|GO:0061304|GO:0019955|GO:0007186|GO:0007420|GO:0005887|GO:0045893|GO:0001570|GO:…	86656859	chr11	86656800	-	hs|11q14.2	NM_012193	chr11:86656859-86656800	NM_012193	Hs.591968
A_32_P165340	-3.85862	-1.94809	3.85862	down	signal recognition particle 9kDa	SRP9	FALSE	Homo sapiens signal recognition particle 9kDa (SRP9), transcript variant 2, mRNA [NM_003133]	6726	GO:0005786|GO:0010467|GO:0005785|GO:0006614|GO:0003723|GO:0008312|GO:0005047|GO:0044267|GO:0006412|GO:0070062|GO:0045900|GO:0005829	225978102	chr1	225978043	+	hs|1q42.12	NM_003133	chr1:225978043-225978102	NM_003133	Hs.511425
A_33_P3238290	-3.85231	-1.94572	3.85231	down	family with sequence similarity 65, member C	FAM65C	FALSE	Homo sapiens family with sequence similarity 65, member C (FAM65C), transcript variant 2, mRNA [NM_001290268]	140876		49202794	chr20	49202735	-	hs|20q13.13	NM_001290268	chr20:49202794-49202735	NM_001290268	Hs.372578
A_24_P349466	-3.85106	-1.94525	3.85106	down	proline rich 13	PRR13	FALSE	Homo sapiens proline rich 13 (PRR13), transcript variant 3, mRNA [NM_001005354]	54458	GO:0006355|GO:0005634|GO:0006351	53837527	chr12	53837468	+	hs|12q13.13	NM_001005354	chr12:53837468-53837527	NM_001005354	Hs.744894
A_24_P392022	-3.8501	-1.9449	3.8501	down	family with sequence similarity 86, member A	FAM86A	FALSE	Homo sapiens family with sequence similarity 86, member A (FAM86A), transcript variant 1, mRNA [NM_201400]	196483	GO:0005737	5135614	chr16	5135555	-	hs|16p13.3	NM_201400	chr16:5135614-5135555	NM_201400	Hs.406461
A_24_P286054	-3.849	-1.94448	3.849	down	zinc finger, FYVE domain containing 16	ZFYVE16	FALSE	Homo sapiens zinc finger, FYVE domain containing 16 (ZFYVE16), transcript variant 2, mRNA [NM_001105251]	9765	GO:0005515|GO:0005547|GO:0030509|GO:0046872|GO:0043231|GO:0005545|GO:0007165|GO:0016050|GO:0005737|GO:0030100|GO:0031901|GO:0008565|GO:0016197|GO:0006622|GO:0005769	79774858	chr5	79774799	+	hs|5q14.1	NM_001105251	chr5:79774799-79774858	NM_001105251	Hs.482660
A_24_P941759	-3.84394	-1.94259	3.84394	down	G2/M-phase specific E3 ubiquitin protein ligase	G2E3	FALSE	Homo sapiens G2/M-phase specific E3 ubiquitin protein ligase (G2E3), mRNA [NM_017769]	55632	GO:0000209|GO:0005737|GO:0004842|GO:0016874|GO:0001824|GO:0005730|GO:0006915|GO:0008270|GO:2001243	31088798	chr14	31088739	+	hs|14q12	NM_017769	chr14:31088739-31088798	NM_017769	Hs.509008
A_33_P3411384	-3.8427	-1.94212	3.8427	down			FALSE
A_33_P3304888	-3.84268	-1.94211	3.84268	down	ubiquitin specific peptidase 6	USP6	FALSE	Homo sapiens ubiquitin specific peptidase 6 (USP6), mRNA [NM_004505]	9098	GO:0005515|GO:0005516|GO:0006511|GO:0016579|GO:0004843|GO:0005886|GO:0032851|GO:0003676|GO:0005764|GO:0004197|GO:0005737|GO:0060627|GO:0055037|GO:0005097|GO:0006464	5074204	chr17	5074145	+	hs|17p13.2	NM_004505	chr17:5074145-5074204	NM_004505	Hs.448851
A_24_P53976	-3.84068	-1.94136	3.84068	down	glutamate-ammonia ligase	GLUL	FALSE	Homo sapiens glutamate-ammonia ligase (GLUL), transcript variant 1, mRNA [NM_002065]	2752	GO:0008283|GO:0007268|GO:0005634|GO:0044281|GO:0005829|GO:0042802|GO:0005739|GO:0034641|GO:0005737|GO:0004351|GO:0004356|GO:0043204|GO:0051260|GO:0032024|GO:0043679|GO:0070062|GO:0050679|GO:0005791|GO:0000287|GO:0030145|GO:0006538|GO:0051968|GO:0008652|GO:0005524|GO:0009749|GO:0043234|GO:0045503|GO:0001504|GO:0016595|GO:0006542	182352796	chr1	182352737	-	hs|1q25.3	NM_002065	chr1:182352796-182352737	NM_002065	Hs.518525
A_33_P3276913	-3.83298	-1.93847	3.83298	down			FALSE	601860685F2 NIH_MGC_76 Homo sapiens cDNA clone IMAGE:4072028 5', mRNA sequence [BG533310]			38471388	chr21	38471329	+	hs|21q22.13	BG533310	chr21:038471329-038471388		Hs.659005
A_23_P401547	-3.83182	-1.93803	3.83182	down	poliovirus receptor-related 3	PVRL3	FALSE	Homo sapiens poliovirus receptor-related 3 (PVRL3), transcript variant 1, mRNA [NM_015480]	25945	GO:0005515|GO:0005886|GO:0034329|GO:0060042|GO:0045216|GO:0042803|GO:0009566|GO:0043296|GO:0016337|GO:0005913|GO:0002089|GO:0045211|GO:0016021|GO:0050839|GO:0007156|GO:0034332	110852799	chr3	110852740	+	hs|3q13.13	NM_015480	chr3:110852740-110852799	NM_015480	Hs.293917
A_33_P3424108	-3.81214	-1.9306	3.81214	down			FALSE				58055998	chr17	58055939	-	hs|17q23.1		chr17:058055998-058055939
A_23_P63379	-3.81181	-1.93048	3.81181	down	carbonic anhydrase XIV	CA14	FALSE	Homo sapiens carbonic anhydrase XIV (CA14), mRNA [NM_012113]	23632	GO:0005886|GO:0015701|GO:0044281|GO:0016021|GO:0004089|GO:0046872	150237428	chr1	150237369	+	hs|1q21.2	NM_012113	chr1:150237369-150237428	NM_012113	Hs.528988
A_23_P158997	-3.80867	-1.92929	3.80867	down		XLOC_014512	FALSE	BROAD Institute lincRNA (XLOC_014512), lincRNA [TCONS_l2_00001912]			247353404	chr1	247353345	-	hs|1q44		chr1:247353404-247353345
A_32_P126609	-3.80844	-1.9292	3.80844	down	structural maintenance of chromosomes 5	SMC5	FALSE	Homo sapiens structural maintenance of chromosomes 5 (SMC5), mRNA [NM_015110]	23137	GO:0005515|GO:0000781|GO:0030054|GO:0030915|GO:0045842|GO:0005730|GO:0005634|GO:0006303|GO:0005524|GO:0007067|GO:0000724|GO:0016605|GO:0000722|GO:0034184|GO:0090398	72968956	chr9	72968897	+	hs|9q21.12	NM_015110	chr9:72968897-72968956	NM_015110	Hs.534189
A_23_P502750	-3.8051	-1.92793	3.8051	down	MDM2 oncogene, E3 ubiquitin protein ligase	MDM2	FALSE	Homo sapiens MDM2 oncogene, E3 ubiquitin protein ligase (MDM2), transcript variant 1, mRNA [NM_002392]	4193	GO:0005515|GO:0071157|GO:0004842|GO:0034504|GO:0070301|GO:0016874|GO:0045202|GO:0071301|GO:0018205|GO:0042220|GO:0042802|GO:0009743|GO:0007173|GO:0042787|GO:0010039|GO:0032026|GO:0046677|GO:0031625|GO:0006977|GO:0071312|GO:0071391|GO:0043278|GO:0000122|GO:0007089|GO:0043234|GO:0045931|GO:0008543|GO:0045087|GO:0008270|GO:0005654|GO:0019899|GO:0045892|GO:0038095|GO:0045472|GO:0008284|GO:0016567|GO:…	69233881	chr12	69233822	+	hs|12q15	NM_002392	chr12:69233822-69233881	NM_002392	Hs.484551
A_33_P3351606	-3.80071	-1.92627	3.80071	down	MIR124-2 host gene (non-protein coding)	MIR124-2HG	FALSE	Homo sapiens MIR124-2 host gene (non-protein coding) (MIR124-2HG), transcript variant 2, long non-coding RNA [NR_034102]	100130155		65290681	chr8	65290622	+	hs|8q12.3	NR_034102	chr8:65290622-65290681	NR_034102	Hs.7023
A_19_P00807880	-3.79588	-1.92444	3.79588	down			FALSE				38408907	chr2	38408848	-	hs|2p22.2		chr2:038408907-038408848
A_33_P3256810	-3.79494	-1.92408	3.79494	down	transmembrane 4 L six family member 4	TM4SF4	FALSE	Homo sapiens transmembrane 4 L six family member 4 (TM4SF4), mRNA [NM_004617]	7104	GO:0016021|GO:0042246	149216647	chr3	149216588	+	hs|3q25.1	NM_004617	chr3:149216588-149216647	NM_004617	Hs.133527
A_23_P42868	-3.79394	-1.9237	3.79394	down	insulin-like growth factor binding protein 1	IGFBP1	FALSE	Homo sapiens insulin-like growth factor binding protein 1 (IGFBP1), mRNA [NM_000596]	3484	GO:0008286|GO:0007165|GO:0030307|GO:0005576|GO:0042246|GO:0006987|GO:0044267|GO:0005615|GO:0030968|GO:0005520	45933025	chr7	45932966	+	hs|7p12.3	NM_000596	chr7:45932966-45933025	NM_000596	Hs.642938
A_24_P398130	-3.79283	-1.92327	3.79283	down	USP6 N-terminal like	USP6NL	FALSE	Homo sapiens USP6 N-terminal like (USP6NL), transcript variant 1, mRNA [NM_014688]	9712	GO:0035526|GO:0005794|GO:0007030|GO:0032851|GO:0016023|GO:0031410|GO:0005097	11502756	chr10	11502697	-	hs|10p14	NM_014688	chr10:11502756-11502697	NM_014688	Hs.498661
A_33_P3211666	-3.7928	-1.92326	3.7928	down	interleukin 18 receptor 1	IL18R1	FALSE	Homo sapiens interleukin 18 receptor 1 (IL18R1), transcript variant 1, mRNA [NM_003855]	8809	GO:0042008|GO:0032729|GO:0042346|GO:0007165|GO:0006955|GO:0045063|GO:0030101|GO:0005886|GO:0004908|GO:0004872|GO:0016021|GO:0035655	102984527	chr2	102984468	+	hs|2q12.1	NM_003855	chr2:102984468-102984527	NM_003855	Hs.469521
A_24_P48204	-3.79191	-1.92293	3.79191	down	secreted and transmembrane 1	SECTM1	FALSE	Homo sapiens secreted and transmembrane 1 (SECTM1), mRNA [NM_003004]	6398	GO:0007165|GO:0006955|GO:0005794|GO:0005886|GO:0007498|GO:0016021|GO:0004871|GO:0043123|GO:0005615|GO:0005125|GO:0070062	80279241	chr17	80279182	-	hs|17q25.3	NM_003004	chr17:80279241-80279182	NM_003004	Hs.558009
A_24_P374516	-3.79161	-1.92281	3.79161	down	thymosin beta 4, X-linked	TMSB4X	FALSE	Homo sapiens thymosin beta 4, X-linked (TMSB4X), mRNA [NM_021109]	7114	GO:0005515|GO:0042989|GO:0030036|GO:0007596|GO:0002576|GO:0030168|GO:0031093|GO:0005576|GO:0003779|GO:0005856	12994453	chrX	12994394	+	hs|Xp22.2	NM_021109	chrX:12994394-12994453	NM_021109	Hs.437277
A_24_P225635	-3.78925	-1.92191	3.78925	down	heterogeneous nuclear ribonucleoprotein L-like	HNRNPLL	FALSE	heterogeneous nuclear ribonucleoprotein L-like [Source:HGNC Symbol;Acc:25127] [ENST00000449105]	92906	GO:0006397|GO:0005515|GO:0000166|GO:0030529|GO:0005634|GO:0003729|GO:0033120	38789997	chr2	38789938	-	hs|2p22.1	XM_005264639	chr2:38789997-38789938	XM_005264639
A_33_P3234025	-3.7806	-1.91862	3.7806	down	kazrin, periplakin interacting protein	KAZN	FALSE	PREDICTED: Homo sapiens kazrin, periplakin interacting protein (KAZN), transcript variant X2, mRNA [XM_005245796]	23254	GO:0030057|GO:0005737|GO:0031424|GO:0005634|GO:0001533	14507087	chr1	14507028	+	hs|1p36.21	XM_005245796	chr1:14507028-14507087	XM_005245796
A_33_P3369530	-3.77638	-1.91701	3.77638	down	membrane associated guanylate kinase, WW and PDZ domain containing 1	MAGI1	FALSE	Homo sapiens membrane associated guanylate kinase, WW and PDZ domain containing 1 (MAGI1), transcript variant 1, mRNA [NM_015520]	9223	GO:0005515|GO:0030054|GO:0005886|GO:0005730|GO:0005634|GO:0042995|GO:0008022|GO:0005524|GO:0005737|GO:0006461|GO:0051393|GO:0005911|GO:0070997|GO:0005923|GO:0007155|GO:0007166	65340007	chr3	65339948	-	hs|3p14.1	NM_015520	chr3:65340007-65339948	NM_015520	Hs.476636
A_23_P395566	-3.77423	-1.91618	3.77423	down	F-box protein 31	FBXO31	FALSE	Homo sapiens F-box protein 31 (FBXO31), transcript variant 1, mRNA [NM_024735]	79791	GO:0008054|GO:0016567|GO:0030332|GO:0031571|GO:0031146|GO:0019005|GO:0006974	87363104	chr16	87363045	-	hs|16q24.2	NM_024735	chr16:87363104-87363045	NM_024735	Hs.567582
A_33_P3280355	-3.77365	-1.91596	3.77365	down			FALSE				16492298	chrX	16492239	-	hs|Xp22.2		chrX:016492298-016492239
A_33_P3251771	-3.77279	-1.91563	3.77279	down	cylindromatosis (turban tumor syndrome)	CYLD	FALSE	Homo sapiens cylindromatosis (turban tumor syndrome) (CYLD), transcript variant 1, mRNA [NM_015247]	1540	GO:0005515|GO:0006511|GO:0005881|GO:2001238|GO:0042347|GO:0048471|GO:0004843|GO:0070423|GO:0005634|GO:0035872|GO:0005829|GO:0002181|GO:0070536|GO:2001242|GO:0016055|GO:0090090|GO:0032480|GO:0070064|GO:0005813|GO:0003735|GO:0070266|GO:0019901|GO:0005730|GO:0030496|GO:0032088|GO:0031234|GO:0070507|GO:0007346|GO:0007049|GO:0045087|GO:0008270	50835792	chr16	50835733	+	hs|16q12.1	NM_015247	chr16:50835733-50835792	NM_015247	Hs.578973
A_24_P66932	-3.76904	-1.9142	3.76904	down	glycine cleavage system protein H (aminomethyl carrier) pseudogene	LOC729080	FALSE	Homo sapiens glycine cleavage system protein H (aminomethyl carrier) pseudogene (LOC729080), non-coding RNA [NR_033244]	729080		141276021	chr5	141275962	-	hs|5q31.3	NR_033244	chr5:141276021-141275962	NR_033244	Hs.730564
A_23_P128574	-3.76443	-1.91243	3.76443	down	ecto-NOX disulfide-thiol exchanger 1	ENOX1	FALSE	Homo sapiens ecto-NOX disulfide-thiol exchanger 1 (ENOX1), transcript variant 1, mRNA [NM_017993]	55068	GO:0005886|GO:0000166|GO:0016491|GO:0048511|GO:0003676|GO:0005615|GO:0055114	43787918	chr13	43787859	-	hs|13q14.11	NM_017993	chr13:43787918-43787859	NM_017993	Hs.128258
A_24_P313109	-3.76165	-1.91137	3.76165	down	ubiquitin-fold modifier 1	UFM1	FALSE	Homo sapiens ubiquitin-fold modifier 1 (UFM1), transcript variant 1, mRNA [NM_016617]	51569	GO:0034976|GO:0005737|GO:0071569|GO:0005634|GO:0070062	38936086	chr13	38936027	+	hs|13q13.3	NM_016617	chr13:38936027-38936086	NM_016617	Hs.643655
A_33_P3403583	-3.76162	-1.91135	3.76162	down			FALSE	olfactory receptor, family 5, subfamily G, member 5 pseudogene [Source:HGNC Symbol;Acc:15289] [ENST00000378368]			56569699	chr11	56569640	-	hs|11q12.1	AB231740	chr11:56569699-56569640		Hs.577126
A_33_P3380992	-3.76079	-1.91104	3.76079	down	aldo-keto reductase family 1, member B15	AKR1B15	FALSE	Homo sapiens aldo-keto reductase family 1, member B15 (AKR1B15), mRNA [NM_001080538]	441282	GO:0016491|GO:0055114	134262527	chr7	134262468	+	hs|7q33	NM_001080538	chr7:134262468-134262527	NM_001080538	Hs.729418
A_24_P267686	-3.75977	-1.91064	3.75977	down			FALSE				19005666	chr22	19005607	-	hs|22q11.21		chr22:019005666-019005607
A_23_P103932	-3.75859	-1.91019	3.75859	down	feline Gardner-Rasheed sarcoma viral oncogene homolog	FGR	FALSE	Homo sapiens feline Gardner-Rasheed sarcoma viral oncogene homolog (FGR), transcript variant 2, mRNA [NM_001042747]	2268	GO:0045859|GO:0005515|GO:0005886|GO:0050830|GO:0008360|GO:0005743|GO:0050715|GO:0015629|GO:0005829|GO:0050764|GO:0005758|GO:0046777|GO:0043552|GO:0005856|GO:0070062|GO:0034987|GO:0030335|GO:0034988|GO:0019901|GO:0014068|GO:0018108|GO:0032587|GO:0009615|GO:0005524|GO:0043306|GO:0002768|GO:0007229|GO:0007596|GO:0045087|GO:0045088|GO:0006468|GO:0001784|GO:0004713|GO:0004715|GO:0038096	27938897	chr1	27938838	-	hs|1p36.11	NM_001042747	chr1:27938897-27938838	NM_001042747	Hs.1422
A_23_P69497	-3.75853	-1.91017	3.75853	down	C-type lectin domain family 3, member B	CLEC3B	FALSE	Homo sapiens C-type lectin domain family 3, member B (CLEC3B), mRNA [NM_003278]	7123	GO:0001652|GO:0071310|GO:0005509|GO:0071560|GO:0005576|GO:0030282|GO:0005615|GO:0031012|GO:0001501|GO:0005737|GO:0001503|GO:0010756|GO:0030246|GO:0008201|GO:0070062|GO:0036143	45077561	chr3	45077502	+	hs|3p21.31	NM_003278	chr3:45077502-45077561	NM_003278	Hs.476092
A_24_P941441	-3.75769	-1.90985	3.75769	down	guanine nucleotide binding protein (G protein), alpha 13	GNA13	FALSE	Homo sapiens guanine nucleotide binding protein (G protein), alpha 13 (GNA13), transcript variant 1, mRNA [NM_006572]	10672	GO:0005515|GO:0005886|GO:0008360|GO:0003924|GO:0006928|GO:0005634|GO:0007266|GO:0031526|GO:0007204|GO:0031702|GO:0046872|GO:0030154|GO:0004871|GO:0070062|GO:0030334|GO:0031584|GO:0042470|GO:0001569|GO:0005834|GO:0030168|GO:0005525|GO:0031683|GO:0001701|GO:0031234|GO:0006184|GO:0007165|GO:0007596|GO:0031752|GO:0007189	63007307	chr17	63007248	-	hs|17q24.1	NM_006572	chr17:63007307-63007248	NM_006572	Hs.515018
A_33_P3272291	-3.75192	-1.90763	3.75192	down	aldo-keto reductase family 1, member C4	AKR1C4	FALSE	Homo sapiens aldo-keto reductase family 1, member C4 (AKR1C4), mRNA [NM_001818]	1109	GO:0044598|GO:0044597|GO:0001758|GO:0007603|GO:0006699|GO:0008209|GO:0009055|GO:0044281|GO:0015125|GO:0001523|GO:0005829|GO:0047743|GO:0004033|GO:0005737|GO:0016655|GO:0071395|GO:0047023|GO:0015721|GO:0008206|GO:0008202|GO:0055114	5246455	chr10	5246396	+	hs|10p15.1	NM_001818	chr10:5246396-5246455	NM_001818	Hs.567245
A_24_P118376	-3.73688	-1.90184	3.73688	down	carcinoembryonic antigen-related cell adhesion molecule 20	CEACAM20	FALSE	Homo sapiens carcinoembryonic antigen-related cell adhesion molecule 20 (CEACAM20), transcript variant 4S, mRNA [NM_001102598]	125931	GO:0016021	45024733	chr19	45024674	-	hs|19q13.31	NM_001102598	chr19:45024733-45024674	NM_001102598	Hs.689632
A_24_P366566	-3.73309	-1.90037	3.73309	down	olfactory receptor, family 5, subfamily H, member 1	OR5H1	FALSE	Homo sapiens olfactory receptor, family 5, subfamily H, member 1 (OR5H1), mRNA [NM_001005338]	26341	GO:0050911|GO:0004984|GO:0007186|GO:0005886|GO:0004930|GO:0016021	97852321	chr3	97852262	+	hs|3q11.2	NM_001005338	chr3:97852262-97852321	NM_001005338	Hs.537383
A_23_P170608	-3.7264	-1.89778	3.7264	down	TSPY-like 2	TSPYL2	FALSE	Homo sapiens TSPY-like 2 (TSPYL2), mRNA [NM_022117]	64061	GO:0045859|GO:0030308|GO:0005813|GO:0006355|GO:0005886|GO:0005730|GO:0006334|GO:0005634|GO:0009966|GO:0045786|GO:0006351|GO:0030968|GO:0005737|GO:0007049|GO:0000182|GO:0005654|GO:0008156|GO:0006987|GO:0044267|GO:0016568	53115423	chrX	53115364	+	hs|Xp11.22	NM_022117	chrX:53115364-53115423	NM_022117	Hs.136164
A_24_P350008	-3.72412	-1.8969	3.72412	down			FALSE				105460112	chr7	105460053	+	hs|7q22.3		chr7:105460053-105460112
A_33_P3322283	-3.72398	-1.89684	3.72398	down	5-azacytidine induced 2	AZI2	FALSE	Homo sapiens 5-azacytidine induced 2 (AZI2), transcript variant 4, mRNA [NM_001271650]	64343	GO:0005515|GO:0005737|GO:0007249	28364145	chr3	28364086	-	hs|3p24.1	NM_001271650	chr3:28364145-28364086	NM_001271650	Hs.706676
A_23_P309739	-3.71774	-1.89442	3.71774	down	estrogen receptor 1	ESR1	FALSE	Homo sapiens estrogen receptor 1 (ESR1), transcript variant 1, mRNA [NM_000125]	2099	GO:0005515|GO:0010467|GO:0043627|GO:0006367|GO:0003700|GO:0008013|GO:0060750|GO:0003707|GO:0042802|GO:0002064|GO:0005496|GO:0032355|GO:0043124|GO:0005794|GO:0000978|GO:0060687|GO:0001547|GO:0048386|GO:0051000|GO:0008270|GO:0005654|GO:0019899|GO:0008134|GO:0060065|GO:0005886|GO:0060068|GO:0007200|GO:0030284|GO:0005634|GO:0038052|GO:0048146|GO:0007204|GO:0043433|GO:0045429|GO:0034056|GO:0051091|GO:…	152423967	chr6	152423908	+	hs|6q25.1	NM_000125	chr6:152423908-152423967	NM_000125	Hs.208124
A_33_P3502037	-3.71229	-1.89231	3.71229	down	cysteine and histidine-rich domain (CHORD) containing 1	CHORDC1	FALSE	Homo sapiens cysteine and histidine-rich domain (CHORD) containing 1 (CHORDC1), transcript variant 1, mRNA [NM_012124]	26973	GO:0005515|GO:0061077|GO:0051879|GO:0006950|GO:0008270|GO:2000299|GO:0010824|GO:0005575|GO:1900034	89933613	chr11	89933582	-	hs|11q14.3	NM_012124	chr11:89933613-89933582	NM_012124	Hs.22857
A_33_P3230259	-3.7097	-1.8913	3.7097	down	non-SMC condensin I complex, subunit H	NCAPH	FALSE	Homo sapiens non-SMC condensin I complex, subunit H (NCAPH), transcript variant 1, mRNA [NM_015341]	23397	GO:0005515|GO:0000796|GO:0007076|GO:0005737|GO:0015630|GO:0005634|GO:0000278|GO:0005829	97041219	chr2	97041160	+	hs|2q11.2	NM_015341	chr2:97041160-97041219	NM_015341	Hs.308045
A_19_P00326178	-3.70933	-1.89116	3.70933	down	polyribonucleotide nucleotidyltransferase 1	PNPT1	FALSE	Homo sapiens polyribonucleotide nucleotidyltransferase 1 (PNPT1), mRNA [NM_033109]	87178	GO:0097222|GO:0005515|GO:0000962|GO:0000965|GO:0035458|GO:0000964|GO:0043457|GO:0035928|GO:0035927|GO:0005739|GO:0070207|GO:0005758|GO:0008266|GO:0005737|GO:0051260|GO:2000772|GO:0045926|GO:0000957|GO:0043631|GO:0000958|GO:0006402|GO:0006401|GO:0071850|GO:0071042|GO:0004654|GO:0034046|GO:0035198|GO:2000627|GO:0070584|GO:0000175|GO:0016020|GO:0045025|GO:0034599|GO:0061014	55861289	chr2	55861230	-	hs|2p16.1	NM_033109	chr2:55861289-55861230	NM_033109	Hs.388733
A_33_P3379004	-3.70353	-1.8889	3.70353	down			FALSE	Homo sapiens cDNA FLJ27213 fis, clone SYN03652. [AK130723]			99205558	chr13	99205499	-	hs|13q32.2	AK130723	chr13:99205558-99205499
A_19_P00809262	-3.70314	-1.88875	3.70314	down			FALSE	BX116072 Soares_pregnant_uterus_NbHPU Homo sapiens cDNA clone IMAGp998A101203, mRNA sequence [BX116072]			121092898	chr8	121092839	+	hs|8q24.12	BX116072	chr8:121092839-121092898		Hs.687794
A_23_P253692	-3.7002	-1.8876	3.7002	down	G protein-coupled receptor 64	GPR64	FALSE	Homo sapiens G protein-coupled receptor 64 (GPR64), transcript variant 1, mRNA [NM_001079858]	10149	GO:0016324|GO:0007186|GO:0007218|GO:0005887|GO:0004930|GO:0016021|GO:0007283|GO:0070062	19007638	chrX	19007579	-	hs|Xp22.13	NM_001079858	chrX:19007638-19007579	NM_001079858	Hs.146978
A_23_P303810	-3.69386	-1.88513	3.69386	down	beta-gamma crystallin domain containing 3	CRYBG3	FALSE	Homo sapiens beta-gamma crystallin domain containing 3 (CRYBG3), mRNA [NM_153605]	131544		97663769	chr3	97663710	+	hs|3q11.2	NM_153605	chr3:97663710-97663769	NM_153605	Hs.733378
A_33_P3250348	-3.69082	-1.88394	3.69082	down	protocadherin 18	PCDH18	FALSE	Homo sapiens protocadherin 18 (PCDH18), mRNA [NM_019035]	54510	GO:0005886|GO:0007420|GO:0005509|GO:0016021|GO:0007156	138440160	chr4	138440101	-	hs|4q28.3	NM_019035	chr4:138440160-138440101	NM_019035	Hs.591691
A_33_P3283350	-3.69019	-1.88369	3.69019	down			FALSE				3753844	chrX	3753785	+	hs|Xp22.33		chrX:003753785-003753844
A_23_P45726	-3.68968	-1.8835	3.68968	down	heterogeneous nuclear ribonucleoprotein R	HNRNPR	FALSE	Homo sapiens heterogeneous nuclear ribonucleoprotein R (HNRNPR), transcript variant 2, mRNA [NM_005826]	10236	GO:0005515|GO:0006397|GO:0008380|GO:0010467|GO:0003723|GO:0005730|GO:0005634|GO:0071013|GO:0005737|GO:0000166|GO:0000398|GO:0030529|GO:0005654|GO:0005681	23636602	chr1	23636543	-	hs|1p36.12	NM_005826	chr1:23636602-23636543	NM_005826	Hs.373763
A_33_P3330952	-3.68961	-1.88347	3.68961	down	ATPase, aminophospholipid transporter (APLT), class I, type 8A, member 1	ATP8A1	FALSE	Homo sapiens ATPase, aminophospholipid transporter (APLT), class I, type 8A, member 1 (ATP8A1), transcript variant 1, mRNA [NM_006095]	10396	GO:0005515|GO:0000287|GO:0005794|GO:0005886|GO:0005783|GO:0055085|GO:0005524|GO:0045332|GO:0019829|GO:0034220|GO:0042584|GO:0004012|GO:0008152|GO:0016021|GO:0006812	42410508	chr4	42410449	-	hs|4p13	NM_006095	chr4:42410508-42410449	NM_006095	Hs.435052
A_33_P3364520	-3.6815	-1.8803	3.6815	down	keratin associated protein 6-1	KRTAP6-1	FALSE	Homo sapiens keratin associated protein 6-1 (KRTAP6-1), mRNA [NM_181602]	337966	GO:0005882|GO:0005829	31986202	chr21	31986143	-	hs|21q22.11	NM_181602	chr21:31986202-31986143	NM_181602	Hs.553689
A_24_P219053	-3.67317	-1.87703	3.67317	down	GPALPP motifs containing 1	GPALPP1	FALSE	GPALPP motifs containing 1 [Source:HGNC Symbol;Acc:20298] [ENST00000497558]	55425		45605890	chr13	45605831	+	hs|13q14.12	AB051491	chr13:45605831-45605890		Hs.744143
A_24_P282343	-3.66936	-1.87553	3.66936	down	cyclin-dependent kinase-like 5	CDKL5	FALSE	Homo sapiens cyclin-dependent kinase-like 5 (CDKL5), transcript variant I, mRNA [NM_003159]	6792	GO:0045773|GO:0005730|GO:0005634|GO:0032587|GO:0032839|GO:0044294|GO:0032855|GO:0005524|GO:0048365|GO:0005737|GO:0007049|GO:0046777|GO:0004672|GO:0004674|GO:0016301|GO:0050775|GO:0050773|GO:0006468|GO:0001764|GO:0004693	18638059	chrX	18638000	+	hs|Xp22.13	NM_003159	chrX:18638000-18638059	NM_003159	Hs.659851
A_33_P3246598	-3.66879	-1.8753	3.66879	down	nuclear GTPase, germinal center associated	NUGGC	FALSE	Homo sapiens nuclear GTPase, germinal center associated (NUGGC), mRNA [NM_001010906]	389643	GO:0006184|GO:0003924|GO:0005634|GO:0016446|GO:0005525|GO:0006974	27880017	chr8	27879958	-	hs|8p21.1	NM_001010906	chr8:27880017-27879958	NM_001010906	Hs.370129
A_19_P00327180	-3.66844	-1.87517	3.66844	down			FALSE				27435295	chr8	27435236	+	hs|8p21.1		chr8:027435236-027435295
A_19_P00319714	-3.66611	-1.87425	3.66611	down	deleted in lymphocytic leukemia 1 (non-protein coding)	DLEU1	FALSE	Homo sapiens deleted in lymphocytic leukemia 1 (non-protein coding) (DLEU1), transcript variant 1, long non-coding RNA [NR_109973]	10301		50681351	chr13	50681292	+	hs|13q14.2	NR_109973	chr13:50681292-50681351	NR_109973	Hs.591229
A_33_P3340666	-3.66352	-1.87323	3.66352	down	keratin associated protein 19-5	KRTAP19-5	FALSE	Homo sapiens keratin associated protein 19-5 (KRTAP19-5), mRNA [NM_181611]	337972	GO:0005882	31874408	chr21	31874349	-	hs|21q22.11	NM_181611	chr21:31874408-31874349	NM_181611	Hs.553694
A_33_P3369146	-3.66062	-1.87209	3.66062	down	ATPase, Ca++ transporting, plasma membrane 3	ATP2B3	FALSE	Homo sapiens ATPase, Ca++ transporting, plasma membrane 3 (ATP2B3), transcript variant 2, mRNA [NM_001001344]	492	GO:0005516|GO:0008219|GO:0005794|GO:0005886|GO:0005524|GO:0055085|GO:0046872|GO:0005388|GO:0034220|GO:0007596|GO:0008152|GO:0070588|GO:0006810|GO:0016021	152827682	chrX	152827623	+	hs|Xq28	NM_001001344	chrX:152827623-152827682	NM_001001344	Hs.533956
A_33_P3800664	-3.65683	-1.87059	3.65683	down			FALSE	Homo sapiens cDNA FLJ33330 fis, clone BRACE2000441. [AK090649]			1345871	chr1	1345812	+	hs|1p36.33	AK090649	chr1:1345812-1345871		Hs.606892
A_23_P90925	-3.65673	-1.87055	3.65673	down	interleukin 36, beta	IL36B	FALSE	Homo sapiens interleukin 36, beta (IL36B), transcript variant 2, mRNA [NM_173178]	27177	GO:0032755|GO:0006955|GO:0005149|GO:0006954|GO:0005576|GO:0005615|GO:0005125|GO:0045582	113786581	chr2	113786522	-	hs|2q13	NM_173178	chr2:113786581-113786522	NM_173178	Hs.278909
A_23_P152791	-3.63526	-1.86206	3.63526	down	solute carrier family 16, member 6	SLC16A6	FALSE	Homo sapiens solute carrier family 16, member 6 (SLC16A6), transcript variant 2, mRNA [NM_004694]	9120	GO:0015718|GO:0016020|GO:0005887|GO:0008028|GO:0055085|GO:0015293	66264963	chr17	66264904	-	hs|17q24.2	NM_004694	chr17:66264963-66264904	NM_004694	Hs.42645
A_23_P111583	-3.63194	-1.86074	3.63194	down	CD36 molecule (thrombospondin receptor)	CD36	FALSE	Homo sapiens CD36 molecule (thrombospondin receptor) (CD36), transcript variant 2, mRNA [NM_001001547]	948	GO:0032755|GO:0002474|GO:0035634|GO:0050830|GO:0019915|GO:0050731|GO:0030301|GO:0042992|GO:0005615|GO:0060100|GO:0005041|GO:0015911|GO:0042953|GO:0002755|GO:0044130|GO:0043123|GO:0044255|GO:0005794|GO:0038124|GO:0009986|GO:0032760|GO:0038123|GO:0010744|GO:0034134|GO:0030169|GO:0043277|GO:0030168|GO:0000122|GO:0002224|GO:0006898|GO:0055096|GO:0005887|GO:0045087|GO:0045121|GO:0009897|GO:0001954|GO:…	80303343	chr7	80302711	+	hs|7q21.11	NM_001001547	chr7:80302711-80303343	NM_001001547	Hs.120949
A_32_P396186	-3.63095	-1.86035	3.63095	down	tripartite motif containing 66	TRIM66	FALSE	Homo sapiens tripartite motif containing 66 (TRIM66), mRNA [NM_014818]	9866	GO:0016235|GO:0005730|GO:0008270|GO:0005634	8633658	chr11	8633599	-	hs|11p15.4	NM_014818	chr11:8633658-8633599	NM_014818	Hs.130836
A_33_P3413541	-3.62746	-1.85896	3.62746	down	ring finger protein 138, E3 ubiquitin protein ligase pseudogene 1	RNF138P1	FALSE	Homo sapiens ring finger protein 138, E3 ubiquitin protein ligase pseudogene 1 (RNF138P1), non-coding RNA [NR_001575]	379013		54824933	chr5	54824874	-	hs|5q11.2	NR_001575	chr5:54824933-54824874	NR_001575	Hs.745164
A_32_P60065	-3.62625	-1.85848	3.62625	down	coagulation factor II (thrombin) receptor-like 2	F2RL2	FALSE	Homo sapiens coagulation factor II (thrombin) receptor-like 2 (F2RL2), transcript variant 1, mRNA [NM_004101]	2151	GO:0005515|GO:0016324|GO:0005886|GO:0070493|GO:0015057|GO:0007596|GO:0005887|GO:0004435|GO:0008152|GO:0009611|GO:0030168|GO:0005576	75911558	chr5	75911499	-	hs|5q13.3	NM_004101	chr5:75911558-75911499	NM_004101	Hs.42502
A_19_P00320859	-3.62333	-1.85732	3.62333	down	myosin XVB pseudogene	MYO15B	FALSE	myosin XVB pseudogene [Source:HGNC Symbol;Acc:14083] [ENST00000581612]	80022		73587619	chr17	73587560	+	hs|17q25.1		chr17:73587560-73587619
A_33_P3235053	-3.62005	-1.85601	3.62005	down	tripartite motif containing 47	TRIM47	FALSE	Homo sapiens tripartite motif containing 47 (TRIM47), mRNA [NM_033452]	91107	GO:0005737|GO:0008270|GO:0005634	73870306	chr17	73870247	-	hs|17q25.1	NM_033452	chr17:73870306-73870247	NM_033452	Hs.293660
A_23_P14564	-3.61978	-1.8559	3.61978	down	G protein-coupled receptor 65	GPR65	FALSE	Homo sapiens G protein-coupled receptor 65 (GPR65), mRNA [NM_003608]	8477	GO:0006955|GO:0031532|GO:0007186|GO:0005886|GO:0005887|GO:0004930|GO:0051496|GO:0030819|GO:0010447|GO:0006915|GO:0007275|GO:0032862	88478084	chr14	88478025	+	hs|14q31.3	NM_003608	chr14:88478025-88478084	NM_003608	Hs.443243
A_23_P77437	-3.61552	-1.8542	3.61552	down	protein arginine methyltransferase 7	PRMT7	FALSE	Homo sapiens protein arginine methyltransferase 7 (PRMT7), transcript variant 1, mRNA [NM_019023]	54496	GO:0019918|GO:0019919|GO:0005886|GO:0005634|GO:0008469|GO:0030154|GO:0005829|GO:0042393|GO:0043046|GO:0006355|GO:0016571|GO:0005730|GO:0034969|GO:0035241|GO:0043393|GO:0018216|GO:0008757|GO:0016277|GO:0000387|GO:0006351|GO:0035243|GO:0035242|GO:0044020|GO:0043985|GO:0006349|GO:0043021	68382298	chr16	68381576	+	hs|16q22.1	NM_019023	chr16:68381576-68382298	NM_019023	Hs.653193
A_19_P00322927	-3.61143	-1.85257	3.61143	down			FALSE				54307206	chr2	54307147	-	hs|2p16.2		chr2:054307206-054307147
A_24_P76078	-3.60437	-1.84975	3.60437	down			FALSE				27348534	chr17	27348475	-	hs|17q11.2		chr17:027348534-027348475
A_33_P3410935	-3.60074	-1.84829	3.60074	down	chromosome 17 open reading frame 89	C17orf89	FALSE	Homo sapiens chromosome 17 open reading frame 89 (C17orf89), mRNA [NM_001086521]	284184	GO:0005739	79215067	chr17	79215007	+	hs|17q25.3	NM_001086521	chr17:79215007-79215067	NM_001086521	Hs.356545
A_33_P3290296	-3.60072	-1.84828	3.60072	down	BBSome interacting protein 1	BBIP1	FALSE	BBSome interacting protein 1 [Source:HGNC Symbol;Acc:28093] [ENST00000605265]	92482	GO:0005515|GO:0042384|GO:0005929|GO:0034464|GO:0005737|GO:0015031	112663496	chr10	112663437	-	hs|10q25.2	AK125829	chr10:112663496-112663437		Hs.232543
A_23_P118643	-3.59813	-1.84725	3.59813	down	eukaryotic translation initiation factor 4E	EIF4E	FALSE	Homo sapiens eukaryotic translation initiation factor 4E (EIF4E), transcript variant 1, mRNA [NM_001968]	1977	GO:0005515|GO:0000339|GO:0008286|GO:0010467|GO:0016281|GO:0010494|GO:0030324|GO:0019221|GO:0003743|GO:0006412|GO:0006413|GO:0005829|GO:0016442|GO:0005737|GO:0000082|GO:0006406|GO:0000932|GO:0016032|GO:0000289|GO:0070062|GO:0000288|GO:0031370|GO:0016070|GO:0016071|GO:0006417|GO:0033391|GO:0045931|GO:0044267|GO:0005845	99801580	chr4	99801521	-	hs|4q23	NM_001968	chr4:99801580-99801521	NM_001968	Hs.249718
A_33_P3235987	-3.5904	-1.84414	3.5904	down	protein (peptidylprolyl cis/trans isomerase) NIMA-interacting, 4 (parvulin)	PIN4	FALSE	Homo sapiens protein (peptidylprolyl cis/trans isomerase) NIMA-interacting, 4 (parvulin) (PIN4), transcript variant 1, mRNA [NM_006223]	5303	GO:0000413|GO:0006364|GO:0003755|GO:0005730|GO:0005819|GO:0005634|GO:0003677|GO:0005737|GO:0003690|GO:0006457|GO:0005759|GO:0003681|GO:0030684|GO:0070062	71416754	chrX	71416695	+	hs|Xq13.1	NM_006223	chrX:71416695-71416754	NM_006223	Hs.655623
A_24_P101101	-3.58869	-1.84346	3.58869	down			FALSE				58804791	chr17	58804732	-	hs|17q23.2		chr17:058804791-058804732
A_24_P392060	-3.58744	-1.84296	3.58744	down	SUMO-interacting motifs containing 1	SIMC1	FALSE	Homo sapiens SUMO-interacting motifs containing 1 (SIMC1), mRNA [NM_198567]	375484	GO:0032184	175772937	chr5	175772878	+	hs|5q35.2	NM_198567	chr5:175772878-175772937	NM_198567	Hs.719847
A_24_P411815	-3.58482	-1.8419	3.58482	down	M-phase specific PLK1 interacting protein	MPLKIP	FALSE	Homo sapiens M-phase specific PLK1 interacting protein (MPLKIP), mRNA [NM_138701]	136647	GO:0005515|GO:0007067|GO:0005813|GO:0005737|GO:0030496|GO:0005634	40172832	chr7	40172773	-	hs|7p14.1	NM_138701	chr7:40172832-40172773	NM_138701	Hs.654989
A_23_P112846	-3.58215	-1.84082	3.58215	down	methylenetetrahydrofolate dehydrogenase (NADP+ dependent) 2-like	MTHFD2L	FALSE	Homo sapiens methylenetetrahydrofolate dehydrogenase (NADP+ dependent) 2-like (MTHFD2L), mRNA [NM_001144978]	441024	GO:0005743|GO:0009086|GO:0004329|GO:0004477|GO:0005829|GO:0035999|GO:0005739|GO:0004488|GO:0004487|GO:0009396|GO:0006730|GO:0000105|GO:0055114|GO:0006164	75168231	chr4	75168172	+	hs|4q13.3	NM_001144978	chr4:75168172-75168231	NM_001144978	Hs.740700
A_33_P3263157	-3.57804	-1.83917	3.57804	down			FALSE				42153207	chr7	42153148	+	hs|7p14.1		chr7:042153148-042153207
A_23_P435657	-3.57798	-1.83915	3.57798	down	Alstrom syndrome 1 pseudogene	ALMS1P	FALSE	Homo sapiens Alstrom syndrome 1 pseudogene (ALMS1P), non-coding RNA [NR_003683]	200420	GO:0016197|GO:0051492	73899998	chr2	73899939	+	hs|2p13.1	NR_003683	chr2:73899939-73899998	NR_003683	Hs.745426
A_23_P312874	-3.57314	-1.83719	3.57314	down	spermatogenesis associated, serine-rich 1	SPATS1	FALSE	Homo sapiens spermatogenesis associated, serine-rich 1 (SPATS1), mRNA [NM_145026]	221409		44337808	chr6	44336198	+	hs|6p21.1	NM_145026	chr6:44336198-44337808	NM_145026	Hs.135283
A_33_P3240229	-3.57245	-1.83691	3.57245	down	CREB binding protein	CREBBP	FALSE	Homo sapiens CREB binding protein (CREBBP), transcript variant 1, mRNA [NM_004380]	1387	GO:0005515|GO:0000987|GO:0001191|GO:0010467|GO:0000790|GO:0003700|GO:0006367|GO:0006325|GO:0018076|GO:0007219|GO:0000123|GO:0044255|GO:0001102|GO:0001105|GO:0003713|GO:0000122|GO:0045087|GO:0005654|GO:0008270|GO:0016407|GO:0048511|GO:0045893|GO:0042733|GO:0008134|GO:0061418|GO:0005634|GO:0044281|GO:0002039|GO:0005737|GO:0045944|GO:0001085|GO:0016032|GO:0032481|GO:0004871|GO:0030718|GO:0004402|GO:…	3775171	chr16	3775112	-	hs|16p13.3	NM_004380	chr16:3775171-3775112	NM_004380	Hs.459759
A_23_P368909	-3.56989	-1.83588	3.56989	down	long intergenic non-protein coding RNA 346	LINC00346	FALSE	Homo sapiens long intergenic non-protein coding RNA 346 (LINC00346), long non-coding RNA [NR_027701]	283487		111521859	chr13	111521800	-	hs|13q34	NR_027701	chr13:111521859-111521800	NR_027701	Hs.245390
A_23_P307544	-3.56461	-1.83375	3.56461	down	plexin A2	PLXNA2	FALSE	Homo sapiens plexin A2 (PLXNA2), mRNA [NM_025179]	5362	GO:0005515|GO:0030334|GO:0021935|GO:0005886|GO:0001756|GO:0060037|GO:0002116|GO:0005622|GO:0051642|GO:0017154|GO:0005887|GO:0007411|GO:0071526|GO:0021915|GO:0060174	208196333	chr1	208196274	-	hs|1q32.2	NM_025179	chr1:208196333-208196274	NM_025179	Hs.497626
A_24_P287189	-3.56395	-1.83348	3.56395	down	toll interacting protein	TOLLIP	FALSE	Homo sapiens toll interacting protein (TOLLIP), mRNA [NM_019009]	54472	GO:0005515|GO:0048471|GO:0007267|GO:0005150|GO:0005829|GO:0035556|GO:0045323|GO:0005737|GO:0006954|GO:0045092|GO:0030855|GO:0033235|GO:0004871|GO:0019900|GO:0031625|GO:0031624|GO:0070062|GO:0032183|GO:0035325|GO:0016604|GO:0016310|GO:0007165|GO:0045321|GO:0045087|GO:0036010	1296280	chr11	1296221	-	hs|11p15.5	NM_019009	chr11:1296280-1296221	NM_019009	Hs.368527
A_33_P3344292	-3.56337	-1.83324	3.56337	down	sterile alpha motif domain containing 4A	SAMD4A	FALSE	sterile alpha motif domain containing 4A [Source:HGNC Symbol;Acc:23023] [ENST00000554335]	23034	GO:0017148|GO:0005737|GO:0030054|GO:0045202|GO:0045727|GO:0030371|GO:0030425	55033913	chr14	55033854	+	hs|14q22.2		chr14:55033854-55033913
A_19_P00326765	-3.56167	-1.83256	3.56167	down			FALSE				141851818	chr5	141851759	-	hs|5q31.3		chr5:141851818-141851759
A_23_P34915	-3.55675	-1.83056	3.55675	down	activating transcription factor 3	ATF3	FALSE	Homo sapiens activating transcription factor 3 (ATF3), transcript variant 4, mRNA [NM_001040619]	467	GO:0005515|GO:0008284|GO:0000977|GO:0003700|GO:0003714|GO:0005730|GO:0006094|GO:0005634|GO:0035914|GO:0006351|GO:0042802|GO:0030968|GO:0045944|GO:0005654|GO:0006987|GO:0045892|GO:0044267	212793915	chr1	212793856	+	hs|1q32.3	NM_001040619	chr1:212793856-212793915	NM_001040619	Hs.460
A_19_P00322828	-3.54488	-1.82574	3.54488	down	myocardial infarction associated transcript (non-protein coding)	MIAT	FALSE	Homo sapiens myocardial infarction associated transcript (non-protein coding) (MIAT), transcript variant 1, long non-coding RNA [NR_003491]	440823		27064198	chr22	27064139	+	hs|22q12.1	NR_003491	chr22:27064139-27064198	NR_003491	Hs.517502
A_33_P3212109	-3.53468	-1.82158	3.53468	down	doublecortin domain containing 2	DCDC2	FALSE	Homo sapiens doublecortin domain containing 2 (DCDC2), transcript variant 1, mRNA [NM_016356]	51473	GO:0035556|GO:0048813|GO:0006968|GO:0001764	24172239	chr6	24172180	-	hs|6p22.3	NM_016356	chr6:24172239-24172180	NM_016356	Hs.61345
A_23_P10873	-3.532	-1.82049	3.532	down	toll-like receptor 1	TLR1	FALSE	Homo sapiens toll-like receptor 1 (TLR1), mRNA [NM_003263]	7096	GO:0045410|GO:0034130|GO:0046982|GO:0005886|GO:0042535|GO:0007165|GO:0006955|GO:0006954|GO:0016020|GO:0042116|GO:0005887|GO:0045087|GO:0042495|GO:0002755|GO:0035354|GO:0030670|GO:0050707|GO:0004872|GO:0071727|GO:0004888	38798072	chr4	38798013	-	hs|4p14	NM_003263	chr4:38798072-38798013	NM_003263	Hs.654532
A_24_P400324	-3.52964	-1.81952	3.52964	down	thrombospondin, type I, domain containing 7A	THSD7A	FALSE	Homo sapiens thrombospondin, type I, domain containing 7A (THSD7A), mRNA [NM_015204]	221981	GO:0005886|GO:0016021|GO:0001525|GO:0030154|GO:0070062	11414524	chr7	11414465	-	hs|7p21.3	NM_015204	chr7:11414524-11414465	NM_015204	Hs.120855
A_24_P930926	-3.5261	-1.81807	3.5261	down	BCL2-associated athanogene 4	BAG4	FALSE	Homo sapiens BCL2-associated athanogene 4 (BAG4), transcript variant 1, mRNA [NM_004874]	9530	GO:0051897|GO:0043066|GO:0005886|GO:2001145|GO:0051087|GO:0005634|GO:0072659|GO:0051291|GO:0005829|GO:0045785|GO:0035556|GO:0033138|GO:0010763|GO:0030838|GO:0071364|GO:0006457|GO:0090367|GO:0071356|GO:0051496|GO:0097178|GO:0005057	38070624	chr8	38070565	+	hs|8p11.23	NM_004874	chr8:38070565-38070624	NM_004874	Hs.194726
A_23_P107587	-3.52318	-1.81688	3.52318	down	Niemann-Pick disease, type C1	NPC1	FALSE	Homo sapiens Niemann-Pick disease, type C1 (NPC1), mRNA [NM_000271]	4864	GO:0005515|GO:0031579|GO:0015248|GO:0048471|GO:0005783|GO:0016242|GO:0005635|GO:0030301|GO:0005765|GO:0005764|GO:0015485|GO:0060548|GO:0007628|GO:0004872|GO:0008206|GO:0070062|GO:0008203|GO:0042632|GO:0033344|GO:0005794|GO:0090150|GO:0042493|GO:0006914|GO:0005576|GO:0006897|GO:0071404|GO:0007165|GO:0005887|GO:0071383|GO:0031902|GO:0008158|GO:0045121|GO:0006486|GO:0007041|GO:0016021|GO:0046686|GO:…	21113347	chr18	21112218	-	hs|18q11.2	NM_000271	chr18:21113347-21112218	NM_000271	Hs.715623
A_23_P92154	-3.5207	-1.81586	3.5207	down	methyl-CpG binding domain protein 4	MBD4	FALSE	Homo sapiens methyl-CpG binding domain protein 4 (MBD4), transcript variant 1, mRNA [NM_003925]	8930	GO:0009314|GO:0005515|GO:0007095|GO:0008630|GO:0004520|GO:0005730|GO:0005634|GO:0005737|GO:0006281|GO:0003696|GO:0006284|GO:0045008|GO:0006285|GO:0005654|GO:0008263|GO:0000737|GO:0000785	129150389	chr3	129150330	-	hs|3q21.3	NM_003925	chr3:129150389-129150330	NM_003925	Hs.35947
A_19_P00315705	-3.50423	-1.8091	3.50423	down	uncharacterized LOC101927354	LOC101927354	FALSE	Homo sapiens uncharacterized LOC101927354 (LOC101927354), long non-coding RNA [NR_108073]	101927354		7306989	chr7	7306930	+	hs|7p21.3	NR_108073	chr7:7306930-7306989	NR_108073
A_33_P3372526	-3.49907	-1.80697	3.49907	down	malate dehydrogenase 1B, NAD (soluble)	MDH1B	FALSE	Homo sapiens malate dehydrogenase 1B, NAD (soluble) (MDH1B), transcript variant 3, non-coding RNA [NR_104261]	130752	GO:0006099|GO:0005975|GO:0016615|GO:0006108|GO:0016616	207606083	chr2	207606024	-	hs|2q33.3	NR_104261	chr2:207606083-207606024	NR_104261	Hs.147816
A_24_P264909	-3.49713	-1.80617	3.49713	down	Nedd4 family interacting protein 2	NDFIP2	FALSE	Homo sapiens Nedd4 family interacting protein 2 (NDFIP2), transcript variant 1, mRNA [NM_019080]	54602	GO:0005515|GO:0048471|GO:0005794|GO:0005783|GO:0050699|GO:0032410|GO:0032585|GO:0051224|GO:0043231|GO:0005739|GO:0007165|GO:0005737|GO:0000139|GO:0010629|GO:0031398|GO:0004871|GO:0016021|GO:0043123	80127919	chr13	80127860	+	hs|13q31.1	NM_019080	chr13:80127860-80127919	NM_019080	Hs.525093
A_24_P122682	-3.49571	-1.80559	3.49571	down	RAB4A, member RAS oncogene family	RAB4A	FALSE	Homo sapiens RAB4A, member RAS oncogene family (RAB4A), transcript variant 1, mRNA [NM_004578]	5867	GO:0005515|GO:0048471|GO:0007264|GO:0003924|GO:0005525|GO:0015031|GO:0031982|GO:0006184|GO:0016020|GO:0019882|GO:0030100|GO:0008565|GO:0061024|GO:0019003|GO:0070062|GO:0005768	229438614	chr1	229434766	+	hs|1q42.13	NM_004578	chr1:229434766-229438614	NM_004578	Hs.296169
A_23_P27400	-3.49518	-1.80537	3.49518	down	hyaluronan synthase 1	HAS1	FALSE	Homo sapiens hyaluronan synthase 1 (HAS1), mRNA [NM_001523]	3036	GO:0005886|GO:0005975|GO:0044281|GO:0006024|GO:0045226|GO:0085029|GO:0036120|GO:0010764|GO:0005887|GO:0030213|GO:0030212|GO:0050501|GO:0007155|GO:0030203	52220222	chr19	52219584	-	hs|19q13.41	NM_001523	chr19:52220222-52219584	NM_001523	Hs.57697
A_33_P3210443	-3.49467	-1.80516	3.49467	down	long intergenic non-protein coding RNA 637	LINC00637	FALSE	Homo sapiens long intergenic non-protein coding RNA 637 (LINC00637), long non-coding RNA [NR_038436]	145216		104322840	chr14	104322781	+	hs|14q32.33	NR_038436	chr14:104322781-104322840	NR_038436	Hs.578091
A_23_P37359	-3.49299	-1.80446	3.49299	down	cell death-inducing DFFA-like effector b	CIDEB	FALSE	Homo sapiens cell death-inducing DFFA-like effector b (CIDEB), mRNA [NM_014430]	27141	GO:0005811|GO:0005515|GO:0008630|GO:0097194|GO:0006915|GO:0042981|GO:0042802|GO:0005829	24774705	chr14	24774646	-	hs|14q12	NM_014430	chr14:24774705-24774646	NM_014430	Hs.642693
A_23_P17354	-3.49196	-1.80404	3.49196	down	ganglioside induced differentiation associated protein 1-like 1	GDAP1L1	FALSE	Homo sapiens ganglioside induced differentiation associated protein 1-like 1 (GDAP1L1), transcript variant 2, mRNA [NM_024034]	78997		42907784	chr20	42907725	+	hs|20q13.12	NM_024034	chr20:42907725-42907784	NM_024034	Hs.517059
A_24_P77676	-3.48856	-1.80263	3.48856	down	heat shock 70kDa protein 9 (mortalin)	HSPA9	FALSE	Homo sapiens heat shock 70kDa protein 9 (mortalin) (HSPA9), mRNA [NM_004134]	3313	GO:0005515|GO:0042645|GO:0043066|GO:0006626|GO:0005730|GO:0005524|GO:0005739|GO:0005737|GO:0006457|GO:0006611|GO:0051082|GO:0019899|GO:0044267|GO:0070062	137891563	chr5	137891504	-	hs|5q31.2	NM_004134	chr5:137891563-137891504	NM_004134	Hs.184233
A_33_P3366053	-3.48664	-1.80184	3.48664	down	ADP-ribosylarginine hydrolase	ADPRH	FALSE	Homo sapiens ADP-ribosylarginine hydrolase (ADPRH), transcript variant 1, mRNA [NM_001125]	141	GO:0003875|GO:0000287|GO:0051725|GO:0006464	119308787	chr3	119308728	+	hs|3q13.33	NM_001125	chr3:119308728-119308787	NM_001125	Hs.99884
A_23_P92520	-3.48237	-1.80007	3.48237	down	acidic (leucine-rich) nuclear phosphoprotein 32 family, member C	ANP32C	FALSE	Homo sapiens acidic (leucine-rich) nuclear phosphoprotein 32 family, member C (ANP32C), mRNA [NM_012403]	23520		165118708	chr4	165118649	-	hs|4q32.3	NM_012403	chr4:165118708-165118649	NM_012403	Hs.661161
A_24_P66679	-3.48052	-1.7993	3.48052	down	N(alpha)-acetyltransferase 30, NatC catalytic subunit	NAA30	FALSE	Homo sapiens N(alpha)-acetyltransferase 30, NatC catalytic subunit (NAA30), mRNA [NM_001011713]	122830	GO:0005515|GO:0031417|GO:0005737|GO:0004596|GO:0008152|GO:0005844	57877631	chr14	57877572	+	hs|14q22.3	NM_001011713	chr14:57877572-57877631	NM_001011713	Hs.165465
A_33_P3370109	-3.47606	-1.79745	3.47606	down	inositol(myo)-1(or 4)-monophosphatase 1	IMPA1	FALSE	Homo sapiens inositol(myo)-1(or 4)-monophosphatase 1 (IMPA1), transcript variant 3, mRNA [NM_001144879]	3612	GO:0052833|GO:0052832|GO:0006021|GO:0006661|GO:0043647|GO:0006796|GO:0044281|GO:0046872|GO:0042803|GO:0005829|GO:0042802|GO:0007165|GO:0046854|GO:0005737|GO:0046855|GO:0008934|GO:0070062	82592967	chr8	82592908	-	hs|8q21.13	NM_001144879	chr8:82592967-82592908	NM_001144879	Hs.656694
A_23_P68998	-3.47405	-1.79662	3.47405	down	myo-inositol oxygenase	MIOX	FALSE	Homo sapiens myo-inositol oxygenase (MIOX), mRNA [NM_017584]	55586	GO:0050661|GO:0019310|GO:0050113|GO:0005737|GO:0004033|GO:0016234|GO:0016651|GO:0070062|GO:0055114|GO:0016701|GO:0008199	50927974	chr22	50927830	+	hs|22q13.33	NM_017584	chr22:50927830-50927974	NM_017584	Hs.129227
A_23_P24234	-3.4713	-1.79548	3.4713	down	opsin 4	OPN4	FALSE	Homo sapiens opsin 4 (OPN4), transcript variant 2, mRNA [NM_001030015]	94233	GO:0005502|GO:0018298|GO:0005886|GO:0042752|GO:0048511|GO:0016021|GO:0007602|GO:0007601|GO:0008020|GO:0016056	88426176	chr10	88426117	+	hs|10q23.2	NM_001030015	chr10:88426117-88426176	NM_001030015	Hs.283922
A_32_P110472	-3.46891	-1.79448	3.46891	down	iodotyrosine deiodinase	IYD	FALSE	Homo sapiens iodotyrosine deiodinase (IYD), transcript variant 2, mRNA [NM_203395]	389434	GO:0034641|GO:0005886|GO:0004447|GO:0016491|GO:0006590|GO:0044281|GO:0016021|GO:0055114	150725363	chr6	150725304	+	hs|6q25.1	NM_203395	chr6:150725304-150725363	NM_203395	Hs.310225
A_24_P213206	-3.46011	-1.79082	3.46011	down			FALSE	zinc finger protein 259 pseudogene 1 [Source:HGNC Symbol;Acc:13052] [ENST00000572422]			109107021	chr6	109106962	-	hs|6q21	CR627448	chr6:109107021-109106962		Hs.626676
A_33_P3522511	-3.45871	-1.79023	3.45871	down	uncharacterized LOC57235	KIAA0485	FALSE	Homo sapiens mRNA, chromosome 1 specific transcript KIAA0485. [AB007954]	57235		61596965	chr1	61596906	+	hs|1p31.3	AB007954	chr1:61596906-61596965		Hs.604754
A_23_P211039	-3.45856	-1.79017	3.45856	down	ADAM metallopeptidase with thrombospondin type 1 motif, 1	ADAMTS1	FALSE	Homo sapiens ADAM metallopeptidase with thrombospondin type 1 motif, 1 (ADAMTS1), mRNA [NM_006988]	9510	GO:0008285|GO:0001822|GO:0001542|GO:0031410|GO:0005604|GO:0060347|GO:0005737|GO:0007229|GO:0006508|GO:0008270|GO:0004222|GO:0008201|GO:0008237	28209768	chr21	28209709	-	hs|21q21.3	NM_006988	chr21:28209768-28209709	NM_006988	Hs.643357
A_24_P156490	-3.45833	-1.79007	3.45833	down	potassium large conductance calcium-activated channel, subfamily M, alpha member 1	KCNMA1	FALSE	Homo sapiens potassium large conductance calcium-activated channel, subfamily M, alpha member 1 (KCNMA1), transcript variant 2, mRNA [NM_002247]	3778	GO:0005515|GO:0045475|GO:0005886|GO:0005783|GO:0007605|GO:0007268|GO:0046872|GO:0019228|GO:0060087|GO:0016324|GO:0045211|GO:0043195|GO:0005249|GO:0008076|GO:0042391|GO:0050885|GO:0007628|GO:0051260|GO:0048469|GO:0034765|GO:0006813|GO:0071805|GO:0034465|GO:0070062|GO:0060072|GO:0046541|GO:0001666|GO:0043065|GO:0030007|GO:0042491|GO:0006970|GO:0003779|GO:0060073|GO:0060083|GO:0045794|GO:0060082|GO:…	78644826	chr10	78644767	-	hs|10q22.3	NM_002247	chr10:78644826-78644767	NM_002247	Hs.144795
A_33_P3383371	-3.45816	-1.79	3.45816	down			FALSE				37435593	chr9	37435534	+	hs|9p13.2		chr9:037435534-037435593
A_23_P77980	-3.4543	-1.78839	3.4543	down	solute carrier family 4 (anion exchanger), member 1 (Diego blood group)	SLC4A1	FALSE	Homo sapiens solute carrier family 4 (anion exchanger), member 1 (Diego blood group) (SLC4A1), mRNA [NM_000342]	6521	GO:0006820|GO:0005515|GO:0008509|GO:0006821|GO:0030018|GO:0005886|GO:0072562|GO:0044281|GO:0042803|GO:0016323|GO:0005452|GO:0015108|GO:0015301|GO:0015106|GO:0006811|GO:0070062|GO:0030506|GO:0006873|GO:0003779|GO:0008022|GO:0055085|GO:0005887|GO:0015701|GO:0030863|GO:0016021|GO:0043495	42328567	chr17	42327888	-	hs|17q21.31	NM_000342	chr17:42328567-42327888	NM_000342	Hs.443948
A_19_P00317397	-3.447	-1.78534	3.447	down			FALSE				26298087	chr8	26298028	+	hs|8p21.2		chr8:026298028-026298087
A_33_P3351259	-3.44465	-1.78436	3.44465	down	uncharacterized LOC100130560	LOC100130560	FALSE	Homo sapiens cDNA FLJ45554 fis, clone BRTHA2038353. [AK127462]	100130560		90910803	chr15	90910744	+	hs|15q26.1	AK127462	chr15:90910744-90910803		Hs.711988
A_24_P320665	-3.44132	-1.78296	3.44132	down	family with sequence similarity 126, member A	FAM126A	FALSE	Homo sapiens family with sequence similarity 126, member A (FAM126A), mRNA [NM_032581]	84668	GO:0008150|GO:0007165|GO:0005737|GO:0005886|GO:0004871	22983499	chr7	22983440	-	hs|7p15.3	NM_032581	chr7:22983499-22983440	NM_032581	Hs.85603
A_23_P62647	-3.44099	-1.78282	3.44099	down	signaling lymphocytic activation molecule family member 1	SLAMF1	FALSE	Homo sapiens signaling lymphocytic activation molecule family member 1 (SLAMF1), transcript variant 1, mRNA [NM_003037]	6504	GO:0005515|GO:0007165|GO:0046649|GO:0008284|GO:0016032|GO:0016021|GO:0003823|GO:0009897|GO:0070062|GO:0004888	160580059	chr1	160580000	-	hs|1q23.3	NM_003037	chr1:160580059-160580000	NM_003037	Hs.523660
A_33_P3214665	-3.43824	-1.78167	3.43824	down	microtubule-associated protein 2	MAP2	FALSE	Homo sapiens microtubule-associated protein 2 (MAP2), transcript variant 1, mRNA [NM_002374]	4133	GO:0005515|GO:0008017|GO:0005516|GO:0002162|GO:0071310|GO:0001578|GO:0005875|GO:0005874|GO:0021954|GO:0007409|GO:0031175|GO:0048813|GO:0005737|GO:0043198|GO:0034399|GO:0005198|GO:0018107|GO:0043025	210598771	chr2	210598712	+	hs|2q34	NM_002374	chr2:210598712-210598771	NM_002374	Hs.368281
A_23_P127911	-3.43433	-1.78003	3.43433	down	peptidase domain containing associated with muscle regeneration 1	PAMR1	FALSE	Homo sapiens peptidase domain containing associated with muscle regeneration 1 (PAMR1), transcript variant 1, mRNA [NM_015430]	25891	GO:0008152|GO:0005576|GO:0003824	35453900	chr11	35453841	-	hs|11p13	NM_015430	chr11:35453900-35453841	NM_015430	Hs.55044
A_19_P00813479	-3.43148	-1.77883	3.43148	down	zinc finger protein 506	ZNF506	FALSE	zinc finger protein 506 [Source:HGNC Symbol;Acc:23780] [ENST00000586260]	440515	GO:0006355|GO:0005730|GO:0003677|GO:0046872|GO:0006351	19897469	chr19	19897410	-	hs|19p13.11	AL136548	chr19:19897469-19897410		Hs.351906
A_32_P83784	-3.42628	-1.77664	3.42628	down	ArfGAP with RhoGAP domain, ankyrin repeat and PH domain 2	ARAP2	FALSE	Homo sapiens ArfGAP with RhoGAP domain, ankyrin repeat and PH domain 2 (ARAP2), mRNA [NM_015230]	116984	GO:0043547|GO:0051056|GO:0008060|GO:0032312|GO:0007264|GO:0005547|GO:0008270|GO:0005829	36068160	chr4	36068101	-	hs|4p14	NM_015230	chr4:36068160-36068101	NM_015230	Hs.479451
A_23_P2920	-3.4177	-1.77303	3.4177	down	serpin peptidase inhibitor, clade A (alpha-1 antiproteinase, antitrypsin), member 3	SERPINA3	FALSE	Homo sapiens serpin peptidase inhibitor, clade A (alpha-1 antiproteinase, antitrypsin), member 3 (SERPINA3), mRNA [NM_001085]	12	GO:0005515|GO:0004867|GO:0072562|GO:0005576|GO:0005634|GO:0006953|GO:0003677|GO:0005615|GO:0019216|GO:0005622|GO:0010951|GO:0030162|GO:0006954|GO:0030277|GO:0070062	95088741	chr14	95088682	+	hs|14q32.13	NM_001085	chr14:95088682-95088741	NM_001085	Hs.534293
A_33_P3329187	-3.41283	-1.77097	3.41283	down	DNA (cytosine-5-)-methyltransferase 1	DNMT1	FALSE	Homo sapiens DNA (cytosine-5-)-methyltransferase 1 (DNMT1), transcript variant 1, mRNA [NM_001130823]	1786	GO:0005515|GO:0090116|GO:0008327|GO:0003886|GO:0003723|GO:0005657|GO:0016458|GO:0005634|GO:0000122|GO:0003677|GO:0006351|GO:0010628|GO:0006306|GO:0010216|GO:0005721|GO:0071230|GO:0051571|GO:0009008|GO:0051573|GO:0042127|GO:0003682|GO:0008270|GO:0016568|GO:0008134	10244082	chr19	10244023	-	hs|19p13.2	NM_001130823	chr19:10244082-10244023	NM_001130823	Hs.202672
A_19_P00315826	-3.40705	-1.76852	3.40705	down	MIR181A1 host gene (non-protein coding)	MIR181A1HG	FALSE	MIR181A1 host gene (non-protein coding) [Source:HGNC Symbol;Acc:48659] [ENST00000436880]	100131234		198867710	chr1	198867651	-	hs|1q32.1		chr1:198867710-198867651		Hs.711077
A_23_P168240	-3.40423	-1.76733	3.40423	down	pre-mRNA processing factor 4B	PRPF4B	FALSE	Homo sapiens pre-mRNA processing factor 4B (PRPF4B), mRNA [NM_003913]	8899	GO:0008380|GO:0005515|GO:0004672|GO:0005694|GO:0004674|GO:0000398|GO:0005730|GO:0006468|GO:0005634|GO:0071013|GO:0005524	4058989	chr6	4057390	+	hs|6p25.2	NM_003913	chr6:4057390-4058989	NM_003913	Hs.159014
A_24_P588897	-3.39994	-1.76551	3.39994	down	solute carrier organic anion transporter family, member 3A1	SLCO3A1	FALSE	Homo sapiens solute carrier organic anion transporter family, member 3A1 (SLCO3A1), transcript variant 1, mRNA [NM_013272]	28232	GO:0005215|GO:0005886|GO:0043252|GO:0016021|GO:0055085	92709122	chr15	92709063	+	hs|15q26.1	NM_013272	chr15:92709063-92709122	NM_013272	Hs.311187
A_19_P00318167	-3.39546	-1.76361	3.39546	down			FALSE	Homo sapiens mRNA; cDNA DKFZp564G222 (from clone DKFZp564G222) [AL049991]			130756410	chr7	130756351	-	hs|7q32.3	AL049991	chr7:130756410-130756351		Hs.671957
A_23_P432013	-3.39253	-1.76236	3.39253	down	zona pellucida-like domain containing 1	ZPLD1	FALSE	Homo sapiens zona pellucida-like domain containing 1 (ZPLD1), mRNA [NM_175056]	131368	GO:0016021	102198161	chr3	102198102	+	hs|3q12.3	NM_175056	chr3:102198102-102198161	NM_175056	Hs.352213
A_24_P194962	-3.39127	-1.76183	3.39127	down			FALSE				88390851	chr10	88390792	-	hs|10q23.2		chr10:088390851-088390792
A_19_P00805426	-3.38877	-1.76076	3.38877	down			FALSE				127005484	chr7	127005425	+	hs|7q31.33		chr7:127005425-127005484
A_32_P157481	-3.3875	-1.76022	3.3875	down	excision repair cross-complementation group 4	ERCC4	FALSE	Homo sapiens excision repair cross-complementation group 4 (ERCC4), mRNA [NM_005236]	2072	GO:0005515|GO:0009650|GO:0010834|GO:0000110|GO:0005634|GO:0000109|GO:0003697|GO:0000723|GO:0006295|GO:0000724|GO:0006296|GO:0009411|GO:0000784|GO:0000781|GO:0005669|GO:0001094|GO:0004520|GO:0008022|GO:0003684|GO:0047485|GO:0006281|GO:0006283|GO:0000712|GO:0043566|GO:0000014|GO:0032205|GO:0005654|GO:0006289|GO:0000718|GO:0000737|GO:0033683	14046105	chr16	14046046	+	hs|16p13.12	NM_005236	chr16:14046046-14046105	NM_005236	Hs.567265
A_33_P3390873	-3.38707	-1.76004	3.38707	down			FALSE				13005636	chr19	13005577	+	hs|19p13.2		chr19:013005577-013005636
A_24_P64918	-3.38696	-1.75999	3.38696	down	zinc finger and BTB domain containing 1	ZBTB1	FALSE	Homo sapiens zinc finger and BTB domain containing 1 (ZBTB1), transcript variant 2, mRNA [NM_014950]	22890	GO:2000176|GO:0033077|GO:0046982|GO:0048538|GO:0005634|GO:0000122|GO:0032825|GO:0002711|GO:0003677|GO:0046872|GO:0042803|GO:0016604|GO:0045087|GO:0030183|GO:0051260|GO:0005654|GO:0042789|GO:0045582	64990062	chr14	64990003	+	hs|14q23.3	NM_014950	chr14:64990003-64990062	NM_014950	Hs.605143
A_33_P3302957	-3.38418	-1.75881	3.38418	down	pleckstrin homology domain containing, family G (with RhoGef domain) member 4	PLEKHG4	FALSE	Homo sapiens pleckstrin homology domain containing, family G (with RhoGef domain) member 4 (PLEKHG4), transcript variant 1, mRNA [NM_015432]	25894	GO:0032319|GO:0005089	67322925	chr16	67322866	+	hs|16q22.1	NM_015432	chr16:67322866-67322925	NM_015432	Hs.188781
A_32_P70315	-3.38256	-1.75811	3.38256	down	TIMP metallopeptidase inhibitor 4	TIMP4	FALSE	Homo sapiens TIMP metallopeptidase inhibitor 4 (TIMP4), mRNA [NM_003256]	7079	GO:0010951|GO:0008150|GO:0042493|GO:0008191|GO:0032496|GO:0043434|GO:0042698|GO:0034097|GO:0007417|GO:0030017|GO:0005615|GO:0046872	12194787	chr3	12194728	-	hs|3p25.2	NM_003256	chr3:12194787-12194728	NM_003256	Hs.591665
A_23_P408167	-3.3823	-1.758	3.3823	down	G protein-coupled receptor associated sorting protein 2	GPRASP2	FALSE	Homo sapiens G protein-coupled receptor associated sorting protein 2 (GPRASP2), transcript variant 1, mRNA [NM_001004051]	114928		101972525	chrX	101972466	+	hs|Xq22.1	NM_001004051	chrX:101972466-101972525	NM_001004051	Hs.731996
A_33_P3309911	-3.38211	-1.75792	3.38211	down	PRAME family member 5	PRAMEF5	FALSE	Homo sapiens PRAME family member 5 (PRAMEF5), mRNA [NM_001013407]	343068	GO:0043066|GO:0008284|GO:0048387|GO:0045596|GO:0042974|GO:0045892	13368978	chr1	13368919	+	hs|1p36.21	NM_001013407	chr1:13368919-13368978	NM_001013407	Hs.567864
A_19_P00813220	-3.37876	-1.75649	3.37876	down			FALSE				38816918	chr5	38816859	+	hs|5p13.1		chr5:038816859-038816918
A_23_P53198	-3.37875	-1.75649	3.37875	down	diacylglycerol O-acyltransferase 2	DGAT2	FALSE	Homo sapiens diacylglycerol O-acyltransferase 2 (DGAT2), transcript variant 1, mRNA [NM_032564]	84649	GO:0048471|GO:0019915|GO:0005783|GO:0003846|GO:0030176|GO:0035356|GO:0044281|GO:0006071|GO:0035336|GO:0042803|GO:0005739|GO:0034383|GO:0042572|GO:0019432|GO:0004144|GO:0044255|GO:0005811|GO:0042632|GO:0055089|GO:0050252|GO:0071400|GO:0005789|GO:0060613|GO:0036155|GO:0016021|GO:0006644|GO:0097006|GO:0046339|GO:0046474	75511902	chr11	75511843	+	hs|11q13.5	NM_032564	chr11:75511843-75511902	NM_032564	Hs.129798
A_33_P3214204	-3.37256	-1.75384	3.37256	down	triple QxxK/R motif containing	TRIQK	FALSE	Homo sapiens clone FLB3344 PRO0845 mRNA, complete cds. [AF130048]	286144	GO:0005789|GO:0016021	93898013	chr8	93897954	+	hs|8q22.1	AF130048	chr8:93897954-93898013		Hs.440643
A_19_P00802929	-3.37174	-1.75349	3.37174	down			FALSE				31053968	chr5	31053909	+	hs|5p13.3		chr5:031053909-031053968
A_33_P3388397	-3.37069	-1.75305	3.37069	down	gap junction protein, beta 4, 30.3kDa	GJB4	FALSE	Homo sapiens gap junction protein, beta 4, 30.3kDa (GJB4), mRNA [NM_153212]	127534	GO:0007608|GO:0007154|GO:0042048|GO:0005922|GO:0016021	35229325	chr1	35229266	+	hs|1p34.3	NM_153212	chr1:35229266-35229325	NM_153212	Hs.351203
A_24_P608302	-3.37048	-1.75295	3.37048	down	small nucleolar RNA host gene 17 (non-protein coding)	SNHG17	FALSE	Homo sapiens hypothetical LOC388796, mRNA (cDNA clone IMAGE:4155833), with apparent retained intron. [BC012894]	388796		37049947	chr20	37049888	-	hs|20q11.23	BC012894	chr20:37049947-37049888		Hs.400876
A_24_P365025	-3.36939	-1.75249	3.36939	down	sperm associated antigen 9	SPAG9	FALSE	Homo sapiens sperm associated antigen 9 (SPAG9), transcript variant 3, mRNA [NM_003971]	9043	GO:0005515|GO:0048471|GO:0030335|GO:0090074|GO:0001669|GO:0007257|GO:0007283|GO:0005829|GO:0042692|GO:0005737|GO:0051149|GO:0045666|GO:0042147|GO:0051260|GO:0048273|GO:0016021|GO:0019894|GO:0008432|GO:0051146|GO:0070062	49043155	chr17	49043096	-	hs|17q21.33	NM_003971	chr17:49043155-49043096	NM_003971	Hs.463439
A_19_P00316564	-3.36861	-1.75215	3.36861	down	intraflagellar transport 122 homolog (Chlamydomonas) pseudogene	LOC653712	FALSE	Homo sapiens intraflagellar transport 122 homolog (Chlamydomonas) pseudogene (LOC653712), non-coding RNA [NR_034179]	653712		128588526	chr3	128588467	-	hs|3q21.3	NR_034179	chr3:128588526-128588467	NR_034179	Hs.653243
A_23_P16992	-3.36529	-1.75073	3.36529	down	plakophilin 4	PKP4	FALSE	Homo sapiens plakophilin 4 (PKP4), transcript variant 1, mRNA [NM_003628]	8502	GO:0005515|GO:0030057|GO:0072686|GO:0048471|GO:0005886|GO:0032467|GO:0044291|GO:0007267|GO:0030496|GO:0051233|GO:0030155|GO:0010628|GO:0000922|GO:0005737|GO:0016337|GO:0032321|GO:0005911|GO:0007043|GO:0009898|GO:0005856	159537292	chr2	159537233	+	hs|2q24.1	NM_003628	chr2:159537233-159537292	NM_003628	Hs.407580
A_33_P3273684	-3.36007	-1.74849	3.36007	down	neurexin 1	NRXN1	FALSE	Homo sapiens neurexin 1 (NRXN1), transcript variant alpha2, mRNA [NM_001135659]	9378	GO:0005515|GO:0090129|GO:0030054|GO:2000311|GO:2000310|GO:0051490|GO:0016339|GO:0030198|GO:0007411|GO:0050885|GO:0030534|GO:0007612|GO:0050839|GO:0097091|GO:0051965|GO:2000821|GO:2000463|GO:0009986|GO:0060134|GO:0005509|GO:0051968|GO:0007416|GO:0071625|GO:0042734|GO:0005887|GO:0035176|GO:0042297|GO:0048306|GO:0023041|GO:0005886|GO:0097120|GO:0007268|GO:0035418|GO:0030139|GO:0007269|GO:0046872|GO:…	50149144	chr2	50149085	-	hs|2p16.3	NM_001135659	chr2:50149144-50149085	NM_001135659	Hs.637685
A_23_P21162	-3.35416	-1.74595	3.35416	down	Tctex1 domain containing 2	TCTEX1D2	FALSE	Homo sapiens Tctex1 domain containing 2 (TCTEX1D2), mRNA [NM_152773]	255758	GO:0005515	196018207	chr3	196018148	-	hs|3q29	NM_152773	chr3:196018207-196018148	NM_152773	Hs.733180
A_24_P450596	-3.35346	-1.74565	3.35346	down	zinc finger protein 850	ZNF850	FALSE	Homo sapiens zinc finger protein 850 (ZNF850), transcript variant 1, mRNA [NM_001193552]	342892	GO:0006355|GO:0005634|GO:0003677|GO:0046872|GO:0006351	37234678	chr19	37234619	-	hs|19q13.12	NM_001193552	chr19:37234678-37234619	NM_001193552	Hs.406307
A_24_P335092	-3.34435	-1.74173	3.34435	down	serum amyloid A1	SAA1	FALSE	Homo sapiens serum amyloid A1 (SAA1), transcript variant 1, mRNA [NM_000331]	6288	GO:0001664|GO:0030593|GO:0030168|GO:0050716|GO:0005576|GO:0050715|GO:0006953|GO:0007204|GO:0045785|GO:0034364|GO:0071682|GO:0050728|GO:0045087|GO:0050708|GO:0048247|GO:0048246|GO:0008201|GO:0070062	18291310	chr11	18290868	+	hs|11p15.1	NM_000331	chr11:18290868-18291310	NM_000331	Hs.632144
A_23_P254507	-3.32804	-1.73467	3.32804	down	HOP homeobox	HOPX	FALSE	Homo sapiens HOP homeobox (HOPX), transcript variant 2, mRNA [NM_139211]	84525	GO:0016575|GO:0003700|GO:0048286|GO:0008016|GO:0043393|GO:0005634|GO:0000122|GO:0001829|GO:0006351|GO:0007507|GO:0043565|GO:0043415|GO:0051155|GO:0045596	57514502	chr4	57514443	-	hs|4q12	NM_139211	chr4:57514502-57514443	NM_139211	Hs.619396
A_23_P34433	-3.32756	-1.73447	3.32756	down	zinc finger, CCHC domain containing 11	ZCCHC11	FALSE	Homo sapiens zinc finger, CCHC domain containing 11 (ZCCHC11), transcript variant 1, mRNA [NM_001009881]	23318	GO:0032755|GO:0005515|GO:0005730|GO:0031123|GO:0032088|GO:0001816|GO:0005615|GO:0050265|GO:0010587|GO:0010586|GO:0005737|GO:0019827|GO:0031054|GO:0071044|GO:0008270|GO:0031664|GO:0070102|GO:0070062	52889223	chr1	52889164	-	hs|1p32.3	NM_001009881	chr1:52889223-52889164	NM_001009881	Hs.655407
A_19_P00809622	-3.32726	-1.73434	3.32726	down			FALSE				86975074	chr8	86975015	+	hs|8q21.3		chr8:086975015-086975074
A_24_P212819	-3.32382	-1.73284	3.32382	down			FALSE	Homo sapiens cDNA FLJ25155 fis, clone CBR07976. [AK057884]			46039332	chr13	46039273	-	hs|13q14.13	AK057884	chr13:46039332-46039273		Hs.507948
A_23_P60727	-3.32379	-1.73283	3.32379	down	potassium large conductance calcium-activated channel, subfamily M, alpha member 1	KCNMA1	FALSE	Homo sapiens potassium large conductance calcium-activated channel, subfamily M, alpha member 1 (KCNMA1), transcript variant 2, mRNA [NM_002247]	3778	GO:0005515|GO:0045475|GO:0005886|GO:0005783|GO:0007605|GO:0007268|GO:0046872|GO:0019228|GO:0060087|GO:0016324|GO:0045211|GO:0043195|GO:0005249|GO:0008076|GO:0042391|GO:0050885|GO:0007628|GO:0051260|GO:0048469|GO:0034765|GO:0006813|GO:0071805|GO:0034465|GO:0070062|GO:0060072|GO:0046541|GO:0001666|GO:0043065|GO:0030007|GO:0042491|GO:0006970|GO:0003779|GO:0060073|GO:0060083|GO:0045794|GO:0060082|GO:…	78649304	chr10	78649245	-	hs|10q22.3	NM_002247	chr10:78649304-78649245	NM_002247	Hs.144795
A_24_P136161	-3.32029	-1.73131	3.32029	down	heterogeneous nuclear ribonucleoprotein C-like 1	HNRNPCL1	FALSE	Homo sapiens heterogeneous nuclear ribonucleoprotein C-like 1 (HNRNPCL1), mRNA [NM_001013631]	343069	GO:0000166|GO:0030529|GO:0005634	12908069	chr1	12908010	-	hs|1p36.21	NM_001013631	chr1:12908069-12908010	NM_001013631	Hs.502617
A_19_P00332476	-3.31398	-1.72857	3.31398	down			FALSE				8938395	chr8	8938336	-	hs|8p23.1		chr8:008938395-008938336
A_24_P106624	-3.31361	-1.72841	3.31361	down	mesenchyme homeobox 2	MEOX2	FALSE	Homo sapiens mesenchyme homeobox 2 (MEOX2), mRNA [NM_005924]	4223	GO:0005515|GO:0001757|GO:0008015|GO:0001205|GO:0007275|GO:0001525|GO:0000978|GO:0043565|GO:0001077|GO:0005737|GO:0016607|GO:0007519|GO:0070997|GO:0045944|GO:0060021|GO:0060173|GO:0000980	15651278	chr7	15651219	-	hs|7p21.2	NM_005924	chr7:15651278-15651219	NM_005924	Hs.170355
A_23_P144096	-3.3106	-1.72709	3.3106	down	cytokine inducible SH2-containing protein	CISH	FALSE	Homo sapiens cytokine inducible SH2-containing protein (CISH), transcript variant 2, mRNA [NM_145071]	1154	GO:0035556|GO:0005515|GO:0003674|GO:0016567|GO:0005886|GO:0060397|GO:0009968|GO:0005575|GO:0001558|GO:0007205|GO:0005829	50644082	chr3	50644023	-	hs|3p21.2	NM_145071	chr3:50644082-50644023	NM_145071	Hs.655334
A_33_P3816688	-3.30984	-1.72676	3.30984	down	peroxisome proliferator-activated receptor gamma, coactivator 1 beta	PPARGC1B	FALSE	Homo sapiens peroxisome proliferator-activated receptor gamma, coactivator 1 beta (PPARGC1B), transcript variant 1, mRNA [NM_133263]	133522	GO:0006366|GO:0003723|GO:0050682|GO:0005634|GO:0044281|GO:2000273|GO:0051591|GO:0005739|GO:0030374|GO:0000166|GO:0045780|GO:0045944|GO:0007015|GO:0044255|GO:0006355|GO:0001104|GO:0030331|GO:0045672|GO:0051384|GO:0006390|GO:0060346|GO:0001503|GO:0016592|GO:0010694|GO:0030546|GO:0034614|GO:0005654|GO:0045892|GO:0030520|GO:0042327	149234534	chr5	149234475	+	hs|5q32	NM_133263	chr5:149234475-149234534	NM_133263	Hs.483816
A_24_P280706	-3.30221	-1.72343	3.30221	down	SGT1, suppressor of G2 allele of SKP1 (S. cerevisiae)	SUGT1	FALSE	Homo sapiens SGT1, suppressor of G2 allele of SKP1 (S. cerevisiae) (SUGT1), transcript variant 1A, mRNA [NM_006704]	10910	GO:0005515|GO:0007067|GO:0005737|GO:0045087|GO:0000776|GO:0000151|GO:0005634|GO:0035872|GO:0005829	53231737	chr13	53231679	+	hs|13q14.3	NM_006704	chr13:53231679-53231737	NM_006704	Hs.281902
A_33_P3404744	-3.29788	-1.72154	3.29788	down	KIAA1958	KIAA1958	FALSE	Homo sapiens KIAA1958 (KIAA1958), transcript variant 1, mRNA [NM_001287036]	158405		115422703	chr9	115422644	+	hs|9q32	NM_001287036	chr9:115422644-115422703	NM_001287036	Hs.656619
A_19_P00813490	-3.29566	-1.72057	3.29566	down			FALSE				42423398	chr19	42423339	-	hs|19q13.2		chr19:042423398-042423339
A_19_P00326342	-3.29439	-1.72001	3.29439	down			FALSE				53709353	chrX	53709294	+	hs|Xp11.22		chrX:053709294-053709353
A_33_P3262022	-3.28893	-1.71762	3.28893	down			FALSE				50273205	chr12	50273146	+	hs|12q13.12		chr12:050273146-050273205
A_24_P734953	-3.28839	-1.71738	3.28839	down	TMF1-regulated nuclear protein 1	TRNP1	FALSE	Homo sapiens TMF1-regulated nuclear protein 1 (TRNP1), mRNA [NM_001013642]	388610	GO:0061351|GO:0007049|GO:0006355|GO:0005719|GO:0042127|GO:0021696|GO:0051726|GO:0005634|GO:0003677|GO:0006351	27326560	chr1	27326501	+	hs|1p36.11	NM_001013642	chr1:27326501-27326560	NM_001013642	Hs.355747
A_33_P3380417	-3.28641	-1.71651	3.28641	down	solute carrier family 25, member 30	SLC25A30	FALSE	Homo sapiens solute carrier family 25, member 30 (SLC25A30), transcript variant 3, mRNA [NM_001286807]	253512	GO:0005739|GO:0008150|GO:0003674|GO:0005743|GO:0016021|GO:0006839	45967756	chr13	45967697	-	hs|13q14.13	NM_001286807	chr13:45967756-45967697	NM_001286807	Hs.591230
A_23_P213562	-3.28532	-1.71603	3.28532	down	coagulation factor II (thrombin) receptor	F2R	FALSE	Homo sapiens coagulation factor II (thrombin) receptor (F2R), mRNA [NM_001992]	2149	GO:0005515|GO:0031594|GO:0051928|GO:0009653|GO:0043524|GO:0051482|GO:0045211|GO:0032496|GO:0070374|GO:0043123|GO:0031681|GO:0051209|GO:0005794|GO:0030335|GO:0004930|GO:0030168|GO:0014068|GO:0043280|GO:0007186|GO:0032967|GO:0005887|GO:0045893|GO:0051930|GO:0007260|GO:0008284|GO:0008285|GO:0005886|GO:0015057|GO:0007262|GO:0035025|GO:0007200|GO:0007204|GO:0007205|GO:0001965|GO:0000186|GO:0006954|GO:…	76030728	chr5	76030669	+	hs|5q13.3	NM_001992	chr5:76030669-76030728	NM_001992	Hs.482562
A_32_P221822	-3.28211	-1.71462	3.28211	down	ribosomal RNA processing 15 homolog (S. cerevisiae)	RRP15	FALSE	Homo sapiens ribosomal RNA processing 15 homolog (S. cerevisiae) (RRP15), mRNA [NM_016052]	51018	GO:0005739|GO:0005730|GO:0005634	218511161	chr1	218511102	+	hs|1q41	NM_016052	chr1:218511102-218511161	NM_016052	Hs.660109
A_23_P27306	-3.27734	-1.71252	3.27734	down	collectin sub-family member 12	COLEC12	FALSE	Homo sapiens collectin sub-family member 12 (COLEC12), mRNA [NM_130386]	81035	GO:0005581|GO:0005886|GO:0030169|GO:0006952|GO:0006910|GO:0046872|GO:0006898|GO:0030666|GO:0002221|GO:0009756|GO:0005534|GO:0045087|GO:0051260|GO:0016021|GO:0070062|GO:0005044|GO:0008329	319757	chr18	319698	-	hs|18p11.32	NM_130386	chr18:319757-319698	NM_130386	Hs.464422
A_23_P161698	-3.275	-1.71149	3.275	down	matrix metallopeptidase 3 (stromelysin 1, progelatinase)	MMP3	FALSE	Homo sapiens matrix metallopeptidase 3 (stromelysin 1, progelatinase) (MMP3), mRNA [NM_002422]	4314	GO:0030334|GO:0071230|GO:0022617|GO:0030198|GO:0030574|GO:0005509|GO:0006508|GO:0005578|GO:0008270|GO:0005576|GO:0004222|GO:0005615	102706753	chr11	102706694	-	hs|11q22.2	NM_002422	chr11:102706753-102706694	NM_002422	Hs.375129
A_19_P00323830	-3.27354	-1.71085	3.27354	down			FALSE				175147515	chr1	175147456	+	hs|1q25.1		chr1:175147456-175147515
A_33_P3234580	-3.27339	-1.71078	3.27339	down	argininosuccinate synthase 1	ASS1	FALSE	Homo sapiens argininosuccinate synthase 1 (ASS1), transcript variant 1, mRNA [NM_000050]	445	GO:0005515|GO:0071499|GO:0006531|GO:0044281|GO:0005524|GO:0045429|GO:0005829|GO:0034641|GO:0005737|GO:0000050|GO:0006526|GO:0000052|GO:0000053|GO:0016597|GO:0070062|GO:0004055	133376660	chr9	133376601	+	hs|9q34.11	NM_000050	chr9:133376601-133376660	NM_000050	Hs.160786
A_23_P115167	-3.26961	-1.70912	3.26961	down	leucine rich repeat containing 8 family, member B	LRRC8B	FALSE	Homo sapiens leucine rich repeat containing 8 family, member B (LRRC8B), transcript variant 1, mRNA [NM_015350]	23507	GO:0005515|GO:0016021	90058427	chr1	90058368	+	hs|1p22.2	NM_015350	chr1:90058368-90058427	NM_015350	Hs.482017
A_24_P178654	-3.26869	-1.70871	3.26869	down			FALSE				110867823	chrX	110867764	-	hs|Xq23		chrX:110867823-110867764
A_23_P407992	-3.26774	-1.70829	3.26774	down	Crm, cramped-like (Drosophila)	CRAMP1L	FALSE	Homo sapiens Crm, cramped-like (Drosophila) (CRAMP1L), mRNA [NM_020825]	57585	GO:0003682|GO:0005634|GO:0003677	1727021	chr16	1726962	+	hs|16p13.3	NM_020825	chr16:1726962-1727021	NM_020825	Hs.603676
A_24_P19268	-3.26612	-1.70758	3.26612	down	zinc finger protein 714	ZNF714	FALSE	Homo sapiens zinc finger protein 714 (ZNF714), transcript variant 1, mRNA [NM_182515]	148206	GO:0006355|GO:0005634|GO:0003677|GO:0046872|GO:0006351	21300773	chr19	21300714	+	hs|19p12	NM_182515	chr19:21300714-21300773	NM_182515	Hs.729186
A_19_P00321356	-3.26088	-1.70526	3.26088	down			FALSE				242908402	chr2	242908343	+	hs|2q37.3	TCONS_l2_00014338	chr2:242908343-242908402
A_32_P790284	-3.26051	-1.7051	3.26051	down	katanin p60 subunit A-like 2	KATNAL2	FALSE	Homo sapiens katanin p60 subunit A-like 2 (KATNAL2), mRNA [NM_031303]	83473	GO:0008568|GO:0008017|GO:0051013|GO:0005737|GO:0006200|GO:0005874|GO:0005524	44627595	chr18	44627536	+	hs|18q21.1	NM_031303	chr18:44627536-44627595	NM_031303	Hs.404137
A_23_P63032	-3.25616	-1.70317	3.25616	down	guanylate cyclase activator 2B (uroguanylin)	GUCA2B	FALSE	Homo sapiens guanylate cyclase activator 2B (uroguanylin) (GUCA2B), mRNA [NM_007102]	2981	GO:0007589|GO:0007588|GO:0006182|GO:0031284|GO:0045776|GO:0070062|GO:0008048	42621237	chr1	42620510	+	hs|1p34.2	NM_007102	chr1:42620510-42621237	NM_007102	Hs.32966
A_19_P00317984	-3.25411	-1.70226	3.25411	down	small nucleolar RNA host gene 5 (non-protein coding)	SNHG5	FALSE	Homo sapiens small nucleolar RNA host gene 5 (non-protein coding) (SNHG5), long non-coding RNA [NR_003038]	387066		86387737	chr6	86387678	-	hs|6q14.3	NR_003038	chr6:86387737-86387678	NR_003038	Hs.292457
A_32_P186731	-3.2509	-1.70084	3.2509	down	isthmin 1, angiogenesis inhibitor	ISM1	FALSE	Homo sapiens isthmin 1, angiogenesis inhibitor (ISM1), mRNA [NM_080826]	140862	GO:0005576	13280897	chr20	13280838	+	hs|20p12.1	NM_080826	chr20:13280838-13280897	NM_080826	Hs.559353
A_32_P514790	-3.24841	-1.69973	3.24841	down	unkempt family zinc finger	UNK	FALSE	Homo sapiens unkempt family zinc finger (UNK), transcript variant 1, mRNA [NM_001080419]	85451	GO:0008270	73821833	chr17	73821774	+	hs|17q25.1	NM_001080419	chr17:73821774-73821833	NM_001080419	Hs.584768
A_24_P408801	-3.24746	-1.69931	3.24746	down	zinc finger protein 587B	ZNF587B	FALSE	Human zinc finger protein zfp6 (ZF6) mRNA, partial cds. [U71363]	100293516	GO:0006355|GO:0005634|GO:0003676|GO:0046872	58353483	chr19	58353424	+	hs|19q13.43	U71363	chr19:58353424-58353483		Hs.658251
A_23_P312132	-3.24562	-1.69849	3.24562	down	integrin, alpha X (complement component 3 receptor 4 subunit)	ITGAX	FALSE	Homo sapiens integrin, alpha X (complement component 3 receptor 4 subunit) (ITGAX), transcript variant 2, mRNA [NM_000887]	3687	GO:0005515|GO:0008305|GO:0005886|GO:0050900|GO:0046872|GO:0051607|GO:0007229|GO:0007596|GO:0030198|GO:0009887|GO:0004872|GO:0007155|GO:0009897	31394010	chr16	31393951	+	hs|16p11.2	NM_000887	chr16:31393951-31394010	NM_000887	Hs.248472
A_23_P8981	-3.24519	-1.6983	3.24519	down	steroidogenic acute regulatory protein	STAR	FALSE	Homo sapiens steroidogenic acute regulatory protein (STAR), mRNA [NM_000349]	6770	GO:0042542|GO:0006694|GO:0043627|GO:0006701|GO:0018963|GO:0017143|GO:0006699|GO:0006703|GO:0071560|GO:0005758|GO:0042747|GO:0043524|GO:0048168|GO:0060992|GO:0043025|GO:0018958|GO:0030061|GO:0010288|GO:0051412|GO:0032869|GO:0071312|GO:0009635|GO:0044321|GO:0061370|GO:0071872|GO:0071346|GO:0007420|GO:0006700|GO:0016101|GO:0032367|GO:0043005|GO:0035457|GO:0045471|GO:0017127|GO:0018879|GO:0050810|GO:…	38001237	chr8	38001178	-	hs|8p11.23	NM_000349	chr8:38001237-38001178	NM_000349	Hs.521535
A_24_P74070	-3.24386	-1.69771	3.24386	down	par-6 family cell polarity regulator gamma	PARD6G	FALSE	Homo sapiens par-6 family cell polarity regulator gamma (PARD6G), mRNA [NM_032510]	84552	GO:0005515|GO:0043234|GO:0007049|GO:0070830|GO:0005886|GO:0034329|GO:0005923|GO:0045216|GO:0051301|GO:0005829	77915404	chr18	77915345	-	hs|18q23	NM_032510	chr18:77915404-77915345	NM_032510	Hs.654920
A_23_P416036	-3.24206	-1.69691	3.24206	down	HAUS augmin-like complex, subunit 7	HAUS7	FALSE	Homo sapiens HAUS augmin-like complex, subunit 7 (HAUS7), transcript variant 1, mRNA [NM_017518]	55559	GO:0051297|GO:0007067|GO:0005813|GO:0005737|GO:0005886|GO:0005874|GO:0005819|GO:0005730|GO:0070652|GO:0031996|GO:0051225	152719858	chrX	152713315	-	hs|Xq28	NM_017518	chrX:152719858-152713315	NM_017518	Hs.170835
A_33_P3219454	-3.23933	-1.69569	3.23933	down			FALSE				47488509	chr21	47488450	+	hs|21q22.3		chr21:047488450-047488509
A_23_P215214	-3.23207	-1.69246	3.23207	down	limb development membrane protein 1	LMBR1	FALSE	Homo sapiens limb development membrane protein 1 (LMBR1), mRNA [NM_022458]	64327	GO:0016021|GO:0042733	156473705	chr7	156473646	-	hs|7q36.3	NM_022458	chr7:156473705-156473646	NM_022458	Hs.209989
A_33_P3245238	-3.22802	-1.69065	3.22802	down	sulfotransferase family, cytosolic, 1C, member 2	SULT1C2	FALSE	Homo sapiens sulfotransferase family, cytosolic, 1C, member 2 (SULT1C2), transcript variant 2, mRNA [NM_176825]	6819	GO:0005737|GO:0006805|GO:0050427|GO:0008146|GO:0051923|GO:0009308|GO:0044281|GO:0070062|GO:0005829	108926214	chr2	108926155	+	hs|2q12.3	NM_176825	chr2:108926155-108926214	NM_176825	Hs.436123
A_33_P3243248	-3.22602	-1.68975	3.22602	down	zinc finger, NFX1-type containing 1	ZNFX1	FALSE	zinc finger, NFX1-type containing 1 [Source:HGNC Symbol;Acc:29271] [ENST00000469991]	57169	GO:0046872	47861201	chr20	47861142	-	hs|20q13.13	BU664634	chr20:47861201-47861142		Hs.735918
A_24_P40229	-3.22301	-1.68841	3.22301	down	crooked neck pre-mRNA splicing factor 1	CRNKL1	FALSE	Homo sapiens crooked neck pre-mRNA splicing factor 1 (CRNKL1), transcript variant 1, mRNA [NM_016652]	51340	GO:0005515|GO:0000245|GO:0005737|GO:0016607|GO:0000398|GO:0003723|GO:0005681|GO:0071013	20018171	chr20	20018112	-	hs|20p11.23	NM_016652	chr20:20018171-20018112	NM_016652	Hs.171342
A_19_P00321546	-3.22145	-1.68771	3.22145	down	small nucleolar RNA host gene 5 (non-protein coding)	SNHG5	FALSE	Homo sapiens small nucleolar RNA host gene 5 (non-protein coding) (SNHG5), long non-coding RNA [NR_003038]	387066		86386885	chr6	86386826	-	hs|6q14.3	NR_003038	chr6:86386885-86386826	NR_003038	Hs.292457
A_33_P3350232	-3.22082	-1.68743	3.22082	down			FALSE	Homo sapiens cDNA FLJ45928 fis, clone PLACE6019674. [AK127825]			76961394	chr14	76961335	-	hs|14q24.3	AK127825	chr14:76961394-76961335		Hs.686950
A_33_P3424794	-3.21958	-1.68687	3.21958	down			FALSE	Homo sapiens IFP38 (IFP38) mRNA, complete cds. [AF354444]			35529	chrUn_gl000212	35470	-		AF354444	chrUn_gl000212:35529-35470
A_23_P10980	-3.21845	-1.68636	3.21845	down	latrophilin 3	LPHN3	FALSE	Homo sapiens latrophilin 3 (LPHN3), mRNA [NM_015236]	23284	GO:0007186|GO:0005886|GO:0007218|GO:0004930|GO:0030246|GO:0016021	62937304	chr4	62937245	+	hs|4q13.1	NM_015236	chr4:62937245-62937304	NM_015236	Hs.570770
A_23_P502654	-3.20698	-1.68121	3.20698	down	serine hydroxymethyltransferase 1 (soluble)	SHMT1	FALSE	Homo sapiens serine hydroxymethyltransferase 1 (soluble) (SHMT1), transcript variant 1, mRNA [NM_004169]	6470	GO:0051262|GO:0006767|GO:0005634|GO:0044281|GO:0004372|GO:0008732|GO:0042803|GO:0035999|GO:0005829|GO:0019264|GO:0005739|GO:0034641|GO:0005737|GO:0051289|GO:0006766|GO:0045329|GO:0030170|GO:0046655|GO:0009113|GO:0006565|GO:0016597|GO:0070062	18231585	chr17	18231526	-	hs|17p11.2	NM_004169	chr17:18231585-18231526	NM_004169	Hs.513987
A_23_P318284	-3.20081	-1.67844	3.20081	down	glycerol-3-phosphate dehydrogenase 1-like	GPD1L	FALSE	Homo sapiens glycerol-3-phosphate dehydrogenase 1-like (GPD1L), mRNA [NM_015141]	23171	GO:0005886|GO:0019674|GO:0044281|GO:0042803|GO:0005829|GO:0046168|GO:0060373|GO:0090038|GO:0051287|GO:0010765|GO:0033137|GO:2000010|GO:0019432|GO:0006654|GO:0044255|GO:0070062|GO:0086005|GO:0009331|GO:0005975|GO:0004367|GO:2000649|GO:0006734|GO:0044325|GO:0002027|GO:0006644|GO:0017080|GO:0046474|GO:0055114	32209930	chr3	32209871	+	hs|3p22.3	NM_015141	chr3:32209871-32209930	NM_015141	Hs.82432
A_33_P3318117	-3.20007	-1.6781	3.20007	down	cytochrome P450, family 3, subfamily A, polypeptide 7	CYP3A7	FALSE	Homo sapiens cytochrome P450, family 3, subfamily A, polypeptide 7 (CYP3A7), mRNA [NM_000765]	1551	GO:0004497|GO:0006805|GO:0070330|GO:0019825|GO:0005506|GO:0005789|GO:0044281|GO:0055114|GO:0020037	99303198	chr7	99303139	-	hs|7q22.1	NM_000765	chr7:99303198-99303139	NM_000765	Hs.111944
A_23_P55616	-3.19701	-1.67673	3.19701	down	solute carrier family 14 (urea transporter), member 1 (Kidd blood group)	SLC14A1	FALSE	Homo sapiens solute carrier family 14 (urea transporter), member 1 (Kidd blood group) (SLC14A1), transcript variant 4, mRNA [NM_001146037]	6563	GO:0016323|GO:0005886|GO:0005887|GO:0005372|GO:0015265|GO:0015204|GO:0006833|GO:0071918|GO:0055085|GO:0015840	43330300	chr18	43330241	+	hs|18q12.3	NM_001146037	chr18:43330241-43330300	NM_001146037	Hs.101307
A_24_P205994	-3.19686	-1.67665	3.19686	down	epithelial mitogen	EPGN	FALSE	Homo sapiens epithelial mitogen (EPGN), transcript variant 1, mRNA [NM_001270989]	255324	GO:0050679|GO:0005154|GO:0008284|GO:0045741|GO:0005576|GO:0045840|GO:0001525|GO:0000187|GO:0000165|GO:0005887|GO:0043406|GO:0008083|GO:0004708	75178841	chr4	75178782	+	hs|4q13.3	NM_001270989	chr4:75178782-75178841	NM_001270989	Hs.401237
A_23_P121926	-3.19505	-1.67584	3.19505	down	selenoprotein P, plasma, 1	SEPP1	FALSE	Homo sapiens selenoprotein P, plasma, 1 (SEPP1), transcript variant 1, mRNA [NM_005410]	6414	GO:0019953|GO:0008430|GO:0001887|GO:0007420|GO:0007626|GO:0005576|GO:0009791|GO:0040007|GO:0006979|GO:0005615|GO:0070062	42799939	chr5	42799904	-	hs|5p12	NM_005410	chr5:42799939-42799904	NM_005410	Hs.275775
A_33_P3279610	-3.191	-1.67401	3.191	down	cytochrome c oxidase subunit VIa polypeptide 2	COX6A2	FALSE	Homo sapiens cytochrome c oxidase subunit VIa polypeptide 2 (COX6A2), mRNA [NM_005205]	1339	GO:0004129|GO:0006091|GO:0005751	31439151	chr16	31439092	-	hs|16p11.2	NM_005205	chr16:31439151-31439092	NM_005205	Hs.250760
A_24_P358868	-3.18754	-1.67244	3.18754	down	zinc finger protein 728	ZNF728	FALSE	Homo sapiens zinc finger protein 728 (ZNF728), mRNA [NM_001267716]	388523	GO:0005622|GO:0006355|GO:0003676|GO:0046872	23158862	chr19	23158803	-	hs|19p12	NM_001267716	chr19:23158862-23158803	NM_001267716	Hs.616766
A_24_P926507	-3.18662	-1.67203	3.18662	down	solute carrier family 14 (urea transporter), member 1 (Kidd blood group)	SLC14A1	FALSE	Homo sapiens solute carrier family 14 (urea transporter), member 1 (Kidd blood group) (SLC14A1), transcript variant 4, mRNA [NM_001146037]	6563	GO:0016323|GO:0005886|GO:0005887|GO:0005372|GO:0015265|GO:0015204|GO:0006833|GO:0071918|GO:0055085|GO:0015840	43331985	chr18	43331926	+	hs|18q12.3	NM_001146037	chr18:43331926-43331985	NM_001146037	Hs.101307
A_33_P3380161	-3.1788	-1.66848	3.1788	down	HNRNPU antisense RNA 1	HNRNPU-AS1	FALSE	Homo sapiens HNRNPU antisense RNA 1 (HNRNPU-AS1), long non-coding RNA [NR_026778]	284702		245004000	chr1	245003941	-	hs|1q44	NR_026778	chr1:245004000-245003941	NR_026778	Hs.743421
A_19_P00320229	-3.1772	-1.66776	3.1772	down	uncharacterized LOC441172	FLJ46906	FALSE	Homo sapiens uncharacterized LOC441172 (FLJ46906), long non-coding RNA [NR_033896]	441172		139015629	chr6	139015570	+	hs|6q24.1	NR_033896	chr6:139015570-139015629	NR_033896	Hs.92290
A_19_P00812495	-3.17284	-1.66577	3.17284	down			FALSE	Q5XDN5_STRP6 (Q5XDN5) Magnesium and cobalt efflux protein, partial (4%) [THC2617026]			2769368	chr9	2769309	-	hs|9p24.2		chr9:002769368-002769309
A_33_P3244640	-3.17252	-1.66563	3.17252	down	G protein-coupled receptor kinase 5	GRK5	FALSE	Homo sapiens FP2025 mRNA, complete cds. [AF370369]	2869	GO:0005515|GO:0043066|GO:0005886|GO:0038032|GO:0006915|GO:0007217|GO:0005634|GO:0005524|GO:0005737|GO:0046777|GO:0004703|GO:0005543|GO:0008277|GO:0004674|GO:0005080|GO:0007188|GO:0016055	121217075	chr10	121217016	+	hs|10q26.11	AF370369	chr10:121217016-121217075		Hs.524625
A_19_P00323183	-3.16997	-1.66447	3.16997	down			FALSE				5325049	chr5	5324990	-	hs|5p15.32		chr5:005325049-005324990
A_24_P137897	-3.16906	-1.66406	3.16906	down	interferon-related developmental regulator 1	IFRD1	FALSE	Homo sapiens interferon-related developmental regulator 1 (IFRD1), transcript variant 2, mRNA [NM_001007245]	3475	GO:0007518|GO:0007527|GO:0007275|GO:0005634	112115576	chr7	112115517	+	hs|7q31.1	NM_001007245	chr7:112115517-112115576	NM_001007245	Hs.7879
A_19_P00321656	-3.16444	-1.66195	3.16444	down	dimethylarginine dimethylaminohydrolase 1	DDAH1	FALSE	Homo sapiens dimethylarginine dimethylaminohydrolase 1 (DDAH1), transcript variant 2, mRNA [NM_001134445]	23576	GO:0005739|GO:0003073|GO:0007263|GO:0000052|GO:0006527|GO:0003824|GO:0016597|GO:0046872|GO:0045766|GO:0016403|GO:0070062|GO:0045429	85961928	chr1	85961869	-	hs|1p22.3	NM_001134445	chr1:85961928-85961869	NM_001134445	Hs.713411
A_23_P25684	-3.16237	-1.66101	3.16237	down	retinol dehydrogenase 11 (all-trans/9-cis/11-cis)	RDH11	FALSE	Homo sapiens retinol dehydrogenase 11 (all-trans/9-cis/11-cis) (RDH11), transcript variant 1, mRNA [NM_016026]	51109	GO:0005622|GO:0016062|GO:0001917|GO:0007603|GO:0042574|GO:0042572|GO:0005789|GO:0016021|GO:0052650|GO:0004745|GO:0001523|GO:0055114	68144288	chr14	68144229	-	hs|14q24.1	NM_016026	chr14:68144288-68144229	NM_016026	Hs.719925
A_24_P878388	-3.15842	-1.6592	3.15842	down			FALSE				6907820	chrX	6907761	+	hs|Xp22.31		chrX:006907761-006907820
A_24_P213354	-3.14947	-1.65511	3.14947	down			FALSE	RATASI amino acid starvation-induced protein {Rattus norvegicus} (exp=-1; wgp=0; cg=0), partial (85%) [THC2598763]			74765855	chr10	74765795	-	hs|10q22.1		chr10:074765855-074765795
A_23_P257971	-3.14873	-1.65477	3.14873	down	aldo-keto reductase family 1, member C1	AKR1C1	FALSE	Homo sapiens aldo-keto reductase family 1, member C1 (AKR1C1), mRNA [NM_001353]	1645	GO:0031406|GO:0044598|GO:0046683|GO:0032052|GO:0006805|GO:0044597|GO:0007603|GO:0047086|GO:0005829|GO:0030299|GO:0016655|GO:0071395|GO:0042574|GO:0030855|GO:0047115|GO:0051260|GO:0008206|GO:0047042|GO:0070062|GO:0042632|GO:0047718|GO:0007586|GO:0047006|GO:0001523|GO:0004032|GO:0004033|GO:0015721|GO:0042448|GO:0018636|GO:0055114	5019969	chr10	5019910	+	hs|10p15.1	NM_001353	chr10:5019910-5019969	NM_001353	Hs.460260
A_23_P380998	-3.14791	-1.65439	3.14791	down	R3H domain containing 1	R3HDM1	FALSE	Homo sapiens R3H domain containing 1 (R3HDM1), transcript variant 2, mRNA [NM_015361]	23518		136482561	chr2	136482502	+	hs|2q21.3	NM_015361	chr2:136482502-136482561	NM_015361	Hs.412462
A_24_P349547	-3.14036	-1.65093	3.14036	down			FALSE				79187482	chr12	79187421	-	hs|12q21.2		chr12:079187482-079187421
A_33_P3424217	-3.13984	-1.65069	3.13984	down	major histocompatibility complex, class II, DQ beta 1	HLA-DQB1	FALSE	Homo sapiens major histocompatibility complex, class II, DQ beta 1 (HLA-DQB1), transcript variant 3, mRNA [NM_001243962]	3119	GO:0050852|GO:0012507|GO:0005886|GO:0031295|GO:0019221|GO:0042613|GO:0005765|GO:0032588|GO:0030666|GO:0019886|GO:0006955|GO:0000139|GO:0016020|GO:0002381|GO:0042605|GO:0071556|GO:0032395|GO:0030669|GO:0010008|GO:0060333|GO:0002455|GO:0030658						NM_001243962		NM_001243962	Hs.409934
A_23_P12866	-3.13964	-1.6506	3.13964	down	phosphoseryl-tRNA kinase	PSTK	FALSE	Homo sapiens phosphoseryl-tRNA kinase (PSTK), mRNA [NM_153336]	118672	GO:0005739|GO:0016310|GO:0000049|GO:0016301|GO:0001514|GO:0097056|GO:0005524	124746396	chr10	124745844	+	hs|10q26.13	NM_153336	chr10:124745844-124746396	NM_153336	Hs.281004
A_33_P3240843	-3.13903	-1.65032	3.13903	down	transmembrane protein 71	TMEM71	FALSE	Homo sapiens transmembrane protein 71 (TMEM71), transcript variant 1, mRNA [NM_144649]	137835	GO:0016021	133734346	chr8	133734287	-	hs|8q24.22	NM_144649	chr8:133734346-133734287	NM_144649	Hs.293842
A_33_P3257187	-3.13837	-1.65002	3.13837	down	protein kinase, AMP-activated, alpha 1 catalytic subunit	PRKAA1	FALSE	Homo sapiens protein kinase, AMP-activated, alpha 1 catalytic subunit (PRKAA1), transcript variant 2, mRNA [NM_206907]	5562	GO:0005515|GO:0006695|GO:0070301|GO:0004679|GO:0047322|GO:0050321|GO:0005622|GO:0031669|GO:0016055|GO:0045821|GO:0010332|GO:0008610|GO:0019395|GO:0031588|GO:0009631|GO:0035174|GO:0046318|GO:0048511|GO:0004691|GO:0045542|GO:0010508|GO:0050405|GO:0008286|GO:0008284|GO:0032007|GO:0050995|GO:0005634|GO:0051291|GO:0046872|GO:0005829|GO:0000187|GO:0005737|GO:0016324|GO:0031000|GO:0006006|GO:0007050|GO:…	40759657	chr5	40759598	-	hs|5p13.1	NM_206907	chr5:40759657-40759598	NM_206907	Hs.43322
A_33_P3390057	-3.13612	-1.64898	3.13612	down	transmembrane 4 L six family member 1	TM4SF1	FALSE	Homo sapiens transmembrane 4 L six family member 1 (TM4SF1), mRNA [NM_014220]	4071	GO:0008150|GO:0003674|GO:0005887	149086869	chr3	149086810	-	hs|3q25.1	NM_014220	chr3:149086869-149086810	NM_014220	Hs.351316
A_23_P139864	-3.12712	-1.64484	3.12712	down	germ cell associated 1	GSG1	FALSE	Homo sapiens germ cell associated 1 (GSG1), transcript variant 1, mRNA [NM_031289]	83445	GO:0005789|GO:0016021|GO:0070063	13237859	chr12	13237800	-	hs|12p13.1	NM_031289	chr12:13237859-13237800	NM_031289	Hs.240053
A_24_P323635	-3.12539	-1.64404	3.12539	down			FALSE				34180714	chr8	34180655	-	hs|8p12		chr8:034180714-034180655
A_24_P280868	-3.1243	-1.64353	3.1243	down	family with sequence similarity 86, member B2	FAM86B2	FALSE	Homo sapiens family with sequence similarity 86, member B2 (FAM86B2), mRNA [NM_001137610]	653333		12283380	chr8	12283321	-	hs|8p23.1	NM_001137610	chr8:12283380-12283321	NM_001137610	Hs.458413
A_19_P00330666	-3.12233	-1.64262	3.12233	down			FALSE				128817797	chr8	128817738	+	hs|8q24.21		chr8:128817738-128817797
A_19_P00322895	-3.12092	-1.64197	3.12092	down	long intergenic non-protein coding RNA 973	LINC00973	FALSE	long intergenic non-protein coding RNA 973 [Source:HGNC Symbol;Acc:48868] [ENST00000473756]	100506377		98701744	chr3	98701685	+	hs|3q12.1	TCONS_00005559	chr3:98701685-98701744		Hs.307772
A_33_P3322288	-3.11704	-1.64018	3.11704	down	5-azacytidine induced 2	AZI2	FALSE	Homo sapiens 5-azacytidine induced 2 (AZI2), transcript variant 3, mRNA [NM_001134433]	64343	GO:0005515|GO:0005737|GO:0007249	28378290	chr3	28378231	-	hs|3p24.1	NM_001134433	chr3:28378290-28378231	NM_001134433	Hs.706676
A_19_P00328583	-3.11569	-1.63955	3.11569	down			FALSE				203171595	chr1	203171536	+	hs|1q32.1		chr1:203171536-203171595
A_24_P111054	-3.11295	-1.63828	3.11295	down	solute carrier family 2 (facilitated glucose/fructose transporter), member 5	SLC2A5	FALSE	solute carrier family 2 (facilitated glucose/fructose transporter), member 5 [Source:HGNC Symbol;Acc:11010] [ENST00000377414]	6518	GO:0005886|GO:0005975|GO:0044281|GO:0055085|GO:0008645|GO:0015755|GO:0016324|GO:0015758|GO:0005353|GO:0016021|GO:0071332|GO:0005355|GO:0070062	9100715	chr1	9100656	-	hs|1p36.23	BC035878	chr1:9100715-9100656		Hs.530003
A_23_P94338	-3.10731	-1.63567	3.10731	down	ectonucleotide pyrophosphatase/phosphodiesterase 2	ENPP2	FALSE	Homo sapiens ectonucleotide pyrophosphatase/phosphodiesterase 2 (ENPP2), transcript variant 1, mRNA [NM_006209]	5168	GO:0030334|GO:0090305|GO:0005886|GO:0005509|GO:0004551|GO:0006928|GO:0006796|GO:0003676|GO:0005615|GO:0006898|GO:0006955|GO:0004528|GO:0016787|GO:0007186|GO:0006935|GO:0005887|GO:0004622|GO:0047391|GO:0030247|GO:0008270|GO:0034638|GO:0009395|GO:0008134|GO:0005044	120581567	chr8	120581508	-	hs|8q24.12	NM_006209	chr8:120581567-120581508	NM_006209	Hs.190977
A_24_P261417	-3.10659	-1.63533	3.10659	down	dickkopf WNT signaling pathway inhibitor 3	DKK3	FALSE	Homo sapiens dickkopf WNT signaling pathway inhibitor 3 (DKK3), transcript variant 1, mRNA [NM_015881]	27122	GO:0030325|GO:2000065|GO:0016055|GO:0090090|GO:0045892|GO:0009653|GO:0005615|GO:0032348	11984974	chr11	11984915	-	hs|11p15.3	NM_015881	chr11:11984974-11984915	NM_015881	Hs.292156
A_33_P3308686	-3.10202	-1.63321	3.10202	down	coiled-coil and C2 domain containing 2A	CC2D2A	FALSE	Homo sapiens coiled-coil and C2 domain containing 2A (CC2D2A), transcript variant 2, mRNA [NM_020785]	57545	GO:0042384|GO:0005737|GO:0060271|GO:0035869|GO:0036038|GO:0005856|GO:0007224	15483841	chr4	15483782	+	hs|4p15.32	NM_020785	chr4:15483782-15483841	NM_020785	Hs.590928
A_24_P358619	-3.09832	-1.63148	3.09832	down	zinc finger protein 99	ZNF99	FALSE	Homo sapiens zinc finger protein 99 (ZNF99), mRNA [NM_001080409]	7652	GO:0006355|GO:0005634|GO:0003677|GO:0046872|GO:0006351	22940739	chr19	22940680	-	hs|19p12	NM_001080409	chr19:22940739-22940680	NM_001080409	Hs.568380
A_19_P00329731	-3.09718	-1.63095	3.09718	down			FALSE				33854329	chr1	33854270	-	hs|1p35.1		chr1:033854329-033854270
A_24_P389916	-3.08853	-1.62692	3.08853	down	leucine rich repeat containing 32	LRRC32	FALSE	Homo sapiens leucine rich repeat containing 32 (LRRC32), transcript variant 1, mRNA [NM_005512]	2615	GO:0010628|GO:0005887|GO:0046007|GO:0050710	76369017	chr11	76368958	-	hs|11q13.5	NM_005512	chr11:76369017-76368958	NM_005512	Hs.151641
A_24_P84970	-3.08833	-1.62683	3.08833	down			FALSE				108925054	chr5	108924995	+	hs|5q21.3		chr5:108924995-108925054
A_23_P342185	-3.0821	-1.62392	3.0821	down	wings apart-like homolog (Drosophila)	WAPAL	FALSE	Homo sapiens wings apart-like homolog (Drosophila) (WAPAL), mRNA [NM_015045]	23063	GO:0005515|GO:0000795|GO:0005694|GO:0005730|GO:0009636|GO:0005634|GO:0071922|GO:0045875|GO:0035562|GO:0043231|GO:0005829|GO:0008278|GO:0005737|GO:0007067|GO:0015630|GO:0016032|GO:0005654|GO:0008156|GO:0071168|GO:0000278|GO:0000785|GO:0000775	88197262	chr10	88197203	-	hs|10q23.2	NM_015045	chr10:88197262-88197203	NM_015045	Hs.203099
A_19_P00323941	-3.08117	-1.62348	3.08117	down			FALSE				71329981	chrX	71329922	+	hs|Xq13.1		chrX:071329922-071329981
A_19_P00805275	-3.08022	-1.62303	3.08022	down			FALSE				82165554	chr4	82165495	+	hs|4q21.21		chr4:082165495-082165554
A_23_P373724	-3.07978	-1.62283	3.07978	down	PTPRF interacting protein, binding protein 1 (liprin beta 1)	PPFIBP1	FALSE	Homo sapiens PTPRF interacting protein, binding protein 1 (liprin beta 1) (PPFIBP1), transcript variant 1, mRNA [NM_003622]	8496	GO:0005886|GO:0007155	27848412	chr12	27848353	+	hs|12p11.22	NM_003622	chr12:27848353-27848412	NM_003622	Hs.172445
A_33_P3718269	-3.07533	-1.62074	3.07533	down	microRNA 146a	MIR146A	FALSE	microRNA 146a [Source:HGNC Symbol;Acc:31533] [ENST00000517927]	406938		159914386	chr5	159914327	+	hs|5q34	AL389942	chr5:159914327-159914386		Hs.735831
A_33_P3283944	-3.07128	-1.61884	3.07128	down			FALSE	O02402_PINFU (O02402) Insoluble protein, partial (5%) [THC2497807]			105085962	chr3	105085903	-	hs|3q13.11		chr3:105085962-105085903
A_19_P00318196	-3.06744	-1.61704	3.06744	down			FALSE	AV720425 GLC Homo sapiens cDNA clone GLCENG04 5', mRNA sequence [AV720425]			128174329	chr8	128174270	+	hs|8q24.21	AV720425	chr8:128174270-128174329		Hs.573408
A_23_P41114	-3.0673	-1.61697	3.0673	down	cystatin A (stefin A)	CSTA	FALSE	Homo sapiens cystatin A (stefin A) (CSTA), mRNA [NM_005213]	1475	GO:0004869|GO:0010466|GO:0005634|GO:0002020|GO:0005615|GO:0001533|GO:0045861|GO:0010951|GO:0005737|GO:0016337|GO:0018149|GO:0005198|GO:0030216|GO:0030674|GO:0070062	122056475	chr3	122056416	+	hs|3q21.1	NM_005213	chr3:122056416-122056475	NM_005213	Hs.518198
A_23_P108294	-3.06694	-1.6168	3.06694	down	phosphatidic acid phosphatase type 2C	PPAP2C	FALSE	Homo sapiens phosphatidic acid phosphatase type 2C (PPAP2C), transcript variant 3, mRNA [NM_177543]	8612	GO:0006665|GO:0016020|GO:0005886|GO:0030148|GO:0016311|GO:0004721|GO:0044281|GO:0016021|GO:0008195	282253	chr19	282194	-	hs|19p13.3	NM_177543	chr19:282253-282194	NM_177543	Hs.465506
A_32_P46191	-3.06183	-1.61439	3.06183	down	zinc finger protein 727, pseudogene	ZNF727P	FALSE	Homo sapiens zinc finger protein 727, pseudogene (ZNF727P), mRNA [NM_001159522]	442319	GO:0006355|GO:0005634|GO:0003677|GO:0046872|GO:0006351	63538655	chr7	63538596	+	hs|7q11.21	NM_001159522	chr7:63538596-63538655	NM_001159522	Hs.640774
A_23_P69683	-3.05788	-1.61253	3.05788	down	SEC24 family member B	SEC24B	FALSE	Homo sapiens SEC24 family member B (SEC24B), transcript variant 1, mRNA [NM_006323]	10427	GO:0005515|GO:0002474|GO:0005215|GO:0012507|GO:0048471|GO:0030127|GO:0048208|GO:0044281|GO:0006886|GO:0005829|GO:0006888|GO:0019886|GO:0000139|GO:0016020|GO:0005789|GO:0061024|GO:0008270|GO:0016192|GO:0044267|GO:0043687|GO:0018279	110460941	chr4	110460882	+	hs|4q25	NM_006323	chr4:110460882-110460941	NM_006323	Hs.292472
A_23_P413180	-3.05493	-1.61114	3.05493	down	Mdm1 nuclear protein homolog (mouse)	MDM1	FALSE	Homo sapiens Mdm1 nuclear protein homolog (mouse) (MDM1), transcript variant 1, mRNA [NM_017440]	56890	GO:0060041|GO:0005634	68688887	chr12	68688828	-	hs|12q15	NM_017440	chr12:68688887-68688828	NM_017440	Hs.655702
A_24_P127192	-3.05077	-1.60917	3.05077	down			FALSE				49142724	chr2	49142665	-	hs|2p16.3		chr2:049142724-049142665
A_24_P56837	-3.04664	-1.60722	3.04664	down	ankyrin repeat and SOCS box containing 16	ASB16	FALSE	Homo sapiens ankyrin repeat and SOCS box containing 16 (ASB16), mRNA [NM_080863]	92591	GO:0035556|GO:0005515|GO:0016567	42256449	chr17	42256390	+	hs|17q21.31	NM_080863	chr17:42256390-42256449	NM_080863	Hs.534517
A_23_P5654	-3.04488	-1.60639	3.04488	down	interleukin 37	IL37	FALSE	Homo sapiens interleukin 37 (IL37), transcript variant 1, mRNA [NM_014439]	27178	GO:0006955|GO:0005149|GO:0006954|GO:0005634|GO:0005576|GO:0005615|GO:0005125|GO:0005829	113676308	chr2	113676249	+	hs|2q13	NM_014439	chr2:113676249-113676308	NM_014439	Hs.166371
A_24_P202558	-3.04354	-1.60575	3.04354	down	signal-induced proliferation-associated 1 like 3	SIPA1L3	FALSE	Homo sapiens signal-induced proliferation-associated 1 like 3 (SIPA1L3), mRNA [NM_015073]	23094	GO:0043547|GO:0051056|GO:0005615|GO:0005096	38698828	chr19	38698769	+	hs|19q13.13	NM_015073	chr19:38698769-38698828	NM_015073	Hs.655502
A_23_P101476	-3.04172	-1.60489	3.04172	down	zinc finger protein 442	ZNF442	FALSE	Homo sapiens zinc finger protein 442 (ZNF442), mRNA [NM_030824]	79973	GO:0006355|GO:0005634|GO:0003677|GO:0046872|GO:0006351	12460558	chr19	12460499	-	hs|19p13.2	NM_030824	chr19:12460558-12460499	NM_030824	Hs.253193
A_23_P53126	-3.03647	-1.6024	3.03647	down	LIM domain only 2 (rhombotin-like 1)	LMO2	FALSE	Homo sapiens LIM domain only 2 (rhombotin-like 1) (LMO2), transcript variant 1, mRNA [NM_005574]	4005	GO:0005515|GO:0001102|GO:0005667|GO:0097067|GO:0048037|GO:0000977|GO:0001190|GO:0000981|GO:0043425|GO:0070888|GO:0005634|GO:0007275|GO:0001228|GO:0045647|GO:0045944|GO:0003682|GO:0008270|GO:0042789|GO:0035162	33880302	chr11	33880243	-	hs|11p13	NM_005574	chr11:33880302-33880243	NM_005574	Hs.34560
A_23_P3956	-3.03106	-1.59982	3.03106	down	C1q and tumor necrosis factor related protein 1	C1QTNF1	FALSE	Homo sapiens C1q and tumor necrosis factor related protein 1 (C1QTNF1), transcript variant 4, mRNA [NM_198594]	114897	GO:0005515|GO:0010544|GO:0051897|GO:0005581|GO:0005518|GO:0090331|GO:2000860|GO:0005615|GO:0007204|GO:0010906|GO:0010628|GO:0070208|GO:0005887|GO:0051260|GO:0043410	77045229	chr17	77045170	+	hs|17q25.3	NM_198594	chr17:77045170-77045229	NM_198594	Hs.201398
A_24_P403417	-3.03097	-1.59978	3.03097	down	prostaglandin E synthase	PTGES	FALSE	Homo sapiens prostaglandin E synthase (PTGES), mRNA [NM_004878]	9536	GO:0019369|GO:0019371|GO:0014070|GO:0048471|GO:0002526|GO:0006693|GO:0008285|GO:0044281|GO:0002544|GO:0051592|GO:0007165|GO:0050220|GO:0043295|GO:0001516|GO:0016020|GO:0005641|GO:0032496|GO:0005789|GO:0032526|GO:0016021|GO:0034097	132501569	chr9	132501510	-	hs|9q34.11	NM_004878	chr9:132501569-132501510	NM_004878	Hs.146688
A_33_P3647427	-3.03084	-1.59972	3.03084	down	zinc finger protein 29, pseudogene	ZNF29P	FALSE	Human Kox26 mRNA for zinc finger protein, partial. [X52357]	7577		15578894	chr17	15578835	+	hs|17p12	X52357	chr17:15578835-15578894		Hs.684886
A_23_P118633	-3.03032	-1.59947	3.03032	down	spermatogenesis associated 20	SPATA20	FALSE	Homo sapiens spermatogenesis associated 20 (SPATA20), transcript variant 1, mRNA [NM_022827]	64847	GO:0008152|GO:0007275|GO:0005576|GO:0007283|GO:0003824|GO:0030154	48633044	chr17	48632985	+	hs|17q21.33	NM_022827	chr17:48632985-48633044	NM_022827	Hs.103147
A_24_P67142	-3.02434	-1.59662	3.02434	down	SON DNA binding protein	SON	FALSE	Homo sapiens SON DNA binding protein (SON), transcript variant b, mRNA [NM_032195]	6651	GO:0005515|GO:0006397|GO:0008380|GO:0043066|GO:0003723|GO:0005730|GO:0000226|GO:0005634|GO:0050733|GO:0003676|GO:0003677|GO:0000910|GO:0016607|GO:0051726|GO:0043484	34931601	chr21	34931542	+	hs|21q22.11	NM_032195	chr21:34931542-34931601	NM_032195	Hs.517262
A_23_P201808	-3.02331	-1.59613	3.02331	down	phosphatidic acid phosphatase type 2B	PPAP2B	FALSE	Homo sapiens phosphatidic acid phosphatase type 2B (PPAP2B), mRNA [NM_003713]	8613	GO:0006629|GO:0005515|GO:0005886|GO:0030111|GO:0050731|GO:0044281|GO:0051091|GO:0042577|GO:0005912|GO:0004721|GO:0070062|GO:0006665|GO:0008354|GO:0005794|GO:0001568|GO:0044329|GO:0030148|GO:0050821|GO:0008195|GO:0044328|GO:0001702|GO:0034109|GO:0005178|GO:0016020|GO:0044330|GO:0016311|GO:0001933|GO:0016021|GO:0006644	56960899	chr1	56960840	-	hs|1p32.2	NM_003713	chr1:56960899-56960840	NM_003713	Hs.405156
A_33_P3274562	-3.01811	-1.59365	3.01811	down	solute carrier family 19 (thiamine transporter), member 3	SLC19A3	FALSE	Homo sapiens solute carrier family 19 (thiamine transporter), member 3 (SLC19A3), mRNA [NM_025243]	80704	GO:0015403|GO:0005886|GO:0006766|GO:0006767|GO:0071934|GO:0044281|GO:0016021|GO:0042723	228550641	chr2	228550582	-	hs|2q36.3	NM_025243	chr2:228550641-228550582	NM_025243	Hs.221597
A_23_P59888	-3.01647	-1.59286	3.01647	down	nascent-polypeptide-associated complex alpha polypeptide pseudogene 1	NACAP1	FALSE	Homo sapiens nascent-polypeptide-associated complex alpha polypeptide pseudogene 1 (NACAP1), non-coding RNA [NR_002182]	83955		102381814	chr8	102381755	+	hs|8q22.3	NR_002182	chr8:102381755-102381814	NR_002182	Hs.567608
A_32_P148538	-3.01487	-1.5921	3.01487	down	lipid phosphate phosphatase-related protein type 4	LPPR4	FALSE	Homo sapiens lipid phosphate phosphatase-related protein type 4 (LPPR4), transcript variant 1, mRNA [NM_014839]	9890	GO:0048839|GO:0042577|GO:0046839|GO:0005887|GO:0008195|GO:0007409	99774749	chr1	99774690	+	hs|1p21.2	NM_014839	chr1:99774690-99774749	NM_014839	Hs.13245
A_32_P389118	-3.01309	-1.59124	3.01309	down	HEAT repeat containing 5B	HEATR5B	FALSE	Homo sapiens HEAT repeat containing 5B (HEATR5B), mRNA [NM_019024]	54497	GO:0070062	37208378	chr2	37208319	-	hs|2p22.2	NM_019024	chr2:37208378-37208319	NM_019024	Hs.744084
A_23_P429478	-3.00931	-1.58943	3.00931	down	coiled-coil domain containing 140	CCDC140	FALSE	Homo sapiens coiled-coil domain containing 140 (CCDC140), mRNA [NM_153038]	151278		223169930	chr2	223169871	+	hs|2q36.1	NM_153038	chr2:223169871-223169930	NM_153038	Hs.350729
A_23_P4545	-3.00784	-1.58873	3.00784	down	maestro	MRO	FALSE	Homo sapiens maestro (MRO), transcript variant 1, mRNA [NM_031939]	83876	GO:0005730	48327813	chr18	48327754	-	hs|18q21.2	NM_031939	chr18:48327813-48327754	NM_031939	Hs.30495
A_24_P215475	-3.00715	-1.5884	3.00715	down	zinc finger protein 10	ZNF10	FALSE	Homo sapiens zinc finger protein 10 (ZNF10), mRNA [NM_015394]	7556	GO:0005515|GO:0006355|GO:0005634|GO:0003677|GO:0046872|GO:0006351	133735588	chr12	133735529	+	hs|12q24.33	NM_015394	chr12:133735529-133735588	NM_015394	Hs.573983
A_33_P3374117	-3.00687	-1.58826	3.00687	down	uncharacterized LOC101927507	LOC101927507	FALSE	anoctamin 7 pseudogene 1 [Source:HGNC Symbol;Acc:32248] [ENST00000475369]	101927507		16543682	chr1	16543623	-	hs|1p36.13	XR_248745	chr1:16543682-16543623	XR_248745
A_24_P410587	-3.00254	-1.58618	3.00254	down	archaelysin family metallopeptidase 2 pseudogene 1	AMZ2P1	FALSE	Homo sapiens archaelysin family metallopeptidase 2 pseudogene 1 (AMZ2P1), non-coding RNA [NR_026903]	201283		62964429	chr17	62964370	-	hs|17q24.1	NR_026903	chr17:62964429-62964370	NR_026903	Hs.396447
A_24_P92267	-2.99508	-1.58259	2.99508	down			FALSE				159729224	chr1	159729165	+	hs|1q23.2		chr1:159729165-159729224
A_24_P343233	-2.99461	-1.58237	2.99461	down	major histocompatibility complex, class II, DR beta 1	HLA-DRB1	FALSE	Homo sapiens major histocompatibility complex, class II, DR beta 1 (HLA-DRB1), transcript variant 1, mRNA [NM_002124]	3123	GO:0002437|GO:0050852|GO:0005886|GO:0019221|GO:0031295|GO:0042088|GO:0005765|GO:0042130|GO:0019886|GO:0006955|GO:0002381|GO:0042605|GO:2001179|GO:0071556|GO:0032689|GO:0070062|GO:0060333|GO:0030658|GO:0012507|GO:0051262|GO:0009986|GO:0002506|GO:0035774|GO:0002503|GO:0042613|GO:0032588|GO:0030666|GO:0000139|GO:0016020|GO:0005887|GO:0031902|GO:0032673|GO:0023026|GO:0016045|GO:0030669|GO:0032395|GO:…	32548583	chr6	32548524	-	hs|6p21.32	NM_002124	chr6:32548583-32548524	NM_002124	Hs.696211
A_24_P315346	-2.99204	-1.58113	2.99204	down	POM121 transmembrane nucleoporin-like 8 pseudogene	POM121L8P	FALSE	Homo sapiens POM121 transmembrane nucleoporin-like 8 pseudogene (POM121L8P), non-coding RNA [NR_024583]	29797		21637901	chr22	21637842	+	hs|22q11.21	NR_024583	chr22:21637842-21637901	NR_024583	Hs.396963
A_23_P66891	-2.98983	-1.58006	2.98983	down	CDC42 effector protein (Rho GTPase binding) 4	CDC42EP4	FALSE	Homo sapiens CDC42 effector protein (Rho GTPase binding) 4 (CDC42EP4), mRNA [NM_012121]	23580	GO:0005737|GO:0005886|GO:0008360|GO:0015630|GO:0031274|GO:0017049|GO:0007266|GO:0015629|GO:0012505	71280269	chr17	71280210	-	hs|17q25.1	NM_012121	chr17:71280269-71280210	NM_012121	Hs.3903
A_33_P3245517	-2.98719	-1.57879	2.98719	down	zinc finger protein 91 pseudogene	LOC441666	FALSE	Homo sapiens zinc finger protein 91 pseudogene (LOC441666), non-coding RNA [NR_024380]	441666		42827945	chr10	42827886	-	hs|10q11.21	NR_024380	chr10:42827945-42827886	NR_024380	Hs.255729
A_33_P3216913	-2.98466	-1.57756	2.98466	down	abhydrolase domain containing 15	ABHD15	FALSE	Homo sapiens abhydrolase domain containing 15 (ABHD15), mRNA [NM_198147]	116236	GO:0016787|GO:0008152|GO:0005576	27888454	chr17	27888395	-	hs|17q11.2	NM_198147	chr17:27888454-27888395	NM_198147	Hs.106510
A_23_P131208	-2.98415	-1.57732	2.98415	down	nuclear receptor subfamily 4, group A, member 2	NR4A2	FALSE	Homo sapiens nuclear receptor subfamily 4, group A, member 2 (NR4A2), mRNA [NM_006186]	4929	GO:0005515|GO:0008344|GO:0010467|GO:0021986|GO:0006367|GO:0003707|GO:0016265|GO:0005634|GO:0009791|GO:0042053|GO:0042416|GO:0043576|GO:0043524|GO:0005737|GO:0010035|GO:0045944|GO:0031668|GO:0043401|GO:0004879|GO:0001666|GO:0046982|GO:0042551|GO:0021952|GO:0051866|GO:0043085|GO:0006351|GO:0043565|GO:0007165|GO:0001975|GO:0071542|GO:0008270|GO:0005654|GO:0017085|GO:0034599|GO:0001764|GO:0030522	157181786	chr2	157181727	-	hs|2q24.1	NM_006186	chr2:157181786-157181727	NM_006186	Hs.563344
A_33_P3278714	-2.97798	-1.57433	2.97798	down			FALSE				29179562	chr2	29179503	+	hs|2p23.2		chr2:029179503-029179562
A_19_P00324260	-2.97533	-1.57305	2.97533	down			FALSE				127374973	chr5	127374914	-	hs|5q23.3		chr5:127374973-127374914
A_24_P355267	-2.97052	-1.57072	2.97052	down	solute carrier family 25 (mitochondrial carrier; phosphate carrier), member 25	SLC25A25	FALSE	Homo sapiens solute carrier family 25 (mitochondrial carrier; phosphate carrier), member 25 (SLC25A25), transcript variant 2, mRNA [NM_001006641]	114789	GO:0014823|GO:0046034|GO:0005509|GO:0005743|GO:0002021|GO:0032094|GO:0043231|GO:0005739|GO:0045333|GO:0035264|GO:0070588|GO:0043010|GO:0016021|GO:0060612|GO:0070062	130871494	chr9	130871435	+	hs|9q34.11	NM_001006641	chr9:130871435-130871494	NM_001006641	Hs.5476
A_19_P00806347	-2.96848	-1.56973	2.96848	down			FALSE				42077345	chr2	42077286	+	hs|2p21		chr2:042077286-042077345
A_33_P3383912	-2.96844	-1.5697	2.96844	down	major histocompatibility complex, class II, DR beta 3	HLA-DRB3	FALSE	Homo sapiens major histocompatibility complex, class II, DR beta 3 (HLA-DRB3), mRNA [NM_022555]	3125	GO:0005515|GO:0002437|GO:0050852|GO:0005886|GO:0019221|GO:0031295|GO:0042088|GO:0005765|GO:0042130|GO:0019886|GO:0006955|GO:0002381|GO:0042605|GO:2001179|GO:0071556|GO:0032689|GO:0060333|GO:0030658|GO:0012507|GO:0051262|GO:0035774|GO:0042613|GO:0032588|GO:0030666|GO:0007165|GO:0016020|GO:0000139|GO:0005887|GO:0031902|GO:0032673|GO:0016045|GO:0030669|GO:0032395|GO:0009897|GO:0002455						NM_022555		NM_022555	Hs.696211
A_33_P3343473	-2.96622	-1.56862	2.96622	down	attractin-like 1	ATRNL1	FALSE	Homo sapiens attractin-like 1 (ATRNL1), transcript variant 1, mRNA [NM_207303]	26033	GO:0007186|GO:0030246|GO:0007275|GO:0004872|GO:0016021	117309035	chr10	117308976	+	hs|10q25.3	NM_207303	chr10:117308976-117309035	NM_207303	Hs.501127
A_24_P85317	-2.96595	-1.5685	2.96595	down	chromodomain helicase DNA binding protein 2	CHD2	FALSE	Homo sapiens chromodomain helicase DNA binding protein 2 (CHD2), transcript variant 2, mRNA [NM_001042572]	1106	GO:0006357|GO:0005634|GO:0060218|GO:0003677|GO:0005524|GO:0006351|GO:0006974|GO:0042393|GO:0004003|GO:0007517|GO:0001046|GO:0032508|GO:0070062|GO:0016568	93487662	chr15	93486257	+	hs|15q26.1	NM_001042572	chr15:93486257-93487662	NM_001042572	Hs.220864
A_24_P105747	-2.96344	-1.56727	2.96344	down	adaptor-related protein complex 1, sigma 3 subunit	AP1S3	FALSE	Homo sapiens adaptor-related protein complex 1, sigma 3 subunit (AP1S3), transcript variant 1, mRNA [NM_001039569]	130340	GO:0006892|GO:0005765|GO:0006886|GO:0032588|GO:0030117|GO:0005829|GO:0050690|GO:0019886|GO:0005905|GO:0000139|GO:0008565|GO:0061024|GO:0016032|GO:0030659	224622433	chr2	224622374	-	hs|2q36.1	NM_001039569	chr2:224622433-224622374	NM_001039569	Hs.632555
A_23_P29005	-2.96112	-1.56614	2.96112	down	SAM domain, SH3 domain and nuclear localization signals 1	SAMSN1	FALSE	Homo sapiens SAM domain, SH3 domain and nuclear localization signals 1 (SAMSN1), transcript variant 1, mRNA [NM_022136]	64092	GO:0005737|GO:0050869|GO:0050732|GO:0005634|GO:0001784|GO:0002820|GO:0001726	15858344	chr21	15858285	-	hs|21q11.2	NM_022136	chr21:15858344-15858285	NM_022136	Hs.473341
A_32_P148476	-2.96093	-1.56605	2.96093	down			FALSE				25664334	chrX	25664275	-	hs|Xp21.3		chrX:025664334-025664275
A_19_P00812033	-2.95944	-1.56533	2.95944	down			FALSE				163136438	chr5	163136379	-	hs|5q34		chr5:163136438-163136379
A_24_P288993	-2.95929	-1.56525	2.95929	down			FALSE				43901362	chr4	43901303	+	hs|4p13		chr4:043901303-043901362
A_19_P00322379	-2.95849	-1.56486	2.95849	down			FALSE				216542806	chr2	216542747	-	hs|2q35		chr2:216542806-216542747
A_19_P00324078	-2.95608	-1.56368	2.95608	down			FALSE				69960783	chr15	69960724	+	hs|15q23		chr15:069960724-069960783
A_23_P139099	-2.95538	-1.56334	2.95538	down	olfactory receptor, family 4, subfamily A, member 15	OR4A15	FALSE	Homo sapiens olfactory receptor, family 4, subfamily A, member 15 (OR4A15), mRNA [NM_001005275]	81328	GO:0050911|GO:0004984|GO:0007186|GO:0005886|GO:0004930|GO:0016021	55136111	chr11	55136052	+	hs|11q11	NM_001005275	chr11:55136052-55136111	NM_001005275	Hs.554529
A_24_P385280	-2.95309	-1.56223	2.95309	down	aldehyde dehydrogenase 9 family, member A1	ALDH9A1	FALSE	Homo sapiens aldehyde dehydrogenase 9 family, member A1 (ALDH9A1), mRNA [NM_000696]	223	GO:0001822|GO:0004029|GO:0006081|GO:0004028|GO:0044281|GO:0042803|GO:0005829|GO:0001889|GO:0005739|GO:0034641|GO:0005737|GO:0051287|GO:0047105|GO:0045329|GO:0043176|GO:0019145|GO:0042445|GO:0033737|GO:0042136|GO:0070062|GO:0055114	165632035	chr1	165631976	-	hs|1q24.1	NM_000696	chr1:165632035-165631976	NM_000696	Hs.2533
A_19_P00325069	-2.95054	-1.56098	2.95054	down			FALSE				90616031	chr8	90615972	-	hs|8q21.3		chr8:090616031-090615972
A_24_P462899	-2.94963	-1.56054	2.94963	down	centromere protein W	CENPW	FALSE	Homo sapiens centromere protein W (CENPW), transcript variant 2, mRNA [NM_001012507]	387103	GO:0005515|GO:0051276|GO:0046982|GO:0005730|GO:0003677|GO:0016363|GO:0034080|GO:0007067|GO:0051382|GO:0007059|GO:0000777|GO:0000776|GO:0000278|GO:0000775	126669682	chr6	126669623	+	hs|6q22.32	NM_001012507	chr6:126669623-126669682	NM_001012507	Hs.486401
A_32_P203013	-2.94893	-1.56019	2.94893	down	ribosomal protein S10 pseudogene 7	RPS10P7	FALSE	Homo sapiens ribosomal protein S10 pseudogene 7 (RPS10P7), non-coding RNA [NR_026667]	376693		201489723	chr1	201489664	+	hs|1q32.1	NR_026667	chr1:201489664-201489723	NR_026667	Hs.605989
A_33_P3279379	-2.94248	-1.55703	2.94248	down	destrin (actin depolymerizing factor) pseudogene 2	DSTNP2	FALSE	Homo sapiens destrin (actin depolymerizing factor) pseudogene 2 (DSTNP2), non-coding RNA [NR_033796]	171220		6994371	chr12	6994312	+	hs|12p13.31	NR_033796	chr12:6994312-6994371	NR_033796	Hs.661103
A_32_P190151	-2.94245	-1.55702	2.94245	down	family with sequence similarity 86, member D, pseudogene	FAM86DP	FALSE	Homo sapiens family with sequence similarity 86, member D, pseudogene (FAM86DP), non-coding RNA [NR_024241]	692099		75471879	chr3	75471820	-	hs|3p12.3	NR_024241	chr3:75471879-75471820	NR_024241	Hs.591652
A_32_P481377	-2.94053	-1.55608	2.94053	down	keratin associated protein 11-1	KRTAP11-1	FALSE	Homo sapiens keratin associated protein 11-1 (KRTAP11-1), mRNA [NM_175858]	337880	GO:0005198|GO:0045095	32253283	chr21	32253224	-	hs|21q22.11	NM_175858	chr21:32253283-32253224	NM_175858	Hs.407654
A_19_P00316541	-2.93939	-1.55552	2.93939	down	small nucleolar RNA host gene 5 (non-protein coding)	SNHG5	FALSE	Homo sapiens small nucleolar RNA host gene 5 (non-protein coding) (SNHG5), long non-coding RNA [NR_003038]	387066		86387735	chr6	86387676	-	hs|6q14.3	NR_003038	chr6:86387735-86387676	NR_003038	Hs.292457
A_23_P406025	-2.9357	-1.5537	2.9357	down	prune homolog 2 (Drosophila)	PRUNE2	FALSE	Homo sapiens prune homolog 2 (Drosophila) (PRUNE2), mRNA [NM_015225]	158471	GO:0016462|GO:0005737|GO:0008152|GO:0006915|GO:0046872	79226442	chr9	79226383	-	hs|9q21.2	NM_015225	chr9:79226442-79226383	NM_015225	Hs.262857
A_33_P3628481	-2.93516	-1.55344	2.93516	down	uncharacterized protein MGC27345	MGC27345	FALSE	Homo sapiens uncharacterized protein MGC27345 (MGC27345), long non-coding RNA [NR_046216]	157247		127944338	chr7	127944279	-	hs|7q32.1	NR_046216	chr7:127944338-127944279	NR_046216	Hs.552129
A_33_P3279920	-2.9349	-1.55331	2.9349	down	TAR DNA binding protein	TARDBP	FALSE	Homo sapiens TAR DNA binding protein (TARDBP), mRNA [NM_007375]	23435	GO:0005515|GO:0006397|GO:0008380|GO:0008219|GO:0006355|GO:0003700|GO:0006366|GO:0003723|GO:0005730|GO:0005634|GO:0043922|GO:0042802|GO:0003690|GO:0000166|GO:0003730|GO:0070935	11082306	chr1	11082247	+	hs|1p36.22	NM_007375	chr1:11082247-11082306	NM_007375	Hs.300624
A_33_P3226788	-2.93327	-1.55251	2.93327	down			FALSE				6928851	chr7	6928792	-	hs|7p22.1		chr7:006928851-006928792
A_19_P00800934	-2.92904	-1.55043	2.92904	down			FALSE				86599476	chr11	86599417	-	hs|11q14.2		chr11:086599476-086599417
A_33_P3221129	-2.9235	-1.5477	2.9235	down	LRRN4 C-terminal like	LRRN4CL	FALSE	Homo sapiens LRRN4 C-terminal like (LRRN4CL), mRNA [NM_203422]	221091	GO:0016021	62453945	chr11	62453886	-	hs|11q12.3	NM_203422	chr11:62453945-62453886	NM_203422	Hs.427449
A_24_P242646	-2.92291	-1.54741	2.92291	down	cathepsin S	CTSS	FALSE	Homo sapiens cathepsin S (CTSS), transcript variant 1, mRNA [NM_004079]	1520	GO:0002474|GO:0097067|GO:0005518|GO:0005764|GO:0005615|GO:0043231|GO:0019886|GO:0006955|GO:0022617|GO:0019882|GO:0030198|GO:0051603|GO:0036021|GO:0030574|GO:0006508|GO:0001968|GO:0034769|GO:0043202|GO:0002480|GO:0042590|GO:0043394|GO:0005576|GO:0002224|GO:0004197|GO:0002250|GO:0045087|GO:0043236	150703572	chr1	150703513	-	hs|1q21.3	NM_004079	chr1:150703572-150703513	NM_004079	Hs.181301
A_23_P30976	-2.92226	-1.54708	2.92226	down	glutamate receptor, metabotropic 1	GRM1	FALSE	Homo sapiens glutamate receptor, metabotropic 1 (GRM1), transcript variant 4, mRNA [NM_001278065]	2911	GO:0005515|GO:0051966|GO:0008219|GO:0005886|GO:0004930|GO:0007216|GO:0014069|GO:0007268|GO:0005634|GO:0030425|GO:0019233|GO:0007205|GO:0038038|GO:0000187|GO:0071257|GO:0000186|GO:0007186|GO:0005887|GO:0008066|GO:0007626|GO:0051930	146758513	chr6	146758454	+	hs|6q24.3	NM_001278065	chr6:146758454-146758513	NM_001278065	Hs.32945
A_19_P00331457	-2.91807	-1.54502	2.91807	down			FALSE				130825816	chrX	130825757	-	hs|Xq26.2		chrX:130825816-130825757
A_24_P339416	-2.91756	-1.54476	2.91756	down	arylsulfatase G	ARSG	FALSE	Homo sapiens arylsulfatase G (ARSG), transcript variant 1, mRNA [NM_014960]	22901	GO:0006665|GO:0006790|GO:0006687|GO:0005783|GO:0005788|GO:0004065|GO:0044281|GO:0044267|GO:0005764|GO:0005615|GO:0046872|GO:0043687	66416588	chr17	66416529	+	hs|17q24.2	NM_014960	chr17:66416529-66416588	NM_014960	Hs.437249
A_23_P74609	-2.91725	-1.54461	2.91725	down	G0/G1 switch 2	G0S2	FALSE	Homo sapiens G0/G1 switch 2 (G0S2), mRNA [NM_015714]	50486	GO:0005811|GO:0005739|GO:0005515|GO:0003674|GO:2001238|GO:0044281|GO:0097191|GO:0044255	209849656	chr1	209849597	+	hs|1q32.2	NM_015714	chr1:209849597-209849656	NM_015714	Hs.432132
A_24_P112087	-2.91529	-1.54364	2.91529	down	anti-silencing function 1A histone chaperone	ASF1A	FALSE	Homo sapiens anti-silencing function 1A histone chaperone (ASF1A), mRNA [NM_014034]	25842	GO:0005515|GO:0000790|GO:0006334|GO:0006335|GO:0005634|GO:0006336|GO:0001649|GO:0006351|GO:0042692|GO:0043234|GO:0042393|GO:0006281|GO:0003682|GO:0005654|GO:0016568|GO:0031936	119229541	chr6	119229482	+	hs|6q22.31	NM_014034	chr6:119229482-119229541	NM_014034	Hs.292316
A_24_P50245	-2.91394	-1.54297	2.91394	down	major histocompatibility complex, class II, DM alpha	HLA-DMA	FALSE	Homo sapiens major histocompatibility complex, class II, DM alpha (HLA-DMA), mRNA [NM_006120]	3108	GO:0048839|GO:0016064|GO:0009986|GO:0005771|GO:0002503|GO:0042613|GO:0005765|GO:0015031|GO:0045059|GO:0019886|GO:0050778|GO:0031902|GO:0051085|GO:0023026|GO:0016021|GO:0045582|GO:0070062	32917477	chr6	32917418	-	hs|6p21.32	NM_006120	chr6:32917477-32917418	NM_006120	Hs.728759
A_23_P115726	-2.91316	-1.54258	2.91316	down	solute carrier family 16, member 9	SLC16A9	FALSE	Homo sapiens solute carrier family 16, member 9 (SLC16A9), mRNA [NM_194298]	220963	GO:0005886|GO:0016021|GO:0046415|GO:0055085|GO:0015293	61411130	chr10	61411071	-	hs|10q21.2	NM_194298	chr10:61411130-61411071	NM_194298	Hs.499709
A_23_P9565	-2.9129	-1.54246	2.9129	down	RAB33B, member RAS oncogene family	RAB33B	FALSE	Homo sapiens RAB33B, member RAS oncogene family (RAB33B), mRNA [NM_031296]	83452	GO:0005794|GO:0000139|GO:0007264|GO:0005796|GO:2000156|GO:2000785|GO:0006914|GO:0015031|GO:0005525|GO:0070062	140396837	chr4	140396778	+	hs|4q31.1	NM_031296	chr4:140396778-140396837	NM_031296	Hs.591679
A_19_P00802871	-2.91242	-1.54222	2.91242	down			FALSE	UI-H-FL1-bgb-l-13-0-UI.s1 NCI_CGAP_FL1 Homo sapiens cDNA clone UI-H-FL1-bgb-l-13-0-UI 3', mRNA sequence [CA430688]			142619734	chr1	142619676	-	hs|1q21.1	CA430688	chr1:142619734-142619676		Hs.722502
A_23_P103256	-2.90832	-1.54018	2.90832	down	complement factor H-related 3	CFHR3	FALSE	Homo sapiens complement factor H-related 3 (CFHR3), transcript variant 1, mRNA [NM_021023]	10878	GO:0072562|GO:0005615	196748479	chr1	196748420	+	hs|1q31.3	NM_021023	chr1:196748420-196748479	NM_021023	Hs.709217
A_19_P00320094	-2.90167	-1.53689	2.90167	down	small nucleolar RNA host gene 5 (non-protein coding)	SNHG5	FALSE	Homo sapiens small nucleolar RNA host gene 5 (non-protein coding) (SNHG5), long non-coding RNA [NR_003038]	387066		86387734	chr6	86387675	-	hs|6q14.3	NR_003038	chr6:86387734-86387675	NR_003038	Hs.292457
A_23_P397019	-2.90153	-1.53681	2.90153	down	DnaJ (Hsp40) homolog, subfamily C , member 25	DNAJC25	FALSE	Homo sapiens DnaJ (Hsp40) homolog, subfamily C , member 25 (DNAJC25), transcript variant 1, mRNA [NM_001015882]	548645	GO:0016021	114416374	chr9	114416315	+	hs|9q31.3	NM_001015882	chr9:114416315-114416374	NM_001015882	Hs.534196
A_23_P138541	-2.8994	-1.53576	2.8994	down	aldo-keto reductase family 1, member C3	AKR1C3	FALSE	Homo sapiens aldo-keto reductase family 1, member C3 (AKR1C3), transcript variant 1, mRNA [NM_003739]	8644	GO:0019369|GO:0044598|GO:0006693|GO:0044597|GO:0007603|GO:0001758|GO:0047017|GO:0005622|GO:0016488|GO:0047020|GO:0071395|GO:0034694|GO:0047023|GO:0047115|GO:0044259|GO:0004745|GO:0010942|GO:0070062|GO:0000060|GO:0045550|GO:1900053|GO:2000224|GO:0061370|GO:0004032|GO:0004033|GO:0048385|GO:0007186|GO:0071384|GO:0042448|GO:2000379|GO:0055114|GO:0051897|GO:0008284|GO:0047086|GO:0045703|GO:0005634|GO:…	5147848	chr10	5147789	+	hs|10p15.1	NM_003739	chr10:5147789-5147848	NM_003739	Hs.78183
A_23_P23873	-2.89553	-1.53382	2.89553	down	pappalysin 2	PAPPA2	FALSE	Homo sapiens pappalysin 2 (PAPPA2), transcript variant 1, mRNA [NM_020318]	60676	GO:0005622|GO:0016020|GO:0006508|GO:0008270|GO:0005576|GO:0044267|GO:0001558|GO:0030154|GO:0008237|GO:0070062	176811823	chr1	176811764	+	hs|1q25.2	NM_020318	chr1:176811764-176811823	NM_020318	Hs.187284
A_33_P3269740	-2.89394	-1.53303	2.89394	down	family with sequence similarity 86, member B2	FAM86B2	FALSE	Homo sapiens family with sequence similarity 86, member B2 (FAM86B2), mRNA [NM_001137610]	653333		12283392	chr8	12283333	-	hs|8p23.1	NM_001137610	chr8:12283392-12283333	NM_001137610	Hs.458413
A_23_P38618	-2.88761	-1.52988	2.88761	down	phosphatidylinositol glycan anchor biosynthesis, class L	PIGL	FALSE	Homo sapiens phosphatidylinositol glycan anchor biosynthesis, class L (PIGL), mRNA [NM_004278]	9487	GO:0006501|GO:0016254|GO:0005789|GO:0016021|GO:0044267|GO:0006506|GO:0000225|GO:0043687	16229505	chr17	16229446	+	hs|17p11.2	NM_004278	chr17:16229446-16229505	NM_004278	Hs.499793
A_23_P137896	-2.88411	-1.52813	2.88411	down	3-oxoacid CoA transferase 2	OXCT2	FALSE	Homo sapiens 3-oxoacid CoA transferase 2 (OXCT2), mRNA [NM_022120]	64064	GO:0005739|GO:0046952|GO:0031514|GO:0008260	40236107	chr1	40236048	-	hs|1p34.2	NM_022120	chr1:40236107-40236048	NM_022120	Hs.472491
A_32_P56525	-2.8825	-1.52732	2.8825	down	family with sequence similarity 115, member A	FAM115A	FALSE	Homo sapiens family with sequence similarity 115, member A (FAM115A), transcript variant 1, mRNA [NM_014719]	9747		143550522	chr7	143550463	-	hs|7q35	NM_014719	chr7:143550522-143550463	NM_014719	Hs.744048
A_24_P20120	-2.8766	-1.52436	2.8766	down	coiled-coil domain containing 88A	CCDC88A	FALSE	Homo sapiens coiled-coil domain containing 88A (CCDC88A), transcript variant 2, mRNA [NM_018084]	55704	GO:0031929|GO:0008017|GO:0005794|GO:0005886|GO:0005783|GO:0030032|GO:0003779|GO:0031410|GO:0043422|GO:0042803|GO:0030027|GO:0005829|GO:0006260|GO:0016020|GO:0016477|GO:0042127|GO:0032956|GO:0010975|GO:0032148|GO:0061024|GO:0016023|GO:0001932|GO:0035091|GO:0006275	55515393	chr2	55515334	-	hs|2p16.1	NM_018084	chr2:55515393-55515334	NM_018084	Hs.292925
A_24_P58894	-2.87164	-1.52188	2.87164	down			FALSE				23682412	chr9	23682353	+	hs|9p21.3		chr9:023682353-023682412
A_19_P00812763	-2.86939	-1.52074	2.86939	down			FALSE				119689558	chr1	119689499	+	hs|1p12		chr1:119689499-119689558
A_33_P3267482	-2.86935	-1.52072	2.86935	down	mixed lineage kinase 4	KIAA1804	FALSE	Homo sapiens mixed lineage kinase 4 (KIAA1804), mRNA [NM_032435]	84451	GO:0000186|GO:0046777|GO:0018108|GO:0006468|GO:0007257|GO:0005575|GO:0004713|GO:0005524|GO:0004709|GO:0042803	233520476	chr1	233520417	+	hs|1q42.2	NM_032435	chr1:233520417-233520476	NM_032435	Hs.547779
A_24_P109214	-2.86858	-1.52034	2.86858	down	apolipoprotein C-I	APOC1	FALSE	Homo sapiens apolipoprotein C-I (APOC1), mRNA [NM_001645]	341	GO:0032375|GO:0006629|GO:0050995|GO:0005783|GO:0010900|GO:0010873|GO:0042627|GO:0034379|GO:0060228|GO:0034361|GO:0034364|GO:0034382|GO:0055102|GO:0034447|GO:0070062|GO:0008203|GO:0033344|GO:0005504|GO:0004859|GO:0032374|GO:0045717|GO:0031210|GO:0034369|GO:0043085|GO:0051005|GO:0010916|GO:0033700|GO:0048261|GO:0034375|GO:0042157|GO:0006641|GO:0045833	45422495	chr19	45422436	+	hs|19q13.32	NM_001645	chr19:45422436-45422495	NM_001645	Hs.110675
A_19_P00323403	-2.86786	-1.51997	2.86786	down			FALSE				9811194	chr4	9811135	-	hs|4p16.1		chr4:009811194-009811135
A_19_P00802331	-2.86711	-1.5196	2.86711	down			FALSE				173102646	chr5	173102587	-	hs|5q35.2		chr5:173102646-173102587
A_33_P3335030	-2.86646	-1.51927	2.86646	down	ankyrin repeat domain 36	ANKRD36	FALSE	Homo sapiens ankyrin repeat domain 36 (ANKRD36), mRNA [NM_001164315]	375248		97871870	chr2	97871812	+	hs|2q11.2	NM_001164315	chr2:97871812-97871870	NM_001164315	Hs.541894
A_23_P207445	-2.86526	-1.51867	2.86526	down	mitogen-activated protein kinase kinase 6	MAP2K6	FALSE	Homo sapiens mitogen-activated protein kinase kinase 6 (MAP2K6), mRNA [NM_002758]	5608	GO:0005515|GO:0034142|GO:0070423|GO:0060048|GO:0051403|GO:0035872|GO:0005829|GO:0042692|GO:0002756|GO:0000187|GO:0005737|GO:0004702|GO:0002755|GO:0007050|GO:0005856|GO:0072709|GO:0034138|GO:0004708|GO:0006355|GO:0043065|GO:0038124|GO:0038123|GO:0019901|GO:0042493|GO:0034134|GO:0006915|GO:0018108|GO:0002224|GO:0005524|GO:0006351|GO:0006975|GO:0007165|GO:0051149|GO:0045087|GO:0002931|GO:0035666|GO:…	67538021	chr17	67537962	+	hs|17q24.3	NM_002758	chr17:67537962-67538021	NM_002758	Hs.463978
A_19_P00804157	-2.86252	-1.51729	2.86252	down			FALSE	BC022228 C2orf30 protein {Homo sapiens} (exp=0; wgp=1; cg=0), partial (16%) [THC2502907]			54053913	chr2	54053854	+	hs|2p16.2		chr2:054053854-054053913
A_23_P75063	-2.86188	-1.51696	2.86188	down	DPY30 domain containing 2	DYDC2	FALSE	Homo sapiens DPY30 domain containing 2 (DYDC2), transcript variant 1, mRNA [NM_032372]	84332		82126758	chr10	82126699	+	hs|10q23.1	NM_032372	chr10:82126699-82126758	NM_032372	Hs.741500
A_23_P63158	-2.85985	-1.51594	2.85985	down	spectrin, alpha, erythrocytic 1 (elliptocytosis 2)	SPTA1	FALSE	Homo sapiens spectrin, alpha, erythrocytic 1 (elliptocytosis 2) (SPTA1), mRNA [NM_003126]	6708	GO:0030097|GO:0005515|GO:0007009|GO:0008091|GO:0046982|GO:0008360|GO:0005509|GO:0031235|GO:0032437|GO:0014731|GO:0015629|GO:0051693|GO:0032092|GO:0005829|GO:0051015|GO:0006779|GO:0007411|GO:0042102|GO:0005200|GO:0007015|GO:0002260	158580696	chr1	158580637	-	hs|1q23.1	NM_003126	chr1:158580696-158580637	NM_003126	Hs.119825
A_32_P216635	-2.85818	-1.5151	2.85818	down	kinase suppressor of ras 2	KSR2	FALSE	Homo sapiens kinase suppressor of ras 2 (KSR2), mRNA [NM_173598]	283455	GO:0019722|GO:0005886|GO:0004674|GO:0031434|GO:0006468|GO:0043410|GO:0005524|GO:0046872|GO:0005078|GO:0005829	117891500	chr12	117891441	-	hs|12q24.22	NM_173598	chr12:117891500-117891441	NM_173598	Hs.375836
A_23_P366394	-2.85647	-1.51423	2.85647	down	sterile alpha motif and leucine zipper containing kinase AZK	ZAK	FALSE	Homo sapiens sterile alpha motif and leucine zipper containing kinase AZK (ZAK), transcript variant 1, mRNA [NM_016653]	51776	GO:0009314|GO:0005515|GO:0008219|GO:0043065|GO:0000287|GO:0008283|GO:0006950|GO:0005634|GO:0007257|GO:0005524|GO:0030154|GO:0035556|GO:0000186|GO:0005737|GO:0004674|GO:0007010|GO:0000075|GO:0007050|GO:0006468|GO:0000077|GO:0004709	174132712	chr2	174132653	+	hs|2q31.1	NM_016653	chr2:174132653-174132712	NM_016653	Hs.444451
A_19_P00806500	-2.85553	-1.51376	2.85553	down			FALSE				12986057	chr12	12985998	-	hs|12p13.1		chr12:012986057-012985998
A_23_P103104	-2.85368	-1.51282	2.85368	down	MFNG O-fucosylpeptide 3-beta-N-acetylglucosaminyltransferase	MFNG	FALSE	Homo sapiens MFNG O-fucosylpeptide 3-beta-N-acetylglucosaminyltransferase (MFNG), transcript variant 1, mRNA [NM_002405]	4242	GO:0045747|GO:0033829|GO:0007389|GO:0030173|GO:0008152|GO:0005615|GO:0046872|GO:0032092	37865384	chr22	37865325	-	hs|22q13.1	NM_002405	chr22:37865384-37865325	NM_002405	Hs.517603
A_33_P3477521	-2.8508	-1.51137	2.8508	down	uncharacterized LOC284080	LOC284080	FALSE	Homo sapiens uncharacterized LOC284080 (LOC284080), long non-coding RNA [NR_038230]	284080		48127772	chr17	48127713	-	hs|17q21.33		chr17:48127772-48127713	NR_038230	Hs.274864
A_23_P303671	-2.85069	-1.51131	2.85069	down	extracellular matrix protein 2, female organ and adipocyte specific	ECM2	FALSE	Homo sapiens extracellular matrix protein 2, female organ and adipocyte specific (ECM2), transcript variant 1, mRNA [NM_001393]	1842	GO:0005178|GO:0007160|GO:0030198|GO:0010811|GO:0005578|GO:0005614|GO:0008201|GO:0070052	95258273	chr9	95258214	-	hs|9q22.31	NM_001393	chr9:95258273-95258214	NM_001393	Hs.117060
A_23_P153964	-2.84576	-1.50881	2.84576	down	inhibin, beta B	INHBB	FALSE	Homo sapiens inhibin, beta B (INHBB), mRNA [NM_002193]	3625	GO:0005515|GO:0048471|GO:2001235|GO:0048599|GO:0030154|GO:0042803|GO:0001541|GO:0044320|GO:0045444|GO:0046676|GO:0009267|GO:0032869|GO:0046882|GO:0006952|GO:0005576|GO:0046881|GO:0032924|GO:0005125|GO:0009612|GO:0005179|GO:0046789|GO:0048178|GO:0040007|GO:0008083|GO:0060279	121108839	chr2	121108780	+	hs|2q14.2	NM_002193	chr2:121108780-121108839	NM_002193	Hs.1735
A_19_P00801394	-2.84514	-1.5085	2.84514	down			FALSE	ALU1_HUMAN (P39188) Alu subfamily J sequence contamination warning entry, partial (12%) [THC2690009]			2783693	chr9	2783634	-	hs|9p24.2		chr9:002783693-002783634
A_19_P00805032	-2.84448	-1.50816	2.84448	down			FALSE				178252582	chr5	178252523	-	hs|5q35.3		chr5:178252582-178252523
A_19_P00316836	-2.84409	-1.50797	2.84409	down			FALSE	PREDICTED: Homo sapiens uncharacterized LOC102724515 (LOC102724515), ncRNA [XR_425415]			75159858	chr2	75159799	+	hs|2p12	XR_425415	chr2:75159799-75159858	XR_425415	Hs.708649
A_24_P41149	-2.84356	-1.5077	2.84356	down			FALSE				13004568	chr12	13004509	+	hs|12p13.1		chr12:013004509-013004568
A_19_P00318751	-2.84208	-1.50694	2.84208	down			FALSE				66504146	chr8	66504087	-	hs|8q13.1		chr8:66504146-66504087
A_33_P3360758	-2.84184	-1.50683	2.84184	down			FALSE				62044411	chr20	62044352	-	hs|20q13.33		chr20:062044411-062044352
A_33_P3361442	-2.84101	-1.5064	2.84101	down	chromosome 19 open reading frame 73	C19orf73	FALSE	Homo sapiens chromosome 19 open reading frame 73 (C19orf73), mRNA [NM_018111]	55150		49622272	chr19	49622213	-	hs|19q13.33	NM_018111	chr19:49622272-49622213	NM_018111	Hs.458310
A_33_P3305625	-2.83446	-1.50308	2.83446	down			FALSE	Homo sapiens cDNA FLJ42518 fis, clone BRACE3000697. [AK124509]			230696384	chr2	230696325	-	hs|2q36.3	AK124509	chr2:230696384-230696325		Hs.591633
A_33_P3273906	-2.82907	-1.50033	2.82907	down	olfactory receptor, family 10, subfamily G, member 4	OR10G4	FALSE	Homo sapiens olfactory receptor, family 10, subfamily G, member 4 (OR10G4), mRNA [NM_001004462]	390264	GO:0050911|GO:0004984|GO:0007186|GO:0005886|GO:0004930|GO:0016021	123887072	chr11	123887013	+	hs|11q24.1	NM_001004462	chr11:123887013-123887072	NM_001004462	Hs.553760
A_33_P3404052	-2.82568	-1.4986	2.82568	down	tumor necrosis factor, alpha-induced protein 8	TNFAIP8	FALSE	Homo sapiens tumor necrosis factor, alpha-induced protein 8 (TNFAIP8), transcript variant 3, mRNA [NM_001286813]	25816	GO:0043066|GO:0005737|GO:0043154|GO:0043027	118729076	chr5	118729017	+	hs|5q23.1	NM_001286813	chr5:118729017-118729076	NM_001286813	Hs.656274
A_23_P329375	-2.82171	-1.49657	2.82171	down	POU class 6 homeobox 1	POU6F1	FALSE	Homo sapiens POU class 6 homeobox 1 (POU6F1), transcript variant 1, mRNA [NM_002702]	5463	GO:0043565|GO:0007507|GO:0006355|GO:0007517|GO:0003700|GO:0007420|GO:0005634|GO:0006351	51583372	chr12	51583313	-	hs|12q13.13	NM_002702	chr12:51583372-51583313	NM_002702	Hs.555886
A_19_P00322385	-2.81895	-1.49516	2.81895	down			FALSE				80125230	chr15	80125171	+	hs|15q25.1		chr15:080125171-080125230
A_23_P28042	-2.81733	-1.49433	2.81733	down	zinc finger protein 737	ZNF737	FALSE	Homo sapiens zinc finger protein 737 (ZNF737), mRNA [NM_001159293]	100129842	GO:0006355|GO:0005634|GO:0003677|GO:0046872|GO:0006351	20720785	chr19	20720770	-	hs|19p12	NM_001159293	chr19:20720785-20720770	NM_001159293	Hs.515696
A_24_P522631	-2.81186	-1.49152	2.81186	down	transmembrane protein 201	TMEM201	FALSE	Homo sapiens transmembrane protein 201 (TMEM201), transcript variant 1, mRNA [NM_001130924]	199953	GO:0005637|GO:0016021	9674716	chr1	9674658	+	hs|1p36.22	NM_001130924	chr1:9674658-9674716	NM_001130924	Hs.632365
A_32_P141923	-2.81176	-1.49147	2.81176	down	nascent polypeptide-associated complex alpha subunit 2	NACA2	FALSE	Homo sapiens nascent polypeptide-associated complex alpha subunit 2 (NACA2), mRNA [NM_199290]	342538	GO:0005737|GO:0005634|GO:0015031	59668045	chr17	59667986	-	hs|17q23.2	NM_199290	chr17:59668045-59667986	NM_199290	Hs.591178
A_32_P2452	-2.80945	-1.49029	2.80945	down	transmembrane and tetratricopeptide repeat containing 1	TMTC1	FALSE	Homo sapiens transmembrane and tetratricopeptide repeat containing 1 (TMTC1), transcript variant 2, mRNA [NM_175861]	83857	GO:0005739|GO:0016021	29653922	chr12	29653863	-	hs|12p11.22	NM_175861	chr12:29653922-29653863	NM_175861	Hs.401954
A_23_P433369	-2.8054	-1.48821	2.8054	down	HEAT repeat containing 5A	HEATR5A	FALSE	Homo sapiens HEAT repeat containing 5A (HEATR5A), mRNA [NM_015473]	25938		31761197	chr14	31761138	-	hs|14q12	NM_015473	chr14:31761197-31761138	NM_015473	Hs.744979
A_33_P3362567	-2.80006	-1.48546	2.80006	down			FALSE				203065870	chr2	203065811	-	hs|2q33.1		chr2:203065870-203065811
A_32_P140489	-2.79981	-1.48533	2.79981	down	growth differentiation factor 6	GDF6	FALSE	Homo sapiens growth differentiation factor 6 (GDF6), mRNA [NM_001001557]	392255	GO:0045666|GO:0010862|GO:0006915|GO:0060389|GO:0030509|GO:0045893|GO:0032924|GO:0040007|GO:0008083|GO:0005615|GO:0005125|GO:0042803	97154669	chr8	97154610	-	hs|8q22.1	NM_001001557	chr8:97154669-97154610	NM_001001557	Hs.492277
A_33_P3263193	-2.79663	-1.48369	2.79663	down	RAD9-HUS1-RAD1 interacting nuclear orphan 1	RHNO1	FALSE	Homo sapiens RAD9-HUS1-RAD1 interacting nuclear orphan 1 (RHNO1), transcript variant 4, mRNA [NM_001257097]	83695	GO:0005515|GO:0034644|GO:0005694|GO:0070318|GO:0005634|GO:0000725|GO:0000077|GO:0071479	2998525	chr12	2998466	+	hs|12p13.33	NM_001257097	chr12:2998466-2998525	NM_001257097	Hs.198853
A_19_P00322498	-2.79441	-1.48254	2.79441	down			FALSE	PREDICTED: Homo sapiens uncharacterized LOC102723493 (LOC102723493), transcript variant X1, ncRNA [XR_424607]			67279606	chr15	67279547	-	hs|15q22.32	XR_424607	chr15:67279606-67279547	XR_424607
A_32_P47754	-2.79392	-1.48229	2.79392	down	solute carrier family 2 (facilitated glucose transporter), member 14	SLC2A14	FALSE	Homo sapiens solute carrier family 2 (facilitated glucose transporter), member 14 (SLC2A14), transcript variant 1, mRNA [NM_001286233]	144195	GO:0015758|GO:0007275|GO:0005634|GO:0016021|GO:0007283|GO:0055085|GO:0030154|GO:0005355	7965262	chr12	7965203	-	hs|12p13.31	NM_001286233	chr12:7965262-7965203	NM_001286233	Hs.655169
A_23_P45699	-2.79299	-1.48181	2.79299	down	far upstream element (FUSE) binding protein 1	FUBP1	FALSE	Homo sapiens far upstream element (FUSE) binding protein 1 (FUBP1), mRNA [NM_003902]	8880	GO:0010628|GO:0005515|GO:0006355|GO:0003700|GO:0006366|GO:0003697|GO:0005730|GO:0005634	78414385	chr1	78414326	-	hs|1p31.1	NM_003902	chr1:78414385-78414326	NM_003902	Hs.567380
A_23_P213857	-2.78884	-1.47967	2.78884	down	complement component 7	C7	FALSE	Homo sapiens complement component 7 (C7), mRNA [NM_000587]	730	GO:0006957|GO:0030449|GO:0006956|GO:0005579|GO:0045087|GO:0019835|GO:0006958|GO:0006883|GO:0005576|GO:0070062	40981960	chr5	40981901	+	hs|5p13.1	NM_000587	chr5:40981901-40981960	NM_000587	Hs.78065
A_33_P3282000	-2.78664	-1.47853	2.78664	down	uncharacterized LOC643072	LOC643072	FALSE	Homo sapiens uncharacterized LOC643072 (LOC643072), transcript variant 1, long non-coding RNA [NR_110587]	643072		160473759	chr2	160473700	+	hs|2q24.2	NR_110587	chr2:160473700-160473759	NR_110587
A_19_P00809806	-2.78658	-1.4785	2.78658	down			FALSE				57930410	chrX	57930351	-	hs|Xp11.21		chrX:057930410-057930351
A_23_P71379	-2.78258	-1.47642	2.78258	down	prostate stem cell antigen	PSCA	FALSE	Homo sapiens prostate stem cell antigen (PSCA), transcript variant 1, mRNA [NM_005672]	8000	GO:0005886|GO:0031225|GO:0070062	143764035	chr8	143763976	+	hs|8q24.3	NM_005672	chr8:143763976-143764035	NM_005672	Hs.652235
A_33_P3290343	-2.78209	-1.47617	2.78209	down	cytochrome P450, family 1, subfamily B, polypeptide 1	CYP1B1	FALSE	Homo sapiens cytochrome P450, family 1, subfamily B, polypeptide 1 (CYP1B1), mRNA [NM_000104]	1545	GO:0033629|GO:0019369|GO:0006725|GO:0070301|GO:0006805|GO:0008285|GO:0048514|GO:0044281|GO:0006809|GO:0005739|GO:0004497|GO:0042574|GO:0030199|GO:0042572|GO:0016712|GO:0007155|GO:0008202|GO:0030336|GO:0046466|GO:0043065|GO:0070330|GO:0005506|GO:0019373|GO:0008631|GO:0071603|GO:0009636|GO:0032088|GO:0001525|GO:0010575|GO:0045766|GO:0046427|GO:0008210|GO:0071407|GO:0061304|GO:0019825|GO:0043542|GO:…	38297765	chr2	38297706	-	hs|2p22.2	NM_000104	chr2:38297765-38297706	NM_000104	Hs.154654
A_32_P213349	-2.78183	-1.47603	2.78183	down			FALSE	Q56A81_HUMAN (Q56A81) TBR1 protein (Fragment), partial (10%) [THC2691455]			162279245	chr2	162279186	-	hs|2q24.2		chr2:162279245-162279186
A_23_P36658	-2.78174	-1.47599	2.78174	down	microsomal glutathione S-transferase 1	MGST1	FALSE	Homo sapiens microsomal glutathione S-transferase 1 (MGST1), transcript variant 3, mRNA [NM_145791]	4257	GO:0005515|GO:0006805|GO:0005783|GO:0042493|GO:0005743|GO:0045177|GO:0006749|GO:0010243|GO:0005634|GO:0005741|GO:0044281|GO:0004364|GO:0042803|GO:0071449|GO:0004602|GO:0005739|GO:0070207|GO:0043295|GO:0032496|GO:0005789|GO:0033327|GO:0016021|GO:0005778|GO:0055114	16516966	chr12	16516907	+	hs|12p12.3	NM_145791	chr12:16516907-16516966	NM_145791	Hs.389700
A_24_P944144	-2.77979	-1.47497	2.77979	down	death inducer-obliterator 1	DIDO1	FALSE	Homo sapiens death inducer-obliterator 1 (DIDO1), transcript variant 3, mRNA [NM_080797]	11083	GO:0005737|GO:0005819|GO:0008270|GO:0005634|GO:0097190|GO:0006351	61518663	chr20	61518604	-	hs|20q13.33	NM_080797	chr20:61518663-61518604	NM_080797	Hs.517172
A_23_P60016	-2.77779	-1.47394	2.77779	down	pituitary tumor-transforming 3, pseudogene	PTTG3P	FALSE	Homo sapiens pituitary tumor-transforming 3, pseudogene (PTTG3P), non-coding RNA [NR_002734]	26255	GO:0051276|GO:0017124|GO:0005737|GO:0005634	67680130	chr8	67680071	-	hs|8q13.1	NR_002734	chr8:67680130-67680071	NR_002734	Hs.647156
A_23_P413193	-2.77758	-1.47383	2.77758	down	SWI5-dependent recombination repair 1	SFR1	FALSE	Homo sapiens SWI5-dependent recombination repair 1 (SFR1), transcript variant 2, mRNA [NM_145247]	119392	GO:0005515|GO:0032798|GO:0000724|GO:0005634	105885984	chr10	105885925	+	hs|10q25.1	NM_145247	chr10:105885925-105885984	NM_145247	Hs.93667
A_23_P111361	-2.77696	-1.47351	2.77696	down	peptidylprolyl isomerase (cyclophilin)-like 6	PPIL6	FALSE	Homo sapiens peptidylprolyl isomerase (cyclophilin)-like 6 (PPIL6), transcript variant 1, mRNA [NM_173672]	285755	GO:0000413|GO:0006457|GO:0003755	109714104	chr6	109714045	-	hs|6q21	NM_173672	chr6:109714104-109714045	NM_173672	Hs.32234
A_23_P23839	-2.77497	-1.47247	2.77497	down	leucine-rich repeat containing G protein-coupled receptor 6	LGR6	FALSE	Homo sapiens leucine-rich repeat containing G protein-coupled receptor 6 (LGR6), transcript variant 1, mRNA [NM_001017403]	59352	GO:0005515|GO:0030335|GO:0007186|GO:0005887|GO:0004930|GO:0090263|GO:0030177|GO:0016055|GO:0032588|GO:0031982|GO:0004888	202288588	chr1	202288529	+	hs|1q32.1	NM_001017403	chr1:202288529-202288588	NM_001017403	Hs.497402
A_33_P3396089	-2.77135	-1.47059	2.77135	down	solute carrier family 38, member 6	SLC38A6	FALSE	Homo sapiens solute carrier family 38, member 6 (SLC38A6), transcript variant 2, mRNA [NM_153811]	145389	GO:0006865|GO:0016021|GO:0006814	61519176	chr14	61519117	+	hs|14q23.1	NM_153811	chr14:61519117-61519176	NM_153811	Hs.200738
A_23_P127948	-2.76927	-1.46951	2.76927	down	adrenomedullin	ADM	FALSE	Homo sapiens adrenomedullin (ADM), mRNA [NM_001124]	133	GO:0005515|GO:0008284|GO:0031700|GO:0008285|GO:2001214|GO:0006701|GO:0060712|GO:0031102|GO:0008015|GO:0060670|GO:0031100|GO:0030819|GO:0009409|GO:0007267|GO:0005615|GO:0007204|GO:0031623|GO:0007507|GO:0005737|GO:0048589|GO:0042594|GO:0045906|GO:0045909|GO:0032496|GO:0042475|GO:0006171|GO:0032868|GO:0001666|GO:0007565|GO:0043065|GO:0008209|GO:0007568|GO:0005102|GO:0009611|GO:0001843|GO:0051384|GO:…	10328839	chr11	10328780	+	hs|11p15.4	NM_001124	chr11:10328780-10328839	NM_001124	Hs.441047
A_24_P143653	-2.7689	-1.46931	2.7689	down		XLOC_014512	FALSE	BROAD Institute lincRNA (XLOC_014512), lincRNA [TCONS_l2_00013981]			130751512	chr2	130751451	+	hs|2q21.1		chr2:130751451-130751512
A_23_P110184	-2.76631	-1.46796	2.76631	down	methylsterol monooxygenase 1	MSMO1	FALSE	Homo sapiens methylsterol monooxygenase 1 (MSMO1), transcript variant 1, mRNA [NM_006745]	6307	GO:0006695|GO:0005886|GO:0005506|GO:0005783|GO:0006631|GO:0005789|GO:0006633|GO:0044281|GO:0016021|GO:0008202|GO:0000254|GO:0055114	166263249	chr4	166263190	+	hs|4q32.3	NM_006745	chr4:166263190-166263249	NM_006745	Hs.105269
A_23_P51002	-2.76523	-1.4674	2.76523	down	sulfotransferase family, cytosolic, 1C, member 2	SULT1C2	FALSE	Homo sapiens sulfotransferase family, cytosolic, 1C, member 2 (SULT1C2), transcript variant 2, mRNA [NM_176825]	6819	GO:0005737|GO:0006805|GO:0050427|GO:0008146|GO:0051923|GO:0009308|GO:0044281|GO:0070062|GO:0005829	108922013	chr2	108921954	+	hs|2q12.3	NM_176825	chr2:108921954-108922013	NM_176825	Hs.436123
A_33_P3417990	-2.76258	-1.46602	2.76258	down	vaccinia related kinase 2	VRK2	FALSE	Homo sapiens vaccinia related kinase 2 (VRK2), transcript variant 8, mRNA [NM_001288837]	7444	GO:0005515|GO:0031966|GO:0005783|GO:0005634|GO:2000659|GO:0005524|GO:0005737|GO:0046777|GO:0004674|GO:0043408|GO:0005789|GO:0016032|GO:0006468|GO:0016021|GO:0034599	58373607	chr2	58373548	+	hs|2p16.1	NM_001288837	chr2:58373548-58373607	NM_001288837	Hs.744058
A_19_P00809414	-2.7624	-1.46592	2.7624	down			FALSE				72570634	chr5	72570575	+	hs|5q13.2		chr5:072570575-072570634
A_23_P69573	-2.76095	-1.46516	2.76095	down	guanylate cyclase 1, soluble, alpha 3	GUCY1A3	FALSE	Homo sapiens guanylate cyclase 1, soluble, alpha 3 (GUCY1A3), transcript variant 1, mRNA [NM_000856]	2982	GO:0007263|GO:0052565|GO:0008015|GO:0004383|GO:0005525|GO:0060087|GO:0008074|GO:0007596|GO:0006182|GO:0008217|GO:0004872|GO:0030828|GO:0020037	156651224	chr4	156643328	+	hs|4q32.1	NM_000856	chr4:156643328-156651224	NM_000856	Hs.24258
A_33_P3246883	-2.76061	-1.46499	2.76061	down	dermokine	DMKN	FALSE	Homo sapiens dermokine (DMKN), transcript variant 2, mRNA [NM_033317]	93099	GO:0005515|GO:0005615|GO:0070062	35990920	chr19	35990861	-	hs|19q13.12	NM_033317	chr19:35990920-35990861	NM_033317	Hs.417795
A_23_P166248	-2.75301	-1.46101	2.75301	down	regulator of calcineurin 1	RCAN1	FALSE	Homo sapiens regulator of calcineurin 1 (RCAN1), transcript variant 1, mRNA [NM_004414]	1827	GO:0005515|GO:0006355|GO:0043627|GO:0003700|GO:0019722|GO:0051151|GO:0008015|GO:0048741|GO:0005634|GO:0007417|GO:0003677|GO:0009612|GO:0042802|GO:0007165|GO:0005737|GO:0043666	35889068	chr21	35889009	-	hs|21q22.12	NM_004414	chr21:35889068-35889009	NM_004414	Hs.282326
A_19_P00808803	-2.75131	-1.46012	2.75131	down			FALSE				108882779	chr1	108882720	+	hs|1p13.3		chr1:108882720-108882779
A_33_P3362601	-2.74516	-1.45689	2.74516	down			FALSE				170636539	chr1	170636480	-	hs|1q24.2		chr1:170636539-170636480
A_33_P3329991	-2.74442	-1.4565	2.74442	down			FALSE
A_23_P500400	-2.74421	-1.45639	2.74421	down	ATP-binding cassette, sub-family A (ABC1), member 6	ABCA6	FALSE	Homo sapiens ATP-binding cassette, sub-family A (ABC1), member 6 (ABCA6), mRNA [NM_080284]	23460	GO:0006200|GO:0006810|GO:0016021|GO:0016887|GO:0005524	67074908	chr17	67074849	-	hs|17q24.2	NM_080284	chr17:67074908-67074849	NM_080284	Hs.709514
A_23_P63847	-2.74073	-1.45456	2.74073	down	suppressor of var1, 3-like 1 (S. cerevisiae)	SUPV3L1	FALSE	Homo sapiens suppressor of var1, 3-like 1 (S. cerevisiae) (SUPV3L1), mRNA [NM_003171]	6832	GO:0005515|GO:0003725|GO:0042645|GO:0000962|GO:0000965|GO:0006200|GO:0030307|GO:0003723|GO:0035946|GO:0035945|GO:0005634|GO:0042803|GO:0005739|GO:0004004|GO:0005759|GO:0032508|GO:0070827|GO:0043066|GO:0004386|GO:0000958|GO:0006310|GO:2000827|GO:0005524|GO:0003677|GO:0003678|GO:0006401|GO:0070584|GO:0045025|GO:0034458	70968747	chr10	70968688	+	hs|10q22.1	NM_003171	chr10:70968688-70968747	NM_003171	Hs.106469
A_24_P196019	-2.73805	-1.45315	2.73805	down			FALSE				64197025	chr7	64196966	-	hs|7q11.21		chr7:064197025-064196966
A_33_P3291454	-2.73757	-1.45289	2.73757	down	coiled-coil domain containing 172	CCDC172	FALSE	Homo sapiens coiled-coil domain containing 172 (CCDC172), mRNA [NM_198515]	374355		118139415	chr10	118139356	+	hs|10q25.3	NM_198515	chr10:118139356-118139415	NM_198515	Hs.233407
A_24_P4170	-2.73652	-1.45234	2.73652	down	carboxypeptidase A6	CPA6	FALSE	Homo sapiens carboxypeptidase A6 (CPA6), mRNA [NM_020361]	57094	GO:0006508|GO:0005578|GO:0008270|GO:0004181	68396957	chr8	68396078	-	hs|8q13.2	NM_020361	chr8:68396957-68396078	NM_020361	Hs.658850
A_33_P3339436	-2.73591	-1.45202	2.73591	down	uncharacterized LOC145845	LOC145845	FALSE	Homo sapiens uncharacterized LOC145845 (LOC145845), long non-coding RNA [NR_024264]	145845		37156836	chr15	37156777	-	hs|15q14		chr15:37156836-37156777	NR_024264	Hs.302693
A_24_P246107	-2.73366	-1.45084	2.73366	down	keratin associated protein 13-4	KRTAP13-4	FALSE	Homo sapiens keratin associated protein 13-4 (KRTAP13-4), mRNA [NM_181600]	284827	GO:0005882	31803005	chr21	31802946	+	hs|21q22.11	NM_181600	chr21:31802946-31803005	NM_181600	Hs.553677
A_33_P3259801	-2.73318	-1.45058	2.73318	down	transmembrane protein 189	TMEM189	FALSE	Homo sapiens transmembrane protein 189 (TMEM189), transcript variant 1, mRNA [NM_199129]	387521	GO:0005789|GO:0016021	48740766	chr20	48740707	-	hs|20q13.13	NM_199129	chr20:48740766-48740707	NM_199129	Hs.744839
A_23_P53193	-2.73067	-1.44925	2.73067	down	synaptotagmin-like 2	SYTL2	FALSE	Homo sapiens synaptotagmin-like 2 (SYTL2), transcript variant a, mRNA [NM_032943]	54843	GO:0005515|GO:0042470|GO:0017137|GO:0005794|GO:0005886|GO:0019902|GO:0005546|GO:0005634|GO:0006887|GO:0042043|GO:0006886|GO:0006904|GO:0005737|GO:0016020|GO:0010923|GO:0001786|GO:0016192|GO:0070382|GO:0019897	85406136	chr11	85406077	-	hs|11q14.1	NM_032943	chr11:85406136-85406077	NM_032943	Hs.369520
A_24_P392713	-2.72935	-1.44856	2.72935	down			FALSE	Homo sapiens cDNA FLJ42751 fis, clone BRAWH3000491, moderately similar to 40S ribosomal protein S12. [AK124741]			61165530	chr2	61165471	-	hs|2p16.1	AK124741	chr2:61165530-61165471		Hs.585046
A_33_P3224710	-2.72827	-1.44799	2.72827	down	transcription factor EC	TFEC	FALSE	Homo sapiens transcription factor EC (TFEC), transcript variant 1, mRNA [NM_012252]	22797	GO:0034605|GO:0006355|GO:0005737|GO:0003700|GO:0003714|GO:0003713|GO:0046983|GO:0005730|GO:0005634|GO:0003677|GO:0006351	115580160	chr7	115580101	-	hs|7q31.2	NM_012252	chr7:115580160-115580101	NM_012252	Hs.125962
A_33_P3390391	-2.72588	-1.44672	2.72588	down	glioma tumor suppressor candidate region gene 1	GLTSCR1	FALSE	Homo sapiens glioma tumor suppressor candidate region gene 1 (GLTSCR1), mRNA [NM_015711]	29998	GO:0005515	48206524	chr19	48206465	+	hs|19q13.33	NM_015711	chr19:48206465-48206524	NM_015711	Hs.97244
A_19_P00315738	-2.72505	-1.44628	2.72505	down	uncharacterized LOC101929709	LOC101929709	FALSE		101929709		90733509	chr8	90733450	-	hs|8q21.3	XR_108862	chr8:90733509-90733450		Hs.651324
A_19_P00328596	-2.72465	-1.44607	2.72465	down			FALSE				235111563	chr1	235111504	-	hs|1q42.3		chr1:235111563-235111504
A_23_P139722	-2.72318	-1.44529	2.72318	down	tumor necrosis factor receptor superfamily, member 1A	TNFRSF1A	FALSE	Homo sapiens tumor necrosis factor receptor superfamily, member 1A (TNFRSF1A), mRNA [NM_001065]	7132	GO:0005515|GO:0008625|GO:0030424|GO:0033160|GO:0006693|GO:0005886|GO:0032715|GO:0045471|GO:0019221|GO:0005634|GO:0002020|GO:0051291|GO:0005615|GO:0032403|GO:0006954|GO:0071392|GO:0045944|GO:0032496|GO:0016032|GO:0043123|GO:0043200|GO:0042742|GO:0001666|GO:0043066|GO:0043120|GO:0008630|GO:0009986|GO:0032760|GO:0042511|GO:0006915|GO:0005576|GO:0043279|GO:0097190|GO:0033013|GO:0045766|GO:0033209|GO:…	6438123	chr12	6438064	-	hs|12p13.31	NM_001065	chr12:6438123-6438064	NM_001065	Hs.279594
A_19_P00322666	-2.72184	-1.44458	2.72184	down	small nucleolar RNA host gene 5 (non-protein coding)	SNHG5	FALSE	Homo sapiens small nucleolar RNA host gene 5 (non-protein coding) (SNHG5), long non-coding RNA [NR_003038]	387066		86386882	chr6	86386823	-	hs|6q14.3	NR_003038	chr6:86386882-86386823	NR_003038	Hs.292457
A_32_P68148	-2.72067	-1.44396	2.72067	down	zinc finger protein 738	ZNF738	FALSE	Homo sapiens zinc finger protein 738 (ZNF738), non-coding RNA [NR_027130]	148203	GO:0000209|GO:0006355|GO:0004842|GO:0005634|GO:0003677|GO:0006351	21567182	chr19	21567123	+	hs|19p12	NR_027130	chr19:21567123-21567182	NR_027130	Hs.124384
A_23_P53162	-2.71961	-1.4434	2.71961	down	stromal interaction molecule 1	STIM1	FALSE	Homo sapiens stromal interaction molecule 1 (STIM1), transcript variant 2, mRNA [NM_003156]	6786	GO:0005515|GO:0032541|GO:0005513|GO:0005246|GO:0005783|GO:0005509|GO:0005874|GO:0030176|GO:2001256|GO:0042802|GO:0030426|GO:0032237|GO:0002115|GO:0051010|GO:0005887|GO:0007596|GO:0070588|GO:0051924|GO:0005789|GO:0015279	4114064	chr11	4114005	+	hs|11p15.4	NM_003156	chr11:4114005-4114064	NM_003156	Hs.501735
A_19_P00319522	-2.71795	-1.44252	2.71795	down			FALSE	Q9T9C9_PAROL (Q9T9C9) NADH dehydrogenase subunit-6, partial (8%) [THC2707206]			44822973	chr5	44822914	+	hs|5p12		chr5:044822914-044822973
A_19_P00321945	-2.71308	-1.43993	2.71308	down			FALSE				14744441	chr4	14744382	-	hs|4p15.33		chr4:014744441-014744382
A_33_P3409159	-2.71176	-1.43923	2.71176	down	solute carrier family 22, member 23	SLC22A23	FALSE	Homo sapiens solute carrier family 22, member 23 (SLC22A23), transcript variant 1, mRNA [NM_015482]	63027	GO:0022857|GO:0016021|GO:0055085|GO:0006811	3269758	chr6	3269699	-	hs|6p25.2	NM_015482	chr6:3269758-3269699	NM_015482	Hs.713588
A_33_P3409553	-2.7115	-1.43909	2.7115	down			FALSE				16119654	chr1	16119595	+	hs|1p36.21		chr1:016119595-016119654
A_19_P00329574	-2.70761	-1.43702	2.70761	down			FALSE				1545355	chr5	1545296	-	hs|5p15.33		chr5:001545355-001545296
A_23_P12199	-2.70442	-1.43532	2.70442	down	family with sequence similarity 46, member B	FAM46B	FALSE	Homo sapiens family with sequence similarity 46, member B (FAM46B), mRNA [NM_052943]	115572		27332155	chr1	27332096	-	hs|1p36.11	NM_052943	chr1:27332155-27332096	NM_052943	Hs.632378
A_23_P88184	-2.70426	-1.43524	2.70426	down	BTB (POZ) domain containing 7	BTBD7	FALSE	Homo sapiens BTB (POZ) domain containing 7 (BTBD7), transcript variant 2, mRNA [NM_018167]	55727	GO:0060693|GO:0007275|GO:0005634	93754458	chr14	93754399	-	hs|14q32.12	NM_018167	chr14:93754458-93754399	NM_018167	Hs.525549
A_23_P391396	-2.69314	-1.42929	2.69314	down	early B-cell factor 3	EBF3	FALSE	Homo sapiens early B-cell factor 3 (EBF3), mRNA [NM_001005463]	253738	GO:0046983|GO:0007275|GO:0005634|GO:0045893|GO:0003677|GO:0046872|GO:0006351	131633847	chr10	131633788	-	hs|10q26.3	NM_001005463	chr10:131633847-131633788	NM_001005463	Hs.591374
A_24_P928052	-2.69082	-1.42805	2.69082	down	neuropilin 1	NRP1	FALSE	Homo sapiens neuropilin 1 (NRP1), transcript variant 1, mRNA [NM_003873]	8829	GO:0005515|GO:0071679|GO:0048842|GO:0050731|GO:0048843|GO:0048844|GO:0048846|GO:0060301|GO:0005615|GO:0002116|GO:0043524|GO:0007413|GO:0017154|GO:0007411|GO:0043025|GO:0009887|GO:0070374|GO:0038085|GO:0009986|GO:0090259|GO:0016358|GO:0010595|GO:0043235|GO:0019955|GO:0021636|GO:0060385|GO:0071526|GO:0031290|GO:2001237|GO:0030424|GO:0035924|GO:0035767|GO:0005886|GO:0005883|GO:0007267|GO:0002042|GO:…	33466995	chr10	33466936	-	hs|10p11.22	NM_003873	chr10:33466995-33466936	NM_003873	Hs.131704
A_19_P00808885	-2.69038	-1.42781	2.69038	down			FALSE				40543308	chr21	40543249	-	hs|21q22.2		chr21:040543308-040543249
A_24_P245379	-2.68783	-1.42644	2.68783	down	serpin peptidase inhibitor, clade B (ovalbumin), member 2	SERPINB2	FALSE	Homo sapiens serpin peptidase inhibitor, clade B (ovalbumin), member 2 (SERPINB2), transcript variant 2, mRNA [NM_002575]	5055	GO:0030162|GO:0010951|GO:0043066|GO:0005737|GO:0005886|GO:0007596|GO:0004867|GO:0005576|GO:0042730|GO:0005615	61570261	chr18	61570202	+	hs|18q21.33	NM_002575	chr18:61570202-61570261	NM_002575	Hs.594481
A_23_P64828	-2.68704	-1.42602	2.68704	down	2'-5'-oligoadenylate synthetase 1, 40/46kDa	OAS1	FALSE	Homo sapiens 2'-5'-oligoadenylate synthetase 1, 40/46kDa (OAS1), transcript variant 2, mRNA [NM_002534]	4938	GO:0003725|GO:0005515|GO:0035457|GO:0005783|GO:0001730|GO:0019221|GO:0005576|GO:0005634|GO:0042593|GO:0009615|GO:0051259|GO:0005524|GO:0046872|GO:0005829|GO:0005739|GO:0051607|GO:0005737|GO:0060337|GO:0006006|GO:0008270|GO:0060700|GO:0060333|GO:0045071|GO:0006164	113354520	chr12	113354461	+	hs|12q24.13	NM_002534	chr12:113354461-113354520	NM_002534	Hs.524760
A_23_P55749	-2.68209	-1.42336	2.68209	down	collagen, type V, alpha 3	COL5A3	FALSE	Homo sapiens collagen, type V, alpha 3 (COL5A3), mRNA [NM_015719]	50509	GO:0005518|GO:0043394|GO:0005576|GO:0005588|GO:0007160|GO:0022617|GO:0007411|GO:0030198|GO:0030199|GO:0030574|GO:0005788|GO:0043588|GO:0008201|GO:0070062|GO:0005201	10070602	chr19	10070543	-	hs|19p13.2	NM_015719	chr19:10070602-10070543	NM_015719	Hs.235368
A_24_P332862	-2.68117	-1.42286	2.68117	down	zinc finger protein 493	ZNF493	FALSE	Homo sapiens zinc finger protein 493 (ZNF493), transcript variant 3, mRNA [NM_001076678]	284443	GO:0006355|GO:0003700|GO:0005634|GO:0003677|GO:0046872|GO:0006351	21606774	chr19	21606725	+	hs|19p12	NM_001076678	chr19:21606725-21606774	NM_001076678	Hs.656558
A_33_P3417950	-2.68113	-1.42284	2.68113	down	A kinase (PRKA) anchor protein 8	AKAP8	FALSE	Homo sapiens A kinase (PRKA) anchor protein 8 (AKAP8), mRNA [NM_005858]	10270	GO:0000793|GO:0007076|GO:0034237|GO:0005794|GO:0005730|GO:0005634|GO:0016363|GO:0005739|GO:0007165|GO:0007067|GO:0001939|GO:0003690|GO:0008270	15464414	chr19	15464355	-	hs|19p13.12	NM_005858	chr19:15464414-15464355	NM_005858	Hs.594496
A_23_P215566	-2.6756	-1.41986	2.6756	down	aryl hydrocarbon receptor	AHR	FALSE	Homo sapiens aryl hydrocarbon receptor (AHR), mRNA [NM_001621]	196	GO:0005515|GO:0010468|GO:0003700|GO:0006805|GO:0044212|GO:0006366|GO:0045899|GO:0003705|GO:0051879|GO:0005634|GO:0005737|GO:0046983|GO:0030850|GO:0004879|GO:0004871|GO:0009410|GO:0005667|GO:0006355|GO:0001568|GO:0046982|GO:0006357|GO:0005730|GO:0006950|GO:0006915|GO:0030888|GO:0000122|GO:0003677|GO:0035326|GO:0043565|GO:0007049|GO:0034752|GO:0030522|GO:0008134	17385058	chr7	17384999	+	hs|7p21.1	NM_001621	chr7:17384999-17385058	NM_001621	Hs.171189
A_23_P9614	-2.67388	-1.41894	2.67388	down	NADH dehydrogenase (ubiquinone) 1 alpha subcomplex, 4-like 2	NDUFA4L2	FALSE	Homo sapiens NADH dehydrogenase (ubiquinone) 1 alpha subcomplex, 4-like 2 (NDUFA4L2), mRNA [NM_020142]	56901		57629546	chr12	57629358	-	hs|12q13.3	NM_020142	chr12:57629546-57629358	NM_020142	Hs.75069
A_19_P00811533	-2.6723	-1.41808	2.6723	down	SLC2A1 antisense RNA 1	SLC2A1-AS1	FALSE	Homo sapiens SLC2A1 antisense RNA 1 (SLC2A1-AS1), long non-coding RNA [NR_033967]	440584		43448978	chr1	43448919	+	hs|1p34.2	NR_033967	chr1:43448919-43448978	NR_033967	Hs.260928
A_23_P58676	-2.67118	-1.41748	2.67118	down	natriuretic peptide receptor 3	NPR3	FALSE	Homo sapiens natriuretic peptide receptor 3 (NPR3), transcript variant 1, mRNA [NM_001204375]	4883	GO:0033688|GO:0048015|GO:0042562|GO:0007200|GO:0008528|GO:0048662|GO:0030157|GO:0007194|GO:0007193|GO:0042803|GO:0001501|GO:0016941|GO:0051000|GO:0005887|GO:0008217|GO:0002158|GO:0017046|GO:0035810|GO:0070062	32791776	chr5	32791717	+	hs|5p13.3	NM_001204375	chr5:32791717-32791776	NM_001204375	Hs.13528
A_23_P147397	-2.67053	-1.41712	2.67053	down	dynein, cytoplasmic 2, heavy chain 1	DYNC2H1	FALSE	Homo sapiens dynein, cytoplasmic 2, heavy chain 1 (DYNC2H1), transcript variant 2, mRNA [NM_001080463]	79659	GO:0007368|GO:0021522|GO:0005794|GO:0005886|GO:0006200|GO:0005874|GO:0045177|GO:0031512|GO:0030326|GO:0009953|GO:0003777|GO:0005524|GO:0005829|GO:0042384|GO:0019886|GO:0003774|GO:0030286|GO:0008105|GO:0016485|GO:0007030|GO:0030900|GO:0016887|GO:0070062|GO:0007018	103349896	chr11	103349837	+	hs|11q22.3	NM_001080463	chr11:103349837-103349896	NM_001080463	Hs.503721
A_24_P303647	-2.66494	-1.4141	2.66494	down	chromosome 7 open reading frame 60	C7orf60	FALSE	Homo sapiens chromosome 7 open reading frame 60 (C7orf60), mRNA [NM_152556]	154743	GO:0031167|GO:0016433	112459482	chr7	112459423	-	hs|7q31.1	NM_152556	chr7:112459482-112459423	NM_152556	Hs.489734
A_33_P3366156	-2.66369	-1.41342	2.66369	down	spermatogenesis associated 9	SPATA9	FALSE	Homo sapiens spermatogenesis associated 9 (SPATA9), mRNA [NM_031952]	83890	GO:0007275|GO:0016021|GO:0007283|GO:0030154	95011204	chr5	95011145	-	hs|5q15	NM_031952	chr5:95011204-95011145	NM_031952	Hs.50499
A_23_P35414	-2.66361	-1.41338	2.66361	down	protein phosphatase 1, regulatory subunit 3C	PPP1R3C	FALSE	Homo sapiens protein phosphatase 1, regulatory subunit 3C (PPP1R3C), mRNA [NM_005398]	5507	GO:0005515|GO:0005975|GO:0019903|GO:0016311|GO:0005978|GO:0006006|GO:0044281|GO:0004722|GO:0005829	93388289	chr10	93388230	-	hs|10q23.32	NM_005398	chr10:93388289-93388230	NM_005398	Hs.303090
A_24_P203226	-2.66347	-1.41331	2.66347	down	peptidylprolyl isomerase A (cyclophilin A)-like 4B	PPIAL4B	FALSE	Homo sapiens peptidylprolyl isomerase A (cyclophilin A)-like 4B (PPIAL4B), mRNA [NM_001143883]	653505		144363956	chr1	144363897	-	hs|1q21.1	NM_001143883	chr1:144363956-144363897	NM_001143883	Hs.631792
A_33_P3867584	-2.66025	-1.41156	2.66025	down	long intergenic non-protein coding RNA 1268	LINC01268	FALSE	Homo sapiens long intergenic non-protein coding RNA 1268 (LINC01268), long non-coding RNA [NR_038863]	285758		114189283	chr6	114189224	-	hs|6q21	NR_038863	chr6:114189283-114189224	NR_038863	Hs.359399
A_24_P67898	-2.65777	-1.41022	2.65777	down	meningioma expressed antigen 5 (hyaluronidase)	MGEA5	FALSE	Homo sapiens meningioma-expressed antigen 5s splice variant mRNA, complete cds. [AF307332]	10724	GO:0060124|GO:0070265|GO:0060051|GO:0051054|GO:0046060|GO:0016573|GO:0010524|GO:0007568|GO:0006044|GO:0005634|GO:0048545|GO:0045862|GO:0005737|GO:0010616|GO:0031343|GO:0051901|GO:0043243|GO:0046326|GO:0006612|GO:0006516|GO:0004415|GO:0032024|GO:0004402	103556891	chr10	103556832	-	hs|10q24.32	AF307332	chr10:103556891-103556832		Hs.500842
A_24_P228130	-2.65764	-1.41015	2.65764	down	chemokine (C-C motif) ligand 3-like 3	CCL3L3	FALSE	Homo sapiens chemokine (C-C motif) ligand 3-like 3 (CCL3L3), mRNA [NM_001001437]	414062	GO:0008009|GO:0006955|GO:0008285|GO:0006954|GO:0060326|GO:0005576|GO:0005615	34523260	chr17	34523201	-	hs|17q12	NM_001001437	chr17:34523260-34523201	NM_001001437	Hs.454713
A_19_P00330942	-2.65695	-1.40977	2.65695	down			FALSE				30884548	chr13	30884489	-	hs|13q12.3		chr13:030884548-030884489
A_24_P134789	-2.65287	-1.40755	2.65287	down	keratin associated protein 10-10	KRTAP10-10	FALSE	Homo sapiens keratin associated protein 10-10 (KRTAP10-10), mRNA [NM_181688]	353333	GO:0045095	46057840	chr21	46057781	+	hs|21q22.3	NM_181688	chr21:46057781-46057840	NM_181688	Hs.474001
A_23_P252306	-2.65229	-1.40724	2.65229	down	inhibitor of DNA binding 1, dominant negative helix-loop-helix protein	ID1	FALSE	Homo sapiens inhibitor of DNA binding 1, dominant negative helix-loop-helix protein (ID1), transcript variant 1, mRNA [NM_002165]	3397	GO:0005515|GO:0060426|GO:0003700|GO:0060425|GO:0048514|GO:0005634|GO:0043433|GO:0007507|GO:0031648|GO:0043408|GO:0046983|GO:0007179|GO:0046677|GO:0043066|GO:0005794|GO:0005730|GO:0045765|GO:0001525|GO:0000122|GO:0030509|GO:0006351|GO:0043392|GO:0043534|GO:0045668|GO:0001886|GO:0032963|GO:0005654|GO:0045892|GO:0010621	30194217	chr20	30194158	+	hs|20q11.21	NM_002165	chr20:30194158-30194217	NM_002165	Hs.504609
A_23_P69670	-2.65169	-1.40691	2.65169	down	biogenesis of lysosomal organelles complex-1, subunit 4, cappuccino	BLOC1S4	FALSE	Homo sapiens biogenesis of lysosomal organelles complex-1, subunit 4, cappuccino (BLOC1S4), mRNA [NM_018366]	55330	GO:0070527|GO:0005515|GO:0048490|GO:0005737|GO:0031083|GO:0032438|GO:0050885|GO:0006892|GO:0061024|GO:0008089|GO:0031175|GO:0005829	6719120	chr4	6719061	+	hs|4p16.1	NM_018366	chr4:6719061-6719120	NM_018366	Hs.7570
A_23_P252758	-2.65163	-1.40688	2.65163	down	Kell blood group, metallo-endopeptidase	KEL	FALSE	Homo sapiens Kell blood group, metallo-endopeptidase (KEL), mRNA [NM_000420]	3792	GO:0005515|GO:0005886|GO:0042310|GO:0006508|GO:0016021|GO:0004222|GO:0046872	142640666	chr7	142640607	-	hs|7q34	NM_000420	chr7:142640666-142640607	NM_000420	Hs.368588
A_33_P3337727	-2.64918	-1.40554	2.64918	down			FALSE	Q6QMY6_RAT (Q6QMY6) Hepatic protein EIIH, partial (11%) [THC2641208]			42101761	chr17	42101702	-	hs|17q21.31		chr17:042101761-042101702
A_24_P367242	-2.64803	-1.40492	2.64803	down	keratin associated protein 19-1	KRTAP19-1	FALSE	Homo sapiens keratin associated protein 19-1 (KRTAP19-1), mRNA [NM_181607]	337882	GO:0005882	31852472	chr21	31852413	-	hs|21q22.11	NM_181607	chr21:31852472-31852413	NM_181607	Hs.61552
A_24_P271014	-2.64798	-1.40489	2.64798	down	protein phosphatase 4, regulatory subunit 1	PPP4R1	FALSE	Homo sapiens protein phosphatase 4, regulatory subunit 1 (PPP4R1), transcript variant 1, mRNA [NM_001042388]	9989	GO:0005515|GO:0030289|GO:0007165|GO:0050790|GO:0030362|GO:0016311|GO:0006468|GO:0004721	9547630	chr18	9547571	-	hs|18p11.22	NM_001042388	chr18:9547630-9547571	NM_001042388	Hs.743236
A_33_P3229370	-2.64693	-1.40432	2.64693	down	inhibitor of DNA binding 4, dominant negative helix-loop-helix protein	ID4	FALSE	Homo sapiens inhibitor of DNA binding 4, dominant negative helix-loop-helix protein (ID4), mRNA [NM_001546]	3400	GO:0005515|GO:0008284|GO:0006357|GO:0045599|GO:0022010|GO:0003714|GO:0005634|GO:0000122|GO:0007405|GO:0048712|GO:0045669|GO:0021766|GO:0000082|GO:0005737|GO:0045665|GO:0045944|GO:0048715|GO:0001085|GO:0046983|GO:0045444|GO:0034613|GO:0045892|GO:0021895	19840900	chr6	19840841	+	hs|6p22.3	NM_001546	chr6:19840841-19840900	NM_001546	Hs.519601
A_19_P00806502	-2.64139	-1.4013	2.64139	down			FALSE	ALU7_HUMAN (P39194) Alu subfamily SQ sequence contamination warning entry, partial (13%) [THC2564499]			82169189	chr16	82169130	-	hs|16q23.3		chr16:082169189-082169130
A_24_P15502	-2.63869	-1.39982	2.63869	down			FALSE				64321865	chr8	64321806	+	hs|8q12.3		chr8:064321806-064321865
A_33_P3222698	-2.63616	-1.39844	2.63616	down	zinc finger protein 197	ZNF197	FALSE	Homo sapiens zinc finger protein 197 (ZNF197), transcript variant 1, mRNA [NM_006991]	10168	GO:0006355|GO:0003700|GO:0005634|GO:0003677|GO:0046872|GO:0006351	44686737	chr3	44686678	+	hs|3p21.31	NM_006991	chr3:44686678-44686737	NM_006991	Hs.157035
A_33_P3354796	-2.63555	-1.3981	2.63555	down	uncharacterized LOC645644	FLJ42627	FALSE	Homo sapiens uncharacterized LOC645644 (FLJ42627), long non-coding RNA [NR_024492]	645644		2604120	chr16	2604061	-	hs|16p13.3	NR_024492	chr16:2604120-2604061	NR_024492	Hs.597810
A_23_P413285	-2.63463	-1.3976	2.63463	down	coiled-coil and C2 domain containing 2A	CC2D2A	FALSE	Homo sapiens coiled-coil and C2 domain containing 2A (CC2D2A), transcript variant 1, mRNA [NM_001080522]	57545	GO:0042384|GO:0005737|GO:0060271|GO:0035869|GO:0036038|GO:0005856|GO:0007224	15601301	chr4	15601242	+	hs|4p15.32	NM_001080522	chr4:15601242-15601301	NM_001080522	Hs.590928
A_33_P3325306	-2.63279	-1.39659	2.63279	down	heat shock 10kDa protein 1	HSPE1	FALSE	heat shock 10kDa protein 1 [Source:HGNC Symbol;Acc:5269] [ENST00000463841]	3336	GO:0006986|GO:0005739|GO:0005515|GO:0016020|GO:0006919|GO:0006457|GO:0005759|GO:0051087|GO:0051082|GO:0005524|GO:0001649|GO:0070062	198367882	chr2	198367823	+	hs|2q33.1		chr2:198367823-198367882
A_33_P3672756	-2.63142	-1.39584	2.63142	down	uncharacterized LOC284561	LOC284561	FALSE	PREDICTED: Homo sapiens uncharacterized LOC284561 (LOC284561), misc_RNA [XR_110828]	284561		147763933	chr1	147763874	+	hs|1q21.2	XR_110828	chr1:147763874-147763933	XR_110828	Hs.504540
A_33_P3309999	-2.62941	-1.39474	2.62941	down	DDB1 and CUL4 associated factor 12-like 2	DCAF12L2	FALSE	Homo sapiens DDB1 and CUL4 associated factor 12-like 2 (DCAF12L2), mRNA [NM_001013628]	340578		125298629	chrX	125298570	-	hs|Xq25	NM_001013628	chrX:125298629-125298570	NM_001013628	Hs.181867
A_23_P156970	-2.62904	-1.39453	2.62904	down	mesoderm specific transcript	MEST	FALSE	Homo sapiens mesoderm specific transcript (MEST), transcript variant 1, mRNA [NM_002402]	4232	GO:0016787|GO:0005783|GO:0008152|GO:0005789|GO:0007498|GO:0032526|GO:0016021|GO:0010883|GO:0070062	130145707	chr7	130145648	+	hs|7q32.2	NM_002402	chr7:130145648-130145707	NM_002402	Hs.270978
A_19_P00324102	-2.62582	-1.39277	2.62582	down			FALSE				34811525	chr18	34811466	-	hs|18q12.2		chr18:034811525-034811466
A_23_P7896	-2.6249	-1.39226	2.6249	down	dual specificity phosphatase 22	DUSP22	FALSE	Homo sapiens dual specificity phosphatase 22 (DUSP22), transcript variant 2, mRNA [NM_020185]	56940	GO:0008283|GO:0046330|GO:0006915|GO:0005634|GO:0007275|GO:0000122|GO:0035335|GO:0000188|GO:0005737|GO:0006470|GO:0042127|GO:0007179|GO:0008138|GO:0004725	345896	chr6	335147	+	hs|6p25.3	NM_020185	chr6:335147-345896	NM_020185	Hs.29106
A_24_P12401	-2.61877	-1.38889	2.61877	down	vascular endothelial growth factor A	VEGFA	FALSE	Homo sapiens vascular endothelial growth factor A (VEGFA), transcript variant 1, mRNA [NM_001025366]	7422	GO:0005515|GO:0008360|GO:0038033|GO:0005615|GO:0038084|GO:0030335|GO:0009986|GO:0030168|GO:0000122|GO:0005161|GO:0042056|GO:0005125|GO:0001701|GO:0031077|GO:0002575|GO:0010595|GO:0038091|GO:0042462|GO:0040007|GO:0005172|GO:0008083|GO:0030949|GO:0035924|GO:0008284|GO:0035767|GO:0030324|GO:0002042|GO:0003169|GO:0032147|GO:0033138|GO:0001541|GO:0005737|GO:0031334|GO:0030855|GO:0030225|GO:0031093|GO:…	43753570	chr6	43753511	+	hs|6p21.1	NM_001025366	chr6:43753511-43753570	NM_001025366	Hs.73793
A_24_P73075	-2.61501	-1.38682	2.61501	down	tetratricopeptide repeat domain 12	TTC12	FALSE	Homo sapiens tetratricopeptide repeat domain 12 (TTC12), mRNA [NM_017868]	54970		113234617	chr11	113234558	+	hs|11q23.2	NM_017868	chr11:113234558-113234617	NM_017868	Hs.288772
A_24_P192805	-2.61395	-1.38623	2.61395	down	caspase recruitment domain family, member 17	CARD17	FALSE	Homo sapiens caspase recruitment domain family, member 17 (CARD17), mRNA [NM_001007232]	440068	GO:0010951|GO:0005737|GO:0004869|GO:0042981	104971256	chr11	104970106	-	hs|11q22.3	NM_001007232	chr11:104971256-104970106	NM_001007232	Hs.732627
A_23_P347528	-2.61376	-1.38612	2.61376	down	transcription factor CP2	TFCP2	FALSE	Homo sapiens transcription factor CP2 (TFCP2), transcript variant 1, mRNA [NM_005653]	7024	GO:0003700|GO:0006357|GO:0005634|GO:0005575|GO:0003677|GO:0006351	51488723	chr12	51488664	-	hs|12q13.12	NM_005653	chr12:51488723-51488664	NM_005653	Hs.48849
[truncated: 535 more rows]
