# Supplementary material for: SERPINB2 is a novel TGFβ-responsive lineage fate determinant of human bone marrow stromal cells
Source: Sci Rep. 2017 Sep 7;7:10797. doi: 10.1038/s41598-017-10983-x (PMC5589808; doi:10.1038/s41598-017-10983-x)
Supplement: Supplementary file 4 — Table s3 [file 41598_2017_10983_MOESM4_ESM.xls]

## Sheet: VENN     OS vs CNT UP     TG1 O
ProbeName	FC ([TG1 OS] vs [CNT]) ( UP - FC ([TG1 OS] vs [CNT]) )	Log FC ([TG1 OS] vs [CNT]) ( UP - FC ([TG1 OS] vs [CNT]) )	FC (abs) ([TG1 OS] vs [CNT]) ( UP - FC ([TG1 OS] vs [CNT]) )	Regulation ([TG1 OS] vs [CNT]) ( UP - FC ([TG1 OS] vs [CNT]) )	FC ([OS] vs [CNT]) ( UP - FC ([OS] vs [CNT]) )	Log FC ([OS] vs [CNT]) ( UP - FC ([OS] vs [CNT]) )	FC (abs) ([OS] vs [CNT]) ( UP - FC ([OS] vs [CNT]) )	Regulation ([OS] vs [CNT]) ( UP - FC ([OS] vs [CNT]) )	GeneSymbol	GeneName	ControlType	Description	EntrezGeneID	Go	Chromosome End Index_Avadis_	Chromosome Number_Avadis_	Chromosome Start Index_Avadis_	Chromosome Strand_Avadis_	Cytoband	GenbankAccession	GenomicCoordinates	RefSeqAccession	UniGeneID
A_23_P150609	429.29	8.74581	429.29	up	98.2438	6.61829	98.2438	up	IGF2	insulin-like growth factor 2 (somatomedin A)	FALSE	Homo sapiens insulin-like growth factor 2 (somatomedin A) (IGF2), transcript variant 1, mRNA [NM_000612]	3481	GO:0005515|GO:0005159|GO:0005158|GO:0050731|GO:0005615|GO:0009887|GO:0031667|GO:0007613|GO:0051781|GO:0032355|GO:0070062|GO:2000467|GO:0007565|GO:0030168|GO:0007275|GO:0045840|GO:0038028|GO:0043085|GO:0001649|GO:0001501|GO:0005179|GO:0030546|GO:0043539|GO:0008083|GO:0044267|GO:0051146|GO:0008286|GO:0051897|GO:0008284|GO:0005886|GO:0071902|GO:0045471|GO:2000273|GO:0042104|GO:0045944|GO:0006006|GO:…	2150453	chr11	2150394	-	hs|11p15.5	NM_000612	chr11:2150453-2150394	NM_000612	Hs.272259
A_24_P335092	330.228	8.36732	330.228	up	1104.4	10.109	1104.4	up	SAA1	serum amyloid A1	FALSE	Homo sapiens serum amyloid A1 (SAA1), transcript variant 1, mRNA [NM_000331]	6288	GO:0001664|GO:0030593|GO:0030168|GO:0050716|GO:0005576|GO:0050715|GO:0006953|GO:0007204|GO:0045785|GO:0034364|GO:0071682|GO:0050728|GO:0045087|GO:0050708|GO:0048247|GO:0048246|GO:0008201|GO:0070062	18291310	chr11	18290868	+	hs|11p15.1	NM_000331	chr11:18290868-18291310	NM_000331	Hs.632144
A_23_P28815	142.084	7.1506	142.084	up	68.5755	6.09962	68.5755	up	CYP24A1	cytochrome P450, family 24, subfamily A, polypeptide 1	FALSE	Homo sapiens cytochrome P450, family 24, subfamily A, polypeptide 1 (CYP24A1), transcript variant 1, mRNA [NM_000782]	1591	GO:0006805|GO:0005506|GO:0030342|GO:0042359|GO:0042369|GO:0005743|GO:0033280|GO:0044281|GO:0001649|GO:0070561|GO:0006766|GO:0016491|GO:0008202|GO:0008403|GO:0055114|GO:0020037	52771005	chr20	52770946	-	hs|20q13.2	NM_000782	chr20:52771005-52770946	NM_000782	Hs.89663
A_33_P3421923	88.9424	6.4748	88.9424	up	42.5418	5.41081	42.5418	up	CADM3	cell adhesion molecule 3	FALSE	Homo sapiens cell adhesion molecule 3 (CADM3), transcript variant 1, mRNA [NM_021189]	57863	GO:0008104|GO:0005886|GO:0005911|GO:0034329|GO:0016021|GO:0007156|GO:0045216|GO:0042803|GO:0007157|GO:0034332	159172931	chr1	159172872	+	hs|1q23.2	NM_021189	chr1:159172872-159172931	NM_021189	Hs.365689
A_23_P255672	81.6673	6.35169	81.6673	up	41.464	5.37379	41.464	up	ABLIM2	actin binding LIM protein family, member 2	FALSE	Homo sapiens actin binding LIM protein family, member 2 (ABLIM2), transcript variant 6, mRNA [NM_032432]	84448	GO:0030036|GO:0007411|GO:0045944|GO:0008270|GO:0003779|GO:0030016|GO:0015629|GO:0006351	7967135	chr4	7967076	-	hs|4p16.1	NM_032432	chr4:7967135-7967076	NM_032432	Hs.233404
A_33_P3369401	78.5232	6.29505	78.5232	up	31.2587	4.96619	31.2587	up	CYP24A1	cytochrome P450, family 24, subfamily A, polypeptide 1	FALSE	Homo sapiens cytochrome P450, family 24, subfamily A, polypeptide 1 (CYP24A1), transcript variant 1, mRNA [NM_000782]	1591	GO:0006805|GO:0005506|GO:0030342|GO:0042359|GO:0042369|GO:0005743|GO:0033280|GO:0044281|GO:0001649|GO:0070561|GO:0006766|GO:0016491|GO:0008202|GO:0008403|GO:0055114|GO:0020037	52773988	chr20	52773929	-	hs|20q13.2	NM_000782	chr20:52773988-52773929	NM_000782	Hs.89663
A_33_P3227400	68.6128	6.10041	68.6128	up	3.75178	1.90758	3.75178	up	COL4A4	collagen, type IV, alpha 4	FALSE	Homo sapiens collagen, type IV, alpha 4 (COL4A4), mRNA [NM_000092]	1286	GO:0022617|GO:0030198|GO:0007411|GO:0030574|GO:0005605|GO:0005587|GO:0005788|GO:0005576|GO:0032836|GO:0005201	227867523	chr2	227867464	-	hs|2q36.3	NM_000092	chr2:227867523-227867464	NM_000092	Hs.591645
A_33_P3408918	64.329	6.0074	64.329	up	127.783	6.99756	127.783	up	SAA2	serum amyloid A2	FALSE	Homo sapiens serum amyloid A2 (SAA2), transcript variant 1, mRNA [NM_030754]	6289	GO:0034364|GO:0006953	18266850	chr11	18266791	-	hs|11p15.1	NM_030754	chr11:18266850-18266791	NM_030754	Hs.731376
A_23_P161458	59.447	5.89353	59.447	up	34.3869	5.10379	34.3869	up	OLAH	oleoyl-ACP hydrolase	FALSE	Homo sapiens oleoyl-ACP hydrolase (OLAH), transcript variant 2, mRNA [NM_001039702]	55301	GO:0016295|GO:0004320|GO:0006633|GO:0016296	15115114	chr10	15113846	+	hs|10p13	NM_001039702	chr10:15113846-15115114	NM_001039702	Hs.24309
A_33_P3252286	56.1662	5.81163	56.1662	up	5.44859	2.44588	5.44859	up	CRLF1	cytokine receptor-like factor 1	FALSE	Homo sapiens cytokine receptor-like factor 1 (CRLF1), mRNA [NM_004750]	9244	GO:0005515|GO:0001657|GO:0008284|GO:0046982|GO:0042517|GO:2000672|GO:0005125|GO:0005615|GO:0005127|GO:0097058|GO:0043524|GO:0019955|GO:0004872	18704106	chr19	18704047	-	hs|19p13.11	NM_004750	chr19:18704106-18704047	NM_004750	Hs.114948
A_23_P27795	53.7646	5.74858	53.7646	up	5.50607	2.46102	5.50607	up	SPINT2	serine peptidase inhibitor, Kunitz type, 2	FALSE	Homo sapiens serine peptidase inhibitor, Kunitz type, 2 (SPINT2), transcript variant a, mRNA [NM_021102]	10653	GO:0010951|GO:0005737|GO:0004866|GO:0004867|GO:0006928|GO:0005576|GO:0016021	38782918	chr19	38782859	+	hs|19q13.2	NM_021102	chr19:38782859-38782918	NM_021102	Hs.31439
A_24_P32085	49.3675	5.62549	49.3675	up	3.99209	1.99714	3.99209	up	MOB3B	MOB kinase activator 3B	FALSE	Homo sapiens MOB kinase activator 3B (MOB3B), mRNA [NM_024761]	79817	GO:0005515|GO:0046872	27326043	chr9	27325984	-	hs|9p21.2	NM_024761	chr9:27326043-27325984	NM_024761	Hs.369022
A_23_P46936	47.8826	5.58143	47.8826	up	3.47129	1.79547	3.47129	up	EGR2	early growth response 2	FALSE	Homo sapiens early growth response 2 (EGR2), transcript variant 1, mRNA [NM_000399]	1959	GO:0005515|GO:0008219|GO:0003700|GO:0044212|GO:0006366|GO:0016874|GO:0005634|GO:0035914|GO:0046872|GO:0014037|GO:0005737|GO:0071371|GO:0021660|GO:0030278|GO:0048168|GO:0045944|GO:0035284|GO:0006611|GO:0007611|GO:0045444|GO:0031625|GO:0001102|GO:0032868|GO:0043066|GO:0042552|GO:0016925|GO:0021666|GO:0008045|GO:0007420|GO:0003682|GO:0007422|GO:0071837|GO:0007622|GO:0071320|GO:0045893|GO:0021612	64571909	chr10	64571850	-	hs|10q21.3	NM_000399	chr10:64571909-64571850	NM_000399	Hs.1395
A_23_P60627	46.7101	5.54566	46.7101	up	70.3191	6.13584	70.3191	up	ALOX15B	arachidonate 15-lipoxygenase, type B	FALSE	Homo sapiens arachidonate 15-lipoxygenase, type B (ALOX15B), transcript variant d, mRNA [NM_001141]	247	GO:0006629|GO:0019369|GO:0008285|GO:0005886|GO:0005634|GO:0044281|GO:0008289|GO:0005829|GO:0005622|GO:0005737|GO:0035360|GO:0045618|GO:0030856|GO:0030850|GO:0005856|GO:0045926|GO:0090197|GO:0030336|GO:0005506|GO:0010744|GO:0005509|GO:0019372|GO:0006915|GO:0045786|GO:0043651|GO:0016020|GO:0016165|GO:0051122|GO:0055114|GO:0050473|GO:0019898	7952241	chr17	7952182	+	hs|17p13.1	NM_001141	chr17:7952182-7952241	NM_001141	Hs.111256
A_23_P200741	39.8837	5.31773	39.8837	up	2.01027	1.00739	2.01027	up	DPT	dermatopontin	FALSE	Homo sapiens dermatopontin (DPT), mRNA [NM_001937]	1805	GO:0031012|GO:0008285|GO:0030199|GO:0005578|GO:0007155|GO:0005615|GO:0070062	168664807	chr1	168664748	-	hs|1q24.2	NM_001937	chr1:168664807-168664748	NM_001937	Hs.80552
A_33_P3327041	38.9319	5.28288	38.9319	up	20.8641	4.38295	20.8641	up	PLCE1-AS1	PLCE1 antisense RNA 1	FALSE	Homo sapiens PLCE1 antisense RNA 1 (PLCE1-AS1), long non-coding RNA [NR_033969]	100128054		96039115	chr10	96039056	-	hs|10q23.33	NR_033969	chr10:96039115-96039056	NR_033969	Hs.677562
A_33_P3295358	38.2411	5.25705	38.2411	up	15.0006	3.90695	15.0006	up	ANGPTL4	angiopoietin-like 4	FALSE	Homo sapiens angiopoietin-like 4 (ANGPTL4), transcript variant 1, mRNA [NM_139314]	51129	GO:0004857|GO:0005515|GO:0001666|GO:0043066|GO:0005578|GO:0070328|GO:0072562|GO:0005576|GO:0001525|GO:0044281|GO:0005615|GO:0030154|GO:0045766|GO:0051005|GO:0051260|GO:2000352|GO:0044255	8439256	chr19	8439197	+	hs|19p13.2	NM_139314	chr19:8439197-8439256	NM_139314	Hs.9613
A_23_P81590	33.069	5.04741	33.069	up	6.80635	2.76688	6.80635	up	PDE6A	phosphodiesterase 6A, cGMP-specific, rod, alpha	FALSE	Homo sapiens phosphodiesterase 6A, cGMP-specific, rod, alpha (PDE6A), mRNA [NM_000440]	5145	GO:0060041|GO:0007603|GO:0005886|GO:0051480|GO:0047555|GO:0046037|GO:0022400|GO:0007601|GO:0046872|GO:0016056	149240372	chr5	149240313	-	hs|5q32	NM_000440	chr5:149240372-149240313	NM_000440	Hs.567314
A_23_P429449	32.916	5.04072	32.916	up	4.11051	2.03932	4.11051	up	NKD1	naked cuticle homolog 1 (Drosophila)	FALSE	Homo sapiens naked cuticle homolog 1 (Drosophila) (NKD1), mRNA [NM_033119]	85407	GO:0001754|GO:0005515|GO:0045732|GO:0005886|GO:0005509|GO:2000096|GO:0000159|GO:0090249|GO:0030165|GO:0007525|GO:0005737|GO:0016055|GO:0090090	50667944	chr16	50667885	+	hs|16q12.1	NM_033119	chr16:50667885-50667944	NM_033119	Hs.187578
A_24_P402438	32.1485	5.00668	32.1485	up	10.6459	3.41223	10.6459	up	TGFB2	transforming growth factor, beta 2	FALSE	Homo sapiens transforming growth factor, beta 2 (TGFB2), transcript variant 2, mRNA [NM_003238]	7042	GO:0005515|GO:0008219|GO:0030308|GO:0030307|GO:0001654|GO:0009790|GO:0005615|GO:0042803|GO:0031069|GO:0005114|GO:0007507|GO:0043525|GO:0004702|GO:0030198|GO:0007411|GO:0030199|GO:0043025|GO:0007179|GO:0001942|GO:0023014|GO:0030593|GO:0030168|GO:0014068|GO:0045787|GO:0005160|GO:0005125|GO:0045216|GO:0042637|GO:0010936|GO:0001502|GO:0007184|GO:0042060|GO:0032570|GO:0010002|GO:0016049|GO:0008083|GO:…	218614843	chr1	218614784	+	hs|1q41	NM_003238	chr1:218614784-218614843	NM_003238	Hs.133379
A_23_P316460	31.3577	4.97075	31.3577	up	5.496	2.45838	5.496	up	ZBED6CL	ZBED6 C-terminal like	FALSE	Homo sapiens ZBED6 C-terminal like (ZBED6CL), mRNA [NM_138434]	113763		150029748	chr7	150029689	+	hs|7q36.1	NM_138434	chr7:150029689-150029748	NM_138434	Hs.655915
A_23_P421379	31.328	4.96938	31.328	up	12.3563	3.62717	12.3563	up	IGF2	insulin-like growth factor 2 (somatomedin A)	FALSE	Homo sapiens insulin-like growth factor 2 (somatomedin A) (IGF2), transcript variant 1, mRNA [NM_000612]	3481	GO:0005515|GO:0005159|GO:0005158|GO:0050731|GO:0005615|GO:0009887|GO:0031667|GO:0007613|GO:0051781|GO:0032355|GO:0070062|GO:2000467|GO:0007565|GO:0030168|GO:0007275|GO:0045840|GO:0038028|GO:0043085|GO:0001649|GO:0001501|GO:0005179|GO:0030546|GO:0043539|GO:0008083|GO:0044267|GO:0051146|GO:0008286|GO:0051897|GO:0008284|GO:0005886|GO:0071902|GO:0045471|GO:2000273|GO:0042104|GO:0045944|GO:0006006|GO:…	2154754	chr11	2154402	-	hs|11p15.5	NM_000612	chr11:2154754-2154402	NM_000612	Hs.272259
A_33_P3307495	29.9161	4.90285	29.9161	up	2.98841	1.57938	2.98841	up	STRA6	stimulated by retinoic acid 6	FALSE	Homo sapiens stimulated by retinoic acid 6 (STRA6), transcript variant 8, mRNA [NM_001199042]	64220	GO:0060426|GO:0007631|GO:0007603|GO:0005886|GO:0030325|GO:0030324|GO:0003184|GO:0048844|GO:0003281|GO:0043583|GO:0050905|GO:0007507|GO:0048589|GO:0061029|GO:0048745|GO:0042573|GO:0048520|GO:0061143|GO:0004872|GO:0097070|GO:0007612|GO:0060900|GO:0001568|GO:0048286|GO:0051183|GO:0001822|GO:0048566|GO:0001523|GO:0048546|GO:0043234|GO:0061156|GO:0060325|GO:0050890|GO:0071939|GO:0061205|GO:0061038|GO:…	74471871	chr15	74471812	-	hs|15q24.1	NM_001199042	chr15:74471871-74471812	NM_001199042	Hs.24553
A_23_P115519	29.8373	4.89904	29.8373	up	2.61725	1.38805	2.61725	up	LCE3D	late cornified envelope 3D	FALSE	Homo sapiens late cornified envelope 3D (LCE3D), mRNA [NM_032563]	84648	GO:0031424	152552017	chr1	152551958	-	hs|1q21.3	NM_032563	chr1:152552017-152551958	NM_032563	Hs.244349
A_23_P161218	26.801	4.74421	26.801	up	4.8223	2.26972	4.8223	up	ANKRD1	ankyrin repeat domain 1 (cardiac muscle)	FALSE	Homo sapiens ankyrin repeat domain 1 (cardiac muscle) (ANKRD1), mRNA [NM_014391]	27063	GO:0005515|GO:0042826|GO:0050714|GO:0071560|GO:0005634|GO:0044281|GO:0035914|GO:0005829|GO:0002039|GO:0005737|GO:0045944|GO:0071356|GO:0001085|GO:0055008|GO:0044255|GO:0005667|GO:0001105|GO:0043065|GO:0003714|GO:0045214|GO:0071456|GO:0070412|GO:0035994|GO:0000122|GO:0003677|GO:0035690|GO:0031432|GO:0071407|GO:0071222|GO:0071347|GO:0010976|GO:0043517|GO:2000279|GO:0005654|GO:0071260|GO:0031674	92672621	chr10	92672562	-	hs|10q23.31	NM_014391	chr10:92672621-92672562	NM_014391	Hs.448589
A_23_P153964	23.4703	4.55276	23.4703	up	66.7908	6.06158	66.7908	up	INHBB	inhibin, beta B	FALSE	Homo sapiens inhibin, beta B (INHBB), mRNA [NM_002193]	3625	GO:0005515|GO:0048471|GO:2001235|GO:0048599|GO:0030154|GO:0042803|GO:0001541|GO:0044320|GO:0045444|GO:0046676|GO:0009267|GO:0032869|GO:0046882|GO:0006952|GO:0005576|GO:0046881|GO:0032924|GO:0005125|GO:0009612|GO:0005179|GO:0046789|GO:0048178|GO:0040007|GO:0008083|GO:0060279	121108839	chr2	121108780	+	hs|2q14.2	NM_002193	chr2:121108780-121108839	NM_002193	Hs.1735
A_23_P13382	20.5984	4.36446	20.5984	up	7.74971	2.95414	7.74971	up	LSP1	lymphocyte-specific protein 1	FALSE	Homo sapiens lymphocyte-specific protein 1 (LSP1), transcript variant 3, mRNA [NM_001013254]	4046	GO:0007165|GO:0006968|GO:0005886|GO:0006928|GO:0003779|GO:0004871|GO:0015629|GO:0070062	1913423	chr11	1913364	+	hs|11p15.5	NM_001013254	chr11:1913364-1913423	NM_001013254	Hs.56729
A_24_P347378	19.7531	4.30401	19.7531	up	13.1671	3.71887	13.1671	up	ALOX5AP	arachidonate 5-lipoxygenase-activating protein	FALSE	Homo sapiens arachidonate 5-lipoxygenase-activating protein (ALOX5AP), transcript variant 1, mRNA [NM_001629]	241	GO:0005515|GO:0019369|GO:0050544|GO:0005783|GO:0005635|GO:0044281|GO:0006691|GO:0042803|GO:0005829|GO:0004602|GO:0070207|GO:0002675|GO:0002540|GO:0071277|GO:2001300|GO:0019370|GO:0031965|GO:0046982|GO:0019372|GO:0004464|GO:0004364|GO:0043085|GO:0047485|GO:0005789|GO:0016021|GO:0008047|GO:0019899	31338214	chr13	31338155	+	hs|13q12.3	NM_001629	chr13:31338155-31338214	NM_001629	Hs.507658
A_33_P3358601	19.3771	4.27628	19.3771	up	3.26231	1.70589	3.26231	up	IFITM10	interferon induced transmembrane protein 10	FALSE	Homo sapiens interferon induced transmembrane protein 10 (IFITM10), mRNA [NM_001170820]	402778	GO:0009607|GO:0005886|GO:0016021	1753699	chr11	1753640	-	hs|11p15.5	NM_001170820	chr11:1753699-1753640	NM_001170820	Hs.121575
A_23_P153562	18.8604	4.23729	18.8604	up	14.5595	3.86389	14.5595	up	C5AR1	complement component 5a receptor 1	FALSE	Homo sapiens complement component 5a receptor 1 (C5AR1), mRNA [NM_001736]	728	GO:0021534|GO:0005886|GO:0004944|GO:0050830|GO:0007606|GO:0031100|GO:0001856|GO:0007202|GO:0007204|GO:0000187|GO:0016323|GO:0006955|GO:0043524|GO:0006954|GO:0006935|GO:0032496|GO:0042789|GO:0070374|GO:0004878|GO:0050679|GO:0009986|GO:0030593|GO:0006915|GO:0045177|GO:0007165|GO:0006968|GO:0005887|GO:0032494	47824560	chr19	47824501	+	hs|19q13.32	NM_001736	chr19:47824501-47824560	NM_001736	Hs.2161
A_23_P216966	16.7656	4.06743	16.7656	up	14.67	3.87479	14.67	up	PTGS1	prostaglandin-endoperoxide synthase 1 (prostaglandin G/H synthase and cyclooxygenase)	FALSE	Homo sapiens prostaglandin-endoperoxide synthase 1 (prostaglandin G/H synthase and cyclooxygenase) (PTGS1), transcript variant 1, mRNA [NM_000962]	5742	GO:0006629|GO:0019369|GO:0019371|GO:0006805|GO:0004666|GO:0051213|GO:0005634|GO:0044281|GO:0046872|GO:0043231|GO:0005737|GO:0004601|GO:0001516|GO:0042127|GO:0005789|GO:0008217|GO:0006979|GO:0055114|GO:0020037|GO:0001750	125155111	chr9	125155052	+	hs|9q33.2	NM_000962	chr9:125155052-125155111	NM_000962	Hs.201978
A_24_P64167	16.7142	4.063	16.7142	up	15.2814	3.93371	15.2814	up	PTGS1	prostaglandin-endoperoxide synthase 1 (prostaglandin G/H synthase and cyclooxygenase)	FALSE	Homo sapiens prostaglandin-endoperoxide synthase 1 (prostaglandin G/H synthase and cyclooxygenase) (PTGS1), transcript variant 1, mRNA [NM_000962]	5742	GO:0006629|GO:0019369|GO:0019371|GO:0006805|GO:0004666|GO:0051213|GO:0005634|GO:0044281|GO:0046872|GO:0043231|GO:0005737|GO:0004601|GO:0001516|GO:0042127|GO:0005789|GO:0008217|GO:0006979|GO:0055114|GO:0020037|GO:0001750	125157595	chr9	125157536	+	hs|9q33.2	NM_000962	chr9:125157536-125157595	NM_000962	Hs.201978
A_33_P3381666	16.3197	4.02855	16.3197	up	37.8886	5.24369	37.8886	up	ABLIM2	actin binding LIM protein family, member 2	FALSE	Homo sapiens actin binding LIM protein family, member 2 (ABLIM2), transcript variant 7, mRNA [NM_001130088]	84448	GO:0030036|GO:0007411|GO:0045944|GO:0008270|GO:0003779|GO:0030016|GO:0015629|GO:0006351	8008822	chr4	8008763	-	hs|4p16.1	NM_001130088	chr4:8008822-8008763	NM_001130088	Hs.233404
A_19_P00804050	15.9592	3.99632	15.9592	up	2.73126	1.44957	2.73126	up			FALSE				113883306	chr10	113883247	-	hs|10q25.2		chr10:113883306-113883247
A_33_P3336397	15.2159	3.92751	15.2159	up	18.8879	4.23939	18.8879	up	LOC100506688	uncharacterized LOC100506688	FALSE	Homo sapiens uncharacterized LOC100506688 (LOC100506688), transcript variant 1, long non-coding RNA [NR_104614]	100506688		987403	chr5	987344	-	hs|5p15.33	NR_104614	chr5:987403-987344	NR_104614	Hs.532063
A_33_P3337134	15.1456	3.92083	15.1456	up	12.6365	3.65952	12.6365	up	ABLIM2	actin binding LIM protein family, member 2	FALSE	Homo sapiens actin binding LIM protein family, member 2 (ABLIM2), transcript variant 1, mRNA [NM_001130083]	84448	GO:0030036|GO:0007411|GO:0045944|GO:0008270|GO:0003779|GO:0030016|GO:0015629|GO:0006351	7968094	chr4	7968035	-	hs|4p16.1	NM_001130083	chr4:7968094-7968035	NM_001130083	Hs.233404
A_33_P3336252	14.6305	3.87091	14.6305	up	4.72509	2.24034	4.72509	up	OR7E37P	olfactory receptor, family 7, subfamily E, member 37 pseudogene	FALSE	Homo sapiens olfactory receptor, family 7, subfamily E, member 37 pseudogene (OR7E37P), non-coding RNA [NR_002163]	100506759		42017672	chr13	42017613	+	hs|13q14.11	NR_002163	chr13:42017613-42017672	NR_002163	Hs.507862
A_24_P38081	14.6121	3.86909	14.6121	up	34.0519	5.08966	34.0519	up	FKBP5	FK506 binding protein 5	FALSE	Homo sapiens FK506 binding protein 5 (FKBP5), transcript variant 1, mRNA [NM_004117]	2289	GO:0000413|GO:0061077|GO:0006457|GO:0031072|GO:0005789|GO:0005730|GO:0003755|GO:0005528|GO:0005634|GO:0070062	35541987	chr6	35541928	-	hs|6p21.31	NM_004117	chr6:35541987-35541928	NM_004117	Hs.407190
A_33_P3300600	14.0978	3.81739	14.0978	up	4.00036	2.00013	4.00036	up	OR7G1	olfactory receptor, family 7, subfamily G, member 1	FALSE	Homo sapiens olfactory receptor, family 7, subfamily G, member 1 (OR7G1), mRNA [NM_001005192]	125962	GO:0050911|GO:0004984|GO:0007186|GO:0005886|GO:0004930|GO:0016021	9225584	chr19	9225525	-	hs|19p13.2	NM_001005192	chr19:9225584-9225525	NM_001005192	Hs.553576
A_23_P365614	13.4882	3.75363	13.4882	up	4.26132	2.0913	4.26132	up	NOTCH4	notch 4	FALSE	Homo sapiens notch 4 (NOTCH4), mRNA [NM_004557]	4855	GO:0005515|GO:0010467|GO:0006367|GO:0007220|GO:0005886|GO:0005634|GO:0030879|GO:0009790|GO:0007221|GO:0030154|GO:0005829|GO:0007219|GO:0004872|GO:0030097|GO:0001569|GO:0046982|GO:0009986|GO:0001709|GO:0005509|GO:0005576|GO:0000139|GO:0001886|GO:0005887|GO:0005789|GO:0005654|GO:0045596|GO:0045893|GO:0045602|GO:0001763	32162683	chr6	32162624	-	hs|6p21.32	NM_004557	chr6:32162683-32162624	NM_004557	Hs.436100
A_33_P3340639	13.3607	3.73993	13.3607	up	3.43275	1.77936	3.43275	up	GPAM	glycerol-3-phosphate acyltransferase, mitochondrial	FALSE	glycerol-3-phosphate acyltransferase, mitochondrial [Source:HGNC Symbol;Acc:24865] [ENST00000369425]	57678	GO:0006637|GO:0070970|GO:0005886|GO:0070236|GO:0005743|GO:0055089|GO:0004366|GO:0005741|GO:0044281|GO:0009749|GO:0042104|GO:0051607|GO:0006631|GO:0016024|GO:0019432|GO:0055091|GO:0050707|GO:0016021|GO:0040018|GO:0006644|GO:0006654|GO:0044255|GO:0046474	113913749	chr10	113913690	-	hs|10q25.2	AL832464	chr10:113913749-113913690		Hs.42586
A_23_P136777	13.2954	3.73286	13.2954	up	664.29	9.37567	664.29	up	APOD	apolipoprotein D	FALSE	Homo sapiens apolipoprotein D (APOD), mRNA [NM_001647]	347	GO:0006629|GO:0005515|GO:0048471|GO:0005783|GO:2000098|GO:0042246|GO:0071638|GO:0005615|GO:0048678|GO:0030425|GO:0051895|GO:0015485|GO:0014012|GO:0043025|GO:0006006|GO:0010642|GO:0070062|GO:2000405|GO:0060588|GO:0042493|GO:0007568|GO:0005576|GO:0048662|GO:0001525|GO:0022626|GO:0007420|GO:1900016|GO:0006869|GO:0042308|GO:0000302|GO:0005319	195300767	chr3	195298224	-	hs|3q29	NM_001647	chr3:195300767-195298224	NM_001647	Hs.522555
A_23_P164057	12.862	3.68504	12.862	up	3.77225	1.91543	3.77225	up	MFAP4	microfibrillar-associated protein 4	FALSE	Homo sapiens microfibrillar-associated protein 4 (MFAP4), transcript variant 2, mRNA [NM_002404]	4239	GO:0005515|GO:0009650|GO:0010712|GO:0001527|GO:0005576|GO:0071953|GO:0071493|GO:0031012|GO:0003674|GO:0030198|GO:0043206|GO:0007155|GO:0048251|GO:0070062	19286872	chr17	19286813	-	hs|17p11.2	NM_002404	chr17:19286872-19286813	NM_002404	Hs.296049
A_32_P59010	12.724	3.66948	12.724	up	8.62965	3.1093	8.62965	up	TNFAIP8L3	tumor necrosis factor, alpha-induced protein 8-like 3	FALSE	Homo sapiens tumor necrosis factor, alpha-induced protein 8-like 3 (TNFAIP8L3), mRNA [NM_207381]	388121		51349922	chr15	51349863	-	hs|15q21.2	NM_207381	chr15:51349922-51349863	NM_207381	Hs.306343
A_23_P106362	12.6311	3.65891	12.6311	up	3.62052	1.8562	3.62052	up	AQP9	aquaporin 9	FALSE	Homo sapiens aquaporin 9 (AQP9), mRNA [NM_020980]	366	GO:0005886|GO:0006863|GO:0005275|GO:0043231|GO:0030104|GO:0016323|GO:0046942|GO:0006955|GO:0046943|GO:0005350|GO:0015791|GO:0015250|GO:0015793|GO:0015837|GO:0006810|GO:0005372|GO:0006833|GO:0015254|GO:0015855|GO:0007588|GO:0010033|GO:0006970|GO:0055085|GO:0072531|GO:0005887|GO:0015166|GO:0008152|GO:0015722|GO:0005345|GO:0015288|GO:0016021|GO:0071320|GO:0046689	58477943	chr15	58477884	+	hs|15q21.3	NM_020980	chr15:58477884-58477943	NM_020980	Hs.104624
A_23_P344555	12.5212	3.6463	12.5212	up	6.29033	2.65314	6.29033	up	NEDD9	neural precursor cell expressed, developmentally down-regulated 9	FALSE	Homo sapiens neural precursor cell expressed, developmentally down-regulated 9 (NEDD9), transcript variant 1, mRNA [NM_006403]	4739	GO:0005515|GO:0005794|GO:0005819|GO:0005634|GO:0030027|GO:0007165|GO:0000922|GO:0005737|GO:0007067|GO:0007229|GO:0007010|GO:0007155|GO:0051017|GO:0005925|GO:0005938|GO:0040008	11184702	chr6	11184643	-	hs|6p24.2	NM_006403	chr6:11184702-11184643	NM_006403	Hs.37982
A_24_P15388	12.4348	3.63631	12.4348	up	9.42804	3.23696	9.42804	up			FALSE	immunoglobulin heavy variable 3-74 [Source:HGNC Symbol;Acc:5624] [ENST00000424969]			107218747	chr14	107218688	-	hs|14q32.33	XM_006710246	chr14:107218747-107218688	XM_006710246	Hs.595878
A_23_P331700	12.3684	3.62858	12.3684	up	3.35546	1.74651	3.35546	up	SRRM3	serine/arginine repetitive matrix 3	FALSE	Homo sapiens serine/arginine repetitive matrix 3 (SRRM3), transcript variant 1, mRNA [NM_001291831]	222183		75916275	chr7	75916216	+	hs|7q11.23	NM_001291831	chr7:75916216-75916275	NM_001291831	Hs.511025
A_33_P3363933	12.2833	3.61862	12.2833	up	5.57451	2.47885	5.57451	up	FCRL6	Fc receptor-like 6	FALSE	Homo sapiens Fc receptor-like 6 (FCRL6), transcript variant 2, mRNA [NM_001284217]	343413	GO:0019903|GO:0016021|GO:0009897	159786012	chr1	159785953	+	hs|1q23.2	NM_001284217	chr1:159785953-159786012	NM_001284217	Hs.196955
A_24_P348806	11.9946	3.58431	11.9946	up	6.87498	2.78136	6.87498	up	PLEKHA7	pleckstrin homology domain containing, family A member 7	FALSE	Homo sapiens pleckstrin homology domain containing, family A member 7 (PLEKHA7), mRNA [NM_175058]	144100	GO:0090136|GO:0005915|GO:0005813|GO:0005737|GO:0070097|GO:0045218|GO:0070062	16809290	chr11	16809231	-	hs|11p15.1	NM_175058	chr11:16809290-16809231	NM_175058	Hs.12332
A_23_P38795	11.9815	3.58274	11.9815	up	2.92349	1.54769	2.92349	up	FPR1	formyl peptide receptor 1	FALSE	Homo sapiens formyl peptide receptor 1 (FPR1), transcript variant 2, mRNA [NM_002029]	2357	GO:0005515|GO:0005886|GO:0007263|GO:0006928|GO:0007200|GO:0004982|GO:0000187|GO:0007165|GO:0050786|GO:0006935|GO:0007186|GO:0004872|GO:0007188|GO:0016021|GO:0005768	52249233	chr19	52249174	-	hs|19q13.41	NM_002029	chr19:52249233-52249174	NM_002029	Hs.753
A_23_P165624	11.9288	3.57637	11.9288	up	4.29997	2.10433	4.29997	up	TNFAIP6	tumor necrosis factor, alpha-induced protein 6	FALSE	Homo sapiens tumor necrosis factor, alpha-induced protein 6 (TNFAIP6), mRNA [NM_007115]	7130	GO:0007165|GO:0006954|GO:0005540|GO:0007267|GO:0007155	152226654	chr2	152226595	+	hs|2q23.3	NM_007115	chr2:152226595-152226654	NM_007115	Hs.437322
A_23_P8801	11.5342	3.52785	11.5342	up	6.282	2.65122	6.282	up	CYP3A5	cytochrome P450, family 3, subfamily A, polypeptide 5	FALSE	Homo sapiens cytochrome P450, family 3, subfamily A, polypeptide 5 (CYP3A5), transcript variant 1, mRNA [NM_000777]	1577	GO:0006805|GO:0005506|GO:0070330|GO:0070989|GO:0044281|GO:0043231|GO:0004497|GO:0042737|GO:0019825|GO:0009822|GO:0005789|GO:0016491|GO:0008202|GO:0020037	99245958	chr7	99245899	-	hs|7q22.1	NM_000777	chr7:99245958-99245899	NM_000777	Hs.571258
A_19_P00805180	11.4821	3.52131	11.4821	up	5.30425	2.40715	5.30425	up			FALSE				3901483	chr6	3901424	-	hs|6p25.2		chr6:003901483-003901424
A_33_P3351371	11.2503	3.49189	11.2503	up	13.67	3.77294	13.67	up	CYP19A1	cytochrome P450, family 19, subfamily A, polypeptide 1	FALSE	Homo sapiens cytochrome P450, family 19, subfamily A, polypeptide 1 (CYP19A1), transcript variant 2, mRNA [NM_031226]	1588	GO:0006694|GO:0060736|GO:0006805|GO:0070330|GO:0005506|GO:0005783|GO:0006703|GO:0008209|GO:0009055|GO:0044281|GO:0016020|GO:0019825|GO:0005789|GO:0016712|GO:0016125|GO:0008202|GO:0055114|GO:0020037	51520082	chr15	51520023	-	hs|15q21.2	NM_031226	chr15:51520082-51520023	NM_031226	Hs.260074
A_33_P3261957	11.115	3.47444	11.115	up	3.5177	1.81463	3.5177	up	CALCRL	calcitonin receptor-like	FALSE	Homo sapiens calcitonin receptor-like (CALCRL), transcript variant 1, mRNA [NM_005795]	10203	GO:0004948|GO:0005515|GO:0005886|GO:0004930|GO:0005783|GO:0030819|GO:0001525|GO:0015031|GO:0048661|GO:0005764|GO:0031623|GO:0007507|GO:0006937|GO:0007187|GO:0001605|GO:0005887|GO:0050728|GO:0071329|GO:0008565|GO:0006171|GO:0006816|GO:0007189|GO:0001635|GO:0005768	188248030	chr2	188247971	-	hs|2q32.1	NM_005795	chr2:188248030-188247971	NM_005795	Hs.470882
A_24_P79403	11.0888	3.47103	11.0888	up	10.0515	3.32934	10.0515	up	PF4	platelet factor 4	FALSE	Homo sapiens platelet factor 4 (PF4), mRNA [NM_002619]	5196	GO:0048248|GO:0019221|GO:0005615|GO:0045653|GO:0006955|GO:0042127|GO:0045944|GO:0045347|GO:2001240|GO:0030816|GO:0043950|GO:0031093|GO:0008201|GO:0008009|GO:0032760|GO:0030595|GO:0010744|GO:0030168|GO:0005576|GO:0045651|GO:0010628|GO:0007596|GO:0045918|GO:0016525|GO:0002576	74846974	chr4	74846915	-	hs|4q13.3	NM_002619	chr4:74846974-74846915	NM_002619	Hs.81564
A_23_P203183	10.8614	3.44114	10.8614	up	7.05199	2.81803	7.05199	up	APOC3	apolipoprotein C-III	FALSE	Homo sapiens apolipoprotein C-III (APOC3), mRNA [NM_000040]	345	GO:0050995|GO:0007603|GO:0042627|GO:0070328|GO:0043434|GO:0010897|GO:0044281|GO:0010903|GO:0034379|GO:0005615|GO:0034361|GO:0042953|GO:0006954|GO:0005543|GO:0034382|GO:0010987|GO:0015485|GO:0034363|GO:0070653|GO:0030234|GO:0010989|GO:0019433|GO:0071333|GO:0060621|GO:0055102|GO:0070062|GO:0008203|GO:0042632|GO:0032489|GO:0033344|GO:0007584|GO:0042493|GO:0043691|GO:0045717|GO:0034366|GO:0005576|GO:…	116703589	chr11	116703530	+	hs|11q23.3	NM_000040	chr11:116703530-116703589	NM_000040	Hs.73849
A_23_P37410	10.6109	3.40748	10.6109	up	17.2805	4.11107	17.2805	up	CYP19A1	cytochrome P450, family 19, subfamily A, polypeptide 1	FALSE	Homo sapiens cytochrome P450, family 19, subfamily A, polypeptide 1 (CYP19A1), transcript variant 2, mRNA [NM_031226]	1588	GO:0006694|GO:0060736|GO:0006805|GO:0070330|GO:0005506|GO:0005783|GO:0006703|GO:0008209|GO:0009055|GO:0044281|GO:0016020|GO:0019825|GO:0005789|GO:0016712|GO:0016125|GO:0008202|GO:0055114|GO:0020037	51502108	chr15	51502049	-	hs|15q21.2	NM_031226	chr15:51502108-51502049	NM_031226	Hs.260074
A_23_P105862	10.5531	3.3996	10.5531	up	3.61347	1.85338	3.61347	up	FRY	furry homolog (Drosophila)	FALSE	Homo sapiens furry homolog (Drosophila) (FRY), mRNA [NM_023037]	10129	GO:0005737|GO:0000922|GO:0005815	32870617	chr13	32870558	+	hs|13q13.1	NM_023037	chr13:32870558-32870617	NM_023037	Hs.507669
A_33_P3237634	10.4274	3.3823	10.4274	up	8.91271	3.15586	8.91271	up	TSC22D3	TSC22 domain family, member 3	FALSE	Homo sapiens TSC22 domain family, member 3 (TSC22D3), transcript variant 2, mRNA [NM_004089]	1831	GO:0007589|GO:0006355|GO:0034220|GO:0003700|GO:0070236|GO:0043426|GO:0006970|GO:0005634|GO:0000122|GO:0048642|GO:0055085|GO:0005829	106956545	chrX	106956486	-	hs|Xq22.3	NM_004089	chrX:106956545-106956486	NM_004089	Hs.522074
A_33_P3236868	10.0716	3.33222	10.0716	up	6.09691	2.60808	6.09691	up	MT1X	metallothionein 1X	FALSE	Homo sapiens metallothionein 1X (MT1X), mRNA [NM_005952]	4501	GO:0071294|GO:0048471|GO:0005737|GO:0010038|GO:0008270|GO:0005634|GO:0071276|GO:0046872|GO:0045926|GO:0036018	56718021	chr16	56717962	+	hs|16q13	NM_005952	chr16:56717962-56718021	NM_005952	Hs.374950
A_23_P33326	9.99403	3.32107	9.99403	up	5.04428	2.33465	5.04428	up	ADRA1B	adrenoceptor alpha 1B	FALSE	Homo sapiens adrenoceptor alpha 1B (ADRA1B), mRNA [NM_000679]	147	GO:0005886|GO:0008283|GO:0007267|GO:0048148|GO:0005634|GO:0007512|GO:0019229|GO:0035556|GO:0001987|GO:0035265|GO:0007626|GO:0004937|GO:0031965|GO:0046982|GO:0007275|GO:0043278|GO:0042593|GO:0001996|GO:0045818|GO:0001975|GO:0045819|GO:0007186|GO:0005887|GO:0001974|GO:0001997|GO:0008542|GO:0055117|GO:0071875|GO:0016049|GO:0007188|GO:0043410	159400002	chr5	159399943	+	hs|5q33.3	NM_000679	chr5:159399943-159400002	NM_000679	Hs.368632
A_23_P145711	9.76089	3.28701	9.76089	up	2.10485	1.07372	2.10485	up	SUGCT	succinyl-CoA:glutarate-CoA transferase	FALSE	Homo sapiens succinyl-CoA:glutarate-CoA transferase (SUGCT), transcript variant 4, mRNA [NM_024728]	79783	GO:0005739|GO:0047369|GO:0008152	40356398	chr7	40314236	+	hs|7p14.1	NM_024728	chr7:40314236-40356398	NM_024728	Hs.586313
A_33_P3313145	9.74354	3.28445	9.74354	up	7.33207	2.87422	7.33207	up	ITIH3	inter-alpha-trypsin inhibitor heavy chain 3	FALSE	Homo sapiens inter-alpha-trypsin inhibitor heavy chain 3 (ITIH3), mRNA [NM_002217]	3699	GO:0010951|GO:0004866|GO:0004867|GO:0030212|GO:0005576	52842697	chr3	52842638	+	hs|3p21.1	NM_002217	chr3:52842638-52842697	NM_002217	Hs.76716
A_23_P24784	9.73839	3.28368	9.73839	up	4.11795	2.04193	4.11795	up	TNNI2	troponin I type 2 (skeletal, fast)	FALSE	Homo sapiens troponin I type 2 (skeletal, fast) (TNNI2), transcript variant 1, mRNA [NM_003282]	7136	GO:0005515|GO:0031014|GO:0030049|GO:0005861|GO:0003009|GO:0005634|GO:0003779|GO:0045893|GO:0005829	1862744	chr11	1862437	+	hs|11p15.5	NM_003282	chr11:1862437-1862744	NM_003282	Hs.523403
A_32_P65616	9.56914	3.25839	9.56914	up	23.9226	4.5803	23.9226	up	PRL	prolactin	FALSE	Homo sapiens prolactin (PRL), transcript variant 1, mRNA [NM_000948]	5617	GO:0005515|GO:0007565|GO:0005148|GO:0007595|GO:0005179|GO:0008283|GO:0040014|GO:0005576|GO:0060397|GO:0007166|GO:0046427	22287617	chr6	22287558	-	hs|6p22.3	NM_000948	chr6:22287617-22287558	NM_000948	Hs.1905
A_23_P216429	9.26705	3.21211	9.26705	up	6.01094	2.58759	6.01094	up	ASPN	asporin	FALSE	Homo sapiens asporin (ASPN), transcript variant 1, mRNA [NM_017680]	54829	GO:0031012|GO:0070171|GO:0005518|GO:0005509|GO:0005578|GO:0030282|GO:0030512	95218993	chr9	95218934	-	hs|9q22.31	NM_017680	chr9:95218993-95218934	NM_017680	Hs.435655
A_24_P239606	9.25752	3.21063	9.25752	up	7.4432	2.89592	7.4432	up	GADD45B	growth arrest and DNA-damage-inducible, beta	FALSE	Homo sapiens growth arrest and DNA-damage-inducible, beta (GADD45B), mRNA [NM_015675]	4616	GO:0005515|GO:0043065|GO:0006950|GO:0046330|GO:0006915|GO:0005634|GO:0007275|GO:0030154|GO:0000186|GO:0005737|GO:0000185|GO:1900745|GO:0051726|GO:0006469	2478237	chr19	2478178	+	hs|19p13.3	NM_015675	chr19:2478178-2478237	NM_015675	Hs.110571
A_24_P227069	9.25205	3.20977	9.25205	up	4.15752	2.05572	4.15752	up	GPAM	glycerol-3-phosphate acyltransferase, mitochondrial	FALSE	Homo sapiens glycerol-3-phosphate acyltransferase, mitochondrial (GPAM), transcript variant 2, mRNA [NM_020918]	57678	GO:0006637|GO:0070970|GO:0005886|GO:0070236|GO:0005743|GO:0055089|GO:0004366|GO:0005741|GO:0044281|GO:0009749|GO:0042104|GO:0051607|GO:0006631|GO:0016024|GO:0019432|GO:0055091|GO:0050707|GO:0016021|GO:0040018|GO:0006644|GO:0006654|GO:0044255|GO:0046474	113909886	chr10	113909827	-	hs|10q25.2	NM_020918	chr10:113909886-113909827	NM_020918	Hs.42586
A_23_P403335	9.22236	3.20514	9.22236	up	3.37541	1.75507	3.37541	up	EXPH5	exophilin 5	FALSE	Homo sapiens exophilin 5 (EXPH5), mRNA [NM_015065]	23086	GO:0045921|GO:0017137|GO:0071985|GO:0050714|GO:0003334|GO:0006886|GO:0005768	108379859	chr11	108379800	-	hs|11q22.3	NM_015065	chr11:108379859-108379800	NM_015065	Hs.28540
A_23_P309837	9.20975	3.20316	9.20975	up	6.78577	2.76251	6.78577	up	STON2	stonin 2	FALSE	Homo sapiens stonin 2 (STON2), transcript variant 1, mRNA [NM_033104]	85439	GO:0005515|GO:0043005|GO:0030131|GO:0005737|GO:0030054|GO:0030100|GO:0005730|GO:0048488|GO:0006886|GO:0008021	81743393	chr14	81743334	-	hs|14q31.1	NM_033104	chr14:81743393-81743334	NM_033104	Hs.14248
A_19_P00321206	9.05171	3.17819	9.05171	up	6.70386	2.74499	6.70386	up			FALSE	PREDICTED: Homo sapiens uncharacterized LOC101059946 (LOC101059946), misc_RNA [XR_171346]			208104879	chr2	208104820	+	hs|2q33.3		chr2:208104820-208104879		Hs.678559
A_33_P3410589	8.86151	3.14755	8.86151	up	18.9021	4.24047	18.9021	up	FAM43A	family with sequence similarity 43, member A	FALSE	Homo sapiens family with sequence similarity 43, member A (FAM43A), mRNA [NM_153690]	131583		194409762	chr3	194409703	+	hs|3q29	NM_153690	chr3:194409703-194409762	NM_153690	Hs.435080
A_24_P31627	8.80819	3.13885	8.80819	up	15.8662	3.98788	15.8662	up	KCNB1	potassium voltage-gated channel, Shab-related subfamily, member 1	FALSE	Homo sapiens potassium voltage-gated channel, Shab-related subfamily, member 1 (KCNB1), mRNA [NM_004975]	3745	GO:0005251|GO:0005515|GO:0005886|GO:0007268|GO:0044281|GO:0030425|GO:0032809|GO:0015271|GO:0047485|GO:0006112|GO:0032590|GO:0050796|GO:0008076|GO:0045211|GO:0051260|GO:0034765|GO:0071805	47988764	chr20	47988705	-	hs|20q13.13	NM_004975	chr20:47988764-47988705	NM_004975	Hs.84244
A_23_P63209	8.61106	3.10619	8.61106	up	17.482	4.1278	17.482	up	HSD11B1	hydroxysteroid (11-beta) dehydrogenase 1	FALSE	Homo sapiens hydroxysteroid (11-beta) dehydrogenase 1 (HSD11B1), transcript variant 2, mRNA [NM_181755]	3290	GO:0070524|GO:0030324|GO:0006704|GO:0005789|GO:0003845|GO:0044281|GO:0016021|GO:0008202|GO:0055114	209907960	chr1	209907901	+	hs|1q32.2	NM_181755	chr1:209907901-209907960	NM_181755	Hs.195040
A_33_P3223495	8.58585	3.10196	8.58585	up	10.4058	3.37931	10.4058	up	FRY	furry homolog (Drosophila)	FALSE	furry homolog (Drosophila) [Source:HGNC Symbol;Acc:20367] [ENST00000602645]	10129	GO:0005737|GO:0000922|GO:0005815	32852932	chr13	32852873	+	hs|13q13.1	BX537670	chr13:32852873-32852932
A_23_P70278	8.58307	3.10149	8.58307	up	6.86414	2.77908	6.86414	up	ROS1	c-ros oncogene 1 , receptor tyrosine kinase	FALSE	Homo sapiens c-ros oncogene 1 , receptor tyrosine kinase (ROS1), mRNA [NM_002944]	6098	GO:0005515|GO:0032006|GO:0005886|GO:0008283|GO:0019903|GO:0018108|GO:0007283|GO:0005524|GO:0030154|GO:0002066|GO:0016020|GO:0010629|GO:0016049|GO:0006468|GO:0016021|GO:0004713|GO:0004714|GO:0070372|GO:0007169|GO:0010966	117609672	chr6	117609613	-	hs|6q22.1	NM_002944	chr6:117609672-117609613	NM_002944	Hs.1041
A_23_P214079	8.54507	3.09509	8.54507	up	2.82482	1.49816	2.82482	up	SPINK1	serine peptidase inhibitor, Kazal type 1	FALSE	Homo sapiens serine peptidase inhibitor, Kazal type 1 (SPINK1), mRNA [NM_003122]	6690	GO:0010751|GO:0005515|GO:0060046|GO:0004866|GO:0004867|GO:0050732|GO:1900004|GO:0005576|GO:2001256|GO:0090281	147207585	chr5	147204211	-	hs|5q32	NM_003122	chr5:147207585-147204211	NM_003122	Hs.407856
A_23_P19663	8.38144	3.0672	8.38144	up	4.24158	2.0846	4.24158	up	CTGF	connective tissue growth factor	FALSE	Homo sapiens connective tissue growth factor (CTGF), mRNA [NM_001901]	1490	GO:0060401|GO:0005515|GO:0005801|GO:0010467|GO:0070278|GO:0006367|GO:0045597|GO:0046330|GO:0001558|GO:0005615|GO:0035988|GO:0030154|GO:0043231|GO:0060548|GO:0070374|GO:0005938|GO:0010942|GO:0032355|GO:0044255|GO:0005520|GO:0005794|GO:0034059|GO:0051385|GO:0032330|GO:0043280|GO:0070542|GO:0005178|GO:0001503|GO:0008544|GO:0032967|GO:0008543|GO:0007229|GO:0001502|GO:0051496|GO:0008083|GO:0048471|GO:…	132270189	chr6	132270130	-	hs|6q23.2	NM_001901	chr6:132270189-132270130	NM_001901	Hs.410037
A_23_P120472	8.37839	3.06667	8.37839	up	2.29868	1.20081	2.29868	up	TFAP2C	transcription factor AP-2 gamma (activating enhancer binding protein 2 gamma)	FALSE	Homo sapiens transcription factor AP-2 gamma (activating enhancer binding protein 2 gamma) (TFAP2C), mRNA [NM_003222]	7022	GO:0005515|GO:0003700|GO:0021987|GO:0006366|GO:0060750|GO:0007267|GO:0045682|GO:0005634|GO:0003334|GO:0060598|GO:0045944|GO:0046983|GO:0001942|GO:0030718|GO:0035019|GO:0006357|GO:0021877|GO:0000122|GO:0001829|GO:0003677|GO:0001078|GO:0001077|GO:0048733|GO:0000980|GO:0008584	55213705	chr20	55213646	+	hs|20q13.31	NM_003222	chr20:55213646-55213705	NM_003222	Hs.473152
A_32_P152195	8.28011	3.04965	8.28011	up	14.0288	3.81032	14.0288	up	STAC2	SH3 and cysteine rich domain 2	FALSE	Homo sapiens SH3 and cysteine rich domain 2 (STAC2), mRNA [NM_198993]	342667	GO:0035556|GO:0046872	37366870	chr17	37366811	-	hs|17q12	NM_198993	chr17:37366870-37366811	NM_198993	Hs.145068
A_19_P00324423	8.15287	3.02731	8.15287	up	7.68262	2.9416	7.68262	up			FALSE				3898539	chr6	3898480	-	hs|6p25.2		chr6:003898539-003898480
A_33_P3275702	8.09586	3.01719	8.09586	up	16.6729	4.05943	16.6729	up	FMO2	flavin containing monooxygenase 2 (non-functional)	FALSE	Homo sapiens flavin containing monooxygenase 2 (non-functional) (FMO2), mRNA [NM_001460]	2327	GO:0050661|GO:0006805|GO:0072592|GO:0017144|GO:0050660|GO:0006739|GO:0006082|GO:0044281|GO:0070995|GO:0004497|GO:0004499|GO:0016020|GO:0005789|GO:0009404|GO:0016021	171179928	chr1	171179869	+	hs|1q24.3	NM_001460	chr1:171179869-171179928	NM_001460	Hs.144912
A_23_P163567	8.00856	3.00154	8.00856	up	2.43552	1.28423	2.43552	up	SMPD3	sphingomyelin phosphodiesterase 3, neutral membrane (neutral sphingomyelinase II)	FALSE	Homo sapiens sphingomyelin phosphodiesterase 3, neutral membrane (neutral sphingomyelinase II) (SMPD3), mRNA [NM_018667]	55512	GO:0006665|GO:0007049|GO:0006685|GO:0000137|GO:0006687|GO:0005886|GO:0000139|GO:0004767|GO:0007275|GO:0044281|GO:0030072|GO:0046872	68392309	chr16	68392250	-	hs|16q22.1	NM_018667	chr16:68392309-68392250	NM_018667	Hs.368421
A_23_P340263	8.00247	3.00045	8.00247	up	3.00989	1.58971	3.00989	up	RNF175	ring finger protein 175	FALSE	Homo sapiens ring finger protein 175 (RNF175), mRNA [NM_173662]	285533	GO:0008270|GO:0016021	154636721	chr4	154633710	-	hs|4q31.3	NM_173662	chr4:154636721-154633710	NM_173662	Hs.388364
A_23_P350754	7.9085	2.9834	7.9085	up	4.25831	2.09028	4.25831	up	OR7E14P	olfactory receptor, family 7, subfamily E, member 14 pseudogene	FALSE	Homo sapiens olfactory receptor, family 7, subfamily E, member 14 pseudogene (OR7E14P), non-coding RNA [NR_045002]	10819		17074226	chr11	17074167	+	hs|11p15.1	NR_045002	chr11:17074167-17074226	NR_045002	Hs.523504
A_23_P160466	7.87833	2.97789	7.87833	up	4.25042	2.08761	4.25042	up	SLC19A2	solute carrier family 19 (thiamine transporter), member 2	FALSE	Homo sapiens solute carrier family 19 (thiamine transporter), member 2 (SLC19A2), mRNA [NM_006996]	10560	GO:0015403|GO:0015234|GO:0015888|GO:0005886|GO:0006766|GO:0015884|GO:0006767|GO:0071934|GO:0044281|GO:0016021|GO:0008517|GO:0042723	169433321	chr1	169433262	-	hs|1q24.2	NM_006996	chr1:169433321-169433262	NM_006996	Hs.30246
A_23_P33723	7.85628	2.97385	7.85628	up	16.3555	4.0317	16.3555	up	CD163	CD163 molecule	FALSE	Homo sapiens CD163 molecule (CD163), transcript variant 1, mRNA [NM_004244]	9332	GO:0030666|GO:0005515|GO:0005886|GO:0005887|GO:0005576|GO:0006953|GO:0006898|GO:0005044	7623941	chr12	7623882	-	hs|12p13.31	NM_004244	chr12:7623941-7623882	NM_004244	Hs.504641
A_24_P158946	7.79709	2.96294	7.79709	up	5.70252	2.5116	5.70252	up	FGD4	FYVE, RhoGEF and PH domain containing 4	FALSE	Homo sapiens FYVE, RhoGEF and PH domain containing 4 (FGD4), mRNA [NM_139241]	121512	GO:0051056|GO:0048011|GO:0043065|GO:0030036|GO:0005794|GO:0031267|GO:0030035|GO:0007264|GO:0008360|GO:0030032|GO:0003779|GO:0030175|GO:0015629|GO:0097190|GO:0001726|GO:0046872|GO:0030027|GO:0043088|GO:0005829|GO:0005085|GO:0005737|GO:0007010|GO:0046847|GO:0005089	32786552	chr12	32786493	+	hs|12p11.21	NM_139241	chr12:32786493-32786552	NM_139241	Hs.117835
A_33_P3272698	7.79023	2.96167	7.79023	up	3.8729	1.95341	3.8729	up	DUSP23	dual specificity phosphatase 23	FALSE	Homo sapiens dual specificity phosphatase 23 (DUSP23), mRNA [NM_017823]	54935	GO:0005634|GO:0008138|GO:0035335|GO:0004725|GO:0070062|GO:0005829	159752260	chr1	159752201	+	hs|1q23.2	NM_017823	chr1:159752201-159752260	NM_017823	Hs.425801
A_33_P3420635	7.78284	2.9603	7.78284	up	2.56185	1.35719	2.56185	up	OR4D6	olfactory receptor, family 4, subfamily D, member 6	FALSE	Homo sapiens olfactory receptor, family 4, subfamily D, member 6 (OR4D6), mRNA [NM_001004708]	219983	GO:0050911|GO:0004984|GO:0007186|GO:0005886|GO:0004930|GO:0016021	59225322	chr11	59225263	+	hs|11q12.1	NM_001004708	chr11:59225263-59225322	NM_001004708	Hs.553650
A_23_P316850	7.47959	2.90296	7.47959	up	4.65335	2.21827	4.65335	up	ODF3L2	outer dense fiber of sperm tails 3-like 2	FALSE	Homo sapiens outer dense fiber of sperm tails 3-like 2 (ODF3L2), mRNA [NM_182577]	284451	GO:0005881	463426	chr19	463367	-	hs|19p13.3	NM_182577	chr19:463426-463367	NM_182577	Hs.104777
A_33_P3410232	7.40403	2.88831	7.40403	up	4.96389	2.31147	4.96389	up	LY6G6E	lymphocyte antigen 6 complex, locus G6E (pseudogene)	FALSE	Homo sapiens lymphocyte antigen 6 complex, locus G6E (pseudogene) (LY6G6E), transcript variant 1, non-coding RNA [NR_024541]	79136		31681695	chr6	31681636	-	hs|6p21.33	NR_024541	chr6:31681695-31681636	NR_024541	Hs.247883
A_33_P3323059	7.33338	2.87448	7.33338	up	5.30525	2.40742	5.30525	up	ZNF320	zinc finger protein 320	FALSE	zinc finger protein 320 [Source:HGNC Symbol;Acc:13842] [ENST00000595202]	162967	GO:0006355|GO:0003700|GO:0005634|GO:0003677|GO:0046872|GO:0006351	53367217	chr19	53367158	-	hs|19q13.41	AK307375	chr19:53367217-53367158		Hs.369632
A_23_P92499	7.31548	2.87095	7.31548	up	5.43496	2.44227	5.43496	up	TLR2	toll-like receptor 2	FALSE	Homo sapiens toll-like receptor 2 (TLR2), mRNA [NM_003264]	7097	GO:0005515|GO:0032755|GO:0034123|GO:0042995|GO:0006691|GO:0032757|GO:0042497|GO:0042498|GO:0002752|GO:0002755|GO:0042495|GO:0042496|GO:0044130|GO:0031663|GO:0032728|GO:0032868|GO:0038124|GO:0046982|GO:0009986|GO:0032760|GO:0038123|GO:0034134|GO:0042834|GO:0042535|GO:0009636|GO:0032722|GO:0002224|GO:0005887|GO:0045087|GO:0032570|GO:0009897|GO:0008329|GO:0004888|GO:0042346|GO:0008285|GO:0034142|GO:…	154626465	chr4	154626406	+	hs|4q31.3	NM_003264	chr4:154626406-154626465	NM_003264	Hs.519033
A_23_P29005	7.2648	2.86092	7.2648	up	21.512	4.42707	21.512	up	SAMSN1	SAM domain, SH3 domain and nuclear localization signals 1	FALSE	Homo sapiens SAM domain, SH3 domain and nuclear localization signals 1 (SAMSN1), transcript variant 1, mRNA [NM_022136]	64092	GO:0005737|GO:0050869|GO:0050732|GO:0005634|GO:0001784|GO:0002820|GO:0001726	15858344	chr21	15858285	-	hs|21q11.2	NM_022136	chr21:15858344-15858285	NM_022136	Hs.473341
A_24_P99046	7.14079	2.83608	7.14079	up	5.32523	2.41284	5.32523	up	STK38L	serine/threonine kinase 38 like	FALSE	Homo sapiens serine/threonine kinase 38 like (STK38L), mRNA [NM_015000]	23012	GO:0035556|GO:0005515|GO:0005737|GO:0000287|GO:0016020|GO:0004674|GO:0051128|GO:0006468|GO:0003779|GO:0015629|GO:0005524	27478454	chr12	27478395	+	hs|12p11.23	NM_015000	chr12:27478395-27478454	NM_015000	Hs.184523
A_33_P3686706	7.12738	2.83337	7.12738	up	11.0663	3.46811	11.0663	up			FALSE	Q73KV7_TREDE (Q73KV7) Orotidine 5'-phosphate decarboxylase , partial (6%) [THC2638457]			107217851	chr14	107217792	-	hs|14q32.33		chr14:107217851-107217792
A_19_P00316109	7.06446	2.82058	7.06446	up	2.2913	1.19617	2.2913	up	LINC00313	long intergenic non-protein coding RNA 313	FALSE	long intergenic non-protein coding RNA 313 [Source:HGNC Symbol;Acc:16416] [ENST00000427188]	114038		44890372	chr21	44890313	-	hs|21q22.3	XR_425284	chr21:44890372-44890313	XR_425284	Hs.592161
A_19_P00800696	6.87964	2.78233	6.87964	up	2.18959	1.13066	2.18959	up			FALSE				216658551	chr2	216658492	-	hs|2q35		chr2:216658551-216658492
A_19_P00810587	6.86086	2.77839	6.86086	up	2.26633	1.18035	2.26633	up			FALSE				36494989	chr11	36494930	+	hs|11p12		chr11:036494930-036494989
A_23_P116435	6.83145	2.77219	6.83145	up	5.29328	2.40416	5.29328	up	IGF2-AS	IGF2 antisense RNA	FALSE	Homo sapiens IGF2 antisense RNA (IGF2-AS), transcript variant 1, long non-coding RNA [NR_028044]	51214		2169824	chr11	2169765	+	hs|11p15.5	NR_028044	chr11:2169765-2169824	NR_028044	Hs.716962
A_33_P3311750	6.81395	2.76849	6.81395	up	2.75257	1.46078	2.75257	up	CCDC144A	coiled-coil domain containing 144A	FALSE	Homo sapiens coiled-coil domain containing 144A (CCDC144A), mRNA [NM_014695]	9720		16638903	chr17	16638844	+	hs|17p11.2	NM_014695	chr17:16638844-16638903	NM_014695	Hs.745246
A_24_P393958	6.49688	2.69975	6.49688	up	4.14228	2.05043	4.14228	up	DNAJB4	DnaJ (Hsp40) homolog, subfamily B, member 4	FALSE	Homo sapiens DnaJ (Hsp40) homolog, subfamily B, member 4 (DNAJB4), mRNA [NM_007034]	11080	GO:0006986|GO:0005515|GO:0005737|GO:0009408|GO:0005886|GO:0006457|GO:0051087|GO:0005730|GO:0005634|GO:0051082|GO:0070062|GO:0005829	78482092	chr1	78482033	+	hs|1p31.1	NM_007034	chr1:78482033-78482092	NM_007034	Hs.13852
A_33_P3301075	6.48871	2.69793	6.48871	up	6.14032	2.61831	6.14032	up			FALSE	immunoglobulin heavy variable 3-33 [Source:HGNC Symbol;Acc:5596] [ENST00000390615]			106815814	chr14	106815755	-	hs|14q32.33	KJ486916	chr14:106815814-106815755		Hs.703889
A_33_P3252068	6.46872	2.69348	6.46872	up	2.66174	1.41237	2.66174	up	KDM7A	lysine (K)-specific demethylase 7A	FALSE	Homo sapiens lysine (K)-specific demethylase 7A (KDM7A), mRNA [NM_030647]	80853	GO:0032454|GO:0035574|GO:0035575|GO:0005506|GO:0005730|GO:0005634|GO:0035064|GO:0051864|GO:0006351|GO:0070544|GO:0071557|GO:0016706|GO:0008270|GO:0030901|GO:0045893|GO:0071558|GO:0055114|GO:0033169	139796415	chr7	139796356	-	hs|7q34	NM_030647	chr7:139796415-139796356	NM_030647	Hs.308710
A_19_P00813140	6.38156	2.67391	6.38156	up	2.87876	1.52545	2.87876	up	LINC00313	long intergenic non-protein coding RNA 313	FALSE	long intergenic non-protein coding RNA 313 [Source:HGNC Symbol;Acc:16416] [ENST00000427188]	114038		44890611	chr21	44890552	-	hs|21q22.3	XR_425284	chr21:44890611-44890552	XR_425284	Hs.592161
A_19_P00812892	6.37696	2.67287	6.37696	up	2.74278	1.45564	2.74278	up			FALSE	Homo sapiens mRNA; cDNA DKFZp686I0688 (from clone DKFZp686I0688). [BX647262]			3908395	chr6	3908336	-	hs|6p25.2	BX647262	chr6:3908395-3908336		Hs.407992
A_24_P154037	6.29996	2.65534	6.29996	up	4.21511	2.07557	4.21511	up	IRS2	insulin receptor substrate 2	FALSE	Homo sapiens insulin receptor substrate 2 (IRS2), mRNA [NM_003749]	8660	GO:0005515|GO:0008286|GO:0008284|GO:0005886|GO:0008283|GO:0030890|GO:0005158|GO:0030879|GO:0060397|GO:0005829|GO:0010907|GO:0071889|GO:0007173|GO:0046326|GO:0002903|GO:0006006|GO:0032024|GO:0004871|GO:0071333|GO:0033673|GO:0048011|GO:0032869|GO:0030335|GO:0045725|GO:0019901|GO:0048015|GO:0019903|GO:0019904|GO:0055088|GO:0010748|GO:0002053|GO:0009749|GO:0019216|GO:0007165|GO:0007420|GO:0008543|GO:…	110406704	chr13	110406645	-	hs|13q34	NM_003749	chr13:110406704-110406645	NM_003749	Hs.442344
A_33_P3672756	6.27689	2.65005	6.27689	up	16.5171	4.04589	16.5171	up	LOC284561	uncharacterized LOC284561	FALSE	PREDICTED: Homo sapiens uncharacterized LOC284561 (LOC284561), misc_RNA [XR_110828]	284561		147763933	chr1	147763874	+	hs|1q21.2	XR_110828	chr1:147763874-147763933	XR_110828	Hs.504540
A_33_P3269924	6.14497	2.61941	6.14497	up	2.80521	1.48811	2.80521	up	HIP1R	huntingtin interacting protein 1 related	FALSE	huntingtin interacting protein 1 related [Source:HGNC Symbol;Acc:18415] [ENST00000535831]	9026	GO:0005515|GO:0030665|GO:0048471|GO:0005905|GO:0005737|GO:0030136|GO:0003779|GO:0035091|GO:0005856|GO:0006898|GO:0043231	123319464	chr12	123319405	+	hs|12q24.31	XM_006719683	chr12:123319405-123319464	XM_006719683	Hs.524815
A_33_P3333603	6.14412	2.61921	6.14412	up	2.15694	1.10899	2.15694	up	SMOC1	SPARC related modular calcium binding 1	FALSE	Homo sapiens SPARC related modular calcium binding 1 (SMOC1), transcript variant 2, mRNA [NM_022137]	64093	GO:0005515|GO:0007165|GO:0045667|GO:0030198|GO:0001654|GO:0010811|GO:0005509|GO:0050840|GO:0060173|GO:0030154|GO:0005604	70490163	chr14	70490104	+	hs|14q24.2	NM_022137	chr14:70490104-70490163	NM_022137	Hs.497349
A_33_P3361412	5.8827	2.55648	5.8827	up	3.37165	1.75346	3.37165	up	SLC22A15	solute carrier family 22, member 15	FALSE	Homo sapiens solute carrier family 22, member 15 (SLC22A15), mRNA [NM_018420]	55356	GO:0022857|GO:0016021|GO:0055085|GO:0006811	116569642	chr1	116569583	+	hs|1p13.1	NM_018420	chr1:116569583-116569642	NM_018420	Hs.125482
A_33_P3277447	5.83771	2.5454	5.83771	up	2.12595	1.08811	2.12595	up	SLC26A2	solute carrier family 26 (anion exchanger), member 2	FALSE	Homo sapiens solute carrier family 26 (anion exchanger), member 2 (SLC26A2), mRNA [NM_000112]	1836	GO:0006805|GO:0005886|GO:0050427|GO:0050428|GO:0005975|GO:0044281|GO:0055085|GO:0001503|GO:0015116|GO:0016020|GO:0005887|GO:0008272|GO:0008271|GO:0030203|GO:0006811	149366884	chr5	149366825	+	hs|5q32	NM_000112	chr5:149366825-149366884	NM_000112	Hs.302738
A_19_P00800199	5.81784	2.54048	5.81784	up	29.1829	4.86705	29.1829	up			FALSE				192909918	chr1	192909859	-	hs|1q31.2		chr1:192909918-192909859
A_19_P00318734	5.75306	2.52433	5.75306	up	3.62078	1.8563	3.62078	up			FALSE				216585514	chr2	216585455	+	hs|2q35		chr2:216585455-216585514
A_33_P3368695	5.74831	2.52314	5.74831	up	2.44669	1.29083	2.44669	up	HES7	hes family bHLH transcription factor 7	FALSE	Homo sapiens hes family bHLH transcription factor 7 (HES7), transcript variant 1, mRNA [NM_001165967]	84667	GO:0001501|GO:0007219|GO:0001756|GO:0046983|GO:0007498|GO:0005634|GO:0048511|GO:0014807|GO:0000122|GO:0003677|GO:0006351|GO:0008134	8024359	chr17	8024300	-	hs|17p13.1	NM_001165967	chr17:8024359-8024300	NM_001165967	Hs.434828
A_33_P3253420	5.71695	2.51525	5.71695	up	3.63961	1.86379	3.63961	up			FALSE				111611412	chr7	111611353	+	hs|7q31.1		chr7:111611353-111611412
A_24_P243749	5.69883	2.51067	5.69883	up	49.8616	5.63986	49.8616	up	PDK4	pyruvate dehydrogenase kinase, isozyme 4	FALSE	Homo sapiens pyruvate dehydrogenase kinase, isozyme 4 (PDK4), mRNA [NM_002612]	5166	GO:0008286|GO:0005743|GO:0045124|GO:0010565|GO:0044281|GO:2000811|GO:0006885|GO:0010906|GO:0005739|GO:0071398|GO:0042594|GO:0006090|GO:0005759|GO:0006006|GO:0044237|GO:0009267|GO:0004740|GO:0010510|GO:0072593|GO:0042593|GO:0046320|GO:0005524|GO:0004672|GO:0042304|GO:0004674|GO:0006468	95213366	chr7	95213307	-	hs|7q21.3	NM_002612	chr7:95213366-95213307	NM_002612	Hs.8364
A_24_P22079	5.66963	2.50325	5.66963	up	3.28474	1.71578	3.28474	up	FOXO1	forkhead box O1	FALSE	Homo sapiens forkhead box O1 (FOXO1), mRNA [NM_002015]	2308	GO:0005515|GO:0007389|GO:0001659|GO:0071732|GO:0045599|GO:0035947|GO:0007173|GO:0042127|GO:0009888|GO:0045444|GO:0031625|GO:0032869|GO:0008301|GO:0000122|GO:0008543|GO:0045087|GO:0005654|GO:0045893|GO:0045892|GO:0038095|GO:0010508|GO:0008286|GO:0045732|GO:0001678|GO:0005634|GO:0032873|GO:0005829|GO:0005739|GO:0005737|GO:0045944|GO:0051721|GO:0006473|GO:0009267|GO:0043066|GO:0048011|GO:0001568|GO:…	41130768	chr13	41130709	-	hs|13q14.11	NM_002015	chr13:41130768-41130709	NM_002015	Hs.370666
A_33_P3416142	5.66291	2.50154	5.66291	up	3.25963	1.70471	3.25963	up	MIR181A1HG	MIR181A1 host gene (non-protein coding)	FALSE	MIR181A1 host gene (non-protein coding) [Source:HGNC Symbol;Acc:48659] [ENST00000436880]	100131234		198868184	chr1	198868125	-	hs|1q32.1		chr1:198868184-198868125		Hs.711077
A_23_P31725	5.61489	2.48926	5.61489	up	3.49702	1.80612	3.49702	up	BLK	B lymphoid tyrosine kinase	FALSE	Homo sapiens B lymphoid tyrosine kinase (BLK), mRNA [NM_001715]	640	GO:0050853|GO:0035556|GO:0005515|GO:0005886|GO:0032024|GO:0018108|GO:0004713|GO:0005524|GO:0004715	11421917	chr8	11421858	+	hs|8p23.1	NM_001715	chr8:11421858-11421917	NM_001715	Hs.146591
A_19_P00812592	5.60177	2.48588	5.60177	up	4.71456	2.23712	4.71456	up			FALSE				3902682	chr6	3902623	-	hs|6p25.2		chr6:003902682-003902623
A_23_P358917	5.5999	2.4854	5.5999	up	4.29459	2.10252	4.29459	up	CYP3A7	cytochrome P450, family 3, subfamily A, polypeptide 7	FALSE	Homo sapiens cytochrome P450, family 3, subfamily A, polypeptide 7 (CYP3A7), mRNA [NM_000765]	1551	GO:0004497|GO:0006805|GO:0070330|GO:0019825|GO:0005506|GO:0005789|GO:0044281|GO:0055114|GO:0020037	99303096	chr7	99303037	-	hs|7q22.1	NM_000765	chr7:99303096-99303037	NM_000765	Hs.111944
A_23_P253536	5.5892	2.48264	5.5892	up	8.2846	3.05043	8.2846	up	NPR3	natriuretic peptide receptor 3	FALSE	Homo sapiens natriuretic peptide receptor 3 (NPR3), transcript variant 2, mRNA [NM_000908]	4883	GO:0033688|GO:0048015|GO:0042562|GO:0007200|GO:0008528|GO:0048662|GO:0030157|GO:0007194|GO:0007193|GO:0042803|GO:0001501|GO:0016941|GO:0051000|GO:0005887|GO:0008217|GO:0002158|GO:0017046|GO:0035810|GO:0070062	32786370	chr5	32784961	+	hs|5p13.3	NM_000908	chr5:32784961-32786370	NM_000908	Hs.13528
A_23_P388900	5.53149	2.46767	5.53149	up	3.15642	1.65829	3.15642	up	SLC22A15	solute carrier family 22, member 15	FALSE	Homo sapiens solute carrier family 22, member 15 (SLC22A15), mRNA [NM_018420]	55356	GO:0022857|GO:0016021|GO:0055085|GO:0006811	116611870	chr1	116611811	+	hs|1p13.1	NM_018420	chr1:116611811-116611870	NM_018420	Hs.125482
A_23_P40096	5.52161	2.46509	5.52161	up	2.16735	1.11593	2.16735	up	PROC	protein C (inactivator of coagulation factors Va and VIIIa)	FALSE	Homo sapiens protein C (inactivator of coagulation factors Va and VIIIa) (PROC), mRNA [NM_000312]	5624	GO:0005515|GO:0043066|GO:0004252|GO:0005886|GO:0005796|GO:0005509|GO:0005576|GO:0050900|GO:0017187|GO:0007596|GO:0030195|GO:0006508|GO:0005788|GO:0044267|GO:0043687	128186692	chr2	128186633	+	hs|2q14.3	NM_000312	chr2:128186633-128186692	NM_000312	Hs.224698
A_23_P420942	5.48027	2.45425	5.48027	up	3.3859	1.75954	3.3859	up	MT1E	metallothionein 1E	FALSE	PREDICTED: Homo sapiens metallothionein 1E (MT1E), transcript variant X1, mRNA [XM_005255956]	4493	GO:0071294|GO:0048471|GO:0005737|GO:0008270|GO:0005634|GO:0071276|GO:0045926	56660673	chr16	56660614	+	hs|16q12.2	XM_005255956	chr16:56660614-56660673	XM_005255956
A_33_P3420466	5.46446	2.45008	5.46446	up	2.27986	1.18895	2.27986	up	MATN3	matrilin 3	FALSE	Homo sapiens matrilin 3 (MATN3), mRNA [NM_002381]	4148	GO:0005515|GO:0001501|GO:0030198|GO:0005578|GO:0005576|GO:0005201	20194120	chr2	20194061	-	hs|2p24.1	NM_002381	chr2:20194120-20194061	NM_002381	Hs.656199
A_33_P3413905	5.42177	2.43877	5.42177	up	4.80575	2.26476	4.80575	up	ADM2	adrenomedullin 2	FALSE	Homo sapiens adrenomedullin 2 (ADM2), transcript variant 1, mRNA [NM_024866]	79924	GO:0010628|GO:0007631|GO:0005179|GO:0007586|GO:0006468|GO:0005576|GO:0045776|GO:0007189|GO:0001525|GO:0032403|GO:0045766	50924866	chr22	50924807	+	hs|22q13.33	NM_024866	chr22:50924807-50924866	NM_024866	Hs.449099
A_19_P00812095	5.40046	2.43308	5.40046	up	3.24148	1.69665	3.24148	up			FALSE				3899878	chr6	3899819	-	hs|6p25.2		chr6:003899878-003899819
A_23_P104804	5.39016	2.43033	5.39016	up	6.37875	2.67327	6.37875	up	ZBTB16	zinc finger and BTB domain containing 16	FALSE	Homo sapiens zinc finger and BTB domain containing 16 (ZBTB16), transcript variant 1, mRNA [NM_006006]	7704	GO:0005515|GO:0035136|GO:0034504|GO:0008285|GO:0003700|GO:0016567|GO:0005886|GO:0051216|GO:0005634|GO:0009952|GO:0045778|GO:0046872|GO:0042803|GO:0042802|GO:0005829|GO:0009880|GO:0003690|GO:0045638|GO:0017053|GO:0030099|GO:0032332|GO:0030097|GO:0043065|GO:0001823|GO:0019904|GO:0006915|GO:0048133|GO:0008022|GO:0007417|GO:0003677|GO:0006351|GO:0016604|GO:0016607|GO:0016605|GO:0061036|GO:0045600|GO:…	114118051	chr11	114117992	+	hs|11q23.2	NM_006006	chr11:114117992-114118051	NM_006006	Hs.591945
A_33_P3382856	5.3806	2.42777	5.3806	up	3.87862	1.95555	3.87862	up	DCN	decorin	FALSE	Homo sapiens decorin (DCN), transcript variant E, mRNA [NM_133507]	1634	GO:0019800|GO:0005518|GO:0005589|GO:0044281|GO:0005539|GO:0005615|GO:0030208|GO:0030207|GO:0030206|GO:0022617|GO:0030198|GO:0032496|GO:0009887|GO:0030204|GO:0030203|GO:0043202|GO:0005975|GO:0005796|GO:0001822|GO:0007568|GO:0050840|GO:0005578|GO:0005576|GO:0001890|GO:0009612|GO:0031012|GO:0047485|GO:0007519|GO:0042060	91572259	chr12	91572200	-	hs|12q21.33	NM_133507	chr12:91572259-91572200	NM_133507	Hs.156316
A_23_P31873	5.37899	2.42734	5.37899	up	3.23434	1.69347	3.23434	up	RAB11FIP1	RAB11 family interacting protein 1 (class I)	FALSE	Homo sapiens RAB11 family interacting protein 1 (class I) (RAB11FIP1), transcript variant 3, mRNA [NM_001002814]	80223	GO:0005737|GO:0030670|GO:0055037|GO:0015031|GO:0043231	37718295	chr8	37718236	-	hs|8p11.23	NM_001002814	chr8:37718295-37718236	NM_001002814	Hs.191179
A_23_P102058	5.35396	2.42061	5.35396	up	12.2502	3.61474	12.2502	up	MATN3	matrilin 3	FALSE	Homo sapiens matrilin 3 (MATN3), mRNA [NM_002381]	4148	GO:0005515|GO:0001501|GO:0030198|GO:0005578|GO:0005576|GO:0005201	20192429	chr2	20192370	-	hs|2p24.1	NM_002381	chr2:20192429-20192370	NM_002381	Hs.656199
A_24_P110242	5.32247	2.4121	5.32247	up	6.09514	2.60766	6.09514	up			FALSE	immunoglobulin heavy variable 3/OR16-8 (non-functional) [Source:HGNC Symbol;Acc:5643] [ENST00000565407]			33020813	chr16	33020513	+	hs|16p11.2		chr16:33020513-33020813
A_23_P127684	5.31902	2.41116	5.31902	up	2.72171	1.44451	2.72171	up	OR5F1	olfactory receptor, family 5, subfamily F, member 1	FALSE	Homo sapiens olfactory receptor, family 5, subfamily F, member 1 (OR5F1), mRNA [NM_003697]	338674	GO:0050911|GO:0007608|GO:0004984|GO:0007186|GO:0005886|GO:0004930|GO:0016021	55761573	chr11	55761514	-	hs|11q12.1	NM_003697	chr11:55761573-55761514	NM_003697	Hs.553702
A_33_P3289246	5.30472	2.40728	5.30472	up	4.97961	2.31603	4.97961	up			FALSE	immunoglobulin heavy variable 3-9 [Source:HGNC Symbol;Acc:5628] [ENST00000390600]			106552343	chr14	106552285	-	hs|14q32.33	GQ232935	chr14:106552343-106552285		Hs.705227
A_23_P148879	5.26884	2.39748	5.26884	up	54.3329	5.76375	54.3329	up	ATP1A2	ATPase, Na+/K+ transporting, alpha 2 polypeptide	FALSE	Homo sapiens ATPase, Na+/K+ transporting, alpha 2 polypeptide (ATP1A2), mRNA [NM_000702]	477	GO:0008344|GO:0005886|GO:0045202|GO:0006942|GO:0006940|GO:0046872|GO:0019229|GO:0040011|GO:0006754|GO:0005737|GO:0002087|GO:0034220|GO:0043197|GO:0045988|GO:0035725|GO:0006814|GO:0045822|GO:0006813|GO:0086004|GO:0005391|GO:0051481|GO:0030315|GO:0005890|GO:0055085|GO:0005524|GO:0002026|GO:0005901|GO:0008542|GO:0001504|GO:0008217|GO:0015991|GO:0071260|GO:0005768|GO:0035094	160113334	chr1	160113275	+	hs|1q23.2	NM_000702	chr1:160113275-160113334	NM_000702	Hs.34114
A_23_P111395	5.22658	2.38587	5.22658	up	4.93569	2.30325	4.93569	up	SLC22A2	solute carrier family 22 (organic cation transporter), member 2	FALSE	Homo sapiens solute carrier family 22 (organic cation transporter), member 2 (SLC22A2), mRNA [NM_003058]	6582	GO:0007589|GO:0015220|GO:0005886|GO:0015695|GO:0015697|GO:0015871|GO:0007268|GO:0044281|GO:0051608|GO:0055085|GO:0015101|GO:0015651|GO:0007269|GO:0016323|GO:0034220|GO:0016020|GO:0005887|GO:0006855|GO:0042136|GO:0005496|GO:0070062	160638285	chr6	160638226	-	hs|6q25.3	NM_003058	chr6:160638285-160638226	NM_003058	Hs.436385
A_23_P129577	5.12345	2.35712	5.12345	up	6.27666	2.65	6.27666	up	TIGD7	tigger transposable element derived 7	FALSE	Homo sapiens tigger transposable element derived 7 (TIGD7), mRNA [NM_033208]	91151	GO:0005634|GO:0003677	3349366	chr16	3349307	-	hs|16p13.3	NM_033208	chr16:3349366-3349307	NM_033208	Hs.745181
A_19_P00812395	5.0405	2.33357	5.0405	up	4.14994	2.05309	4.14994	up			FALSE				3898641	chr6	3898582	-	hs|6p25.2		chr6:003898641-003898582
A_33_P3375899	5.00118	2.32227	5.00118	up	3.55444	1.82962	3.55444	up			FALSE				382742	chrX	382683	+	hs|Xp22.33		chrX:000382683-000382742
A_32_P191840	4.98491	2.31757	4.98491	up	3.65665	1.87052	3.65665	up	LOC644662	uncharacterized LOC644662	FALSE	PREDICTED: Homo sapiens uncharacterized LOC644662 (LOC644662), ncRNA [XR_171034]	644662		126010366	chr3	126010307	+	hs|3q21.3	XR_171034	chr3:126010307-126010366	XR_171034	Hs.518222
A_33_P3337733	4.96599	2.31208	4.96599	up	7.38877	2.88534	7.38877	up			FALSE	Homo sapiens cDNA FLJ45831 fis, clone NT2RP8007416. [AK127731]			14671053	chr17	14670994	-	hs|17p12	AK127731	chr17:14671053-14670994		Hs.446616
A_19_P00315843	4.95217	2.30806	4.95217	up	2.48803	1.315	2.48803	up	SCARNA16	small Cajal body-specific RNA 16	FALSE	Homo sapiens small Cajal body-specific RNA 16 (SCARNA16), guide RNA [NR_003013]	677781		75085575	chr17	75085516	+	hs|17q25.2	NR_003013	chr17:75085516-75085575	NR_003013	Hs.720923
A_23_P500400	4.91343	2.29673	4.91343	up	13.4835	3.75312	13.4835	up	ABCA6	ATP-binding cassette, sub-family A (ABC1), member 6	FALSE	Homo sapiens ATP-binding cassette, sub-family A (ABC1), member 6 (ABCA6), mRNA [NM_080284]	23460	GO:0006200|GO:0006810|GO:0016021|GO:0016887|GO:0005524	67074908	chr17	67074849	-	hs|17q24.2	NM_080284	chr17:67074908-67074849	NM_080284	Hs.709514
A_33_P3258324	4.86944	2.28376	4.86944	up	3.04734	1.60755	3.04734	up			FALSE	PREDICTED: Homo sapiens uncharacterized LOC102724299 (LOC102724299), ncRNA [XR_424957]			15962862	chr19	15962803	-	hs|19p13.12	XR_424957	chr19:15962862-15962803	XR_424957
A_23_P128974	4.83593	2.27379	4.83593	up	5.05947	2.33899	5.05947	up	BATF	basic leucine zipper transcription factor, ATF-like	FALSE	Homo sapiens basic leucine zipper transcription factor, ATF-like (BATF), mRNA [NM_006399]	10538	GO:0005515|GO:0002320|GO:0006355|GO:0003700|GO:0030330|GO:0072539|GO:0045190|GO:0042832|GO:0005634|GO:0060218|GO:0001816|GO:0072540|GO:0006351|GO:0006974|GO:0043565|GO:0005737|GO:0045064|GO:0043011	76013310	chr14	76013251	+	hs|14q24.3	NM_006399	chr14:76013251-76013310	NM_006399	Hs.509964
A_33_P3421028	4.8238	2.27017	4.8238	up	6.00036	2.58505	6.00036	up	ROS1	c-ros oncogene 1 , receptor tyrosine kinase	FALSE	c-ros oncogene 1 , receptor tyrosine kinase [Source:HGNC Symbol;Acc:10261] [ENST00000403284]	6098	GO:0005515|GO:0032006|GO:0005886|GO:0008283|GO:0019903|GO:0018108|GO:0007283|GO:0005524|GO:0030154|GO:0002066|GO:0016020|GO:0010629|GO:0016049|GO:0006468|GO:0016021|GO:0004713|GO:0004714|GO:0070372|GO:0007169|GO:0010966	117649719	chr6	117649660	-	hs|6q22.1		chr6:117649719-117649660
A_33_P3360072	4.78416	2.25826	4.78416	up	3.17252	1.66563	3.17252	up	RANBP3L	RAN binding protein 3-like	FALSE	Homo sapiens RAN binding protein 3-like (RANBP3L), transcript variant 1, mRNA [NM_001161429]	202151	GO:0046907	36249181	chr5	36249122	-	hs|5p13.2	NM_001161429	chr5:36249181-36249122	NM_001161429	Hs.729817
A_33_P3320683	4.77577	2.25573	4.77577	up	7.07676	2.82309	7.07676	up	LINC00993	long intergenic non-protein coding RNA 993	FALSE	Homo sapiens long intergenic non-protein coding RNA 993 (LINC00993), long non-coding RNA [NR_104061]	101929520		37635855	chr10	37635796	+	hs|10p11.21	NR_104061	chr10:37635796-37635855	NR_104061
A_23_P110712	4.74256	2.24567	4.74256	up	6.26638	2.64763	6.26638	up	DUSP1	dual specificity phosphatase 1	FALSE	Homo sapiens dual specificity phosphatase 1 (DUSP1), mRNA [NM_004417]	1843	GO:0005515|GO:0042542|GO:0090266|GO:0005634|GO:0051591|GO:0032870|GO:0035335|GO:0000188|GO:0035556|GO:0043409|GO:0005737|GO:0006470|GO:0035970|GO:0051447|GO:0043407|GO:0009416|GO:0032526|GO:0032355|GO:0006979|GO:0017017|GO:0004726|GO:0001706|GO:0043066|GO:0043065|GO:0008330|GO:0051384|GO:0042981|GO:0033574|GO:0071850|GO:0051592|GO:0008138	172195355	chr5	172195296	-	hs|5q35.1	NM_004417	chr5:172195355-172195296	NM_004417	Hs.171695
A_24_P754817	4.73879	2.24452	4.73879	up	2.88065	1.5264	2.88065	up	EFTUD1	elongation factor Tu GTP binding domain containing 1	FALSE	Homo sapiens elongation factor Tu GTP binding domain containing 1 (EFTUD1), transcript variant 1, mRNA [NM_024580]	79631	GO:0006184|GO:0042256|GO:0003924|GO:0043022|GO:0005525|GO:0003746|GO:0006414	82530841	chr15	82530782	-	hs|15q25.2	NM_024580	chr15:82530841-82530782	NM_024580	Hs.459114
A_33_P3286621	4.67039	2.22354	4.67039	up	2.43614	1.2846	2.43614	up	SCARNA16	small Cajal body-specific RNA 16	FALSE	Homo sapiens small Cajal body-specific RNA 16 (SCARNA16), guide RNA [NR_003013]	677781		75085575	chr17	75085516	+	hs|17q25.2	NR_003013	chr17:75085516-75085575	NR_003013	Hs.720923
A_19_P00331835	4.64705	2.21632	4.64705	up	5.86875	2.55305	5.86875	up			FALSE				40305634	chr6	40305575	-	hs|6p21.2		chr6:040305634-040305575
A_24_P325520	4.59154	2.19898	4.59154	up	3.93062	1.97476	3.93062	up	SORT1	sortilin 1	FALSE	Homo sapiens sortilin 1 (SORT1), transcript variant 1, mRNA [NM_002959]	6272	GO:0005515|GO:0008625|GO:0010468|GO:0048471|GO:0005886|GO:0010465|GO:0030136|GO:0048227|GO:0005765|GO:0016050|GO:0030379|GO:0046323|GO:0007218|GO:0032580|GO:0032509|GO:0030140|GO:0032868|GO:0048011|GO:0031965|GO:0014902|GO:0005794|GO:0048406|GO:0009986|GO:0008333|GO:0007275|GO:0006895|GO:0006897|GO:0051005|GO:0005905|GO:0007186|GO:0001503|GO:0005789|GO:0016023|GO:0016021|GO:0019899|GO:0005769|GO:…	109852492	chr1	109852433	-	hs|1p13.3	NM_002959	chr1:109852492-109852433	NM_002959	Hs.485195
A_23_P166306	4.58932	2.19828	4.58932	up	2.78815	1.47931	2.78815	up	CBS	cystathionine-beta-synthase	FALSE	Homo sapiens cystathionine-beta-synthase (CBS), transcript variant 1, mRNA [NM_000071]	875	GO:0019343|GO:0005515|GO:0070814|GO:0019346|GO:0006801|GO:0006535|GO:0005634|GO:0044281|GO:0050667|GO:0046872|GO:0042803|GO:0005829|GO:0042802|GO:0072341|GO:0034641|GO:0050880|GO:0030554|GO:0060351|GO:0043506|GO:0004122|GO:0031625|GO:0043066|GO:0060135|GO:0071456|GO:0021587|GO:0051593|GO:0001958|GO:0000096|GO:0043418|GO:0001974|GO:0030170|GO:0006563|GO:0019899|GO:0006565|GO:0019448|GO:0020037|GO:…	44473378	chr21	44473319	-	hs|21q22.3	NM_000071	chr21:44473378-44473319	NM_000071	Hs.533013
A_33_P3286958	4.48767	2.16597	4.48767	up	3.39195	1.76212	3.39195	up	B3GALT2	UDP-Gal:betaGlcNAc beta 1,3-galactosyltransferase, polypeptide 2	FALSE	Homo sapiens UDP-Gal:betaGlcNAc beta 1,3-galactosyltransferase, polypeptide 2 (B3GALT2), mRNA [NM_003783]	8707	GO:0009312|GO:0000139|GO:0008499|GO:0006486|GO:0016021	193148275	chr1	193148216	-	hs|1q31.2	NM_003783	chr1:193148275-193148216	NM_003783	Hs.518834
A_23_P115161	4.4872	2.16581	4.4872	up	6.42647	2.68403	6.42647	up	ACKR1	atypical chemokine receptor 1 (Duffy blood group)	FALSE	Homo sapiens atypical chemokine receptor 1 (Duffy blood group) (ACKR1), transcript variant 2, mRNA [NM_002036]	2532	GO:0070098|GO:0005886|GO:0004930|GO:0006952|GO:0019957|GO:0006954|GO:0007186|GO:0032642|GO:0004872|GO:0016021|GO:0055037|GO:0005769|GO:0004888	159175319	chr1	159175260	+	hs|1q23.2	NM_002036	chr1:159175260-159175319	NM_002036	Hs.153381
A_23_P166929	4.4597	2.15695	4.4597	up	3.05378	1.6106	3.05378	up	SERPINI1	serpin peptidase inhibitor, clade I (neuroserpin), member 1	FALSE	Homo sapiens serpin peptidase inhibitor, clade I (neuroserpin), member 1 (SERPINI1), transcript variant 1, mRNA [NM_005025]	5274	GO:0030162|GO:0010951|GO:0008219|GO:0004867|GO:0007422|GO:0007417|GO:0030155|GO:0005615|GO:0070062	167508267	chr3	167508208	+	hs|3q26.1	NM_005025	chr3:167508208-167508267	NM_005025	Hs.478153
A_24_P411815	4.43706	2.1496	4.43706	up	15.9061	3.99151	15.9061	up	MPLKIP	M-phase specific PLK1 interacting protein	FALSE	Homo sapiens M-phase specific PLK1 interacting protein (MPLKIP), mRNA [NM_138701]	136647	GO:0005515|GO:0007067|GO:0005813|GO:0005737|GO:0030496|GO:0005634	40172832	chr7	40172773	-	hs|7p14.1	NM_138701	chr7:40172832-40172773	NM_138701	Hs.654989
A_23_P56787	4.41095	2.14109	4.41095	up	8.43379	3.07618	8.43379	up	CNTNAP5	contactin associated protein-like 5	FALSE	Homo sapiens contactin associated protein-like 5 (CNTNAP5), mRNA [NM_130773]	129684	GO:0016021|GO:0007155	125672701	chr2	125672642	+	hs|2q14.3	NM_130773	chr2:125672642-125672701	NM_130773	Hs.660653
A_32_P70315	4.39544	2.13601	4.39544	up	14.8678	3.89412	14.8678	up	TIMP4	TIMP metallopeptidase inhibitor 4	FALSE	Homo sapiens TIMP metallopeptidase inhibitor 4 (TIMP4), mRNA [NM_003256]	7079	GO:0010951|GO:0008150|GO:0042493|GO:0008191|GO:0032496|GO:0043434|GO:0042698|GO:0034097|GO:0007417|GO:0030017|GO:0005615|GO:0046872	12194787	chr3	12194728	-	hs|3p25.2	NM_003256	chr3:12194787-12194728	NM_003256	Hs.591665
A_23_P214208	4.38562	2.13278	4.38562	up	7.44427	2.89613	7.44427	up	CNR1	cannabinoid receptor 1 (brain)	FALSE	Homo sapiens cannabinoid receptor 1 (brain) (CNR1), transcript variant 2, mRNA [NM_033181]	1268	GO:0002866|GO:0060405|GO:0005886|GO:0031999|GO:0045471|GO:0045776|GO:0007283|GO:0045777|GO:0042220|GO:0033004|GO:0045759|GO:0004949|GO:0031622|GO:0008144|GO:0032496|GO:0007613|GO:0051966|GO:0060259|GO:0043065|GO:0007584|GO:0060135|GO:0007568|GO:0043278|GO:0019233|GO:0051001|GO:0050796|GO:0007187|GO:0005887|GO:0032228|GO:0010976|GO:0007188|GO:0033602|GO:0035094	88850041	chr6	88849982	-	hs|6q15	NM_033181	chr6:88850041-88849982	NM_033181	Hs.75110
A_33_P3319150	4.36846	2.12712	4.36846	up	3.06785	1.61723	3.06785	up	LOC101930426	double homeobox protein 4-like protein 4-like	FALSE	PREDICTED: Homo sapiens double homeobox protein 4-like protein 4-like (LOC101930426), mRNA [XM_005276049]	101930426		75718527	chr3	75718466	+	hs|3p12.3	XM_005276049	chr3:075718466-075718527	XM_005276049
A_23_P358394	4.35721	2.12341	4.35721	up	5.15262	2.36531	5.15262	up	FAM65B	family with sequence similarity 65, member B	FALSE	Homo sapiens family with sequence similarity 65, member B (FAM65B), transcript variant 2, mRNA [NM_015864]	9750	GO:0005739|GO:0007517|GO:0030175|GO:0005856|GO:0030154	24843154	chr6	24843095	-	hs|6p22.3	NM_015864	chr6:24843154-24843095	NM_015864	Hs.559459
A_19_P00318719	4.35543	2.12281	4.35543	up	4.23983	2.08401	4.23983	up			FALSE	Homo sapiens cDNA FLJ33738 fis, clone BRAWH2018527. [AK091057]			8357157	chr4	8357098	-	hs|4p16.1	AK091057	chr4:8357157-8357098		Hs.400256
A_33_P3278813	4.33647	2.11652	4.33647	up	6.02072	2.58994	6.02072	up			FALSE	Homo sapiens liver-related low express protein 1 (LRLE1) mRNA, complete cds. [AY461701]			12334261	chr8	12334202	+	hs|8p23.1	AY461701	chr8:12334202-12334261		Hs.675311
A_33_P3404588	4.29953	2.10418	4.29953	up	4.18421	2.06496	4.18421	up	FGD4	FYVE, RhoGEF and PH domain containing 4	FALSE	Homo sapiens FYVE, RhoGEF and PH domain containing 4 (FGD4), mRNA [NM_139241]	121512	GO:0051056|GO:0048011|GO:0043065|GO:0030036|GO:0005794|GO:0031267|GO:0030035|GO:0007264|GO:0008360|GO:0030032|GO:0003779|GO:0030175|GO:0015629|GO:0097190|GO:0001726|GO:0046872|GO:0030027|GO:0043088|GO:0005829|GO:0005085|GO:0005737|GO:0007010|GO:0046847|GO:0005089	32764208	chr12	32764149	+	hs|12p11.21	NM_139241	chr12:32764149-32764208	NM_139241	Hs.117835
A_23_P501193	4.29586	2.10295	4.29586	up	4.21641	2.07602	4.21641	up	KCNJ16	potassium inwardly-rectifying channel, subfamily J, member 16	FALSE	Homo sapiens potassium inwardly-rectifying channel, subfamily J, member 16 (KCNJ16), transcript variant 2, mRNA [NM_170741]	3773	GO:0005242|GO:0005886|GO:0008076|GO:0007268|GO:0034765|GO:0006813|GO:0071805	68131582	chr17	68131523	+	hs|17q24.3	NM_170741	chr17:68131523-68131582	NM_170741	Hs.463985
A_33_P3378962	4.28868	2.10053	4.28868	up	4.64674	2.21622	4.64674	up	LOC644135	uncharacterized LOC644135	FALSE	PREDICTED: Homo sapiens uncharacterized LOC644135 (RP13-143G15.3), transcript variant X2, misc_RNA [XR_426083]	644135		136391426	chr6	136391367	-	hs|6q23.3	XR_426083	chr6:136391426-136391367	XR_426083	Hs.126980
A_32_P100109	4.27592	2.09624	4.27592	up	19.8249	4.30924	19.8249	up	REPS2	RALBP1 associated Eps domain containing 2	FALSE	Homo sapiens RALBP1 associated Eps domain containing 2 (REPS2), transcript variant 1, mRNA [NM_004726]	9185	GO:0005515|GO:0005737|GO:0006461|GO:0007173|GO:0005509	17170865	chrX	17170806	+	hs|Xp22.13	NM_004726	chrX:17170806-17170865	NM_004726	Hs.186810
A_33_P3251896	4.26044	2.091	4.26044	up	2.71463	1.44076	2.71463	up	APBB2	amyloid beta (A4) precursor protein-binding, family B, member 2	FALSE	Homo sapiens amyloid beta (A4) precursor protein-binding, family B, member 2 (APBB2), transcript variant 1, mRNA [NM_004307]	323	GO:0005515|GO:0043066|GO:0006355|GO:0030308|GO:0043065|GO:0045202|GO:0005634|GO:0030027|GO:0030426|GO:0035556|GO:0005737|GO:0001540|GO:0016020|GO:0007411|GO:0030198|GO:0007050|GO:0001764|GO:0008134	40816298	chr4	40816239	-	hs|4p14	NM_004307	chr4:40816298-40816239	NM_004307	Hs.479602
A_23_P363878	4.25274	2.08839	4.25274	up	2.83042	1.50102	2.83042	up	RFTN2	raftlin family member 2	FALSE	Homo sapiens raftlin family member 2 (RFTN2), mRNA [NM_144629]	130132	GO:0005886	198436123	chr2	198436064	-	hs|2q33.1	NM_144629	chr2:198436123-198436064	NM_144629	Hs.591615
A_23_P394395	4.24339	2.08522	4.24339	up	3.24066	1.69629	3.24066	up	JPH2	junctophilin 2	FALSE	Homo sapiens junctophilin 2 (JPH2), transcript variant 1, mRNA [NM_020433]	57158	GO:0005515|GO:0070300|GO:0030018|GO:0060402|GO:0005886|GO:0030314|GO:0080025|GO:0070273|GO:0005547|GO:0005546|GO:0032266|GO:0055074|GO:0060316|GO:0014701|GO:0060314|GO:0070588|GO:0001786|GO:0015278|GO:0016021|GO:0055024|GO:0010314	42740604	chr20	42740545	-	hs|20q13.12	NM_020433	chr20:42740604-42740545	NM_020433	Hs.441737
A_19_P00322726	4.19389	2.06829	4.19389	up	2.75218	1.46058	2.75218	up			FALSE				15683439	chr4	15683380	-	hs|4p15.32		chr4:015683439-015683380
A_33_P3318117	4.16205	2.05729	4.16205	up	13.3189	3.7354	13.3189	up	CYP3A7	cytochrome P450, family 3, subfamily A, polypeptide 7	FALSE	Homo sapiens cytochrome P450, family 3, subfamily A, polypeptide 7 (CYP3A7), mRNA [NM_000765]	1551	GO:0004497|GO:0006805|GO:0070330|GO:0019825|GO:0005506|GO:0005789|GO:0044281|GO:0055114|GO:0020037	99303198	chr7	99303139	-	hs|7q22.1	NM_000765	chr7:99303198-99303139	NM_000765	Hs.111944
A_23_P145114	4.15759	2.05575	4.15759	up	6.32987	2.66218	6.32987	up	GCLC	glutamate-cysteine ligase, catalytic subunit	FALSE	Homo sapiens glutamate-cysteine ligase, catalytic subunit (GCLC), transcript variant 1, mRNA [NM_001498]	2729	GO:2001237|GO:0050662|GO:0046685|GO:0006805|GO:0009408|GO:0006534|GO:0032436|GO:0051409|GO:0044281|GO:0005829|GO:0034641|GO:0005737|GO:0043524|GO:0051900|GO:0050880|GO:0008637|GO:0004357|GO:0006750|GO:0009725|GO:0031397|GO:0006979|GO:0043066|GO:0000287|GO:0046982|GO:0006536|GO:0005524|GO:0019852|GO:0000096|GO:0043531|GO:0017109|GO:0045454|GO:0016595|GO:0045892	53362256	chr6	53362197	-	hs|6p12.1	NM_001498	chr6:53362256-53362197	NM_001498	Hs.654465
A_33_P3371509	4.1521	2.05384	4.1521	up	2.96132	1.56624	2.96132	up	LOC101927722	uncharacterized LOC101927722	FALSE	Homo sapiens uncharacterized LOC101927722 (LOC101927722), long non-coding RNA [NR_109967]	101927722		47857107	chr22	47857048	-	hs|22q13.31	NR_109967	chr22:47857107-47857048	NR_109967	Hs.589927
A_24_P358245	4.12096	2.04298	4.12096	up	18.4224	4.20339	18.4224	up	ATP8B5P	ATPase, class I, type 8B, member 5, pseudogene	FALSE	Homo sapiens ATPase, class I, type 8B, member 5, pseudogene (ATP8B5P), transcript variant 2, non-coding RNA [NR_003582]	158381		35450244	chr9	35450183	+	hs|9p13.3	NR_003582	chr9:35450183-35450244	NR_003582	Hs.575661
A_24_P63019	4.09383	2.03345	4.09383	up	42.7128	5.4166	42.7128	up	IL1R2	interleukin 1 receptor, type II	FALSE	Homo sapiens interleukin 1 receptor, type II (IL1R2), transcript variant 1, mRNA [NM_004633]	7850	GO:0005515|GO:0006955|GO:0004910|GO:0005886|GO:0019221|GO:0004908|GO:0005576|GO:0016021	102636150	chr2	102632505	+	hs|2q11.2	NM_004633	chr2:102632505-102636150	NM_004633	Hs.25333
A_23_P15450	4.07671	2.0274	4.07671	up	25.1367	4.65173	25.1367	up	TMEM100	transmembrane protein 100	FALSE	Homo sapiens transmembrane protein 100 (TMEM100), transcript variant 2, mRNA [NM_018286]	55273	GO:0071773|GO:0048471|GO:2001214|GO:0005886|GO:0005783|GO:0060842|GO:0001525|GO:0030509|GO:0001701|GO:0003674|GO:0007219|GO:0043491|GO:0043204|GO:0016021|GO:0001570|GO:0045603	53797818	chr17	53797759	-	hs|17q22	NM_018286	chr17:53797818-53797759	NM_018286	Hs.173233
A_24_P84608	4.07566	2.02703	4.07566	up	26.963	4.75291	26.963	up			FALSE				22748109	chr9	22748048	+	hs|9p21.3		chr9:022748048-022748109
A_23_P420236	4.07084	2.02533	4.07084	up	3.45534	1.78883	3.45534	up	PCDH9	protocadherin 9	FALSE	Homo sapiens protocadherin 9 (PCDH9), transcript variant 1, mRNA [NM_203487]	5101	GO:0005886|GO:0005509|GO:0030900|GO:0016021|GO:0007156	66877445	chr13	66877386	-	hs|13q21.32	NM_203487	chr13:66877445-66877386	NM_203487	Hs.654709
A_33_P3361422	4.03593	2.0129	4.03593	up	2.58506	1.3702	2.58506	up	CYP27A1	cytochrome P450, family 27, subfamily A, polypeptide 1	FALSE	Homo sapiens cytochrome P450, family 27, subfamily A, polypeptide 1 (CYP27A1), mRNA [NM_000784]	1593	GO:0006805|GO:0005506|GO:0030343|GO:0006699|GO:0008395|GO:0005743|GO:0044281|GO:0031073|GO:0047749|GO:0005759|GO:0008206|GO:0016125|GO:0055114|GO:0008203|GO:0020037	219680010	chr2	219679951	+	hs|2q35	NM_000784	chr2:219679951-219680010	NM_000784	Hs.516700
A_23_P24129	3.98552	1.99477	3.98552	up	4.33966	2.11758	4.33966	up	DKK1	dickkopf WNT signaling pathway inhibitor 1	FALSE	Homo sapiens dickkopf WNT signaling pathway inhibitor 1 (DKK1), mRNA [NM_012242]	22943	GO:0005515|GO:0090082|GO:0005886|GO:0030178|GO:0042662|GO:0042663|GO:0030326|GO:0090244|GO:0060394|GO:0005615|GO:0030514|GO:0031333|GO:0033137|GO:0004871|GO:0032526|GO:0090090|GO:0001942|GO:0048019|GO:0001706|GO:0001707|GO:2000726|GO:0000122|GO:0048642|GO:0000904|GO:0060325|GO:1900116|GO:0002090|GO:0030900|GO:0008083|GO:0050750	54076746	chr10	54076687	+	hs|10q21.1	NM_012242	chr10:54076687-54076746	NM_012242	Hs.40499
A_19_P00810480	3.95686	1.98436	3.95686	up	2.38493	1.25395	2.38493	up			FALSE				102605383	chr2	102605324	+	hs|2q11.2		chr2:102605324-102605383
A_23_P307544	3.94278	1.97921	3.94278	up	14.0545	3.81296	14.0545	up	PLXNA2	plexin A2	FALSE	Homo sapiens plexin A2 (PLXNA2), mRNA [NM_025179]	5362	GO:0005515|GO:0030334|GO:0021935|GO:0005886|GO:0001756|GO:0060037|GO:0002116|GO:0005622|GO:0051642|GO:0017154|GO:0005887|GO:0007411|GO:0071526|GO:0021915|GO:0060174	208196333	chr1	208196274	-	hs|1q32.2	NM_025179	chr1:208196333-208196274	NM_025179	Hs.497626
A_23_P356004	3.94052	1.97839	3.94052	up	2.92162	1.54677	2.92162	up	KCNIP3	Kv channel interacting protein 3, calsenilin	FALSE	Homo sapiens Kv channel interacting protein 3, calsenilin (KCNIP3), transcript variant 1, mRNA [NM_013434]	30818	GO:0005886|GO:0005783|GO:0015459|GO:0005634|GO:0006886|GO:0030425|GO:0005829|GO:0043523|GO:0032993|GO:0034765|GO:0043679|GO:0071805|GO:0005794|GO:0005244|GO:0006357|GO:0003714|GO:0005509|GO:0005267|GO:0006915|GO:0000122|GO:0008022|GO:0003677|GO:0006351|GO:0019233|GO:0044325|GO:0043565|GO:0007165|GO:0048266|GO:0048306	96051825	chr2	96051766	+	hs|2q11.1	NM_013434	chr2:96051766-96051825	NM_013434	Hs.437376
A_24_P144346	3.90666	1.96594	3.90666	up	2.86233	1.51719	2.86233	up			FALSE	immunoglobulin heavy variable 3/OR16-10 (non-functional) [Source:HGNC Symbol;Acc:5634] [ENST00000425181]			33006756	chr16	33006697	+	hs|16p11.2	XM_006726634	chr16:33006697-33006756	XM_006726634	Hs.737699
A_24_P52697	3.89516	1.96168	3.89516	up	32.8422	5.03748	32.8422	up	H19	H19, imprinted maternally expressed transcript (non-protein coding)	FALSE	Homo sapiens H19, imprinted maternally expressed transcript (non-protein coding) (H19), long non-coding RNA [NR_002196]	283120		2016733	chr11	2016674	-	hs|11p15.5	NR_002196	chr11:2016733-2016674	NR_002196	Hs.533566
A_24_P372012	3.89415	1.96131	3.89415	up	2.00675	1.00486	2.00675	up	ICA1	islet cell autoantigen 1, 69kDa	FALSE	Homo sapiens islet cell autoantigen 1, 69kDa (ICA1), transcript variant 2, mRNA [NM_004968]	3382	GO:0003674|GO:0005737|GO:0030054|GO:0000139|GO:0019904|GO:0006836|GO:0030672|GO:0030667|GO:0030658|GO:0005829	8198223	chr7	8198164	-	hs|7p21.3	NM_004968	chr7:8198223-8198164	NM_004968	Hs.487561
A_33_P3331233	3.8702	1.95241	3.8702	up	2.58177	1.36836	2.58177	up			FALSE	immunoglobulin heavy variable 3/OR16-13 (non-functional) [Source:HGNC Symbol;Acc:5637] [ENST00000562905]			33630041	chr16	33629982	+	hs|16p11.2	TCONS_l2_00009699	chr16:33629982-33630041		Hs.595878
A_33_P3229678	3.86767	1.95146	3.86767	up	2.04976	1.03546	2.04976	up			FALSE				143668718	chr1	143668659	-	hs|1q21.1		chr1:143668718-143668659
A_23_P2920	3.86313	1.94977	3.86313	up	13.203	3.7228	13.203	up	SERPINA3	serpin peptidase inhibitor, clade A (alpha-1 antiproteinase, antitrypsin), member 3	FALSE	Homo sapiens serpin peptidase inhibitor, clade A (alpha-1 antiproteinase, antitrypsin), member 3 (SERPINA3), mRNA [NM_001085]	12	GO:0005515|GO:0004867|GO:0072562|GO:0005576|GO:0005634|GO:0006953|GO:0003677|GO:0005615|GO:0019216|GO:0005622|GO:0010951|GO:0030162|GO:0006954|GO:0030277|GO:0070062	95088741	chr14	95088682	+	hs|14q32.13	NM_001085	chr14:95088682-95088741	NM_001085	Hs.534293
A_33_P3344482	3.85771	1.94775	3.85771	up	4.74596	2.2467	4.74596	up	FERMT2	fermitin family member 2	FALSE	Homo sapiens fermitin family member 2 (FERMT2), transcript variant 3, mRNA [NM_001135000]	10979	GO:0005515|GO:0001725|GO:0031258|GO:0009986|GO:0034329|GO:0008360|GO:0005547|GO:0005730|GO:0005634|GO:0072657|GO:0033622|GO:0031234|GO:0005829|GO:0005737|GO:0031941|GO:0007160|GO:0007229|GO:0048041|GO:0034446|GO:0007179|GO:0016055|GO:0005925|GO:0005938|GO:0031674	53326331	chr14	53326272	-	hs|14q22.1	NM_001135000	chr14:53326331-53326272	NM_001135000	Hs.509343
A_23_P86411	3.85575	1.94701	3.85575	up	26.5579	4.73107	26.5579	up	MYO3A	myosin IIIA	FALSE	Homo sapiens myosin IIIA (MYO3A), mRNA [NM_017433]	53904	GO:0005516|GO:0006200|GO:0007605|GO:0051491|GO:0016459|GO:0030175|GO:0030898|GO:0032433|GO:0005737|GO:0000146|GO:0046777|GO:0051015|GO:0018105|GO:0018107|GO:0060002|GO:0048839|GO:0005524|GO:0032426|GO:0001917|GO:0004672|GO:0031941|GO:0043531|GO:0004674|GO:0007601|GO:0050896	26491963	chr10	26491904	+	hs|10p12.1	NM_017433	chr10:26491904-26491963	NM_017433	Hs.662630
A_23_P91390	3.83462	1.93908	3.83462	up	5.4624	2.44954	5.4624	up	THBD	thrombomodulin	FALSE	Homo sapiens thrombomodulin (THBD), mRNA [NM_000361]	7056	GO:0010544|GO:0005515|GO:0007565|GO:0005886|GO:0009986|GO:0010165|GO:0005509|GO:0051918|GO:0009790|GO:0050900|GO:0051591|GO:0005615|GO:0007165|GO:0005887|GO:0007596|GO:0030195|GO:0032496|GO:0030246|GO:0004872|GO:0004888	23026866	chr20	23026807	-	hs|20p11.21	NM_000361	chr20:23026866-23026807	NM_000361	Hs.2030
A_33_P3239122	3.82075	1.93386	3.82075	up	3.91291	1.96824	3.91291	up	PPIH	peptidylprolyl isomerase H (cyclophilin H)	FALSE	peptidylprolyl isomerase H (cyclophilin H) [Source:HGNC Symbol;Acc:14651] [ENST00000372550]	10465	GO:0000413|GO:0005515|GO:0016018|GO:0003755|GO:0071001|GO:0005737|GO:0006461|GO:0016607|GO:0000398|GO:0006457|GO:0043021|GO:0005681|GO:0046540|GO:0045070	43124980	chr1	43124921	+	hs|1p34.2	AK310052	chr1:43124921-43124980		Hs.256639
A_33_P3364836	3.81989	1.93353	3.81989	up	3.57373	1.83743	3.57373	up			FALSE				2476201	chr19	2476142	-	hs|19p13.3		chr19:002476201-002476142
A_33_P3331228	3.79382	1.92365	3.79382	up	4.72513	2.24036	4.72513	up			FALSE	immunoglobulin heavy variable 3-15 [Source:HGNC Symbol;Acc:5582] [ENST00000390603]			106610383	chr14	106610324	-	hs|14q32.33	AY505570	chr14:106610383-106610324		Hs.649847
A_24_P131522	3.77084	1.91488	3.77084	up	2.18069	1.12478	2.18069	up	ANTXR1	anthrax toxin receptor 1	FALSE	Homo sapiens anthrax toxin receptor 1 (ANTXR1), transcript variant 1, mRNA [NM_032208]	84168	GO:0005515|GO:0022414|GO:0031258|GO:0031532|GO:0005518|GO:0031527|GO:0046872|GO:0007165|GO:0051015|GO:0034446|GO:0016021|GO:0004888|GO:0070062	69476184	chr2	69476125	+	hs|2p13.3	NM_032208	chr2:69476125-69476184	NM_032208	Hs.165859
A_23_P139099	3.7636	1.91211	3.7636	up	11.1229	3.47546	11.1229	up	OR4A15	olfactory receptor, family 4, subfamily A, member 15	FALSE	Homo sapiens olfactory receptor, family 4, subfamily A, member 15 (OR4A15), mRNA [NM_001005275]	81328	GO:0050911|GO:0004984|GO:0007186|GO:0005886|GO:0004930|GO:0016021	55136111	chr11	55136052	+	hs|11q11	NM_001005275	chr11:55136052-55136111	NM_001005275	Hs.554529
A_24_P63347	3.75247	1.90784	3.75247	up	7.45742	2.89868	7.45742	up	PF4V1	platelet factor 4 variant 1	FALSE	Homo sapiens platelet factor 4 variant 1 (PF4V1), mRNA [NM_002620]	5197	GO:0008009|GO:0006955|GO:0060326|GO:0008201|GO:0005615	74720196	chr4	74720137	+	hs|4q13.3	NM_002620	chr4:74720137-74720196	NM_002620	Hs.72933
A_33_P3210228	3.74683	1.90567	3.74683	up	4.29204	2.10166	4.29204	up	ZCCHC6	zinc finger, CCHC domain containing 6	FALSE	zinc finger, CCHC domain containing 6 [Source:HGNC Symbol;Acc:25817] [ENST00000375947]	79670	GO:0071044|GO:0031123|GO:0008270|GO:0050265	88959844	chr9	88959785	-	hs|9q21.33		chr9:88959844-88959785
A_19_P00331485	3.7096	1.89126	3.7096	up	2.92556	1.54871	2.92556	up			FALSE				80116572	chr10	80116513	-	hs|10q22.3		chr10:080116572-080116513
A_33_P3281041	3.7055	1.88967	3.7055	up	8.05489	3.00986	8.05489	up			FALSE	NUD16_HUMAN (Q96DE0) Nucleoside diphosphate-linked moiety X motif 16 (Nudix motif 16) , partial (70%) [THC2710983]			131081391	chr3	131081332	+	hs|3q22.1		chr3:131081332-131081391
A_23_P302550	3.70526	1.88958	3.70526	up	9.22776	3.20598	9.22776	up	RGS18	regulator of G-protein signaling 18	FALSE	Homo sapiens regulator of G-protein signaling 18 (RGS18), mRNA [NM_130782]	64407	GO:0043547|GO:0005737|GO:0007186|GO:0005886|GO:0038032|GO:0005096	192154660	chr1	192154601	+	hs|1q31.2	NM_130782	chr1:192154601-192154660	NM_130782	Hs.440890
A_33_P3259507	3.70073	1.88781	3.70073	up	2.45803	1.2975	2.45803	up	FBXO10	F-box protein 10	FALSE	Homo sapiens F-box protein 10 (FBXO10), mRNA [NM_012166]	26267	GO:0005515|GO:0005737|GO:0004842|GO:0016567|GO:0042787|GO:0006915|GO:0000151|GO:0042981	37510982	chr9	37510923	-	hs|9p13.2	NM_012166	chr9:37510982-37510923	NM_012166	Hs.709527
A_23_P58676	3.69813	1.8868	3.69813	up	9.87838	3.30427	9.87838	up	NPR3	natriuretic peptide receptor 3	FALSE	Homo sapiens natriuretic peptide receptor 3 (NPR3), transcript variant 1, mRNA [NM_001204375]	4883	GO:0033688|GO:0048015|GO:0042562|GO:0007200|GO:0008528|GO:0048662|GO:0030157|GO:0007194|GO:0007193|GO:0042803|GO:0001501|GO:0016941|GO:0051000|GO:0005887|GO:0008217|GO:0002158|GO:0017046|GO:0035810|GO:0070062	32791776	chr5	32791717	+	hs|5p13.3	NM_001204375	chr5:32791717-32791776	NM_001204375	Hs.13528
A_24_P419039	3.698	1.88674	3.698	up	7.86857	2.9761	7.86857	up	PCDH19	protocadherin 19	FALSE	Homo sapiens protocadherin 19 (PCDH19), transcript variant 2, mRNA [NM_020766]	57526	GO:0005886|GO:0005509|GO:0016021|GO:0007156	99547090	chrX	99547031	-	hs|Xq22.1	NM_020766	chrX:99547090-99547031	NM_020766	Hs.4993
A_19_P00321270	3.69513	1.88563	3.69513	up	3.7322	1.90003	3.7322	up			FALSE				126373059	chr5	126373000	-	hs|5q23.2		chr5:126373059-126373000
A_33_P3316978	3.69058	1.88385	3.69058	up	2.23612	1.161	2.23612	up	RNF207	ring finger protein 207	FALSE	Homo sapiens ring finger protein 207 (RNF207), mRNA [NM_207396]	388591	GO:0005622|GO:0008270	6281302	chr1	6281243	+	hs|1p36.31	NM_207396	chr1:6281243-6281302	NM_207396	Hs.716549
A_24_P29401	3.6846	1.88151	3.6846	up	5.5408	2.47009	5.5408	up	PIK3R1	phosphoinositide-3-kinase, regulatory subunit 1 (alpha)	FALSE	Homo sapiens phosphoinositide-3-kinase, regulatory subunit 1 (alpha) (PIK3R1), transcript variant 1, mRNA [NM_181523]	5295	GO:0005515|GO:0005159|GO:0005158|GO:0043560|GO:0050900|GO:0034644|GO:0007173|GO:0043551|GO:0046326|GO:0043559|GO:0043125|GO:0030335|GO:0032760|GO:0005168|GO:0019903|GO:0030168|GO:0014065|GO:0008543|GO:0045087|GO:0006644|GO:0038096|GO:0038095|GO:0001953|GO:0043548|GO:0008625|GO:0008286|GO:0050852|GO:0005886|GO:0031295|GO:0060396|GO:0044281|GO:0005829|GO:0045944|GO:0030183|GO:0016032|GO:0005068|GO:…	67596845	chr5	67596786	+	hs|5q13.1	NM_181523	chr5:67596786-67596845	NM_181523	Hs.132225
A_33_P3388322	3.67853	1.87913	3.67853	up	4.10714	2.03813	4.10714	up			FALSE	immunoglobulin lambda variable 7-43 [Source:HGNC Symbol;Acc:5929] [ENST00000390298]			22749826	chr22	22749767	+	hs|22q11.22	AB363371	chr22:22749767-22749826		Hs.658165
A_23_P121586	3.67752	1.87873	3.67752	up	6.77146	2.75947	6.77146	up	HERC3	HECT and RLD domain containing E3 ubiquitin protein ligase 3	FALSE	Homo sapiens HECT and RLD domain containing E3 ubiquitin protein ligase 3 (HERC3), transcript variant 1, mRNA [NM_014606]	8916	GO:0004842|GO:0042787|GO:0016874|GO:0016023|GO:0005634	89629488	chr4	89629429	+	hs|4q22.1	NM_014606	chr4:89629429-89629488	NM_014606	Hs.35804
A_33_P3216013	3.6669	1.87456	3.6669	up	2.16749	1.11602	2.16749	up			FALSE				92706490	chr1	92706431	+	hs|1p22.1		chr1:092706431-092706490
A_32_P208350	3.65584	1.8702	3.65584	up	26.1366	4.708	26.1366	up	TDRD9	tudor domain containing 9	FALSE	Homo sapiens tudor domain containing 9 (TDRD9), mRNA [NM_153046]	122402	GO:0004386|GO:0005634|GO:0007275|GO:0007283|GO:0031047|GO:0003676|GO:0005524|GO:0030154|GO:0009566|GO:0034587|GO:0071547|GO:0007140|GO:0043046	104518624	chr14	104518565	+	hs|14q32.33	NM_153046	chr14:104518565-104518624	NM_153046	Hs.21454
A_33_P3268487	3.62366	1.85745	3.62366	up	2.11604	1.08137	2.11604	up	ABAT	4-aminobutyrate aminotransferase	FALSE	Homo sapiens 4-aminobutyrate aminotransferase (ABAT), transcript variant 2, mRNA [NM_000663]	18	GO:0043005|GO:0001666|GO:0003867|GO:0045471|GO:0042493|GO:0048148|GO:0007268|GO:0045776|GO:0047298|GO:0042803|GO:0007269|GO:0005739|GO:0032145|GO:0032144|GO:0005759|GO:0010039|GO:0030170|GO:0009450|GO:0007626|GO:0042135|GO:0007620|GO:0070062|GO:0035094	8878317	chr16	8878258	+	hs|16p13.2	NM_000663	chr16:8878258-8878317	NM_000663	Hs.336768
A_19_P00315826	3.61879	1.85551	3.61879	up	12.3294	3.62403	12.3294	up	MIR181A1HG	MIR181A1 host gene (non-protein coding)	FALSE	MIR181A1 host gene (non-protein coding) [Source:HGNC Symbol;Acc:48659] [ENST00000436880]	100131234		198867710	chr1	198867651	-	hs|1q32.1		chr1:198867710-198867651		Hs.711077
A_23_P155596	3.60966	1.85186	3.60966	up	7.44302	2.89589	7.44302	up	FMO3	flavin containing monooxygenase 3	FALSE	Homo sapiens flavin containing monooxygenase 3 (FMO3), transcript variant 2, mRNA [NM_001002294]	2328	GO:0050661|GO:0034899|GO:0006805|GO:0004499|GO:0017144|GO:0050660|GO:0005789|GO:0044281|GO:0016021|GO:0016597|GO:0055114|GO:0043231	171086547	chr1	171086488	+	hs|1q24.3	NM_001002294	chr1:171086488-171086547	NM_001002294	Hs.445350
A_33_P3367301	3.59576	1.8463	3.59576	up	4.27103	2.09458	4.27103	up	GJD3	gap junction protein, delta 3, 31.9kDa	FALSE	Homo sapiens gap junction protein, delta 3, 31.9kDa (GJD3), mRNA [NM_152219]	125111	GO:0005515|GO:0034220|GO:0007154|GO:0009986|GO:0005887|GO:0005922|GO:0016264|GO:0005216	38516987	chr17	38516928	-	hs|17q21.2	NM_152219	chr17:38516987-38516928	NM_152219	Hs.444663
A_23_P30163	3.59489	1.84595	3.59489	up	2.53217	1.34038	2.53217	up	KLF3-AS1	KLF3 antisense RNA 1	FALSE	Homo sapiens KLF3 antisense RNA 1 (KLF3-AS1), long non-coding RNA [NR_026804]	79667		38614426	chr4	38614367	-	hs|4p14	NR_026804	chr4:38614426-38614367	NR_026804	Hs.29725
A_23_P146111	3.59079	1.8443	3.59079	up	4.12157	2.04319	4.12157	up	NIPAL2	NIPA-like domain containing 2	FALSE	Homo sapiens NIPA-like domain containing 2 (NIPAL2), mRNA [NM_024759]	79815	GO:0015693|GO:0015095|GO:0016021	99205073	chr8	99205014	-	hs|8q22.2	NM_024759	chr8:99205073-99205014	NM_024759	Hs.309489
A_24_P109417	3.57909	1.83959	3.57909	up	3.91488	1.96897	3.91488	up	DRAXIN	dorsal inhibitory axon guidance protein	FALSE	Homo sapiens dorsal inhibitory axon guidance protein (DRAXIN), mRNA [NM_198545]	374946	GO:0007411|GO:0005576|GO:0030900|GO:0016055|GO:0090090|GO:0021528|GO:0021516	11779824	chr1	11779765	+	hs|1p36.22	NM_198545	chr1:11779765-11779824	NM_198545	Hs.632364
A_23_P23221	3.56918	1.83559	3.56918	up	2.52723	1.33756	2.52723	up	GADD45A	growth arrest and DNA-damage-inducible, alpha	FALSE	Homo sapiens growth arrest and DNA-damage-inducible, alpha (GADD45A), transcript variant 1, mRNA [NM_001924]	1647	GO:0005515|GO:0043065|GO:0007098|GO:0046330|GO:0006915|GO:0001047|GO:0005634|GO:0000079|GO:0071479|GO:0042770|GO:0005737|GO:0000185|GO:0006281|GO:1900745|GO:0007050|GO:0006469|GO:0071260|GO:2000379	68153430	chr1	68153371	+	hs|1p31.3	NM_001924	chr1:68153371-68153430	NM_001924	Hs.80409
A_23_P300728	3.55845	1.83125	3.55845	up	2.58258	1.36882	2.58258	up	LMBR1	limb development membrane protein 1	FALSE	Homo sapiens limb development membrane protein 1 (LMBR1), mRNA [NM_022458]	64327	GO:0016021|GO:0042733	156476305	chr7	156476246	-	hs|7q36.3	NM_022458	chr7:156476305-156476246	NM_022458	Hs.209989
A_33_P3520835	3.54612	1.82624	3.54612	up	6.38907	2.6756	6.38907	up	FLJ41455	uncharacterized LOC441441	FALSE	Homo sapiens cDNA FLJ41455 fis, clone BRSTN2012284. [AK123449]	441441		45447681	chr9	45447622	+	hs|9p11.2	AK123449	chr9:45447622-45447681		Hs.494023
A_23_P114983	3.5418	1.82448	3.5418	up	35.4002	5.14568	35.4002	up	TRIM63	tripartite motif containing 63, E3 ubiquitin protein ligase	FALSE	Homo sapiens tripartite motif containing 63, E3 ubiquitin protein ligase (TRIM63), mRNA [NM_032588]	84676	GO:0005515|GO:0010468|GO:0030018|GO:0004842|GO:0016567|GO:0016874|GO:0005874|GO:0051384|GO:0005634|GO:0014732|GO:0031430|GO:0031432|GO:0007165|GO:0005737|GO:0006936|GO:0014878|GO:0043161|GO:0008270|GO:0004871|GO:0070555	26377901	chr1	26377842	-	hs|1p36.11	NM_032588	chr1:26377901-26377842	NM_032588	Hs.279709
A_23_P309361	3.52062	1.81583	3.52062	up	2.0789	1.05582	2.0789	up	HENMT1	HEN1 methyltransferase homolog 1 (Arabidopsis)	FALSE	Homo sapiens HEN1 methyltransferase homolog 1 (Arabidopsis) (HENMT1), transcript variant 1, mRNA [NM_144584]	113802	GO:0001510|GO:0003723|GO:0034587|GO:0043186|GO:0031047|GO:0008171|GO:0046872|GO:0008173	109191030	chr1	109190971	-	hs|1p13.3	NM_144584	chr1:109191030-109190971	NM_144584	Hs.7962
A_33_P3289865	3.51787	1.8147	3.51787	up	2.37397	1.2473	2.37397	up	PLCL1	phospholipase C-like 1	FALSE	Homo sapiens phospholipase C-like 1 (PLCL1), mRNA [NM_006226]	5334	GO:0035556|GO:0006629|GO:0070679|GO:0004629|GO:0005737|GO:0004435|GO:0032228|GO:0005509|GO:0050811|GO:0004871	199012902	chr2	199012843	+	hs|2q33.1	NM_006226	chr2:199012843-199012902	NM_006226	Hs.153322
A_19_P00802100	3.50969	1.81135	3.50969	up	2.9111	1.54156	2.9111	up	CASC15	cancer susceptibility candidate 15 (non-protein coding)	FALSE	cancer susceptibility candidate 15 (non-protein coding) [Source:HGNC Symbol;Acc:28245] [ENST00000605917]	401237		22149600	chr6	22149541	+	hs|6p22.3		chr6:22149541-22149600
A_33_P3231156	3.49742	1.80629	3.49742	up	8.98941	3.16823	8.98941	up			FALSE				56682802	chr16	56682743	+	hs|16q12.2		chr16:056682743-056682802
A_33_P3413355	3.47898	1.79866	3.47898	up	2.11328	1.07948	2.11328	up	CHST1	carbohydrate (keratan sulfate Gal-6) sulfotransferase 1	FALSE	Homo sapiens carbohydrate (keratan sulfate Gal-6) sulfotransferase 1 (CHST1), mRNA [NM_003654]	8534	GO:0006790|GO:0005976|GO:0005975|GO:0044281|GO:0042339|GO:0006954|GO:0045130|GO:0000139|GO:0018146|GO:0008146|GO:0016021|GO:0006012|GO:0030203	45670488	chr11	45670429	-	hs|11p11.2	NM_003654	chr11:45670488-45670429	NM_003654	Hs.104576
A_33_P3228305	3.46836	1.79425	3.46836	up	2.09291	1.06551	2.09291	up	ARHGAP26	Rho GTPase activating protein 26	FALSE	Homo sapiens Rho GTPase activating protein 26 (ARHGAP26), transcript variant 1, mRNA [NM_015071]	23092	GO:0005515|GO:0051056|GO:0017124|GO:0030036|GO:0007264|GO:0005575|GO:0005100|GO:0005829|GO:0007399|GO:0005543|GO:0032321|GO:0046847|GO:0005856|GO:0005925|GO:0008093	142608549	chr5	142608490	+	hs|5q31.3	NM_015071	chr5:142608490-142608549	NM_015071	Hs.654668
A_32_P198923	3.43932	1.78212	3.43932	up	3.63999	1.86393	3.63999	up	YWHAZ	tyrosine 3-monooxygenase/tryptophan 5-monooxygenase activation protein, zeta	FALSE	Homo sapiens tyrosine 3-monooxygenase/tryptophan 5-monooxygenase activation protein, zeta (YWHAZ), transcript variant 2, mRNA [NM_145690]	7534	GO:0005515|GO:0010467|GO:0048471|GO:0006626|GO:0072562|GO:0005634|GO:0005615|GO:0032403|GO:0042629|GO:0042802|GO:0005829|GO:0005739|GO:0005737|GO:1900740|GO:0061024|GO:0031252|GO:0030659|GO:0070062|GO:0042470|GO:0043066|GO:0016070|GO:0019901|GO:0016071|GO:0042493|GO:0019904|GO:0006915|GO:0014069|GO:0030168|GO:0097193|GO:0043234|GO:0007165|GO:0002553|GO:0007596|GO:0005654|GO:0008134	101960895	chr8	101960836	-	hs|8q22.3	NM_145690	chr8:101960895-101960836	NM_145690	Hs.492407
A_24_P191664	3.4269	1.7769	3.4269	up	8.61421	3.10672	8.61421	up	GOLIM4	golgi integral membrane protein 4	FALSE	Homo sapiens golgi integral membrane protein 4 (GOLIM4), mRNA [NM_014498]	27333	GO:0005801|GO:0005794|GO:0005796|GO:0032580|GO:0006810|GO:0005730|GO:0030139|GO:0005634|GO:0016021|GO:0010008	167727993	chr3	167727934	-	hs|3q26.2	NM_014498	chr3:167727993-167727934	NM_014498	Hs.143600
A_33_P3243787	3.42069	1.77429	3.42069	up	4.40468	2.13904	4.40468	up	COL28A1	collagen, type XXVIII, alpha 1	FALSE	Homo sapiens collagen, type XXVIII, alpha 1 (COL28A1), mRNA [NM_001037763]	340267	GO:0010951|GO:0005581|GO:0030198|GO:0004867|GO:0005788|GO:0005576|GO:0007155|GO:0005604	7398303	chr7	7398244	-	hs|7p21.3	NM_001037763	chr7:7398303-7398244	NM_001037763	Hs.491104
A_23_P8702	3.40826	1.76904	3.40826	up	38.5735	5.26954	38.5735	up	PIP	prolactin-induced protein	FALSE	Homo sapiens prolactin-induced protein (PIP), mRNA [NM_002652]	5304	GO:0005515|GO:0070233|GO:0003779|GO:0005634|GO:0005615|GO:0010628|GO:0016324|GO:0001948|GO:0001895|GO:0019864|GO:0006508|GO:0046983|GO:0004190|GO:0001580|GO:0070062	142836804	chr7	142836745	+	hs|7q34	NM_002652	chr7:142836745-142836804	NM_002652	Hs.99949
A_19_P00801269	3.40141	1.76613	3.40141	up	8.76649	3.132	8.76649	up			FALSE				3717247	chr6	3717188	-	hs|6p25.2		chr6:003717247-003717188
A_33_P3398722	3.39644	1.76403	3.39644	up	4.31914	2.11074	4.31914	up	PRDM5	PR domain containing 5	FALSE	Homo sapiens PR domain containing 5, mRNA (cDNA clone IMAGE:4137157), partial cds. [BC030136]	11107	GO:0005515|GO:0000976|GO:0016575|GO:0044212|GO:0008168|GO:0005634|GO:0006351|GO:0046872|GO:0043565|GO:0070491|GO:0000278|GO:0045892|GO:0051567	121844755	chr4	121844696	+	hs|4q27	BC030136	chr4:121844696-121844755		Hs.669312
A_32_P494620	3.38636	1.75974	3.38636	up	4.04417	2.01584	4.04417	up	LHFPL5	lipoma HMGIC fusion partner-like 5	FALSE	Homo sapiens lipoma HMGIC fusion partner-like 5 (LHFPL5), mRNA [NM_182548]	222662	GO:0016324|GO:0050910|GO:0060088|GO:0016021|GO:0032426|GO:0006811	35782391	chr6	35782332	+	hs|6p21.31	NM_182548	chr6:35782332-35782391	NM_182548	Hs.367947
A_23_P141484	3.3751	1.75493	3.3751	up	2.42831	1.27995	2.42831	up	FAM222B	family with sequence similarity 222, member B	FALSE	Homo sapiens family with sequence similarity 222, member B (FAM222B), transcript variant 2, mRNA [NM_018182]	55731		27083841	chr17	27083782	-	hs|17q11.2	NM_018182	chr17:27083841-27083782	NM_018182	Hs.564533
A_19_P00806417	3.35853	1.74783	3.35853	up	5.375	2.42626	5.375	up			FALSE				73433994	chr12	73433935	+	hs|12q21.1		chr12:073433935-073433994
A_19_P00330942	3.35269	1.74532	3.35269	up	8.90794	3.15509	8.90794	up			FALSE				30884548	chr13	30884489	-	hs|13q12.3		chr13:030884548-030884489
A_33_P3427239	3.32683	1.73415	3.32683	up	8.26361	3.04677	8.26361	up	LOC100134937	uncharacterized LOC100134937	FALSE	Homo sapiens cDNA clone IMAGE:5263734. [BC035129]	100134937		6987771	chr4	6987712	-	hs|4p16.1	BC035129	chr4:6987771-6987712		Hs.659762
A_23_P83298	3.30947	1.7266	3.30947	up	16.3874	4.03452	16.3874	up	PRRX2	paired related homeobox 2	FALSE	Homo sapiens paired related homeobox 2 (PRRX2), mRNA [NM_016307]	51450	GO:0043565|GO:0045880|GO:0006355|GO:0042472|GO:0003700|GO:0051216|GO:0048844|GO:0042474|GO:0005634|GO:0002053|GO:0030326|GO:0048701	132484932	chr9	132484873	+	hs|9q34.11	NM_016307	chr9:132484873-132484932	NM_016307	Hs.660115
A_33_P3374215	3.29799	1.72159	3.29799	up	7.9043	2.98264	7.9043	up			FALSE				144917504	chr1	144917445	-	hs|1q21.1		chr1:144917504-144917445
A_19_P00809486	3.29069	1.71839	3.29069	up	8.22747	3.04045	8.22747	up			FALSE	ALU1_HUMAN (P39188) Alu subfamily J sequence contamination warning entry, partial (13%) [THC2623039]			70214053	chr2	70213994	-	hs|2p13.3		chr2:070214053-070213994
A_19_P00813244	3.28125	1.71424	3.28125	up	2.23232	1.15854	2.23232	up			FALSE				85933798	chr1	85933739	-	hs|1p22.3		chr1:085933798-085933739
A_24_P937325	3.27606	1.71196	3.27606	up	4.7737	2.25511	4.7737	up	FGD4	FYVE, RhoGEF and PH domain containing 4	FALSE	FYVE, RhoGEF and PH domain containing 4 [Source:HGNC Symbol;Acc:19125] [ENST00000472289]	121512	GO:0051056|GO:0048011|GO:0043065|GO:0030036|GO:0005794|GO:0031267|GO:0030035|GO:0007264|GO:0008360|GO:0030032|GO:0003779|GO:0030175|GO:0015629|GO:0097190|GO:0001726|GO:0046872|GO:0030027|GO:0043088|GO:0005829|GO:0005085|GO:0005737|GO:0007010|GO:0046847|GO:0005089	32735861	chr12	32735802	+	hs|12p11.21	AL713762	chr12:32735802-32735861		Hs.117835
A_32_P226567	3.27174	1.71006	3.27174	up	4.09921	2.03535	4.09921	up	UPF3A	UPF3 regulator of nonsense transcripts homolog A (yeast)	FALSE	Homo sapiens UPF3 regulator of nonsense transcripts homolog A (yeast) (UPF3A), transcript variant 1, mRNA [NM_023011]	65110	GO:0005515|GO:0010467|GO:0005886|GO:0016070|GO:0016071|GO:0003723|GO:0005730|GO:0045727|GO:0005634|GO:0005829|GO:0006913|GO:0005737|GO:0000166|GO:0000184|GO:0005487|GO:0051028|GO:0035145	115070576	chr13	115070517	+	hs|13q34	NM_023011	chr13:115070517-115070576	NM_023011	Hs.533855
A_23_P216023	3.25779	1.70389	3.25779	up	2.84354	1.50769	2.84354	up	ANGPT1	angiopoietin 1	FALSE	Homo sapiens angiopoietin 1 (ANGPT1), transcript variant 1, mRNA [NM_001146]	284	GO:0051897|GO:0005886|GO:0072012|GO:0050731|GO:0002040|GO:0050900|GO:0005615|GO:0030154|GO:0007171|GO:0033138|GO:0043524|GO:0031398|GO:0070374|GO:0070062|GO:0030097|GO:0030971|GO:0043066|GO:0048014|GO:0031589|GO:0014068|GO:0005576|GO:0001701|GO:0050918|GO:0045785|GO:0010595|GO:0043536|GO:0005902|GO:0007162|GO:0007596|GO:0001936|GO:0034394|GO:0045121|GO:0014842|GO:2000352|GO:0002092|GO:0043116|GO:…	108262371	chr8	108262312	-	hs|8q23.1	NM_001146	chr8:108262371-108262312	NM_001146	Hs.369675
A_33_P3368358	3.2496	1.70026	3.2496	up	2.11245	1.07891	2.11245	up	NEDD9	neural precursor cell expressed, developmentally down-regulated 9	FALSE	Homo sapiens neural precursor cell expressed, developmentally down-regulated 9 (NEDD9), transcript variant 2, mRNA [NM_182966]	4739	GO:0005515|GO:0005794|GO:0005819|GO:0005634|GO:0030027|GO:0007165|GO:0000922|GO:0005737|GO:0007067|GO:0007229|GO:0007010|GO:0007155|GO:0051017|GO:0005925|GO:0005938|GO:0040008	11201273	chr6	11201214	-	hs|6p24.2	NM_182966	chr6:11201273-11201214	NM_182966	Hs.37982
A_33_P3242923	3.23736	1.69482	3.23736	up	2.43238	1.28237	2.43238	up	LINC00640	long intergenic non-protein coding RNA 640	FALSE	Homo sapiens long intergenic non-protein coding RNA 640 (LINC00640), long non-coding RNA [NR_038358]	283553		51832245	chr14	51832186	+	hs|14q22.1	NR_038358	chr14:51832186-51832245	NR_038358	Hs.325752
A_19_P00320288	3.22943	1.69128	3.22943	up	2.42808	1.27982	2.42808	up	OXR1	oxidation resistance 1	FALSE	Homo sapiens oxidation resistance 1 (OXR1), transcript variant 1, mRNA [NM_018002]	55074	GO:0005739|GO:0003674|GO:0043524|GO:0016491|GO:0007628|GO:0005730|GO:0071447|GO:0005575|GO:0006979|GO:0055114	107371864	chr8	107371805	+	hs|8q23.1	NM_018002	chr8:107371805-107371864	NM_018002	Hs.701892
A_33_P3319905	3.21527	1.68494	3.21527	up	3.52178	1.8163	3.52178	up	TREM1	triggering receptor expressed on myeloid cells 1	FALSE	Homo sapiens triggering receptor expressed on myeloid cells 1 (TREM1), transcript variant 1, mRNA [NM_018643]	54210	GO:0035556|GO:0005886|GO:0007596|GO:0045087|GO:0006959|GO:0097110|GO:0005576|GO:0004872|GO:0016021|GO:0050900	41243592	chr6	41243533	-	hs|6p21.1	NM_018643	chr6:41243592-41243533	NM_018643	Hs.283022
A_19_P00321049	3.2037	1.67974	3.2037	up	27.8979	4.80208	27.8979	up			FALSE				39461783	chr15	39461724	-	hs|15q14		chr15:039461783-039461724
A_19_P00809428	3.19156	1.67426	3.19156	up	7.14716	2.83737	7.14716	up	CASC15	cancer susceptibility candidate 15 (non-protein coding)	FALSE	cancer susceptibility candidate 15 (non-protein coding) [Source:HGNC Symbol;Acc:28245] [ENST00000606197]	401237		22147434	chr6	22147375	+	hs|6p22.3	AK094718	chr6:22147375-22147434		Hs.712707
A_33_P3217786	3.17809	1.66816	3.17809	up	3.06845	1.61751	3.06845	up	AQP7P1	aquaporin 7 pseudogene 1	FALSE	Homo sapiens aquaporin 7 pseudogene 1 (AQP7P1), non-coding RNA [NR_002817]	375719		67272519	chr9	67272460	-	hs|9q13	NR_002817	chr9:67272519-67272460	NR_002817	Hs.658215
A_23_P28186	3.17549	1.66698	3.17549	up	2.06798	1.04822	2.06798	up	SRD5A2	steroid-5-alpha-reductase, alpha polypeptide 2 (3-oxo-5 alpha-steroid delta 4-dehydrogenase alpha 2)	FALSE	Homo sapiens steroid-5-alpha-reductase, alpha polypeptide 2 (3-oxo-5 alpha-steroid delta 4-dehydrogenase alpha 2) (SRD5A2), mRNA [NM_000348]	6716	GO:0003865|GO:0006702|GO:0008209|GO:0007267|GO:0009917|GO:0044281|GO:0030154|GO:0047751|GO:0005789|GO:0016021|GO:0008202|GO:0008584|GO:0055114	31749936	chr2	31749877	-	hs|2p23.1	NM_000348	chr2:31749936-31749877	NM_000348	Hs.458345
A_19_P00317109	3.172	1.66539	3.172	up	64.0676	6.00152	64.0676	up	LINC00657	long intergenic non-protein coding RNA 657	FALSE	Homo sapiens long intergenic non-protein coding RNA 657 (LINC00657), long non-coding RNA [NR_027451]	647979		34633603	chr20	34633544	-	hs|20q11.23	NR_027451	chr20:34633603-34633544	NR_027451	Hs.743232
A_33_P3412428	3.16281	1.66121	3.16281	up	4.01753	2.00631	4.01753	up	ADAM32	ADAM metallopeptidase domain 32	FALSE	Homo sapiens ADAM metallopeptidase domain 32 (ADAM32), mRNA [NM_145004]	203102	GO:0006508|GO:0008270|GO:0016021|GO:0004222	39022638	chr8	39022579	+	hs|8p11.22	NM_145004	chr8:39022579-39022638	NM_145004	Hs.521545
A_23_P342727	3.16119	1.66047	3.16119	up	2.19348	1.13322	2.19348	up	STARD13	StAR-related lipid transfer (START) domain containing 13	FALSE	Homo sapiens StAR-related lipid transfer (START) domain containing 13 (STARD13), transcript variant 1, mRNA [NM_178006]	90627	GO:0043547|GO:0005811|GO:0005515|GO:0051056|GO:0031966|GO:0007264|GO:0008289|GO:0005829|GO:0005096	33678315	chr13	33678256	-	hs|13q13.1	NM_178006	chr13:33678315-33678256	NM_178006	Hs.507704
A_33_P3286146	3.14097	1.65121	3.14097	up	2.98913	1.57973	2.98913	up	LOC100132891	uncharacterized LOC100132891	FALSE	Homo sapiens uncharacterized LOC100132891 (LOC100132891), transcript variant 1, long non-coding RNA [NR_033652]	100132891		72965490	chr8	72965431	+	hs|8q13.3	NR_033652	chr8:72965431-72965490	NR_033652	Hs.137674
A_23_P145761	3.13729	1.64952	3.13729	up	2.33566	1.22383	2.33566	up	ARL4A	ADP-ribosylation factor-like 4A	FALSE	Homo sapiens ADP-ribosylation factor-like 4A (ARL4A), transcript variant 1, mRNA [NM_005738]	10124	GO:0005515|GO:0005737|GO:0005886|GO:0050873|GO:0007264|GO:0005730|GO:0005634|GO:0005525	12728340	chr7	12728281	+	hs|7p21.3	NM_005738	chr7:12728281-12728340	NM_005738	Hs.245540
A_33_P3341429	3.13687	1.64933	3.13687	up	5.86653	2.55251	5.86653	up	NEXN	nexilin (F actin binding protein)	FALSE	Homo sapiens nexilin (F actin binding protein) (NEXN), transcript variant 1, mRNA [NM_144573]	91624	GO:0030334|GO:0048739|GO:0030018|GO:0051015|GO:0051493|GO:0042981|GO:0006468|GO:0008307|GO:0005924|GO:0005856|GO:0004683	78383957	chr1	78383898	+	hs|1p31.1	NM_144573	chr1:78383898-78383957	NM_144573	Hs.612385
A_33_P3337252	3.13129	1.64676	3.13129	up	2.77045	1.47012	2.77045	up			FALSE	WW and C2 domain containing 2 [Source:HGNC Symbol;Acc:24148] [ENST00000378925]			184190634	chr4	184190575	+	hs|4q35.1	AK126057	chr4:184190575-184190634
A_19_P00321585	3.12012	1.6416	3.12012	up	5.06286	2.33995	5.06286	up			FALSE	Homo sapiens cDNA FLJ13457 fis, clone PLACE1003343. [AK023519]			90604643	chr4	90604584	+	hs|4q22.1	AK023519	chr4:90604584-90604643		Hs.734839
A_24_P342312	3.11327	1.63843	3.11327	up	2.53303	1.34087	2.53303	up	TENM4	teneurin transmembrane protein 4	FALSE	Homo sapiens teneurin transmembrane protein 4 (TENM4), mRNA [NM_001098816]	26011	GO:0043005|GO:2000543|GO:0005634|GO:0032289|GO:0060912|GO:0001702|GO:0042803|GO:0060038|GO:0007165|GO:0005737|GO:0005887|GO:0048666|GO:0048714|GO:0031643	78365059	chr11	78365000	-	hs|11q14.1	NM_001098816	chr11:78365059-78365000	NM_001098816	Hs.213087
A_33_P3233645	3.11287	1.63825	3.11287	up	4.22993	2.08063	4.22993	up	MT1G	metallothionein 1G	FALSE	Homo sapiens metallothionein 1G (MT1G), mRNA [NM_005950]	4495	GO:0071294|GO:0005515|GO:0071280|GO:0048471|GO:0035924|GO:0005737|GO:0042117|GO:0030224|GO:0008270|GO:0005634|GO:0071276|GO:0045926	56700752	chr16	56700693	-	hs|16q13	NM_005950	chr16:56700752-56700693	NM_005950	Hs.433391
A_23_P136573	3.10253	1.63345	3.10253	up	2.99684	1.58344	2.99684	up	ST3GAL5	ST3 beta-galactoside alpha-2,3-sialyltransferase 5	FALSE	Homo sapiens ST3 beta-galactoside alpha-2,3-sialyltransferase 5 (ST3GAL5), transcript variant 1, mRNA [NM_003896]	8869	GO:0030173|GO:0008373|GO:0047291|GO:0000139|GO:0005975|GO:0005887|GO:0004513|GO:0006688|GO:0001574|GO:0006486|GO:0016021	86067218	chr2	86067159	-	hs|2p11.2	NM_003896	chr2:86067218-86067159	NM_003896	Hs.415117
A_23_P346006	3.1021	1.63325	3.1021	up	3.34605	1.74246	3.34605	up	CCPG1	cell cycle progression 1	FALSE	Homo sapiens cell cycle progression 1 (CCPG1), transcript variant 2, mRNA [NM_020739]	9236	GO:0003674|GO:0008284|GO:0007049|GO:0045944|GO:2001106|GO:0016021|GO:0045787	55648495	chr15	55648436	-	hs|15q21.3	NM_020739	chr15:55648495-55648436	NM_020739	Hs.285051
A_23_P218047	3.09389	1.62942	3.09389	up	7.01196	2.80982	7.01196	up	KRT5	keratin 5	FALSE	Homo sapiens keratin 5 (KRT5), mRNA [NM_000424]	3852	GO:0005515|GO:0005882|GO:0005886|GO:0034329|GO:0005634|GO:0005829|GO:0005739|GO:0005737|GO:0008544|GO:0097110|GO:0005200|GO:0031581|GO:0045095|GO:0070062	52908681	chr12	52908622	-	hs|12q13.13	NM_000424	chr12:52908681-52908622	NM_000424	Hs.433845
A_19_P00325338	3.09263	1.62883	3.09263	up	2.34806	1.23147	2.34806	up			FALSE				179815272	chr2	179815213	-	hs|2q31.2		chr2:179815272-179815213
A_19_P00315627	3.08706	1.62623	3.08706	up	2.61128	1.38476	2.61128	up	LOC101930053	uncharacterized LOC101930053	FALSE	PREDICTED: Homo sapiens uncharacterized LOC101930053 (LOC101930053), transcript variant X1, ncRNA [XR_428440]	101930053		2493139	chr9	2493080	-	hs|9p24.2	XR_428440	chr9:2493139-2493080	XR_428440	Hs.416043
A_33_P3283619	3.07527	1.62071	3.07527	up	12.5863	3.65378	12.5863	up	SH2D1A	SH2 domain containing 1A	FALSE	Homo sapiens SH2 domain containing 1A (SH2D1A), transcript variant 2, mRNA [NM_001114937]	4068	GO:0005515|GO:0006968|GO:0005737|GO:0006959|GO:0005070|GO:0045954|GO:0007267|GO:0009967	123480570	chrX	123480511	+	hs|Xq25	NM_001114937	chrX:123480511-123480570	NM_001114937	Hs.349094
A_24_P296508	3.07166	1.61902	3.07166	up	14.7937	3.88691	14.7937	up	SLC43A2	solute carrier family 43 (amino acid system L transporter), member 2	FALSE	Homo sapiens solute carrier family 43 (amino acid system L transporter), member 2 (SLC43A2), transcript variant 2, mRNA [NM_152346]	124935	GO:0005886|GO:0006865|GO:0016021|GO:0015179|GO:0055085|GO:0006811	1477761	chr17	1477702	-	hs|17p13.3	NM_152346	chr17:1477761-1477702	NM_152346	Hs.160550
A_19_P00327854	3.06835	1.61746	3.06835	up	4.5283	2.17897	4.5283	up			FALSE				30688674	chr7	30688615	-	hs|7p14.3		chr7:030688674-030688615
A_23_P206733	3.06762	1.61712	3.06762	up	5.78177	2.53151	5.78177	up	CES1	carboxylesterase 1	FALSE	Homo sapiens carboxylesterase 1 (CES1), transcript variant 3, mRNA [NM_001266]	1066	GO:0052689|GO:0030855|GO:0008152|GO:0009636|GO:0005788|GO:0047374	55846905	chr16	55846846	-	hs|16q12.2	NM_001266	chr16:55846905-55846846	NM_001266	Hs.558865
A_23_P147245	3.06495	1.61586	3.06495	up	2.43781	1.28558	2.43781	up	OSBPL10	oxysterol binding protein-like 10	FALSE	Homo sapiens oxysterol binding protein-like 10 (OSBPL10), transcript variant 1, mRNA [NM_017784]	114884	GO:0015485|GO:0006869	31702460	chr3	31702401	-	hs|3p23	NM_017784	chr3:31702460-31702401	NM_017784	Hs.150122
A_33_P3268555	3.05648	1.61187	3.05648	up	7.17743	2.84347	7.17743	up	SP140	SP140 nuclear body protein	FALSE	Homo sapiens SP140 nuclear body protein (SP140), transcript variant 2, mRNA [NM_001005176]	11262	GO:0005515|GO:0006355|GO:0005737|GO:0003700|GO:0008270|GO:0006952|GO:0005654|GO:0005634|GO:0005635|GO:0003677	231103781	chr2	231103722	+	hs|2q37.1	NM_001005176	chr2:231103722-231103781	NM_001005176	Hs.632549
A_33_P3350056	3.05518	1.61126	3.05518	up	2.49443	1.31871	2.49443	up	MT1X	metallothionein 1X	FALSE	Homo sapiens metallothionein 1X (MT1X), mRNA [NM_005952]	4501	GO:0071294|GO:0048471|GO:0005737|GO:0010038|GO:0008270|GO:0005634|GO:0071276|GO:0046872|GO:0045926|GO:0036018	56717141	chr16	56717082	+	hs|16q13	NM_005952	chr16:56717082-56717141	NM_005952	Hs.374950
A_19_P00332570	3.05375	1.61058	3.05375	up	5.07029	2.34207	5.07029	up			FALSE				27049500	chr12	27049441	+	hs|12p11.23		chr12:027049441-027049500
A_19_P00321656	3.05204	1.60977	3.05204	up	9.65797	3.27172	9.65797	up	DDAH1	dimethylarginine dimethylaminohydrolase 1	FALSE	Homo sapiens dimethylarginine dimethylaminohydrolase 1 (DDAH1), transcript variant 2, mRNA [NM_001134445]	23576	GO:0005739|GO:0003073|GO:0007263|GO:0000052|GO:0006527|GO:0003824|GO:0016597|GO:0046872|GO:0045766|GO:0016403|GO:0070062|GO:0045429	85961928	chr1	85961869	-	hs|1p22.3	NM_001134445	chr1:85961928-85961869	NM_001134445	Hs.713411
A_24_P726336	3.04886	1.60827	3.04886	up	13.2413	3.72698	13.2413	up	PHACTR2	phosphatase and actin regulator 2	FALSE	Homo sapiens phosphatase and actin regulator 2 (PHACTR2), transcript variant 1, mRNA [NM_001100164]	9749	GO:0005515|GO:0004864|GO:0003779|GO:0043086	144151931	chr6	144151872	+	hs|6q24.2	NM_001100164	chr6:144151872-144151931	NM_001100164	Hs.102471
A_23_P22915	3.04825	1.60798	3.04825	up	2.10825	1.07604	2.10825	up	SLC30A7	solute carrier family 30 (zinc transporter), member 7	FALSE	Homo sapiens solute carrier family 30 (zinc transporter), member 7 (SLC30A7), transcript variant 1, mRNA [NM_133496]	148867	GO:0048471|GO:0005794|GO:0032119|GO:0008324|GO:0031982|GO:0055085|GO:0005737|GO:0000139|GO:0016023|GO:0006829|GO:0016021|GO:0044267|GO:0070062	101431428	chr1	101431369	+	hs|1p21.2	NM_133496	chr1:101431369-101431428	NM_133496	Hs.533903
A_19_P00800632	3.0435	1.60573	3.0435	up	13.6606	3.77195	13.6606	up			FALSE				152621507	chr2	152621448	-	hs|2q23.3		chr2:152621507-152621448
A_23_P152055	3.04204	1.60504	3.04204	up	2.29045	1.19563	2.29045	up	EFTUD1	elongation factor Tu GTP binding domain containing 1	FALSE	Homo sapiens elongation factor Tu GTP binding domain containing 1 (EFTUD1), transcript variant 1, mRNA [NM_024580]	79631	GO:0006184|GO:0042256|GO:0003924|GO:0043022|GO:0005525|GO:0003746|GO:0006414	82422717	chr15	82422658	-	hs|15q25.2	NM_024580	chr15:82422717-82422658	NM_024580	Hs.459114
A_19_P00812748	3.04075	1.60442	3.04075	up	27.9626	4.80542	27.9626	up	NDST1	N-deacetylase/N-sulfotransferase (heparan glucosaminyl) 1	FALSE	N-deacetylase/N-sulfotransferase (heparan glucosaminyl) 1 [Source:HGNC Symbol;Acc:7680] [ENST00000518299]	3340	GO:0007585|GO:0005975|GO:0019213|GO:0048703|GO:0044281|GO:0015012|GO:0048702|GO:0006024|GO:0007224|GO:0015016|GO:0006954|GO:0000139|GO:0000165|GO:0008543|GO:0030901|GO:0030900|GO:0016021|GO:0030203|GO:0030210|GO:0000271	149877636	chr5	149877577	+	hs|5q33.1		chr5:149877577-149877636
A_33_P3424132	3.03498	1.60169	3.03498	up	2.05087	1.03623	2.05087	up	LINC00961	long intergenic non-protein coding RNA 961	FALSE	Homo sapiens long intergenic non-protein coding RNA 961 (LINC00961), long non-coding RNA [NR_024283]	158376		35911617	chr9	35911558	+	hs|9p13.3	NR_024283	chr9:35911558-35911617	NR_024283	Hs.302677
A_33_P3263432	3.02127	1.59516	3.02127	up	2.83326	1.50246	2.83326	up	ITGA10	integrin, alpha 10	FALSE	Homo sapiens integrin, alpha 10 (ITGA10), mRNA [NM_003637]	8515	GO:0008305|GO:0007160|GO:0005886|GO:0030198|GO:0007596|GO:0007411|GO:0007229|GO:0005518|GO:0046872	145543867	chr1	145543808	+	hs|1q21.1	NM_003637	chr1:145543808-145543867	NM_003637	Hs.158237
A_33_P3289296	3.01612	1.59269	3.01612	up	2.81279	1.492	2.81279	up	TMEM37	transmembrane protein 37	FALSE	Homo sapiens transmembrane protein 37 (TMEM37), mRNA [NM_183240]	140738	GO:0005262|GO:0005244|GO:0070588|GO:0034765|GO:0016021	120196096	chr2	120196037	+	hs|2q14.2	NM_183240	chr2:120196037-120196096	NM_183240	Hs.26216
A_33_P3216272	3.01516	1.59223	3.01516	up	5.44315	2.44444	5.44315	up	LOC100133920	uncharacterized LOC100133920	FALSE	Homo sapiens uncharacterized LOC100133920 (LOC100133920), long non-coding RNA [NR_024443]	100133920		42844481	chr9	42844423	-	hs|9p12	NR_024443	chr9:042844481-042844423	NR_024443	Hs.645503
A_19_P00811048	3.01493	1.59212	3.01493	up	23.7609	4.57052	23.7609	up	ZEB1-AS1	ZEB1 antisense RNA 1	FALSE	Homo sapiens ZEB1 antisense RNA 1 (ZEB1-AS1), long non-coding RNA [NR_024284]	220930		31605526	chr10	31605467	-	hs|10p11.22	NR_024284	chr10:31605526-31605467	NR_024284	Hs.372654
A_33_P3283350	3.0088	1.58919	3.0088	up	11.103	3.47288	11.103	up			FALSE				3753844	chrX	3753785	+	hs|Xp22.33		chrX:003753785-003753844
A_19_P00326912	2.98956	1.57993	2.98956	up	4.04709	2.01688	4.04709	up			FALSE				47080304	chr10	47080245	+	hs|10q11.22		chr10:047080245-047080304
A_24_P408801	2.98509	1.57778	2.98509	up	9.69397	3.27709	9.69397	up	ZNF587B	zinc finger protein 587B	FALSE	Human zinc finger protein zfp6 (ZF6) mRNA, partial cds. [U71363]	100293516	GO:0006355|GO:0005634|GO:0003676|GO:0046872	58353483	chr19	58353424	+	hs|19q13.43	U71363	chr19:58353424-58353483		Hs.658251
A_33_P3319870	2.98089	1.57574	2.98089	up	2.86415	1.51811	2.86415	up	GREM1	gremlin 1, DAN family BMP antagonist	FALSE	Homo sapiens gremlin 1, DAN family BMP antagonist (GREM1), transcript variant 2, mRNA [NM_001191323]	26585	GO:0005515|GO:0030308|GO:0001658|GO:0033689|GO:0005615|GO:0060676|GO:0051973|GO:0016015|GO:0030297|GO:0007171|GO:0030199|GO:0090191|GO:0048018|GO:0009986|GO:0090291|GO:0030502|GO:0005125|GO:2000727|GO:0072331|GO:1900155|GO:0043184|GO:1900158|GO:0090027|GO:0045892|GO:0042346|GO:0008284|GO:1900086|GO:0061098|GO:0002042|GO:0007267|GO:0010717|GO:0009954|GO:0030326|GO:0032872|GO:0060394|GO:2000273|GO:…	33025901	chr15	33025842	+	hs|15q13.3	NM_001191323	chr15:33025842-33025901	NM_001191323	Hs.40098
A_19_P00318593	2.96402	1.56755	2.96402	up	13.9518	3.80238	13.9518	up	LOC101928858	uncharacterized LOC101928858	FALSE	PREDICTED: Homo sapiens uncharacterized LOC101928858 (RP11-434D9.1), transcript variant X3, ncRNA [XR_427726]	101928858		67100990	chr5	67100931	+	hs|5q13.1	XR_427726	chr5:67100931-67100990	XR_427726
A_23_P252764	2.94876	1.56011	2.94876	up	7.70389	2.94559	7.70389	up	SMARCA2	SWI/SNF related, matrix associated, actin dependent regulator of chromatin, subfamily a, member 2	FALSE	Homo sapiens SWI/SNF related, matrix associated, actin dependent regulator of chromatin, subfamily a, member 2 (SMARCA2), transcript variant 2, mRNA [NM_139045]	6595	GO:0005515|GO:0071565|GO:0000790|GO:0030308|GO:0008285|GO:0006200|GO:0044212|GO:0005634|GO:0035887|GO:0071564|GO:0043231|GO:0042393|GO:0016514|GO:0045944|GO:0006338|GO:0045111|GO:0008094|GO:0001105|GO:0006355|GO:0006357|GO:0003713|GO:0005730|GO:0004386|GO:0000122|GO:0005524|GO:0006351|GO:0007399|GO:0005654|GO:0045893|GO:0045892	2161777	chr9	2161718	+	hs|9p24.3	NM_139045	chr9:2161718-2161777	NM_139045	Hs.298990
A_33_P3384287	2.94056	1.55609	2.94056	up	2.24336	1.16566	2.24336	up	PALM	paralemmin	FALSE	Homo sapiens paralemmin (PALM), transcript variant 1, mRNA [NM_002579]	5064	GO:0005515|GO:0060160|GO:0030424|GO:0005886|GO:0072661|GO:0008360|GO:0031527|GO:0005730|GO:0051491|GO:0006928|GO:0005634|GO:0007194|GO:0016327|GO:0060074|GO:0016323|GO:0071257|GO:0032590|GO:0032591|GO:0005887|GO:0007010|GO:0016023|GO:0060999|GO:0031750	748328	chr19	748269	+	hs|19p13.3	NM_002579	chr19:748269-748328	NM_002579	Hs.631841
A_32_P54503	2.93526	1.55349	2.93526	up	3.45397	1.78826	3.45397	up	JHDM1D-AS1	JHDM1D antisense RNA 1 (head to head)	FALSE	Homo sapiens JHDM1D antisense RNA 1 (head to head) (JHDM1D-AS1), long non-coding RNA [NR_024451]	100134229		139878919	chr7	139878860	+	hs|7q34	NR_024451	chr7:139878860-139878919	NR_024451	Hs.634333
A_23_P363255	2.93081	1.5513	2.93081	up	163.498	7.35313	163.498	up	CCDC68	coiled-coil domain containing 68	FALSE	Homo sapiens coiled-coil domain containing 68 (CCDC68), transcript variant 1, mRNA [NM_025214]	80323		52568911	chr18	52568852	-	hs|18q21.2	NM_025214	chr18:52568911-52568852	NM_025214	Hs.120790
A_33_P3344292	2.91324	1.54262	2.91324	up	10.381	3.37587	10.381	up	SAMD4A	sterile alpha motif domain containing 4A	FALSE	sterile alpha motif domain containing 4A [Source:HGNC Symbol;Acc:23023] [ENST00000554335]	23034	GO:0017148|GO:0005737|GO:0030054|GO:0045202|GO:0045727|GO:0030371|GO:0030425	55033913	chr14	55033854	+	hs|14q22.2		chr14:55033854-55033913
A_23_P259166	2.90994	1.54099	2.90994	up	2.24275	1.16527	2.24275	up	TCEAL4	transcription elongation factor A (SII)-like 4	FALSE	Homo sapiens transcription elongation factor A (SII)-like 4 (TCEAL4), transcript variant 1, mRNA [NM_024863]	79921	GO:0006355|GO:0005634|GO:0006351	102842287	chrX	102842228	+	hs|Xq22.2	NM_024863	chrX:102842228-102842287	NM_024863	Hs.194329
A_33_P3396089	2.90753	1.53979	2.90753	up	8.0578	3.01038	8.0578	up	SLC38A6	solute carrier family 38, member 6	FALSE	Homo sapiens solute carrier family 38, member 6 (SLC38A6), transcript variant 2, mRNA [NM_153811]	145389	GO:0006865|GO:0016021|GO:0006814	61519176	chr14	61519117	+	hs|14q23.1	NM_153811	chr14:61519117-61519176	NM_153811	Hs.200738
A_33_P3305446	2.89042	1.53128	2.89042	up	7.23724	2.85544	7.23724	up	DEFB121	defensin, beta 121	FALSE	Homo sapiens defensin, beta 121 (DEFB121), transcript variant 1, mRNA [NM_001011878]	245934	GO:0003674|GO:0005576|GO:0042742	29993970	chr20	29993911	-	hs|20q11.21	NM_001011878	chr20:29993970-29993911	NM_001011878	Hs.272294
A_24_P212481	2.88277	1.52746	2.88277	up	3.03033	1.59947	3.03033	up	MCTP1	multiple C2 domains, transmembrane 1	FALSE	Homo sapiens multiple C2 domains, transmembrane 1 (MCTP1), transcript variant L, mRNA [NM_024717]	79772	GO:0005544|GO:0019722|GO:0005509|GO:0016021	94208929	chr5	94208870	-	hs|5q15	NM_024717	chr5:94208929-94208870	NM_024717	Hs.655087
A_23_P111311	2.87751	1.52482	2.87751	up	3.37117	1.75325	3.37117	up	AKAP12	A kinase (PRKA) anchor protein 12	FALSE	Homo sapiens A kinase (PRKA) anchor protein 12 (AKAP12), transcript variant 2, mRNA [NM_144497]	9590	GO:0005515|GO:0005737|GO:0007186|GO:0090036|GO:0008179|GO:0030819|GO:0006605|GO:0051018|GO:0005856|GO:0010739|GO:0005938	151674873	chr6	151674814	+	hs|6q25.1	NM_144497	chr6:151674814-151674873	NM_144497	Hs.371240
A_33_P3395636	2.87367	1.52289	2.87367	up	12.9324	3.69292	12.9324	up			FALSE				64800206	chr7	64800147	-	hs|7q11.21		chr7:064800206-064800147
A_33_P3343996	2.85537	1.51368	2.85537	up	2.50223	1.32322	2.50223	up	LMBR1	limb development membrane protein 1	FALSE	Homo sapiens limb development membrane protein 1 (LMBR1), mRNA [NM_022458]	64327	GO:0016021|GO:0042733	156555868	chr7	156555809	-	hs|7q36.3	NM_022458	chr7:156555868-156555809	NM_022458	Hs.209989
A_19_P00330750	2.84565	1.50876	2.84565	up	5.32768	2.41351	5.32768	up			FALSE				110243677	chr8	110243618	+	hs|8q23.1		chr8:110243618-110243677
A_33_P3271490	2.84312	1.50748	2.84312	up	6.68414	2.74074	6.68414	up	RBMS1	RNA binding motif, single stranded interacting protein 1	FALSE	Homo sapiens RNA binding motif, single stranded interacting protein 1 (RBMS1), transcript variant 1, mRNA [NM_016836]	5937	GO:0006260|GO:0005515|GO:0006396|GO:0003690|GO:0003697|GO:0000166|GO:0003723|GO:0005634	161130579	chr2	161130520	-	hs|2q24.2	NM_016836	chr2:161130579-161130520	NM_016836	Hs.470412
A_19_P00800767	2.84211	1.50696	2.84211	up	5.65322	2.49907	5.65322	up			FALSE				131878000	chr10	131877941	-	hs|10q26.3		chr10:131878000-131877941
A_23_P52761	2.83952	1.50565	2.83952	up	5.50914	2.46183	5.50914	up	MMP7	matrix metallopeptidase 7 (matrilysin, uterine)	FALSE	Homo sapiens matrix metallopeptidase 7 (matrilysin, uterine) (MMP7), mRNA [NM_002423]	4316	GO:0050830|GO:0042493|GO:0005578|GO:0005576|GO:0005615|GO:0050829|GO:0022617|GO:0030198|GO:0042127|GO:0030574|GO:0006508|GO:0008270|GO:0004222|GO:0002779|GO:0070062	102394088	chr11	102394029	-	hs|11q22.2	NM_002423	chr11:102394088-102394029	NM_002423	Hs.2256
A_33_P3318993	2.83417	1.50293	2.83417	up	5.8527	2.5491	5.8527	up			FALSE				55259504	chr11	55259445	+	hs|11q11		chr11:055259445-055259504
A_23_P19333	2.83404	1.50286	2.83404	up	6.12189	2.61398	6.12189	up	TREM1	triggering receptor expressed on myeloid cells 1	FALSE	Homo sapiens triggering receptor expressed on myeloid cells 1 (TREM1), transcript variant 1, mRNA [NM_018643]	54210	GO:0035556|GO:0005886|GO:0007596|GO:0045087|GO:0006959|GO:0097110|GO:0005576|GO:0004872|GO:0016021|GO:0050900	41248727	chr6	41243938	-	hs|6p21.1	NM_018643	chr6:41248727-41243938	NM_018643	Hs.283022
A_19_P00804124	2.81936	1.49537	2.81936	up	3.40299	1.7668	3.40299	up			FALSE	T cell receptor alpha constant [Source:HGNC Symbol;Acc:12029] [ENST00000478163]			23021036	chr14	23020977	+	hs|14q11.2	X02592	chr14:23020977-23021036		Hs.74647
A_23_P426305	2.8181	1.49472	2.8181	up	50.5007	5.65823	50.5007	up	AOC3	amine oxidase, copper containing 3	FALSE	Homo sapiens amine oxidase, copper containing 3 (AOC3), transcript variant 1, mRNA [NM_003734]	8639	GO:0005515|GO:0048038|GO:0005261|GO:0046982|GO:0005886|GO:0009986|GO:0005507|GO:0005509|GO:0052596|GO:0052595|GO:0052594|GO:0052593|GO:0042803|GO:0005902|GO:0005737|GO:0008131|GO:0006954|GO:0009308|GO:0016021|GO:0007155|GO:0046677|GO:0006812|GO:0055114	41009950	chr17	41009891	+	hs|17q21.31	NM_003734	chr17:41009891-41009950	NM_003734	Hs.198241
A_24_P98161	2.80715	1.48911	2.80715	up	4.22707	2.07966	4.22707	up	KRIT1	KRIT1, ankyrin repeat containing	FALSE	Homo sapiens KRIT1, ankyrin repeat containing (KRIT1), transcript variant 4, mRNA [NM_194455]	889	GO:0005515|GO:0008017|GO:0005886|GO:0007264|GO:0005874|GO:2000114|GO:0005546|GO:0001525|GO:0032403|GO:0005615|GO:0032092|GO:0010596|GO:0050790|GO:0005083|GO:0005737|GO:0001937|GO:0005911|GO:0016525|GO:0045454|GO:2000352	91828674	chr7	91828615	-	hs|7q21.2	NM_194455	chr7:91828674-91828615	NM_194455	Hs.531987
A_23_P215787	2.80107	1.48598	2.80107	up	2.3156	1.21139	2.3156	up	HBP1	HMG-box transcription factor 1	FALSE	Homo sapiens HMG-box transcription factor 1 (HBP1), transcript variant 2, mRNA [NM_012257]	26959	GO:0005515|GO:0006355|GO:0003723|GO:0005730|GO:0043268|GO:0007050|GO:0005634|GO:0016055|GO:0003677|GO:0006351	106842204	chr7	106842145	+	hs|7q22.3	NM_012257	chr7:106842145-106842204	NM_012257	Hs.162032
A_23_P204304	2.79545	1.48308	2.79545	up	3.02759	1.59817	3.02759	up	PTPRO	protein tyrosine phosphatase, receptor type, O	FALSE	Homo sapiens protein tyrosine phosphatase, receptor type, O (PTPRO), transcript variant 1, mRNA [NM_030667]	5800	GO:0005515|GO:0072112|GO:0043005|GO:0017147|GO:0030424|GO:0090260|GO:0036060|GO:0005886|GO:0030032|GO:0010812|GO:0042803|GO:0032835|GO:0035335|GO:0030426|GO:0016791|GO:0016324|GO:0006470|GO:0043197|GO:0007411|GO:0005001|GO:0090090|GO:0004725|GO:0070062|GO:0003105|GO:0016328|GO:0030027|GO:0002548|GO:0000902|GO:0005887|GO:0003093|GO:0010977|GO:0016021	15749747	chr12	15749688	+	hs|12p12.3	NM_030667	chr12:15749688-15749747	NM_030667	Hs.160871
A_24_P50753	2.78284	1.47656	2.78284	up	4.72759	2.2411	4.72759	up	NUDT4	nudix (nucleoside diphosphate linked moiety X)-type motif 4	FALSE	Homo sapiens nudix (nucleoside diphosphate linked moiety X)-type motif 4 (NUDT4), transcript variant 2, mRNA [NM_199040]	11163	GO:0052846|GO:0052845|GO:0052844|GO:0052843|GO:0009187|GO:0019722|GO:0043647|GO:0008486|GO:0052848|GO:0052847|GO:0019935|GO:0046907|GO:0044281|GO:0050072|GO:0052840|GO:0046872|GO:0005829|GO:0005622|GO:0035556|GO:0030515|GO:0046831	93795841	chr12	93795781	+	hs|12q22	NM_199040	chr12:93795781-93795841	NM_199040	Hs.506325
A_19_P00317397	2.77824	1.47417	2.77824	up	9.57658	3.25951	9.57658	up			FALSE				26298087	chr8	26298028	+	hs|8p21.2		chr8:026298028-026298087
A_23_P52336	2.7782	1.47415	2.7782	up	4.70003	2.23267	4.70003	up	UNC5B	unc-5 homolog B (C. elegans)	FALSE	Homo sapiens unc-5 homolog B (C. elegans) (UNC5B), transcript variant 1, mRNA [NM_170744]	219699	GO:0005515|GO:0007165|GO:0043524|GO:0043065|GO:0007411|GO:2001240|GO:0006915|GO:0042981|GO:0014068|GO:0016021|GO:0033564	73059656	chr10	73059597	+	hs|10q22.1	NM_170744	chr10:73059597-73059656	NM_170744	Hs.522997
A_33_P3304888	2.77569	1.47285	2.77569	up	10.6661	3.41496	10.6661	up	USP6	ubiquitin specific peptidase 6	FALSE	Homo sapiens ubiquitin specific peptidase 6 (USP6), mRNA [NM_004505]	9098	GO:0005515|GO:0005516|GO:0006511|GO:0016579|GO:0004843|GO:0005886|GO:0032851|GO:0003676|GO:0005764|GO:0004197|GO:0005737|GO:0060627|GO:0055037|GO:0005097|GO:0006464	5074204	chr17	5074145	+	hs|17p13.2	NM_004505	chr17:5074145-5074204	NM_004505	Hs.448851
A_19_P00320863	2.7747	1.47233	2.7747	up	2.87802	1.52508	2.87802	up			FALSE				11250990	chr20	11250931	+	hs|20p12.2		chr20:011250931-011250990
A_33_P3368985	2.774	1.47197	2.774	up	4.83658	2.27399	4.83658	up	ANKRD30A	ankyrin repeat domain 30A	FALSE	Homo sapiens ankyrin repeat domain 30A (ANKRD30A), mRNA [NM_052997]	91074	GO:0006355|GO:0003700|GO:0005634|GO:0003677	37482180	chr10	37482121	+	hs|10p11.21	NM_052997	chr10:37482121-37482180	NM_052997	Hs.373787
A_32_P2452	2.77274	1.47131	2.77274	up	7.78987	2.9616	7.78987	up	TMTC1	transmembrane and tetratricopeptide repeat containing 1	FALSE	Homo sapiens transmembrane and tetratricopeptide repeat containing 1 (TMTC1), transcript variant 2, mRNA [NM_175861]	83857	GO:0005739|GO:0016021	29653922	chr12	29653863	-	hs|12p11.22	NM_175861	chr12:29653922-29653863	NM_175861	Hs.401954
A_19_P00321089	2.771	1.47041	2.771	up	4.38851	2.13373	4.38851	up	LINC00963	long intergenic non-protein coding RNA 963	FALSE	long intergenic non-protein coding RNA 963 [Source:HGNC Symbol;Acc:48716] [ENST00000419300]	100506190		132269134	chr9	132269075	+	hs|9q34.11	AK057050	chr9:132269075-132269134		Hs.529860
A_19_P00801279	2.76648	1.46805	2.76648	up	2.58921	1.37251	2.58921	up	MSN	moesin	FALSE	moesin [Source:HGNC Symbol;Acc:7373] [ENST00000429601]	4478	GO:0005515|GO:0003725|GO:0005886|GO:0006928|GO:0031528|GO:0072562|GO:0030175|GO:0050900|GO:0005615|GO:0016323|GO:0005737|GO:0016324|GO:0061028|GO:0007159|GO:0022614|GO:0005856|GO:0050839|GO:0070062|GO:0019901|GO:0005102|GO:0045177|GO:0003779|GO:2000401|GO:0010628|GO:0005902|GO:0005200|GO:0001931|GO:0005925|GO:0019898	64808948	chrX	64808889	+	hs|Xq12	XR_426530	chrX:64808889-64808948	XR_426530	Hs.735141
A_23_P7402	2.76271	1.46608	2.76271	up	3.47689	1.7978	3.47689	up	PDZD2	PDZ domain containing 2	FALSE	Homo sapiens PDZ domain containing 2 (PDZD2), mRNA [NM_178140]	23037	GO:0005737|GO:0005911|GO:0005783|GO:0005634|GO:0005576|GO:0007155	32110802	chr5	32110743	+	hs|5p13.3	NM_178140	chr5:32110743-32110802	NM_178140	Hs.481819
A_23_P94397	2.75481	1.46195	2.75481	up	30.1646	4.91479	30.1646	up	OMD	osteomodulin	FALSE	Homo sapiens osteomodulin (OMD), mRNA [NM_005014]	4958	GO:0018146|GO:0005975|GO:0005796|GO:0042340|GO:0005578|GO:0005576|GO:0044281|GO:0007155|GO:0030203|GO:0043202|GO:0042339	95177617	chr9	95177558	-	hs|9q22.31	NM_005014	chr9:95177617-95177558	NM_005014	Hs.94070
A_19_P00317217	2.74854	1.45867	2.74854	up	4.09338	2.03329	4.09338	up			FALSE				37556693	chr18	37556634	+	hs|18q12.3		chr18:037556634-037556693
A_32_P161033	2.74824	1.45851	2.74824	up	4.75765	2.25025	4.75765	up			FALSE	Homo sapiens, clone IMAGE:6155889, mRNA. [BC043411]			143403702	chr1	143403643	+	hs|1q21.1	BC043411	chr1:143403643-143403702		Hs.446446
A_33_P3237580	2.73335	1.45067	2.73335	up	5.95469	2.57403	5.95469	up	FLJ45513	uncharacterized LOC729220	FALSE	Homo sapiens uncharacterized LOC729220 (FLJ45513), mRNA [NM_001242791]	729220		47925004	chr17	47924945	+	hs|17q21.33	NM_001242791	chr17:47924945-47925004	NM_001242791	Hs.434138
A_33_P3267356	2.71662	1.44181	2.71662	up	2.47443	1.3071	2.47443	up	GLS	glutaminase	FALSE	Homo sapiens glutaminase (GLS), transcript variant 2, mRNA [NM_001256310]	2744	GO:0005515|GO:0006537|GO:0007268|GO:0008652|GO:0044281|GO:0014047|GO:0007269|GO:0005829|GO:0005739|GO:0034641|GO:0002087|GO:0001967|GO:0051289|GO:0005759|GO:0004359|GO:0006543	191797588	chr2	191797529	+	hs|2q32.2	NM_001256310	chr2:191797529-191797588	NM_001256310	Hs.116448
A_24_P136161	2.71582	1.44139	2.71582	up	9.01732	3.1727	9.01732	up	HNRNPCL1	heterogeneous nuclear ribonucleoprotein C-like 1	FALSE	Homo sapiens heterogeneous nuclear ribonucleoprotein C-like 1 (HNRNPCL1), mRNA [NM_001013631]	343069	GO:0000166|GO:0030529|GO:0005634	12908069	chr1	12908010	-	hs|1p36.21	NM_001013631	chr1:12908069-12908010	NM_001013631	Hs.502617
A_24_P231025	2.71087	1.43876	2.71087	up	6.22531	2.63815	6.22531	up	BRWD1	bromodomain and WD repeat domain containing 1	FALSE	Homo sapiens bromodomain and WD repeat domain containing 1 (BRWD1), transcript variant 2, mRNA [NM_033656]	54014	GO:0003674|GO:0005737|GO:0006357|GO:0008360|GO:0007010|GO:0005634|GO:0006351	40562878	chr21	40562819	-	hs|21q22.2	NM_033656	chr21:40562878-40562819	NM_033656	Hs.654740
A_23_P215048	2.71087	1.43876	2.71087	up	2.36291	1.24057	2.36291	up	KIAA0408	KIAA0408	FALSE	Homo sapiens KIAA0408 (KIAA0408), mRNA [NM_014702]	9729	GO:0005515	127764999	chr6	127764940	-	hs|6q22.33	NM_014702	chr6:127764999-127764940	NM_014702	Hs.319247
A_33_P3226735	2.7103	1.43845	2.7103	up	5.9064	2.56228	5.9064	up	STL	six-twelve leukemia	FALSE	Homo sapiens six-twelve leukemia (STL), long non-coding RNA [NR_026876]	7955		125229565	chr6	125229506	-	hs|6q22.31	NR_026876	chr6:125229565-125229506	NR_026876	Hs.544438
A_32_P313405	2.70984	1.43821	2.70984	up	3.0989	1.63176	3.0989	up	LAMA1	laminin, alpha 1	FALSE	Homo sapiens laminin, alpha 1 (LAMA1), mRNA [NM_005559]	284217	GO:0030334|GO:0005515|GO:0002011|GO:0005102|GO:0005578|GO:0005606|GO:0005576|GO:0005608|GO:0030155|GO:0005615|GO:0045198|GO:0005604|GO:0045995|GO:0031012|GO:0061304|GO:0060441|GO:0043208|GO:0030198|GO:0007411|GO:0005911|GO:0007155|GO:0007166|GO:0060445|GO:0005201	6942035	chr18	6941976	-	hs|18p11.31	NM_005559	chr18:6942035-6941976	NM_005559	Hs.270364
A_19_P00803285	2.70983	1.4382	2.70983	up	6.90147	2.7869	6.90147	up			FALSE				72632341	chr15	72632282	-	hs|15q23		chr15:072632341-072632282
A_19_P00801188	2.70522	1.43575	2.70522	up	5.05625	2.33807	5.05625	up			FALSE				53607684	chr18	53607625	+	hs|18q21.2		chr18:053607625-053607684
A_23_P76914	2.69508	1.43033	2.69508	up	2.99782	1.58391	2.99782	up	SIX1	SIX homeobox 1	FALSE	Homo sapiens SIX homeobox 1 (SIX1), mRNA [NM_005982]	6495	GO:0005515|GO:0007389|GO:0001657|GO:0001658|GO:0034504|GO:0003700|GO:0044212|GO:0007605|GO:0048538|GO:0048704|GO:0030878|GO:0001759|GO:0048701|GO:0072075|GO:0043524|GO:0090191|GO:0048839|GO:0042472|GO:0072107|GO:0000122|GO:2000729|GO:0060037|GO:0072193|GO:0072095|GO:0007519|GO:0045893|GO:0051451|GO:0048699|GO:0005634|GO:0032880|GO:0005737|GO:0045944|GO:0030855|GO:0090103|GO:0072513|GO:0042474|GO:…	61112906	chr14	61112847	-	hs|14q23.1	NM_005982	chr14:61112906-61112847	NM_005982	Hs.633506
A_33_P3240392	2.69062	1.42794	2.69062	up	2.11147	1.07825	2.11147	up	FOXO3	forkhead box O3	FALSE	Homo sapiens forkhead box O3 (FOXO3), transcript variant 1, mRNA [NM_001455]	2309	GO:0005515|GO:0008286|GO:0007389|GO:0003700|GO:0005634|GO:0001556|GO:0005829|GO:0005737|GO:0043525|GO:0007173|GO:0045944|GO:0042127|GO:0009888|GO:0048011|GO:0030330|GO:0006357|GO:0019901|GO:0008301|GO:0048015|GO:0001544|GO:0001542|GO:0001047|GO:0042593|GO:0000122|GO:0003677|GO:0031490|GO:0006351|GO:0006417|GO:0006974|GO:0097192|GO:0001547|GO:0043565|GO:0016020|GO:0045648|GO:0008543|GO:0045087|GO:…	109005911	chr6	109005852	+	hs|6q21	NM_001455	chr6:109005852-109005911	NM_001455	Hs.220950
A_33_P3220565	2.68539	1.42513	2.68539	up	5.94068	2.57063	5.94068	up	UBTD2	ubiquitin domain containing 2	FALSE	Homo sapiens ubiquitin domain containing 2 (UBTD2), mRNA [NM_152277]	92181	GO:0005737	171636775	chr5	171636716	-	hs|5q35.1	NM_152277	chr5:171636775-171636716	NM_152277	Hs.131570
A_24_P116535	2.67671	1.42046	2.67671	up	3.44333	1.7838	3.44333	up	MMP15	matrix metallopeptidase 15 (membrane-inserted)	FALSE	Homo sapiens matrix metallopeptidase 15 (membrane-inserted) (MMP15), mRNA [NM_002428]	4324	GO:0005515|GO:0005886|GO:0005509|GO:0043085|GO:0031012|GO:0022617|GO:0005887|GO:0030198|GO:0030574|GO:0006508|GO:0008270|GO:0004222|GO:0008047|GO:0032355|GO:0006464	58080543	chr16	58080484	+	hs|16q21	NM_002428	chr16:58080484-58080543	NM_002428	Hs.80343
A_23_P152791	2.67486	1.41946	2.67486	up	9.72379	3.28152	9.72379	up	SLC16A6	solute carrier family 16, member 6	FALSE	Homo sapiens solute carrier family 16, member 6 (SLC16A6), transcript variant 2, mRNA [NM_004694]	9120	GO:0015718|GO:0016020|GO:0005887|GO:0008028|GO:0055085|GO:0015293	66264963	chr17	66264904	-	hs|17q24.2	NM_004694	chr17:66264963-66264904	NM_004694	Hs.42645
A_33_P3362900	2.66893	1.41626	2.66893	up	2.01629	1.0117	2.01629	up	FAM228B	family with sequence similarity 228, member B	FALSE	Homo sapiens family with sequence similarity 228, member B (FAM228B), transcript variant 1, mRNA [NM_001145710]	375190		24392486	chr2	24392427	+	hs|2p23.3	NM_001145710	chr2:24392427-24392486	NM_001145710	Hs.710370
A_32_P25357	2.66389	1.41354	2.66389	up	3.34365	1.74142	3.34365	up	CDH15	cadherin 15, type 1, M-cadherin (myotubule)	FALSE	Homo sapiens cadherin 15, type 1, M-cadherin (myotubule) (CDH15), mRNA [NM_004933]	1013	GO:0042692|GO:0051149|GO:0031594|GO:0005886|GO:0034329|GO:0005901|GO:0005509|GO:0016021|GO:0007155|GO:0007156|GO:0045216|GO:0034332	89261898	chr16	89261839	+	hs|16q24.3	NM_004933	chr16:89261839-89261898	NM_004933	Hs.148090
A_24_P269814	2.66049	1.41169	2.66049	up	2.6105	1.38433	2.6105	up	PLEKHA1	pleckstrin homology domain containing, family A (phosphoinositide binding specific) member 1	FALSE	Homo sapiens pleckstrin homology domain containing, family A (phosphoinositide binding specific) member 1 (PLEKHA1), transcript variant 2, mRNA [NM_001001974]	59338	GO:0005515|GO:0050853|GO:0051898|GO:0070301|GO:0005886|GO:0001553|GO:0048705|GO:0005634|GO:0007283|GO:0009791|GO:0031529|GO:0045184|GO:0005737|GO:0035264|GO:0060021|GO:0070062|GO:0008209|GO:0043325|GO:0005730|GO:0032587|GO:0030165|GO:0014065|GO:0008210|GO:0060325|GO:0033327|GO:0048008	124191857	chr10	124191798	+	hs|10q26.13	NM_001001974	chr10:124191798-124191857	NM_001001974	Hs.643512
A_33_P3333224	2.65752	1.41008	2.65752	up	15.8115	3.98291	15.8115	up	GLIS2	GLIS family zinc finger 2	FALSE	Homo sapiens GLIS family zinc finger 2 (GLIS2), mRNA [NM_032575]	84662	GO:0005515|GO:0044212|GO:0005634|GO:0045879|GO:0000122|GO:0046872|GO:0006351|GO:0030154|GO:0043433|GO:0007399|GO:0001077|GO:0005737|GO:0016607|GO:0045944|GO:0045893|GO:0045892	4389595	chr16	4389536	+	hs|16p13.3	NM_032575	chr16:4389536-4389595	NM_032575	Hs.592087
A_19_P00331673	2.64923	1.40557	2.64923	up	11.6427	3.54136	11.6427	up			FALSE				87090469	chr16	87090410	+	hs|16q24.1		chr16:087090410-087090469
A_23_P23873	2.64698	1.40434	2.64698	up	7.66438	2.93817	7.66438	up	PAPPA2	pappalysin 2	FALSE	Homo sapiens pappalysin 2 (PAPPA2), transcript variant 1, mRNA [NM_020318]	60676	GO:0005622|GO:0016020|GO:0006508|GO:0008270|GO:0005576|GO:0044267|GO:0001558|GO:0030154|GO:0008237|GO:0070062	176811823	chr1	176811764	+	hs|1q25.2	NM_020318	chr1:176811764-176811823	NM_020318	Hs.187284
A_33_P3235330	2.6452	1.40337	2.6452	up	2.12832	1.08972	2.12832	up	MTMR3	myotubularin related protein 3	FALSE	Homo sapiens myotubularin related protein 3 (MTMR3), transcript variant 3, mRNA [NM_021090]	8897	GO:0006661|GO:0005730|GO:0005634|GO:0044281|GO:0046872|GO:0035335|GO:0005829|GO:0005737|GO:0006470|GO:0016020|GO:0004438|GO:0046856|GO:0004722|GO:0006644|GO:0004725	30426818	chr22	30426759	+	hs|22q12.2	NM_021090	chr22:30426759-30426818	NM_021090	Hs.474536
A_33_P3334908	2.63897	1.39997	2.63897	up	5.3018	2.40648	5.3018	up	DHRSX	dehydrogenase/reductase (SDR family) X-linked	FALSE	Homo sapiens dehydrogenase/reductase (SDR family) X-linked (DHRSX), mRNA [NM_145177]	207063	GO:0016491|GO:0055114	2137617	chrX	2137558	-	hs|Xp22.33	NM_145177	chrX:2137617-2137558	NM_145177	Hs.131452
A_33_P3242323	2.63807	1.39948	2.63807	up	3.36503	1.75062	3.36503	up	TAF5L	TAF5-like RNA polymerase II, p300/CBP-associated factor (PCAF)-associated factor, 65kDa	FALSE	TAF5-like RNA polymerase II, p300/CBP-associated factor (PCAF)-associated factor, 65kDa [Source:HGNC Symbol;Acc:17304] [ENST00000366674]	27097	GO:0006355|GO:0003700|GO:0043966|GO:0006366|GO:0030914|GO:0003713|GO:0006325|GO:0004402|GO:0033276	229749969	chr1	229749910	-	hs|1q42.13		chr1:229749969-229749910
A_19_P00812150	2.6225	1.39094	2.6225	up	4.80723	2.26521	4.80723	up			FALSE				70263244	chr2	70263185	+	hs|2p13.3		chr2:070263185-070263244
A_33_P3328937	2.61937	1.38922	2.61937	up	5.14576	2.36339	5.14576	up	TLK2	tousled-like kinase 2	FALSE	Homo sapiens tousled-like kinase 2 (TLK2), transcript variant B, mRNA [NM_001284363]	11011	GO:0005515|GO:0005882|GO:0048471|GO:0005730|GO:0005634|GO:0071480|GO:0032435|GO:0005524|GO:0006974|GO:0035556|GO:0007049|GO:0007059|GO:0018105|GO:0004674|GO:0010507|GO:0006468|GO:0001672|GO:0016568	60599627	chr17	60599568	+	hs|17q23.2	NM_001284363	chr17:60599568-60599627	NM_001284363	Hs.445078
A_33_P3238032	2.59595	1.37626	2.59595	up	5.674	2.50437	5.674	up	CCDC158	coiled-coil domain containing 158	FALSE	Homo sapiens coiled-coil domain containing 158 (CCDC158), mRNA [NM_001042784]	339965		77305347	chr4	77305288	-	hs|4q21.1	NM_001042784	chr4:77305347-77305288	NM_001042784	Hs.529680
A_33_P3265270	2.59573	1.37614	2.59573	up	2.40054	1.26336	2.40054	up	SLC17A5	solute carrier family 17 (acidic sugar transporter), member 5	FALSE	Homo sapiens solute carrier family 17 (acidic sugar transporter), member 5 (SLC17A5), mRNA [NM_012434]	26503	GO:0006820|GO:0030054|GO:0005886|GO:0006865|GO:0005765|GO:0055085|GO:0005737|GO:0015739|GO:0016020|GO:0005887|GO:0015136|GO:0030672|GO:0005351|GO:0006811|GO:0015992	74345187	chr6	74345128	-	hs|6q13	NM_012434	chr6:74345187-74345128	NM_012434	Hs.597422
A_33_P3342081	2.59451	1.37546	2.59451	up	2.0478	1.03407	2.0478	up	PRDM1	PR domain containing 1, with ZNF domain	FALSE	Homo sapiens PR domain containing 1, with ZNF domain (PRDM1), transcript variant 1, mRNA [NM_001198]	639	GO:0005515|GO:0003700|GO:0042826|GO:0060707|GO:0045579|GO:0008168|GO:0001893|GO:0030889|GO:0005634|GO:0000122|GO:0007281|GO:0032259|GO:0046872|GO:0006351|GO:0043565|GO:0010628|GO:0005737|GO:0045165|GO:0031665|GO:0042462	106557721	chr6	106557662	+	hs|6q21	NM_001198	chr6:106557662-106557721	NM_001198	Hs.436023
A_33_P3375665	2.58709	1.37133	2.58709	up	2.88481	1.52848	2.88481	up	FOXO3	forkhead box O3	FALSE	Homo sapiens forkhead box O3 (FOXO3), transcript variant 1, mRNA [NM_001455]	2309	GO:0005515|GO:0008286|GO:0007389|GO:0003700|GO:0005634|GO:0001556|GO:0005829|GO:0005737|GO:0043525|GO:0007173|GO:0045944|GO:0042127|GO:0009888|GO:0048011|GO:0030330|GO:0006357|GO:0019901|GO:0008301|GO:0048015|GO:0001544|GO:0001542|GO:0001047|GO:0042593|GO:0000122|GO:0003677|GO:0031490|GO:0006351|GO:0006417|GO:0006974|GO:0097192|GO:0001547|GO:0043565|GO:0016020|GO:0045648|GO:0008543|GO:0045087|GO:…	109005947	chr6	109005888	+	hs|6q21	NM_001455	chr6:109005888-109005947	NM_001455	Hs.220950
A_33_P3283535	2.58329	1.36921	2.58329	up	3.07081	1.61862	3.07081	up			FALSE
A_33_P3281036	2.58241	1.36872	2.58241	up	17.37	4.11853	17.37	up	HCG11	HLA complex group 11 (non-protein coding)	FALSE	Homo sapiens HLA complex group 11 (non-protein coding) (HCG11), long non-coding RNA [NR_026790]	493812		26527558	chr6	26527499	+	hs|6p22.2	NR_026790	chr6:26527499-26527558	NR_026790	Hs.272939
A_24_P64362	2.57423	1.36414	2.57423	up	2.6566	1.40958	2.6566	up	WBP1L	WW domain binding protein 1-like	FALSE	Homo sapiens WW domain binding protein 1-like (WBP1L), transcript variant 2, mRNA [NM_017787]	54838	GO:0016021	104575503	chr10	104575444	+	hs|10q24.32	NM_017787	chr10:104575444-104575503	NM_017787	Hs.500897
A_23_P163087	2.57335	1.36365	2.57335	up	2.73709	1.45264	2.73709	up	NID2	nidogen 2 (osteonidogen)	FALSE	Homo sapiens nidogen 2 (osteonidogen) (NID2), mRNA [NM_007361]	22795	GO:0031012|GO:0005515|GO:0009986|GO:0007160|GO:0030198|GO:0005518|GO:0005509|GO:0071711|GO:0005576|GO:0007155|GO:0070062|GO:0005604	52471790	chr14	52471731	-	hs|14q22.1	NM_007361	chr14:52471790-52471731	NM_007361	Hs.369840
A_24_P320604	2.56459	1.35873	2.56459	up	2.23358	1.15936	2.23358	up	ARMC2	armadillo repeat containing 2	FALSE	Homo sapiens armadillo repeat containing 2 (ARMC2), transcript variant 1, mRNA [NM_032131]	84071		109294794	chr6	109294735	+	hs|6q21	NM_032131	chr6:109294735-109294794	NM_032131	Hs.645481
A_23_P89589	2.56106	1.35674	2.56106	up	2.64	1.40054	2.64	up	PER1	period circadian clock 1	FALSE	Homo sapiens period circadian clock 1 (PER1), mRNA [NM_002616]	5187	GO:0005634|GO:0000989|GO:0005737|GO:0046329|GO:0009649|GO:0045944|GO:1900744|GO:0004871|GO:0019900|GO:0043153|GO:0031625|GO:0043124|GO:0070932|GO:0042634|GO:0070888|GO:0000122|GO:0000978|GO:2000323|GO:0006351|GO:0031490|GO:0032922|GO:0007165|GO:0010608|GO:0043966|GO:0043967|GO:1900015|GO:0002028|GO:0007623|GO:0042752|GO:0097167|GO:0045892	8044326	chr17	8044267	-	hs|17p13.1	NM_002616	chr17:8044326-8044267	NM_002616	Hs.445534
A_33_P3425356	2.55753	1.35475	2.55753	up	2.21217	1.14546	2.21217	up	ARMC8	armadillo repeat containing 8	FALSE	Homo sapiens armadillo repeat containing 8 (ARMC8), transcript variant 2, mRNA [NM_015396]	25852		138015219	chr3	138015161	+	hs|3q22.3	NM_015396	chr3:138015161-138015219	NM_015396	Hs.744868
A_33_P3350374	2.55631	1.35407	2.55631	up	3.38726	1.76012	3.38726	up	FAM213A	family with sequence similarity 213, member A	FALSE	Homo sapiens family with sequence similarity 213, member A (FAM213A), transcript variant 4, mRNA [NM_001243780]	84293	GO:0005739|GO:0005737|GO:0016209|GO:0045670|GO:0070062|GO:0055114	82180288	chr10	82180229	+	hs|10q23.1	NM_001243780	chr10:82180229-82180288	NM_001243780	Hs.500333
A_23_P108743	2.55036	1.3507	2.55036	up	3.43232	1.77918	3.43232	up	XIRP2	xin actin-binding repeat containing 2	FALSE	Homo sapiens xin actin-binding repeat containing 2 (XIRP2), transcript variant 1, mRNA [NM_152381]	129446	GO:0030054|GO:0030036|GO:0003779	168116018	chr2	168115959	+	hs|2q24.3	NM_152381	chr2:168115959-168116018	NM_152381	Hs.73680
A_23_P422911	2.54934	1.35013	2.54934	up	4.2044	2.0719	4.2044	up	HS6ST3	heparan sulfate 6-O-sulfotransferase 3	FALSE	Homo sapiens heparan sulfate 6-O-sulfotransferase 3 (HS6ST3), mRNA [NM_153456]	266722	GO:0008152|GO:0008146|GO:0016021	97491707	chr13	97491648	+	hs|13q32.1	NM_153456	chr13:97491648-97491707	NM_153456	Hs.171001
A_24_P252364	2.54738	1.34902	2.54738	up	3.31769	1.73018	3.31769	up	NRCAM	neuronal cell adhesion molecule	FALSE	Homo sapiens neuronal cell adhesion molecule (NRCAM), transcript variant 1, mRNA [NM_001037132]	4897	GO:0031290|GO:0005515|GO:0043005|GO:0005886|GO:0030506|GO:0045202|GO:0001525|GO:0007409|GO:0007417|GO:0019227|GO:0007416|GO:0086080|GO:0043194|GO:0030516|GO:0016337|GO:0007413|GO:0008104|GO:0045162|GO:0045666|GO:0005887|GO:0007411|GO:0034113|GO:0001764|GO:0009897	107788235	chr7	107788176	-	hs|7q31.1	NM_001037132	chr7:107788235-107788176	NM_001037132	Hs.21422
A_33_P3358745	2.54714	1.34888	2.54714	up	2.44659	1.29077	2.44659	up	SEPP1	selenoprotein P, plasma, 1	FALSE	Homo sapiens selenoprotein P, plasma, 1 (SEPP1), transcript variant 3, mRNA [NM_001093726]	6414	GO:0019953|GO:0008430|GO:0001887|GO:0007420|GO:0007626|GO:0005576|GO:0009791|GO:0040007|GO:0006979|GO:0005615|GO:0070062	42800881	chr5	42800822	-	hs|5p12	NM_001093726	chr5:42800881-42800822	NM_001093726	Hs.275775
A_32_P168442	2.53553	1.34229	2.53553	up	3.3667	1.75134	3.3667	up	HOTAIR	HOX transcript antisense RNA	FALSE	Homo sapiens HOX transcript antisense RNA (HOTAIR), transcript variant 3, long non-coding RNA [NR_047518]	100124700		54356720	chr12	54356661	-	hs|12q13.13	NR_047518	chr12:54356720-54356661	NR_047518	Hs.197076
A_33_P3238330	2.52865	1.33837	2.52865	up	3.91587	1.96933	3.91587	up	FAM151A	family with sequence similarity 151, member A	FALSE	Homo sapiens family with sequence similarity 151, member A (FAM151A), mRNA [NM_176782]	338094	GO:0008150|GO:0003674|GO:0016020|GO:0016021|GO:0070062	55075000	chr1	55074941	-	hs|1p32.3	NM_176782	chr1:55075000-55074941	NM_176782	Hs.234786
A_33_P3212500	2.51611	1.33119	2.51611	up	5.36146	2.42263	5.36146	up	SEMA3F-AS1	SEMA3F antisense RNA 1	FALSE	Homo sapiens cDNA FLJ46043 fis, clone SPLEN2042051. [AK127934]	100129060		50190053	chr3	50189994	-	hs|3p21.31	AK127934	chr3:50190053-50189994		Hs.689477
A_19_P00810917	2.51185	1.32875	2.51185	up	3.99814	1.99933	3.99814	up			FALSE				3708796	chr4	3708737	+	hs|4p16.3		chr4:003708737-003708796
A_23_P259071	2.50119	1.32261	2.50119	up	3.93614	1.97678	3.93614	up	AREG	amphiregulin	FALSE	Homo sapiens amphiregulin (AREG), mRNA [NM_001657]	374	GO:0005515|GO:0009986|GO:0007186|GO:0007173|GO:0008283|GO:0045740|GO:0007267|GO:0016021|GO:0008083|GO:0005615|GO:0005125	75320577	chr4	75320518	+	hs|4q13.3	NM_001657	chr4:75320518-75320577	NM_001657	Hs.270833
A_24_P205036	2.49285	1.3178	2.49285	up	4.26946	2.09405	4.26946	up	ZNF676	zinc finger protein 676	FALSE	Homo sapiens zinc finger protein 676 (ZNF676), mRNA [NM_001001411]	163223	GO:0006355|GO:0005634|GO:0003677|GO:0046872|GO:0006351	22362430	chr19	22362371	-	hs|19p12	NM_001001411	chr19:22362430-22362371	NM_001001411	Hs.55452
A_19_P00317915	2.48723	1.31454	2.48723	up	2.10087	1.07098	2.10087	up	CASC15	cancer susceptibility candidate 15 (non-protein coding)	FALSE	cancer susceptibility candidate 15 (non-protein coding) [Source:HGNC Symbol;Acc:28245] [ENST00000444265]	401237		22214672	chr6	22214613	+	hs|6p22.3	BC044235	chr6:22214613-22214672		Hs.712707
A_23_P136196	2.48492	1.3132	2.48492	up	2.02609	1.0187	2.02609	up	TBC1D19	TBC1 domain family, member 19	FALSE	Homo sapiens TBC1 domain family, member 19 (TBC1D19), transcript variant 1, mRNA [NM_018317]	55296	GO:0032851|GO:0005097	26756641	chr4	26756582	+	hs|4p15.2	NM_018317	chr4:26756582-26756641	NM_018317	Hs.479403
A_23_P91850	2.48214	1.31158	2.48214	up	2.43788	1.28563	2.43788	up	IL20RB	interleukin 20 receptor beta	FALSE	Homo sapiens interleukin 20 receptor beta (IL20RB), mRNA [NM_144717]	53833	GO:0032703|GO:0002437|GO:0032753|GO:0048873|GO:0042015|GO:0032733|GO:0002765|GO:0001808|GO:0016021|GO:0032689|GO:0042130	136729857	chr3	136729798	+	hs|3q22.3	NM_144717	chr3:136729798-136729857	NM_144717	Hs.61232
A_24_P358305	2.472	1.30568	2.472	up	9.74414	3.28453	9.74414	up	XLOC_014512		FALSE	BROAD Institute lincRNA (XLOC_014512), lincRNA [TCONS_l2_00027831]			70042336	chr8	70042275	+	hs|8q13.2		chr8:70042275-70042336
A_19_P00316135	2.46641	1.30241	2.46641	up	2.85346	1.51271	2.85346	up	CYP1B1-AS1	CYP1B1 antisense RNA 1	FALSE	Homo sapiens CYP1B1 antisense RNA 1 (CYP1B1-AS1), long non-coding RNA [NR_027252]	285154		38408989	chr2	38408930	+	hs|2p22.2	NR_027252	chr2:38408930-38408989	NR_027252	Hs.353894
A_23_P126706	2.46016	1.29875	2.46016	up	2.76446	1.467	2.76446	up	ANGPTL1	angiopoietin-like 1	FALSE	Homo sapiens angiopoietin-like 1 (ANGPTL1), mRNA [NM_004673]	9068	GO:0005102|GO:0007169|GO:0005615|GO:0070062	178820318	chr1	178820259	-	hs|1q25.2	NM_004673	chr1:178820318-178820259	NM_004673	Hs.591474
A_23_P208866	2.45358	1.29489	2.45358	up	2.10898	1.07655	2.10898	up	GMFG	glia maturation factor, gamma	FALSE	Homo sapiens glia maturation factor, gamma (GMFG), mRNA [NM_004877]	9535	GO:0005622|GO:0004860|GO:0006468|GO:0003779|GO:0006469|GO:0043085|GO:0008047|GO:0008083	39819146	chr19	39819087	-	hs|19q13.2	NM_004877	chr19:39819146-39819087	NM_004877	Hs.5210
A_19_P00318503	2.45152	1.29368	2.45152	up	4.99458	2.32036	4.99458	up			FALSE	Q3QUH2_9RHOB (Q3QUH2) Transport system permease protein, partial (5%) [THC2704718]			37153350	chr18	37153291	-	hs|18q12.2		chr18:037153350-037153291
A_23_P35055	2.44578	1.29029	2.44578	up	10.007	3.32294	10.007	up	NPHS2	nephrosis 2, idiopathic, steroid-resistant (podocin)	FALSE	Homo sapiens nephrosis 2, idiopathic, steroid-resistant (podocin) (NPHS2), mRNA [NM_014625]	7827	GO:0005515|GO:0007588|GO:0005886|GO:0031532|GO:0072249|GO:0005783|GO:0031235|GO:0043234|GO:0005887|GO:0005911|GO:0036057|GO:0045121|GO:0070062	179519810	chr1	179519751	-	hs|1q25.2	NM_014625	chr1:179519810-179519751	NM_014625	Hs.412710
A_23_P89302	2.43657	1.28485	2.43657	up	3.02554	1.59719	3.02554	up	CACNG1	calcium channel, voltage-dependent, gamma subunit 1	FALSE	Homo sapiens calcium channel, voltage-dependent, gamma subunit 1 (CACNG1), mRNA [NM_000727]	786	GO:0006936|GO:0005245|GO:0070588|GO:0006810|GO:0034765|GO:0070296|GO:0005891	65052779	chr17	65052720	+	hs|17q24.2	NM_000727	chr17:65052720-65052779	NM_000727	Hs.147989
A_23_P4082	2.42425	1.27754	2.42425	up	2.9202	1.54607	2.9202	up	CCT6B	chaperonin containing TCP1, subunit 6B (zeta 2)	FALSE	Homo sapiens chaperonin containing TCP1, subunit 6B (zeta 2) (CCT6B), transcript variant 1, mRNA [NM_006584]	10693	GO:0006457|GO:0005832|GO:0008565|GO:0051082|GO:0007283|GO:0051131|GO:0015031|GO:0005524	33255052	chr17	33254993	-	hs|17q12	NM_006584	chr17:33255052-33254993	NM_006584	Hs.73072
A_23_P114405	2.42142	1.27586	2.42142	up	2.00865	1.00623	2.00865	up	MORF4L2	mortality factor 4 like 2	FALSE	Homo sapiens mortality factor 4 like 2 (MORF4L2), transcript variant 2, mRNA [NM_012286]	9643	GO:0005515|GO:0006281|GO:0045944|GO:0006325|GO:0005730|GO:0051155|GO:0005654|GO:0005634|GO:0040008|GO:0006351|GO:0016568	102930926	chrX	102930867	-	hs|Xq22.2	NM_012286	chrX:102930926-102930867	NM_012286	Hs.326387
A_24_P384200	2.41824	1.27395	2.41824	up	33.0424	5.04625	33.0424	up			FALSE				174555262	chr4	174555201	-	hs|4q34.1		chr4:174555262-174555201
A_23_P27229	2.417	1.27321	2.417	up	2.19777	1.13604	2.19777	up	MYO15A	myosin XVA	FALSE	Homo sapiens myosin XVA (MYO15A), mRNA [NM_016239]	51168	GO:0005516|GO:0005737|GO:0003774|GO:0042472|GO:0007605|GO:0008152|GO:0032420|GO:0007626|GO:0003779|GO:0016459|GO:0005524|GO:0070062	18082958	chr17	18082899	+	hs|17p11.2	NM_016239	chr17:18082899-18082958	NM_016239	Hs.462390
A_33_P3247320	2.4157	1.27244	2.4157	up	3.94189	1.97889	3.94189	up	EMR4P	egf-like module containing, mucin-like, hormone receptor-like 4 pseudogene	FALSE	Homo sapiens egf-like module containing, mucin-like, hormone receptor-like 4 pseudogene (EMR4P), non-coding RNA [NR_024075]	326342		6952815	chr19	6952756	-	hs|19p13.2	NR_024075	chr19:6952815-6952756	NR_024075	Hs.688043
A_32_P45168	2.40211	1.2643	2.40211	up	2.26518	1.17962	2.26518	up	IL6ST	interleukin 6 signal transducer	FALSE	Homo sapiens interleukin 6 signal transducer (IL6ST), transcript variant 1, mRNA [NM_002184]	3572	GO:0038154|GO:0005515|GO:0005138|GO:0004921|GO:0008284|GO:0005886|GO:0004924|GO:0004923|GO:0019221|GO:0019981|GO:0005615|GO:0042803|GO:0030425|GO:0070110|GO:0002675|GO:0019838|GO:0042102|GO:0043025|GO:0070104|GO:0016032|GO:0070102|GO:0004897|GO:0034097|GO:0002821|GO:0008593|GO:0010613|GO:0070106|GO:0070062|GO:0043066|GO:0042517|GO:0004915|GO:0005977|GO:0042511|GO:0005576|GO:0005896|GO:0019970|GO:…	55230923	chr5	55230909	-	hs|5q11.2	NM_002184	chr5:55230923-55230909	NM_002184	Hs.532082
A_32_P205637	2.39985	1.26294	2.39985	up	4.71004	2.23574	4.71004	up	PARD6B	par-6 family cell polarity regulator beta	FALSE	Homo sapiens par-6 family cell polarity regulator beta (PARD6B), mRNA [NM_032521]	84612	GO:0005515|GO:0030334|GO:0005886|GO:0034329|GO:0045177|GO:0005634|GO:0007409|GO:0045216|GO:0005829|GO:0043234|GO:0005737|GO:0007049|GO:0006461|GO:0007163|GO:0070830|GO:0007043|GO:0005923|GO:0005938|GO:0070062|GO:0051301	49369836	chr20	49369777	+	hs|20q13.13	NM_032521	chr20:49369777-49369836	NM_032521	Hs.589848
A_23_P394448	2.39808	1.26188	2.39808	up	2.23429	1.15982	2.23429	up	DPY19L1	dpy-19-like 1 (C. elegans)	FALSE	Homo sapiens dpy-19-like 1 (C. elegans) (DPY19L1), mRNA [NM_015283]	23333	GO:0016757|GO:0008152|GO:0016021	34971230	chr7	34971171	-	hs|7p14.3	NM_015283	chr7:34971230-34971171	NM_015283	Hs.408623
A_19_P00322375	2.39165	1.25801	2.39165	up	3.7295	1.89898	3.7295	up	CASC8	cancer susceptibility candidate 8 (non-protein coding)	FALSE	Homo sapiens cancer susceptibility candidate 8 (non-protein coding) (CASC8), transcript variant 1, long non-coding RNA [NR_117100]	727677		128301995	chr8	128301936	-	hs|8q24.21	NR_117100	chr8:128301995-128301936	NR_117100	Hs.736625
A_33_P3259801	2.39069	1.25742	2.39069	up	6.53417	2.708	6.53417	up	TMEM189	transmembrane protein 189	FALSE	Homo sapiens transmembrane protein 189 (TMEM189), transcript variant 1, mRNA [NM_199129]	387521	GO:0005789|GO:0016021	48740766	chr20	48740707	-	hs|20q13.13	NM_199129	chr20:48740766-48740707	NM_199129	Hs.744839
A_23_P40847	2.38988	1.25694	2.38988	up	3.40054	1.76577	3.40054	up	CHST2	carbohydrate (N-acetylglucosamine-6-O) sulfotransferase 2	FALSE	Homo sapiens carbohydrate (N-acetylglucosamine-6-O) sulfotransferase 2 (CHST2), mRNA [NM_004267]	9435	GO:0005802|GO:0006790|GO:0005975|GO:0031228|GO:0006044|GO:0007275|GO:0044281|GO:0042339|GO:0006954|GO:0000139|GO:0018146|GO:0008146|GO:0001517|GO:0016021|GO:0030203	142841642	chr3	142841583	+	hs|3q24	NM_004267	chr3:142841583-142841642	NM_004267	Hs.8786
A_23_P377376	2.38863	1.25618	2.38863	up	5.38739	2.42959	5.38739	up	ACTR2	ARP2 actin-related protein 2 homolog (yeast)	FALSE	Homo sapiens ARP2 actin-related protein 2 homolog (yeast) (ACTR2), transcript variant 1, mRNA [NM_001005386]	10097	GO:0008356|GO:0033206|GO:0030036|GO:0005885|GO:0006928|GO:0030478|GO:0003779|GO:0042995|GO:0015629|GO:0005524|GO:0005829|GO:0051653|GO:0007163|GO:0045087|GO:0016482|GO:0038096|GO:0070062	65496948	chr2	65496889	+	hs|2p14	NM_001005386	chr2:65496889-65496948	NM_001005386	Hs.744913
A_33_P3405848	2.38702	1.25521	2.38702	up	2.45578	1.29618	2.45578	up	TPO	thyroid peroxidase	FALSE	Homo sapiens thyroid peroxidase (TPO), transcript variant 2, mRNA [NM_175719]	7173	GO:0005886|GO:0009986|GO:0005509|GO:0044281|GO:0005615|GO:0005739|GO:0034641|GO:0004601|GO:0005887|GO:0004447|GO:0042446|GO:0006590|GO:0042744|GO:0035162|GO:0055114|GO:0020037	1488441	chr2	1488382	+	hs|2p25.3	NM_175719	chr2:1488382-1488441	NM_175719	Hs.467554
A_24_P67142	2.3826	1.25254	2.3826	up	7.20579	2.84916	7.20579	up	SON	SON DNA binding protein	FALSE	Homo sapiens SON DNA binding protein (SON), transcript variant b, mRNA [NM_032195]	6651	GO:0005515|GO:0006397|GO:0008380|GO:0043066|GO:0003723|GO:0005730|GO:0000226|GO:0005634|GO:0050733|GO:0003676|GO:0003677|GO:0000910|GO:0016607|GO:0051726|GO:0043484	34931601	chr21	34931542	+	hs|21q22.11	NM_032195	chr21:34931542-34931601	NM_032195	Hs.517262
A_24_P219053	2.36649	1.24275	2.36649	up	8.69253	3.11978	8.69253	up	GPALPP1	GPALPP motifs containing 1	FALSE	GPALPP motifs containing 1 [Source:HGNC Symbol;Acc:20298] [ENST00000497558]	55425		45605890	chr13	45605831	+	hs|13q14.12	AB051491	chr13:45605831-45605890		Hs.744143
A_19_P00316075	2.35472	1.23556	2.35472	up	2.03887	1.02777	2.03887	up			FALSE	Q30VC0_DESDG (Q30VC0) Flagellar biosynthetic protein FliP, partial (8%) [THC2498220]			53579332	chr4	53579273	+	hs|4q12		chr4:053579273-053579332
A_19_P00316166	2.35179	1.23376	2.35179	up	3.30422	1.72431	3.30422	up	LOC101928858	uncharacterized LOC101928858	FALSE	PREDICTED: Homo sapiens uncharacterized LOC101928858 (RP11-434D9.1), transcript variant X2, ncRNA [XR_425858]	101928858		67093294	chr5	67093235	+	hs|5q13.1	XR_425858	chr5:67093235-67093294	XR_425858
A_24_P418816	2.34779	1.2313	2.34779	up	2.39284	1.25872	2.39284	up	GPX7	glutathione peroxidase 7	FALSE	Homo sapiens glutathione peroxidase 7 (GPX7), mRNA [NM_015696]	2882	GO:0004602|GO:0004601|GO:0005788|GO:0005576|GO:0006979|GO:0055114	53074400	chr1	53074341	+	hs|1p32.3	NM_015696	chr1:53074341-53074400	NM_015696	Hs.43728
A_24_P44341	2.34714	1.2309	2.34714	up	9.53014	3.2525	9.53014	up	UGGT2	UDP-glucose glycoprotein glucosyltransferase 2	FALSE	Homo sapiens UDP-glucose glycoprotein glucosyltransferase 2 (UGGT2), mRNA [NM_020121]	55757	GO:0005793|GO:0006457|GO:0005788|GO:0003980|GO:0044267|GO:0043687|GO:0018279	96665632	chr13	96665573	-	hs|13q32.1	NM_020121	chr13:96665632-96665573	NM_020121	Hs.193226
A_23_P133665	2.33488	1.22335	2.33488	up	2.55411	1.35282	2.55411	up	FRK	fyn-related kinase	FALSE	Homo sapiens fyn-related kinase (FRK), mRNA [NM_002031]	2444	GO:0005622|GO:0005515|GO:0005737|GO:0008285|GO:0005886|GO:0018108|GO:0006468|GO:0005634|GO:0005524|GO:0004715|GO:0030154|GO:0070062	116263245	chr6	116263186	-	hs|6q22.1	NM_002031	chr6:116263245-116263186	NM_002031	Hs.89426
A_33_P3214436	2.32839	1.21934	2.32839	up	4.03337	2.01198	4.03337	up	TSEN15	TSEN15 tRNA splicing endonuclease subunit	FALSE	Homo sapiens TSEN15 tRNA splicing endonuclease subunit (TSEN15), transcript variant 3, non-coding RNA [NR_023349]	116461	GO:0006397|GO:0006388|GO:0005730|GO:0000213	184039810	chr1	184039751	+	hs|1q25.3	NR_023349	chr1:184039751-184039810	NR_023349	Hs.548197
A_19_P00328583	2.32622	1.21799	2.32622	up	7.24777	2.85754	7.24777	up			FALSE				203171595	chr1	203171536	+	hs|1q32.1		chr1:203171536-203171595
A_19_P00320063	2.32309	1.21604	2.32309	up	2.30102	1.20228	2.30102	up	LINC00882	long intergenic non-protein coding RNA 882	FALSE	long intergenic non-protein coding RNA 882 [Source:HGNC Symbol;Acc:48568] [ENST00000473636]	100302640		106830932	chr3	106830873	-	hs|3q13.12		chr3:106830932-106830873		Hs.648607
A_19_P00812774	2.32084	1.21465	2.32084	up	4.10855	2.03863	4.10855	up			FALSE				3911712	chr12	3911653	-	hs|12p13.32		chr12:003911712-003911653
A_23_P218807	2.32015	1.21422	2.32015	up	13.0861	3.70997	13.0861	up	ZC3H7B	zinc finger CCCH-type containing 7B	FALSE	Homo sapiens zinc finger CCCH-type containing 7B (ZC3H7B), mRNA [NM_017590]	23264	GO:0005515|GO:0016032|GO:0005634|GO:0046872	41756016	chr22	41755957	+	hs|22q13.2	NM_017590	chr22:41755957-41756016	NM_017590	Hs.592188
A_24_P229164	2.31485	1.21092	2.31485	up	2.64677	1.40423	2.64677	up	HIP1R	huntingtin interacting protein 1 related	FALSE	Homo sapiens huntingtin interacting protein 1 related (HIP1R), mRNA [NM_003959]	9026	GO:0005515|GO:0030665|GO:0048471|GO:0005905|GO:0005737|GO:0030136|GO:0003779|GO:0035091|GO:0005856|GO:0006898|GO:0043231	123346609	chr12	123346550	+	hs|12q24.31	NM_003959	chr12:123346550-123346609	NM_003959	Hs.524815
A_23_P416395	2.31424	1.21054	2.31424	up	14.8001	3.88754	14.8001	up	STC2	stanniocalcin 2	FALSE	Homo sapiens stanniocalcin 2 (STC2), mRNA [NM_003714]	8614	GO:0005794|GO:0005783|GO:0007566|GO:0007584|GO:0006874|GO:0007267|GO:0071456|GO:0043434|GO:0033280|GO:2001256|GO:0005615|GO:0030968|GO:0046697|GO:0005179|GO:0040015|GO:0006979|GO:0007166	172742046	chr5	172741987	-	hs|5q35.1	NM_003714	chr5:172742046-172741987	NM_003714	Hs.233160
A_24_P392230	2.30815	1.20674	2.30815	up	5.89886	2.56044	5.89886	up			FALSE	HSL31 ribosomal protein L31 {Homo sapiens} (exp=-1; wgp=0; cg=0), complete [THC2539248]			121874842	chr7	121874783	+	hs|7q31.32		chr7:121874783-121874842
A_33_P3222018	2.30718	1.20613	2.30718	up	4.15414	2.05455	4.15414	up	CBX3	chromobox homolog 3	FALSE	Homo sapiens chromobox homolog 3 (CBX3), transcript variant 1, mRNA [NM_007276]	11335	GO:0005515|GO:0005719|GO:0019904|GO:0005819|GO:0005637|GO:0005634|GO:0005635|GO:0006351|GO:0042802|GO:0005720|GO:0000779|GO:0006338|GO:0031618|GO:0019899|GO:0045892|GO:0000785	26248138	chr7	26248079	+	hs|7p15.2	NM_007276	chr7:26248079-26248138	NM_007276	Hs.381189
A_33_P3350549	2.30678	1.20588	2.30678	up	3.97007	1.98917	3.97007	up			FALSE				67512844	chr11	67512785	-	hs|11q13.2		chr11:067512844-067512785
A_32_P84454	2.30602	1.20541	2.30602	up	4.87572	2.28562	4.87572	up	SLC25A21-AS1	SLC25A21 antisense RNA 1	FALSE	Homo sapiens SLC25A21 antisense RNA 1 (SLC25A21-AS1), long non-coding RNA [NR_033240]	100129794		37642624	chr14	37642565	+	hs|14q13.3	NR_033240	chr14:37642565-37642624	NR_033240	Hs.601579
A_23_P500433	2.30184	1.20279	2.30184	up	2.34336	1.22858	2.34336	up	CARD9	caspase recruitment domain family, member 9	FALSE	Homo sapiens caspase recruitment domain family, member 9 (CARD9), transcript variant 1, mRNA [NM_052813]	64170	GO:0050700|GO:0032755|GO:0032760|GO:0050830|GO:0042493|GO:0042534|GO:0070423|GO:0046330|GO:0009620|GO:0045408|GO:0032874|GO:0042981|GO:0035872|GO:0042803|GO:0051607|GO:0005737|GO:0045076|GO:0045087|GO:0032494|GO:0032495|GO:0043123|GO:0043330	139258502	chr9	139258443	-	hs|9q34.3	NM_052813	chr9:139258502-139258443	NM_052813	Hs.694071
A_23_P95050	2.29918	1.20112	2.29918	up	9.81896	3.29557	9.81896	up	ARFIP1	ADP-ribosylation factor interacting protein 1	FALSE	Homo sapiens ADP-ribosylation factor interacting protein 1 (ARFIP1), transcript variant 1, mRNA [NM_001025595]	27236	GO:0003674|GO:0000139|GO:0019904|GO:0050708|GO:0006886|GO:0042802|GO:0005829	153831411	chr4	153831352	+	hs|4q31.3	NM_001025595	chr4:153831352-153831411	NM_001025595	Hs.416089
A_23_P55281	2.2901	1.19541	2.2901	up	5.05584	2.33795	5.05584	up	HOXB7	homeobox B7	FALSE	Homo sapiens homeobox B7 (HOXB7), mRNA [NM_004502]	3217	GO:0005515|GO:0006355|GO:0003700|GO:0005730|GO:0005634|GO:0007275|GO:0048704|GO:0009952|GO:0006351|GO:0043565|GO:0005737|GO:0030099|GO:0090190	46685048	chr17	46684989	-	hs|17q21.32	NM_004502	chr17:46685048-46684989	NM_004502	Hs.436181
A_32_P846696	2.28774	1.19392	2.28774	up	2.13482	1.09411	2.13482	up	LINC00965	long intergenic non-protein coding RNA 965	FALSE	Homo sapiens long intergenic non-protein coding RNA 965 (LINC00965), long non-coding RNA [NR_027000]	349196		7577689	chr8	7577630	-	hs|8p23.1	NR_027000	chr8:7577689-7577630	NR_027000	Hs.625429
A_33_P3407700	2.2875	1.19377	2.2875	up	2.61375	1.38612	2.61375	up	TMEM192	transmembrane protein 192	FALSE	Homo sapiens transmembrane protein 192 (TMEM192), mRNA [NM_001100389]	201931	GO:0048471|GO:0005794|GO:0005886|GO:0005783|GO:0005770|GO:0005634|GO:0016021|GO:0005765|GO:0005764|GO:0042803|GO:0070062	165997429	chr4	165997370	-	hs|4q32.3	NM_001100389	chr4:165997429-165997370	NM_001100389	Hs.704511
A_33_P3341474	2.28591	1.19277	2.28591	up	2.84309	1.50746	2.84309	up	ZBTB38	zinc finger and BTB domain containing 38	FALSE	Homo sapiens zinc finger and BTB domain containing 38 (ZBTB38), mRNA [NM_001080412]	253461	GO:0005515|GO:0008327|GO:0003700|GO:0045944|GO:0072562|GO:0005634|GO:0045892|GO:0046872|GO:0042803|GO:0006351	141168560	chr3	141168501	+	hs|3q23	NM_001080412	chr3:141168501-141168560	NM_001080412	Hs.518301
A_23_P161135	2.28489	1.19212	2.28489	up	2.36915	1.24437	2.36915	up	LEPR	leptin receptor	FALSE	Homo sapiens leptin receptor (LEPR), transcript variant 1, mRNA [NM_002303]	3953	GO:0005515|GO:0004896|GO:0005886|GO:0051346|GO:0019221|GO:0005576|GO:0007275|GO:0042802|GO:0043235|GO:0006112|GO:0016021|GO:0007166|GO:0004888|GO:0008203	66102188	chr1	66102129	+	hs|1p31.3	NM_002303	chr1:66102129-66102188	NM_002303	Hs.723178
A_19_P00812234	2.28349	1.19124	2.28349	up	3.38956	1.7611	3.38956	up			FALSE				3901921	chr6	3901862	-	hs|6p25.2		chr6:003901921-003901862
A_33_P3305625	2.28245	1.19058	2.28245	up	6.46952	2.69366	6.46952	up			FALSE	Homo sapiens cDNA FLJ42518 fis, clone BRACE3000697. [AK124509]			230696384	chr2	230696325	-	hs|2q36.3	AK124509	chr2:230696384-230696325		Hs.591633
A_32_P95462	2.27953	1.18874	2.27953	up	5.6274	2.49247	5.6274	up	STXBP5L	syntaxin binding protein 5-like	FALSE	Homo sapiens syntaxin binding protein 5-like (STXBP5L), mRNA [NM_014980]	9515	GO:0019905|GO:0005737|GO:0005886|GO:0017157|GO:0042593|GO:0016021|GO:0015031|GO:0006887|GO:0046676	121143356	chr3	121143297	+	hs|3q13.33	NM_014980	chr3:121143297-121143356	NM_014980	Hs.477315
A_33_P3314212	2.27905	1.18843	2.27905	up	4.66979	2.22336	4.66979	up	PARG	poly (ADP-ribose) glycohydrolase	FALSE	Homo sapiens poly (ADP-ribose) glycohydrolase (PARG), mRNA [NM_003631]	8505	GO:0005737|GO:0005975|GO:0005759|GO:0004649|GO:0005634|GO:0016045|GO:0006974|GO:0005829	51363266	chr10	51363207	-	hs|10q11.23	NM_003631	chr10:51363266-51363207	NM_003631	Hs.732225
A_23_P63847	2.27615	1.1866	2.27615	up	6.23831	2.64116	6.23831	up	SUPV3L1	suppressor of var1, 3-like 1 (S. cerevisiae)	FALSE	Homo sapiens suppressor of var1, 3-like 1 (S. cerevisiae) (SUPV3L1), mRNA [NM_003171]	6832	GO:0005515|GO:0003725|GO:0042645|GO:0000962|GO:0000965|GO:0006200|GO:0030307|GO:0003723|GO:0035946|GO:0035945|GO:0005634|GO:0042803|GO:0005739|GO:0004004|GO:0005759|GO:0032508|GO:0070827|GO:0043066|GO:0004386|GO:0000958|GO:0006310|GO:2000827|GO:0005524|GO:0003677|GO:0003678|GO:0006401|GO:0070584|GO:0045025|GO:0034458	70968747	chr10	70968688	+	hs|10q22.1	NM_003171	chr10:70968688-70968747	NM_003171	Hs.106469
A_23_P90369	2.27559	1.18624	2.27559	up	8.82717	3.14195	8.82717	up	TMEM259	transmembrane protein 259	FALSE	Homo sapiens transmembrane protein 259 (TMEM259), transcript variant 1, mRNA [NM_001033026]	91304	GO:0005737|GO:0016021	1009717	chr19	1009658	-	hs|19p13.3	NM_001033026	chr19:1009717-1009658	NM_001033026	Hs.515003
A_23_P85140	2.27255	1.18431	2.27255	up	2.1437	1.1001	2.1437	up	TCEAL2	transcription elongation factor A (SII)-like 2	FALSE	Homo sapiens transcription elongation factor A (SII)-like 2 (TCEAL2), mRNA [NM_080390]	140597	GO:0006355|GO:0005634|GO:0006351	101382279	chrX	101382220	+	hs|Xq22.1	NM_080390	chrX:101382220-101382279	NM_080390	Hs.401835
A_24_P380536	2.27115	1.18342	2.27115	up	2.14341	1.09991	2.14341	up	CD164	CD164 molecule, sialomucin	FALSE	Homo sapiens CD164 molecule, sialomucin (CD164), transcript variant 1, mRNA [NM_006016]	8763	GO:0030097|GO:0005515|GO:0008285|GO:0005886|GO:0005576|GO:0007275|GO:0005765|GO:0005764|GO:0007165|GO:0006955|GO:0007162|GO:0007517|GO:0005887|GO:0007155|GO:0010008|GO:0007157|GO:0005768	109691645	chr6	109690193	-	hs|6q21	NM_006016	chr6:109691645-109690193	NM_006016	Hs.520313
A_33_P3414127	2.27082	1.18322	2.27082	up	3.9925	1.99729	3.9925	up	ZNF260	zinc finger protein 260	FALSE	Homo sapiens zinc finger protein 260 (ZNF260), transcript variant 1, mRNA [NM_001012756]	339324	GO:0006355|GO:0005737|GO:0003700|GO:0005730|GO:0007275|GO:0005634|GO:0003677|GO:0046872|GO:0006351	37004629	chr19	37004570	-	hs|19q13.12	NM_001012756	chr19:37004629-37004570	NM_001012756	Hs.18103
A_19_P00810174	2.27016	1.18279	2.27016	up	2.62801	1.39397	2.62801	up			FALSE				3309142	chr4	3309083	+	hs|4p16.3		chr4:003309083-003309142
A_23_P110212	2.26929	1.18224	2.26929	up	3.24189	1.69683	3.24189	up	ACSL1	acyl-CoA synthetase long-chain family member 1	FALSE	Homo sapiens acyl-CoA synthetase long-chain family member 1 (ACSL1), transcript variant 1, mRNA [NM_001995]	2180	GO:0014070|GO:0001676|GO:0005886|GO:0071902|GO:0033211|GO:0005741|GO:0035338|GO:0044281|GO:0005739|GO:0019432|GO:0044539|GO:0005778|GO:0044255|GO:0008610|GO:0007584|GO:0042178|GO:0042493|GO:0034201|GO:0036109|GO:0005524|GO:0004467|GO:0033559|GO:0043651|GO:0005789|GO:0016021	185676745	chr4	185676732	-	hs|4q35.1	NM_001995	chr4:185676745-185676732	NM_001995	Hs.406678
A_24_P175187	2.26724	1.18094	2.26724	up	2.30976	1.20775	2.30976	up	SAMD9	sterile alpha motif domain containing 9	FALSE	Homo sapiens sterile alpha motif domain containing 9 (SAMD9), transcript variant 1, mRNA [NM_017654]	54809	GO:0005515|GO:0005737|GO:0043231	92729841	chr7	92729782	-	hs|7q21.2	NM_017654	chr7:92729841-92729782	NM_017654	Hs.65641
A_23_P256205	2.26683	1.18068	2.26683	up	3.87594	1.95455	3.87594	up	ABLIM3	actin binding LIM protein family, member 3	FALSE	Homo sapiens actin binding LIM protein family, member 3 (ABLIM3), mRNA [NM_014945]	22885	GO:0005737|GO:0030036|GO:0007411|GO:0045944|GO:0008270|GO:0003779|GO:0006351	148639741	chr5	148639682	+	hs|5q32	NM_014945	chr5:148639682-148639741	NM_014945	Hs.49688
A_23_P167812	2.26679	1.18065	2.26679	up	2.0244	1.01749	2.0244	up	RBM24	RNA binding motif protein 24	FALSE	Homo sapiens RNA binding motif protein 24 (RBM24), transcript variant 2, mRNA [NM_153020]	221662	GO:0043488|GO:0005737|GO:0000166|GO:0010830|GO:0005634|GO:0003730|GO:0030154	17293790	chr6	17293731	+	hs|6p22.3	NM_153020	chr6:17293731-17293790	NM_153020	Hs.519904
A_32_P52785	2.26329	1.17842	2.26329	up	4.31016	2.10774	4.31016	up	DAAM2	dishevelled associated activator of morphogenesis 2	FALSE	Homo sapiens dishevelled associated activator of morphogenesis 2 (DAAM2), transcript variant 2, mRNA [NM_015345]	23500	GO:0030036|GO:0017048|GO:0003779	39872361	chr6	39872302	+	hs|6p21.2	NM_015345	chr6:39872302-39872361	NM_015345	Hs.357128
A_33_P3231187	2.26078	1.17682	2.26078	up	2.37194	1.24606	2.37194	up	XIAP	X-linked inhibitor of apoptosis	FALSE	Homo sapiens X-linked inhibitor of apoptosis (XIAP), transcript variant 1, mRNA [NM_001167]	331	GO:0005515|GO:0043066|GO:0004842|GO:0055070|GO:0016567|GO:0016874|GO:0090263|GO:0050727|GO:0070424|GO:0006915|GO:0005634|GO:0097193|GO:0006974|GO:0005829|GO:0005737|GO:0042127|GO:0045088|GO:0031398|GO:0008270|GO:0043154|GO:0016055|GO:0030510|GO:0043027	123041148	chrX	123041089	+	hs|Xq25	NM_001167	chrX:123041089-123041148	NM_001167	Hs.356076
A_24_P397903	2.25511	1.1732	2.25511	up	24.2127	4.59769	24.2127	up	ZC2HC1A	zinc finger, C2HC-type containing 1A	FALSE	Homo sapiens zinc finger, C2HC-type containing 1A (ZC2HC1A), mRNA [NM_016010]	51101	GO:0046872	79631856	chr8	79631797	+	hs|8q21.12	NM_016010	chr8:79631797-79631856	NM_016010	Hs.271876
A_33_P3422802	2.25153	1.1709	2.25153	up	2.79971	1.48528	2.79971	up	ULBP1	UL16 binding protein 1	FALSE	Homo sapiens UL16 binding protein 1 (ULBP1), mRNA [NM_025218]	80329	GO:0030101|GO:0005886|GO:0019882|GO:0005783|GO:0046703|GO:0042267|GO:0050776|GO:0046658|GO:0003823	150294741	chr6	150294682	+	hs|6q25.1	NM_025218	chr6:150294682-150294741	NM_025218	Hs.653255
A_23_P364792	2.24988	1.16985	2.24988	up	2.69096	1.42812	2.69096	up	TXLNGY	taxilin gamma pseudogene, Y-linked	FALSE	Homo sapiens taxilin gamma pseudogene, Y-linked (TXLNGY), transcript variant 2, non-coding RNA [NR_045129]	246126	GO:0019905	21749247	chrY	21749188	+	hs|Yq11.222	NR_045129	chrY:21749188-21749247	NR_045129	Hs.522863
A_32_P146113	2.24728	1.16818	2.24728	up	3.72237	1.89622	3.72237	up	ARMC12	armadillo repeat containing 12	FALSE	Homo sapiens armadillo repeat containing 12 (ARMC12), transcript variant 1, mRNA [NM_145028]	221481	GO:0005634	35706264	chr6	35706205	+	hs|6p21.31	NM_145028	chr6:35706205-35706264	NM_145028	Hs.533066
A_19_P00323941	2.24548	1.16702	2.24548	up	6.9187	2.7905	6.9187	up			FALSE				71329981	chrX	71329922	+	hs|Xq13.1		chrX:071329922-071329981
A_33_P3519223	2.23767	1.162	2.23767	up	35.6634	5.15637	35.6634	up			FALSE
A_33_P3346348	2.23723	1.16171	2.23723	up	4.16896	2.05969	4.16896	up	TBC1D31	TBC1 domain family, member 31	FALSE	Homo sapiens TBC1 domain family, member 31 (TBC1D31), transcript variant 2, mRNA [NM_001145088]	93594	GO:0005813|GO:0032851|GO:0005097	124113227	chr8	124113168	+	hs|8q24.13	NM_001145088	chr8:124113168-124113227	NM_001145088	Hs.492716
A_19_P00811264	2.23722	1.16171	2.23722	up	2.0496	1.03534	2.0496	up	XLOC_012720		FALSE	BROAD Institute lincRNA (XLOC_012720), lincRNA [TCONS_00026369]			72882500	chr18	72882441	+	hs|18q22.3		chr18:72882441-72882500
A_24_P209171	2.23704	1.16159	2.23704	up	2.24657	1.16773	2.24657	up	SH3BGRL2	SH3 domain binding glutamate-rich protein like 2	FALSE	Homo sapiens SH3 domain binding glutamate-rich protein like 2 (SH3BGRL2), mRNA [NM_031469]	83699	GO:0017124|GO:0005730|GO:0005634|GO:0070062	80412867	chr6	80412808	+	hs|6q14.1	NM_031469	chr6:80412808-80412867	NM_031469	Hs.302772
A_33_P3366156	2.23664	1.16133	2.23664	up	5.95771	2.57476	5.95771	up	SPATA9	spermatogenesis associated 9	FALSE	Homo sapiens spermatogenesis associated 9 (SPATA9), mRNA [NM_031952]	83890	GO:0007275|GO:0016021|GO:0007283|GO:0030154	95011204	chr5	95011145	-	hs|5q15	NM_031952	chr5:95011204-95011145	NM_031952	Hs.50499
A_24_P89971	2.23562	1.16067	2.23562	up	15.2161	3.92753	15.2161	up	SURF4	surfeit 4	FALSE	Homo sapiens surfeit 4 (SURF4), transcript variant 1, mRNA [NM_033161]	6836	GO:0010638|GO:0005515|GO:0005793|GO:0000139|GO:0034498|GO:0033116|GO:0007030|GO:0005789|GO:0032527|GO:0016021	136228402	chr9	136228343	-	hs|9q34.2	NM_033161	chr9:136228402-136228343	NM_033161	Hs.512465
A_24_P261734	2.2324	1.15859	2.2324	up	2.21336	1.14623	2.21336	up	SLC38A1	solute carrier family 38, member 1	FALSE	Homo sapiens solute carrier family 38, member 1 (SLC38A1), transcript variant 1, mRNA [NM_030674]	81539	GO:0030424|GO:0005886|GO:0005283|GO:0006865|GO:0007268|GO:0055085|GO:0003333|GO:0015804|GO:0006868|GO:0001504|GO:0015175|GO:0015186|GO:0016021|GO:0006814|GO:0070062|GO:0006811	46577120	chr12	46577061	-	hs|12q13.11	NM_030674	chr12:46577120-46577061	NM_030674	Hs.533770
A_23_P125042	2.22662	1.15485	2.22662	up	12.3795	3.62989	12.3795	up	ZNF222	zinc finger protein 222	FALSE	Homo sapiens zinc finger protein 222 (ZNF222), transcript variant 2, mRNA [NM_013360]	7673	GO:0006355|GO:0005634|GO:0003677|GO:0046872|GO:0006351	44536773	chr19	44536717	+	hs|19q13.31	NM_013360	chr19:44536717-44536773	NM_013360	Hs.279840
A_32_P107876	2.22132	1.15142	2.22132	up	5.47545	2.45298	5.47545	up	FRAS1	Fraser syndrome 1	FALSE	Homo sapiens Fraser syndrome 1 (FRAS1), transcript variant 1, mRNA [NM_025074]	80144	GO:0031012|GO:0007154|GO:0005886|GO:0043588|GO:0016021|GO:0015031|GO:0002009|GO:0046872	79465313	chr4	79465254	+	hs|4q21.21	NM_025074	chr4:79465254-79465313	NM_025074	Hs.369448
A_23_P388124	2.22121	1.15134	2.22121	up	2.80021	1.48553	2.80021	up	ABCD2	ATP-binding cassette, sub-family D (ALD), member 2	FALSE	Homo sapiens ATP-binding cassette, sub-family D (ALD), member 2 (ABCD2), mRNA [NM_005164]	225	GO:0005515|GO:0000038|GO:0006635|GO:0006200|GO:0042626|GO:0055085|GO:0005524|GO:0042803|GO:0043231|GO:0005829|GO:0005739|GO:0032000|GO:0016021|GO:0005778|GO:0042760|GO:0005777	39947009	chr12	39946950	-	hs|12q12	NM_005164	chr12:39947009-39946950	NM_005164	Hs.117852
A_23_P18447	2.21524	1.14746	2.21524	up	2.14996	1.10431	2.14996	up	PPARGC1A	peroxisome proliferator-activated receptor gamma, coactivator 1 alpha	FALSE	Homo sapiens peroxisome proliferator-activated receptor gamma, coactivator 1 alpha (PPARGC1A), mRNA [NM_013261]	10891	GO:0005515|GO:0006367|GO:0001659|GO:0009409|GO:0006094|GO:2000310|GO:0050681|GO:0071398|GO:0043524|GO:0042594|GO:0000166|GO:0071356|GO:0005665|GO:0071250|GO:0045820|GO:0010941|GO:0016922|GO:0019395|GO:0001104|GO:0014850|GO:0003713|GO:0046321|GO:0051552|GO:0031490|GO:0032922|GO:0071871|GO:0050873|GO:0070997|GO:0005654|GO:0071873|GO:0007005|GO:0045893|GO:0008134|GO:0008380|GO:0097067|GO:0001678|GO:…	23793996	chr4	23793937	-	hs|4p15.2	NM_013261	chr4:23793996-23793937	NM_013261	Hs.527078
A_33_P3309859	2.21446	1.14695	2.21446	up	2.68983	1.42751	2.68983	up			FALSE				194366059	chr3	194366000	+	hs|3q29		chr3:194366000-194366059
A_24_P323114	2.20755	1.14245	2.20755	up	2.45492	1.29568	2.45492	up	ANXA2P3	annexin A2 pseudogene 3	FALSE	Homo sapiens annexin A2 pseudogene 3 (ANXA2P3), non-coding RNA [NR_001446]	305		66585541	chr10	66585482	+	hs|10q21.3	NR_001446	chr10:66585482-66585541	NR_001446	Hs.591361
A_19_P00800674	2.20496	1.14075	2.20496	up	3.32812	1.73471	3.32812	up			FALSE				1861739	chr20	1861680	-	hs|20p13		chr20:001861739-001861680
A_33_P3211014	2.20363	1.13988	2.20363	up	2.91054	1.54129	2.91054	up			FALSE	Homo sapiens FP18315 mRNA, complete cds. [AY203951]			87492260	chr16	87492201	-	hs|16q24.2	AY203951	chr16:087492260-087492201		Hs.689804
A_33_P3227551	2.20333	1.13969	2.20333	up	4.55095	2.18617	4.55095	up	ZNF331	zinc finger protein 331	FALSE	zinc finger protein 331 [Source:HGNC Symbol;Acc:15489] [ENST00000509069]	55422	GO:0006355|GO:0008270|GO:0005634|GO:0003677|GO:0006351	54042778	chr19	54042719	+	hs|19q13.42		chr19:54042719-54042778
A_24_P383609	2.19859	1.13658	2.19859	up	3.38314	1.75836	3.38314	up	NANOS1	nanos homolog 1 (Drosophila)	FALSE	Homo sapiens nanos homolog 1 (Drosophila) (NANOS1), mRNA [NM_199461]	340719	GO:0017148|GO:0005515|GO:0048471|GO:0005737|GO:0016477|GO:0003723|GO:0010631|GO:0008270|GO:0030371	120790926	chr10	120790867	+	hs|10q26.11	NM_199461	chr10:120790867-120790926	NM_199461	Hs.591918
A_24_P153576	2.19602	1.13489	2.19602	up	3.3427	1.74101	3.3427	up	SHPRH	SNF2 histone linker PHD RING helicase, E3 ubiquitin protein ligase	FALSE	Homo sapiens SNF2 histone linker PHD RING helicase, E3 ubiquitin protein ligase (SHPRH), transcript variant 2, mRNA [NM_173082]	257218	GO:0000209|GO:0004842|GO:0006281|GO:0016874|GO:0006334|GO:0004386|GO:0008270|GO:0005634|GO:0000786|GO:0005524|GO:0003677	146266660	chr6	146266601	-	hs|6q24.3	NM_173082	chr6:146266660-146266601	NM_173082	Hs.723297
A_19_P00810971	2.19581	1.13475	2.19581	up	4.90076	2.293	4.90076	up			FALSE				182654371	chr3	182654312	-	hs|3q26.33		chr3:182654371-182654312
A_33_P3249529	2.19009	1.13099	2.19009	up	2.53509	1.34204	2.53509	up	PCNX	pecanex homolog (Drosophila)	FALSE	Homo sapiens pecanex homolog (Drosophila) (PCNX), mRNA [NM_014982]	22990	GO:0016021	71581996	chr14	71581937	+	hs|14q24.2	NM_014982	chr14:71581937-71581996	NM_014982	Hs.446559
A_19_P00325604	2.18286	1.12622	2.18286	up	13.4505	3.74959	13.4505	up	LINC-ROR	long intergenic non-protein coding RNA, regulator of reprogramming	FALSE	Homo sapiens long intergenic non-protein coding RNA, regulator of reprogramming (LINC-ROR), long non-coding RNA [NR_048536]	100885779		54722409	chr18	54722350	-	hs|18q21.31		chr18:54722409-54722350	NR_048536	Hs.742426
A_23_P43810	2.18021	1.12447	2.18021	up	2.05158	1.03674	2.05158	up	LTBP1	latent transforming growth factor beta binding protein 1	FALSE	Homo sapiens latent transforming growth factor beta binding protein 1 (LTBP1), transcript variant 1, mRNA [NM_206943]	4052	GO:0031012|GO:0005515|GO:0050431|GO:0035583|GO:0030198|GO:0005509|GO:0005578|GO:0007178|GO:0005024|GO:0005576	33623895	chr2	33623836	+	hs|2p22.3	NM_206943	chr2:33623836-33623895	NM_206943	Hs.619315
A_33_P3353737	2.17663	1.12209	2.17663	up	27.2855	4.77006	27.2855	up	ADH1B	alcohol dehydrogenase 1B (class I), beta polypeptide	FALSE	alcohol dehydrogenase 1B (class I), beta polypeptide [Source:HGNC Symbol;Acc:250] [ENST00000394887]	125	GO:0006805|GO:0006069|GO:0004024|GO:0008270|GO:0044281|GO:0005829	100227587	chr4	100227528	-	hs|4q23	AF153821	chr4:100227587-100227528		Hs.4
A_19_P00328886	2.17604	1.12171	2.17604	up	4.10076	2.03589	4.10076	up	TUG1	taurine up-regulated 1 (non-protein coding)	FALSE	Homo sapiens taurine up-regulated 1 (non-protein coding) (TUG1), transcript variant 1, long non-coding RNA [NR_110492]	55000		31375336	chr22	31375277	+	hs|22q12.2	NR_110492	chr22:31375277-31375336	NR_110492	Hs.554829
A_33_P3378047	2.17527	1.1212	2.17527	up	2.09992	1.07034	2.09992	up	SESTD1	SEC14 and spectrin domains 1	FALSE	Homo sapiens SEC14 and spectrin domains 1 (SESTD1), mRNA [NM_178123]	91404	GO:0005515|GO:0005545|GO:0070300|GO:0043325|GO:0080025|GO:0070273|GO:0001786|GO:0031210|GO:0005546|GO:0034704|GO:0032266|GO:0010314	179973718	chr2	179973659	-	hs|2q31.2	NM_178123	chr2:179973718-179973659	NM_178123	Hs.30977
A_33_P3299754	2.17262	1.11943	2.17262	up	2.59681	1.37674	2.59681	up	RAB18	RAB18, member RAS oncogene family	FALSE	Homo sapiens RAB18, member RAS oncogene family (RAB18), transcript variant 5, mRNA [NM_001256412]	22931	GO:0005515|GO:0005886|GO:0007264|GO:0001654|GO:0003924|GO:0005525|GO:0015031|GO:0034389|GO:0005622|GO:0006184|GO:0007420|GO:0019003|GO:0070062	27815818	chr10	27815759	+	hs|10p12.1	NM_001256412	chr10:27815759-27815818	NM_001256412	Hs.406799
A_23_P84666	2.16988	1.11762	2.16988	up	3.92257	1.9718	3.92257	up	GDPD1	glycerophosphodiester phosphodiesterase domain containing 1	FALSE	Homo sapiens glycerophosphodiester phosphodiesterase domain containing 1 (GDPD1), transcript variant 1, mRNA [NM_182569]	284161	GO:0006629|GO:0005737|GO:0016021|GO:0008889|GO:0006071|GO:0046872	57335192	chr17	57335133	+	hs|17q22	NM_182569	chr17:57335133-57335192	NM_182569	Hs.631744
A_33_P3367994	2.16686	1.1156	2.16686	up	2.49323	1.31802	2.49323	up	TAF8	TAF8 RNA polymerase II, TATA box binding protein (TBP)-associated factor, 43kDa	FALSE	Homo sapiens TAF8 RNA polymerase II, TATA box binding protein (TBP)-associated factor, 43kDa (TAF8), mRNA [NM_138572]	129685	GO:0005515|GO:0048471|GO:0005669|GO:0046982|GO:0051457|GO:0045598|GO:0001833|GO:0005730|GO:0005634|GO:0045893|GO:0030154|GO:0006351	42048516	chr6	42048457	+	hs|6p21.1	NM_138572	chr6:42048457-42048516	NM_138572	Hs.520122
A_32_P109876	2.15828	1.10988	2.15828	up	2.21169	1.14515	2.21169	up	PCLO	piccolo presynaptic cytomatrix protein	FALSE	Homo sapiens piccolo presynaptic cytomatrix protein (PCLO), transcript variant 1, mRNA [NM_033026]	27445	GO:0005215|GO:0030054|GO:0005509|GO:0045202|GO:0016079|GO:0008021|GO:0005544|GO:0016020|GO:0007010|GO:0017157|GO:0019933|GO:0005856|GO:0005522|GO:0030073	82383663	chr7	82383604	-	hs|7q21.11	NM_033026	chr7:82383663-82383604	NM_033026	Hs.12376
A_33_P3279610	2.15598	1.10835	2.15598	up	6.87975	2.78236	6.87975	up	COX6A2	cytochrome c oxidase subunit VIa polypeptide 2	FALSE	Homo sapiens cytochrome c oxidase subunit VIa polypeptide 2 (COX6A2), mRNA [NM_005205]	1339	GO:0004129|GO:0006091|GO:0005751	31439151	chr16	31439092	-	hs|16p11.2	NM_005205	chr16:31439151-31439092	NM_005205	Hs.250760
A_19_P00807117	2.15558	1.10807	2.15558	up	15.3958	3.94446	15.3958	up			FALSE				120409984	chr4	120409925	+	hs|4q26		chr4:120409925-120409984
A_24_P56388	2.1534	1.10662	2.1534	up	4.26524	2.09263	4.26524	up	HIF1A	hypoxia inducible factor 1, alpha subunit (basic helix-loop-helix transcription factor)	FALSE	Homo sapiens hypoxia inducible factor 1, alpha subunit (basic helix-loop-helix transcription factor) (HIF1A), transcript variant 2, mRNA [NM_181054]	3091	GO:0042541|GO:0005515|GO:0010468|GO:0003700|GO:0003705|GO:0001755|GO:0000989|GO:0001947|GO:0006879|GO:0043524|GO:0007219|GO:0042789|GO:0031625|GO:0035035|GO:0006089|GO:0019901|GO:0014850|GO:0001892|GO:0032722|GO:0030502|GO:0008542|GO:0032963|GO:0019896|GO:0005654|GO:0019899|GO:0032364|GO:0008134|GO:0030949|GO:0032007|GO:0021987|GO:0042826|GO:0035257|GO:0005634|GO:0001837|GO:0010870|GO:0005829|GO:…	62214904	chr14	62214845	+	hs|14q23.2	NM_181054	chr14:62214845-62214904	NM_181054	Hs.597216
A_32_P473302	2.1499	1.10427	2.1499	up	2.48964	1.31594	2.48964	up	VLDLR-AS1	VLDLR antisense RNA 1	FALSE	Homo sapiens VLDLR antisense RNA 1 (VLDLR-AS1), long non-coding RNA [NR_015375]	401491		2535721	chr9	2535662	-	hs|9p24.2	NR_015375	chr9:2535721-2535662	NR_015375	Hs.416043
A_24_P333326	2.14698	1.10231	2.14698	up	2.57454	1.36432	2.57454	up	CTAGE5	CTAGE family, member 5	FALSE	Homo sapiens CTAGE family, member 5 (CTAGE5), transcript variant 3, mRNA [NM_203355]	4253	GO:0043085|GO:0008047	39763230	chr14	39762553	+	hs|14q21.1	NM_203355	chr14:39762553-39763230	NM_203355	Hs.540038
A_24_P187774	2.14395	1.10027	2.14395	up	3.05452	1.61095	3.05452	up	SVEP1	sushi, von Willebrand factor type A, EGF and pentraxin domain containing 1	FALSE	sushi, von Willebrand factor type A, EGF and pentraxin domain containing 1 [Source:HGNC Symbol;Acc:15985] [ENST00000374461]	79987	GO:0005737|GO:0016020|GO:0003682|GO:0005509|GO:0005576|GO:0007155	113238473	chr9	113238414	-	hs|9q31.3	BC030816	chr9:113238473-113238414		Hs.522334
A_24_P677642	2.13874	1.09676	2.13874	up	10.6192	3.4086	10.6192	up	FAM21EP	family with sequence similarity 21, member A pseudogene	FALSE	Homo sapiens family with sequence similarity 21, member E, pseudogene (FAM21EP), non-coding RNA [NR_038275]	100421577		51826458	chr10	51826399	-	hs|10q11.23	NR_038275	chr10:51826458-51826399	NR_038275	Hs.712902
A_19_P00320469	2.1379	1.0962	2.1379	up	2.09647	1.06796	2.09647	up	VLDLR-AS1	VLDLR antisense RNA 1	FALSE	Homo sapiens VLDLR antisense RNA 1 (VLDLR-AS1), long non-coding RNA [NR_015375]	401491		2535731	chr9	2535672	-	hs|9p24.2	NR_015375	chr9:2535731-2535672	NR_015375	Hs.416043
A_33_P3267482	2.13649	1.09524	2.13649	up	6.13034	2.61597	6.13034	up	KIAA1804	mixed lineage kinase 4	FALSE	Homo sapiens mixed lineage kinase 4 (KIAA1804), mRNA [NM_032435]	84451	GO:0000186|GO:0046777|GO:0018108|GO:0006468|GO:0007257|GO:0005575|GO:0004713|GO:0005524|GO:0004709|GO:0042803	233520476	chr1	233520417	+	hs|1q42.2	NM_032435	chr1:233520417-233520476	NM_032435	Hs.547779
A_24_P246351	2.13193	1.09216	2.13193	up	2.69897	1.43241	2.69897	up	FAM71E1	family with sequence similarity 71, member E1	FALSE	Homo sapiens family with sequence similarity 71, member E1 (FAM71E1), mRNA [NM_138411]	112703		50970163	chr19	50970104	-	hs|19q13.33	NM_138411	chr19:50970163-50970104	NM_138411	Hs.448941
A_19_P00811420	2.13013	1.09094	2.13013	up	3.68701	1.88245	3.68701	up			FALSE				15450824	chr21	15450765	+	hs|21q11.2		chr21:015450765-015450824
A_23_P23611	2.12621	1.08828	2.12621	up	4.5988	2.20126	4.5988	up	AMY1C	amylase, alpha 1C (salivary)	FALSE	Homo sapiens amylase, alpha 1C (salivary) (AMY1C), mRNA [NM_001008219]	278	GO:0005515|GO:0005975|GO:0007586|GO:0005615|GO:0004556|GO:0046872|GO:0070062	104207080	chr1	104207021	+	hs|1p21.1	NM_001008219	chr1:104207021-104207080	NM_001008219	Hs.655232
A_33_P3619171	2.1244	1.08706	2.1244	up	5.03606	2.3323	5.03606	up	PMAIP1	phorbol-12-myristate-13-acetate-induced protein 1	FALSE	Homo sapiens phorbol-12-myristate-13-acetate-induced protein 1 (PMAIP1), mRNA [NM_021127]	5366	GO:0005515|GO:0043331|GO:0010165|GO:0048147|GO:0005741|GO:0005634|GO:0001836|GO:0010907|GO:0005829|GO:0005739|GO:0051607|GO:1900740|GO:0043525|GO:0090200|GO:0042149|GO:0032461|GO:0043029|GO:0009411|GO:0046902|GO:0043065|GO:0006919|GO:0072593|GO:0071456|GO:0006915|GO:2001244|GO:0097193|GO:0043280|GO:0042771|GO:0010917|GO:0072332|GO:0043517|GO:0010498	57570750	chr18	57570691	+	hs|18q21.32	NM_021127	chr18:57570691-57570750	NM_021127	Hs.96
A_23_P51002	2.11926	1.08356	2.11926	up	5.86026	2.55096	5.86026	up	SULT1C2	sulfotransferase family, cytosolic, 1C, member 2	FALSE	Homo sapiens sulfotransferase family, cytosolic, 1C, member 2 (SULT1C2), transcript variant 2, mRNA [NM_176825]	6819	GO:0005737|GO:0006805|GO:0050427|GO:0008146|GO:0051923|GO:0009308|GO:0044281|GO:0070062|GO:0005829	108922013	chr2	108921954	+	hs|2q12.3	NM_176825	chr2:108921954-108922013	NM_176825	Hs.436123
A_33_P3420992	2.11803	1.08272	2.11803	up	3.79247	1.92314	3.79247	up			FALSE				61999736	chrX	61999677	+	hs|Xq11.1		chrX:061999677-061999736
A_33_P3387493	2.11612	1.08142	2.11612	up	2.3603	1.23897	2.3603	up	FTH1P18	ferritin, heavy polypeptide 1 pseudogene 18	FALSE	Homo sapiens ferritin, heavy polypeptide 1 pseudogene 18 (FTH1P18), mRNA [NM_001271682]	441490		37061040	chrX	37060981	-	hs|Xp21.1	NM_001271682	chrX:37061040-37060981	NM_001271682	Hs.744832
A_23_P127385	2.1161	1.0814	2.1161	up	4.50263	2.17077	4.50263	up	MYBPC3	myosin binding protein C, cardiac	FALSE	Homo sapiens myosin binding protein C, cardiac (MYBPC3), mRNA [NM_000256]	4607	GO:0005863|GO:0030049|GO:0055010|GO:0045214|GO:0006942|GO:0003779|GO:0032781|GO:0060048|GO:0030017|GO:0046872|GO:0042802|GO:0031432|GO:0005829|GO:0032971|GO:0003007|GO:0031034|GO:0002027|GO:0014705|GO:0017022|GO:0007155|GO:0008307|GO:0031672|GO:0001671|GO:0032036	47353223	chr11	47353164	-	hs|11p11.2	NM_000256	chr11:47353223-47353164	NM_000256	Hs.524906
A_23_P77401	2.11236	1.07885	2.11236	up	3.47556	1.79724	3.47556	up	CPPED1	calcineurin-like phosphoesterase domain containing 1	FALSE	Homo sapiens calcineurin-like phosphoesterase domain containing 1 (CPPED1), transcript variant 1, mRNA [NM_018340]	55313	GO:0016311|GO:0004721|GO:0046872|GO:0070062	12757607	chr16	12757548	-	hs|16p13.12	NM_018340	chr16:12757607-12757548	NM_018340	Hs.460002
A_23_P157914	2.11212	1.07869	2.11212	up	2.63738	1.39911	2.63738	up	MAMDC2	MAM domain containing 2	FALSE	Homo sapiens MAM domain containing 2 (MAMDC2), mRNA [NM_153267]	256691	GO:0019800|GO:0016020|GO:0005783|GO:0005539|GO:0005614	72840711	chr9	72833499	+	hs|9q21.12	NM_153267	chr9:72833499-72840711	NM_153267	Hs.547172
A_23_P121875	2.11167	1.07839	2.11167	up	2.30578	1.20525	2.30578	up	C5orf28	chromosome 5 open reading frame 28	FALSE	Homo sapiens chromosome 5 open reading frame 28 (C5orf28), mRNA [NM_022483]	64417	GO:0016021	43445659	chr5	43445600	-	hs|5p12	NM_022483	chr5:43445659-43445600	NM_022483	Hs.732093
A_33_P3310989	2.11123	1.07808	2.11123	up	10.0181	3.32454	10.0181	up	UBAP2L	ubiquitin associated protein 2-like	FALSE	Homo sapiens ubiquitin associated protein 2-like (UBAP2L), transcript variant 1, mRNA [NM_014847]	9898	GO:0005515|GO:0005671|GO:0007339	154243328	chr1	154243269	+	hs|1q21.3	NM_014847	chr1:154243269-154243328	NM_014847	Hs.490551
A_24_P935986	2.10916	1.07667	2.10916	up	3.69685	1.8863	3.69685	up	BCAT1	branched chain amino-acid transaminase 1, cytosolic	FALSE	Homo sapiens branched chain amino-acid transaminase 1, cytosolic (BCAT1), transcript variant 1, mRNA [NM_005504]	586	GO:0008283|GO:0004084|GO:0052656|GO:0052654|GO:0052655|GO:0009083|GO:0044281|GO:0005829|GO:0042802|GO:0005739|GO:0034641|GO:0000082|GO:0009082	24964511	chr12	24964452	-	hs|12p12.1	NM_005504	chr12:24964511-24964452	NM_005504	Hs.438993
A_33_P3335228	2.109	1.07656	2.109	up	2.45049	1.29307	2.45049	up	MIPOL1	mirror-image polydactyly 1	FALSE	Homo sapiens mirror-image polydactyly 1 (MIPOL1), transcript variant 1, mRNA [NM_001195296]	145282	GO:0005634	37737966	chr14	37737907	+	hs|14q13.3	NM_001195296	chr14:37737907-37737966	NM_001195296	Hs.660396
A_23_P114947	2.10712	1.07527	2.10712	up	9.61581	3.26541	9.61581	up	RGS2	regulator of G-protein signaling 2, 24kDa	FALSE	Homo sapiens regulator of G-protein signaling 2, 24kDa (RGS2), mRNA [NM_002923]	5997	GO:0005515|GO:0005516|GO:0043005|GO:0005886|GO:0038032|GO:0007283|GO:0005829|GO:0060087|GO:0005739|GO:0010614|GO:0005737|GO:0060452|GO:0043407|GO:0031116|GO:0045744|GO:0005730|GO:0048487|GO:0006417|GO:0010519|GO:0043547|GO:0007049|GO:0008277|GO:0050873|GO:0009898|GO:0055119|GO:0071877|GO:0005096	192781110	chr1	192781051	+	hs|1q31.2	NM_002923	chr1:192781051-192781110	NM_002923	Hs.78944
A_24_P131392	2.10273	1.07226	2.10273	up	3.05942	1.61326	3.05942	up	RMDN2	regulator of microtubule dynamics 2	FALSE	Homo sapiens regulator of microtubule dynamics 2 (RMDN2), transcript variant 1, mRNA [NM_144713]	151393	GO:0005739|GO:0005737|GO:0000922|GO:0005874|GO:0016021	38231293	chr2	38231143	+	hs|2p22.2	NM_144713	chr2:38231143-38231293	NM_144713	Hs.591566
A_23_P48495	2.10209	1.07182	2.10209	up	10.3057	3.36537	10.3057	up	TCL1B	T-cell leukemia/lymphoma 1B	FALSE	Homo sapiens T-cell leukemia/lymphoma 1B (TCL1B), mRNA [NM_004918]	9623		96158926	chr14	96158867	+	hs|14q32.13	NM_004918	chr14:96158867-96158926	NM_004918	Hs.632346
A_33_P3373437	2.0989	1.06964	2.0989	up	2.64758	1.40467	2.64758	up			FALSE				27279361	chr7	27279302	-	hs|7p15.2		chr7:27279361-27279302
A_32_P140489	2.09805	1.06905	2.09805	up	5.87416	2.55438	5.87416	up	GDF6	growth differentiation factor 6	FALSE	Homo sapiens growth differentiation factor 6 (GDF6), mRNA [NM_001001557]	392255	GO:0045666|GO:0010862|GO:0006915|GO:0060389|GO:0030509|GO:0045893|GO:0032924|GO:0040007|GO:0008083|GO:0005615|GO:0005125|GO:0042803	97154669	chr8	97154610	-	hs|8q22.1	NM_001001557	chr8:97154669-97154610	NM_001001557	Hs.492277
A_23_P126103	2.09802	1.06903	2.09802	up	2.21967	1.15034	2.21967	up	CTH	cystathionase (cystathionine gamma-lyase)	FALSE	Homo sapiens cystathionase (cystathionine gamma-lyase) (CTH), transcript variant 1, mRNA [NM_001902]	1491	GO:0005515|GO:0019344|GO:0005516|GO:0070814|GO:0019346|GO:2001234|GO:0006534|GO:0005634|GO:0044540|GO:0044281|GO:0005829|GO:0030968|GO:0018272|GO:0034641|GO:0005737|GO:0051092|GO:0051289|GO:0004123|GO:0043123|GO:0070062|GO:0016846|GO:0043066|GO:0047982|GO:0080146|GO:0000096|GO:0000098|GO:0030170|GO:0044524	70905100	chr1	70905041	+	hs|1p31.1	NM_001902	chr1:70905041-70905100	NM_001902	Hs.19904
A_23_P123596	2.09405	1.0663	2.09405	up	3.20938	1.6823	3.20938	up	GLDC	glycine dehydrogenase (decarboxylating)	FALSE	Homo sapiens glycine dehydrogenase (decarboxylating) (GLDC), mRNA [NM_000170]	2731	GO:0005739|GO:0030170|GO:0009055|GO:0006546|GO:0016829|GO:0004375|GO:0055114	6532808	chr9	6532749	-	hs|9p24.1	NM_000170	chr9:6532808-6532749	NM_000170	Hs.584238
A_33_P3403728	2.09222	1.06503	2.09222	up	4.57836	2.19483	4.57836	up			FALSE	Q6W7B0_HYLLE (Q6W7B0) Microcephalin (Fragment), partial (77%) [THC2556860]			6477716	chr8	6477657	-	hs|8p23.1		chr8:006477716-006477657
A_24_P282343	2.08964	1.06325	2.08964	up	7.66762	2.93878	7.66762	up	CDKL5	cyclin-dependent kinase-like 5	FALSE	Homo sapiens cyclin-dependent kinase-like 5 (CDKL5), transcript variant I, mRNA [NM_003159]	6792	GO:0045773|GO:0005730|GO:0005634|GO:0032587|GO:0032839|GO:0044294|GO:0032855|GO:0005524|GO:0048365|GO:0005737|GO:0007049|GO:0046777|GO:0004672|GO:0004674|GO:0016301|GO:0050775|GO:0050773|GO:0006468|GO:0001764|GO:0004693	18638059	chrX	18638000	+	hs|Xp22.13	NM_003159	chrX:18638000-18638059	NM_003159	Hs.659851
A_32_P119569	2.08787	1.06203	2.08787	up	3.28263	1.71485	3.28263	up	GOLGA8EP	golgin A8 family, member E, pseudogene	FALSE	Homo sapiens golgin A8 family, member E, pseudogene (GOLGA8EP), non-coding RNA [NR_033350]	390535		23438849	chr15	23437935	+	hs|15q11.2	NR_033350	chr15:23437935-23438849	NR_033350	Hs.454647
A_19_P00317856	2.08662	1.06117	2.08662	up	2.86627	1.51917	2.86627	up	LOC101928156	uncharacterized LOC101928156	FALSE	PREDICTED: Homo sapiens uncharacterized LOC101928156 (LOC101928156), ncRNA [XR_241404]	101928156		217385497	chr2	217385438	+	hs|2q35	XR_241404	chr2:217385438-217385497	XR_241404
A_33_P3502037	2.08276	1.0585	2.08276	up	7.73183	2.95081	7.73183	up	CHORDC1	cysteine and histidine-rich domain (CHORD) containing 1	FALSE	Homo sapiens cysteine and histidine-rich domain (CHORD) containing 1 (CHORDC1), transcript variant 1, mRNA [NM_012124]	26973	GO:0005515|GO:0061077|GO:0051879|GO:0006950|GO:0008270|GO:2000299|GO:0010824|GO:0005575|GO:1900034	89933613	chr11	89933582	-	hs|11q14.3	NM_012124	chr11:89933613-89933582	NM_012124	Hs.22857
A_23_P502470	2.08149	1.05762	2.08149	up	2.08427	1.05954	2.08427	up	IL6ST	interleukin 6 signal transducer	FALSE	Homo sapiens interleukin 6 signal transducer (IL6ST), transcript variant 1, mRNA [NM_002184]	3572	GO:0038154|GO:0005515|GO:0005138|GO:0004921|GO:0008284|GO:0005886|GO:0004924|GO:0004923|GO:0019221|GO:0019981|GO:0005615|GO:0042803|GO:0030425|GO:0070110|GO:0002675|GO:0019838|GO:0042102|GO:0043025|GO:0070104|GO:0016032|GO:0070102|GO:0004897|GO:0034097|GO:0002821|GO:0008593|GO:0010613|GO:0070106|GO:0070062|GO:0043066|GO:0042517|GO:0004915|GO:0005977|GO:0042511|GO:0005576|GO:0005896|GO:0019970|GO:…	55236787	chr5	55236728	-	hs|5q11.2	NM_002184	chr5:55236787-55236728	NM_002184	Hs.532082
A_33_P3282688	2.07495	1.05308	2.07495	up	10.7234	3.4227	10.7234	up	LOC100130027	uncharacterized LOC100130027	FALSE	Homo sapiens cDNA FLJ45292 fis, clone BRHIP3002931. [AK127225]	100130027		146032346	chr8	146032287	-	hs|8q24.3	AK127225	chr8:146032346-146032287		Hs.639618
A_23_P35725	2.07467	1.05288	2.07467	up	4.06487	2.02321	4.06487	up	ANO3	anoctamin 3	FALSE	Homo sapiens anoctamin 3 (ANO3), mRNA [NM_031418]	63982	GO:0034220|GO:0005886|GO:0005229|GO:0016021|GO:0055085	26684730	chr11	26684671	+	hs|11p14.2	NM_031418	chr11:26684671-26684730	NM_031418	Hs.91791
A_24_P388810	2.06944	1.04924	2.06944	up	9.37383	3.22864	9.37383	up	SRP19	signal recognition particle 19kDa	FALSE	Homo sapiens signal recognition particle 19kDa (SRP19), transcript variant 1, mRNA [NM_003135]	6728	GO:0005786|GO:0010467|GO:0006614|GO:0042493|GO:0006613|GO:0008312|GO:0005730|GO:0005634|GO:0006412|GO:0005829|GO:0005739|GO:0005737|GO:0044267	112203173	chr5	112203114	+	hs|5q22.2	NM_003135	chr5:112203114-112203173	NM_003135	Hs.637001
A_23_P133293	2.06552	1.04651	2.06552	up	11.5922	3.53508	11.5922	up	MCTP1	multiple C2 domains, transmembrane 1	FALSE	Homo sapiens multiple C2 domains, transmembrane 1 (MCTP1), transcript variant L, mRNA [NM_024717]	79772	GO:0005544|GO:0019722|GO:0005509|GO:0016021	94042412	chr5	94042353	-	hs|5q15	NM_024717	chr5:94042412-94042353	NM_024717	Hs.655087
A_33_P3281765	2.06501	1.04615	2.06501	up	2.26866	1.18184	2.26866	up			FALSE				28137472	chrY	28137411	-	hs|Yq11.23		chrY:028137472-028137411
A_19_P00317565	2.06404	1.04547	2.06404	up	2.35716	1.23705	2.35716	up			FALSE				2434721	chr6	2434662	-	hs|6p25.2		chr6:002434721-002434662
A_24_P141707	2.06292	1.04469	2.06292	up	2.5264	1.33708	2.5264	up	INHBE	inhibin, beta E	FALSE	Homo sapiens inhibin, beta E (INHBE), mRNA [NM_031479]	83729	GO:0005179|GO:0005576|GO:0040007|GO:0008083	57850923	chr12	57850864	+	hs|12q13.3	NM_031479	chr12:57850864-57850923	NM_031479	Hs.632713
A_33_P3394993	2.06254	1.04442	2.06254	up	11.7525	3.5549	11.7525	up	PREX2	phosphatidylinositol-3,4,5-trisphosphate-dependent Rac exchange factor 2	FALSE	Homo sapiens phosphatidylinositol-3,4,5-trisphosphate-dependent Rac exchange factor 2 (PREX2), transcript variant 2, mRNA [NM_025170]	80243	GO:0035556|GO:0032314|GO:0007186|GO:0032855|GO:0030675|GO:0030676	69017597	chr8	69017538	+	hs|8q13.2	NM_025170	chr8:69017538-69017597	NM_025170	Hs.591867
A_33_P3303449	2.06115	1.04345	2.06115	up	3.3245	1.73314	3.3245	up	LEPR	leptin receptor	FALSE	Homo sapiens leptin receptor (LEPR), transcript variant 5, mRNA [NM_001198688]	3953	GO:0005515|GO:0004896|GO:0005886|GO:0051346|GO:0019221|GO:0005576|GO:0007275|GO:0042802|GO:0043235|GO:0006112|GO:0016021|GO:0007166|GO:0004888|GO:0008203	66088663	chr1	66088604	+	hs|1p31.3	NM_001198688	chr1:66088604-66088663	NM_001198688	Hs.723178
A_33_P3360758	2.05798	1.04123	2.05798	up	5.84846	2.54806	5.84846	up			FALSE				62044411	chr20	62044352	-	hs|20q13.33		chr20:062044411-062044352
A_24_P83922	2.0577	1.04103	2.0577	up	16.7033	4.06206	16.7033	up	SNRPC	small nuclear ribonucleoprotein polypeptide C	FALSE	Homo sapiens small nuclear ribonucleoprotein polypeptide C (SNRPC), transcript variant 1, mRNA [NM_003093]	6631	GO:0071004|GO:0005515|GO:0030619|GO:0003727|GO:0015030|GO:0005730|GO:0005634|GO:0000387|GO:0003729|GO:0042803|GO:0000395|GO:0000398|GO:0008270|GO:0000243|GO:0005685	34730453	chr6	34730394	+	hs|6p21.31	NM_003093	chr6:34730394-34730453	NM_003093	Hs.1063
A_24_P374427	2.05684	1.04043	2.05684	up	4.30004	2.10435	4.30004	up	ZDHHC21	zinc finger, DHHC-type containing 21	FALSE	Homo sapiens zinc finger, DHHC-type containing 21 (ZDHHC21), mRNA [NM_178566]	340481	GO:0018345|GO:0005794|GO:0005886|GO:0018230|GO:0050999|GO:0044281|GO:0000139|GO:0048733|GO:0016409|GO:0008270|GO:0046209|GO:0016021|GO:0001942|GO:0019706	14617312	chr9	14617253	-	hs|9p22.3	NM_178566	chr9:14617312-14617253	NM_178566	Hs.714266
A_23_P341503	2.05356	1.03813	2.05356	up	4.38356	2.1321	4.38356	up	C3orf35	chromosome 3 open reading frame 35	FALSE	Homo sapiens chromosome 3 open reading frame 35 (C3orf35), transcript variant B, mRNA [NM_178339]	339883	GO:0016021	37441127	chr3	37441068	+	hs|3p22.2	NM_178339	chr3:37441068-37441127	NM_178339	Hs.475945
A_23_P341349	2.0531	1.03781	2.0531	up	2.86784	1.51996	2.86784	up	CAPN10	calpain 10	FALSE	Homo sapiens calpain 10 (CAPN10), transcript variant 1, mRNA [NM_023083]	11132	GO:0008092|GO:0032388|GO:0032869|GO:0005886|GO:0031532|GO:0005623|GO:2000676|GO:0006921|GO:0005829|GO:0005739|GO:0004198|GO:0097050|GO:0046326|GO:0000149|GO:0006508|GO:0032024	241538510	chr2	241538451	+	hs|2q37.3	NM_023083	chr2:241538451-241538510	NM_023083	Hs.728234
A_33_P3331345	2.05222	1.03719	2.05222	up	4.16686	2.05896	4.16686	up	DUSP11	dual specificity phosphatase 11 (RNA/RNP complex 1-interacting)	FALSE	Homo sapiens dual specificity phosphatase 11 (RNA/RNP complex 1-interacting) (DUSP11), mRNA [NM_003584]	8446	GO:0004651|GO:0016791|GO:0006396|GO:0016607|GO:0016070|GO:0003723|GO:0005634|GO:0008138|GO:0035335|GO:0004725	74002134	chr2	74002075	-	hs|2p13.1	NM_003584	chr2:74002134-74002075	NM_003584	Hs.14611
A_33_P3322283	2.04862	1.03465	2.04862	up	7.62902	2.9315	7.62902	up	AZI2	5-azacytidine induced 2	FALSE	Homo sapiens 5-azacytidine induced 2 (AZI2), transcript variant 4, mRNA [NM_001271650]	64343	GO:0005515|GO:0005737|GO:0007249	28364145	chr3	28364086	-	hs|3p24.1	NM_001271650	chr3:28364145-28364086	NM_001271650	Hs.706676
A_33_P3233459	2.04723	1.03367	2.04723	up	3.38447	1.75893	3.38447	up	LINC00994	long intergenic non-protein coding RNA 994	FALSE	Homo sapiens long intergenic non-protein coding RNA 994 (LINC00994), long non-coding RNA [NR_033978]	100287879		64064096	chr3	64064037	-	hs|3p14.1		chr3:64064096-64064037	NR_033978	Hs.452789
A_24_P320665	2.04684	1.0334	2.04684	up	7.04384	2.81636	7.04384	up	FAM126A	family with sequence similarity 126, member A	FALSE	Homo sapiens family with sequence similarity 126, member A (FAM126A), mRNA [NM_032581]	84668	GO:0008150|GO:0007165|GO:0005737|GO:0005886|GO:0004871	22983499	chr7	22983440	-	hs|7p15.3	NM_032581	chr7:22983499-22983440	NM_032581	Hs.85603
A_23_P374322	2.04137	1.02954	2.04137	up	2.01171	1.00842	2.01171	up	LACC1	laccase (multicopper oxidoreductase) domain containing 1	FALSE	Homo sapiens laccase (multicopper oxidoreductase) domain containing 1 (LACC1), transcript variant 2, mRNA [NM_153218]	144811		44464390	chr13	44464331	+	hs|13q14.11	NM_153218	chr13:44464331-44464390	NM_153218	Hs.210586
A_19_P00318098	2.04074	1.02909	2.04074	up	2.72355	1.44549	2.72355	up	DPYSL3	dihydropyrimidinase-like 3	FALSE	dihydropyrimidinase-like 3 [Source:HGNC Symbol;Acc:3015] [ENST00000504965]	1809	GO:0051219|GO:0017124|GO:0030336|GO:0016812|GO:0051491|GO:0048678|GO:0005615|GO:0044297|GO:0030027|GO:0005829|GO:0030426|GO:0035374|GO:0031941|GO:0071345|GO:0007411|GO:0010976|GO:0010977|GO:0051260|GO:0051764|GO:0051017|GO:0070382|GO:0006208	146852301	chr5	146852242	-	hs|5q32		chr5:146852301-146852242
A_23_P2705	2.03904	1.02789	2.03904	up	3.23173	1.69231	3.23173	up	LPAR6	lysophosphatidic acid receptor 6	FALSE	Homo sapiens lysophosphatidic acid receptor 6 (LPAR6), transcript variant 1, mRNA [NM_005767]	10161	GO:0007186|GO:0005886|GO:0004930|GO:0016021	48985730	chr13	48985671	-	hs|13q14.2	NM_005767	chr13:48985730-48985671	NM_005767	Hs.123464
A_32_P176550	2.03888	1.02778	2.03888	up	2.75475	1.46192	2.75475	up	JMY	junction mediating and regulatory protein, p53 cofactor	FALSE	Homo sapiens junction mediating and regulatory protein, p53 cofactor (JMY), mRNA [NM_152405]	133746	GO:0005515|GO:0034314|GO:0070060|GO:0043065|GO:0006357|GO:0003713|GO:0003779|GO:0005634|GO:0070358|GO:0005737|GO:0051091|GO:0006281|GO:0072332|GO:0007050|GO:0005856|GO:0031252	78617868	chr5	78617809	+	hs|5q14.1	NM_152405	chr5:78617809-78617868	NM_152405	Hs.482605
A_33_P3366053	2.03853	1.02753	2.03853	up	7.10764	2.82937	7.10764	up	ADPRH	ADP-ribosylarginine hydrolase	FALSE	Homo sapiens ADP-ribosylarginine hydrolase (ADPRH), transcript variant 1, mRNA [NM_001125]	141	GO:0003875|GO:0000287|GO:0051725|GO:0006464	119308787	chr3	119308728	+	hs|3q13.33	NM_001125	chr3:119308728-119308787	NM_001125	Hs.99884
A_24_P156748	2.03831	1.02737	2.03831	up	5.06311	2.34002	5.06311	up	SLC30A2	solute carrier family 30 (zinc transporter), member 2	FALSE	Homo sapiens solute carrier family 30 (zinc transporter), member 2 (SLC30A2), transcript variant 1, mRNA [NM_001004434]	7780	GO:0005737|GO:0005770|GO:0008324|GO:0006829|GO:0016021|GO:0005765|GO:0061090|GO:0055085	26364697	chr1	26364638	-	hs|1p36.11	NM_001004434	chr1:26364697-26364638	NM_001004434	Hs.143545
A_23_P163402	2.0357	1.02552	2.0357	up	2.5531	1.35225	2.5531	up	CYP1A1	cytochrome P450, family 1, subfamily A, polypeptide 1	FALSE	Homo sapiens cytochrome P450, family 1, subfamily A, polypeptide 1 (CYP1A1), mRNA [NM_000499]	1543	GO:0019369|GO:0046685|GO:0006805|GO:0017144|GO:0017143|GO:0033189|GO:0009792|GO:0010041|GO:0016711|GO:0032496|GO:0070576|GO:0044255|GO:0046677|GO:0005506|GO:0070330|GO:0042359|GO:0007568|GO:0060137|GO:0009635|GO:0006778|GO:0097267|GO:0055093|GO:0016491|GO:0005789|GO:0019899|GO:0020037|GO:0055114|GO:1900087|GO:0008283|GO:0070988|GO:0044281|GO:0009624|GO:0050665|GO:0032094|GO:0019341|GO:0005739|GO:…	75012621	chr15	75012562	-	hs|15q24.1	NM_000499	chr15:75012621-75012562	NM_000499	Hs.72912
A_32_P167471	2.03328	1.02381	2.03328	up	11.896	3.5724	11.896	up	CLMN	calmin (calponin-like, transmembrane)	FALSE	Homo sapiens calmin (calponin-like, transmembrane) (CLMN), mRNA [NM_024734]	79789	GO:0005737|GO:0008285|GO:0003779|GO:0016021|GO:0031175	95648676	chr14	95648617	-	hs|14q32.13	NM_024734	chr14:95648676-95648617	NM_024734	Hs.301478
A_23_P121676	2.03305	1.02364	2.03305	up	2.21565	1.14773	2.21565	up	CXXC4	CXXC finger protein 4	FALSE	Homo sapiens CXXC finger protein 4 (CXXC4), mRNA [NM_025212]	80319	GO:0005737|GO:0030178|GO:0008270|GO:0031410|GO:0007352|GO:0030165|GO:0016055|GO:0003677	105393495	chr4	105393436	-	hs|4q24	NM_025212	chr4:105393495-105393436	NM_025212	Hs.12248
A_23_P71270	2.02987	1.02139	2.02987	up	20.9578	4.38941	20.9578	up	AZGP1	alpha-2-glycoprotein 1, zinc-binding	FALSE	Homo sapiens alpha-2-glycoprotein 1, zinc-binding (AZGP1), mRNA [NM_001185]	563	GO:0002474|GO:0008285|GO:0005886|GO:0042612|GO:0004540|GO:0005576|GO:0005634|GO:0008320|GO:0003823|GO:0005615|GO:0006955|GO:0001948|GO:0019882|GO:0001895|GO:0001916|GO:0042605|GO:0007155|GO:0071806|GO:0001580|GO:0070062	99564778	chr7	99564719	-	hs|7q22.1	NM_001185	chr7:99564778-99564719	NM_001185	Hs.546239
A_33_P3390753	2.02827	1.02025	2.02827	up	19.5388	4.28827	19.5388	up			FALSE				46606696	chr16	46606637	+	hs|16q11.2		chr16:046606637-046606696
A_33_P3329462	2.02801	1.02006	2.02801	up	3.85442	1.94651	3.85442	up			FALSE	ig32f10.y1 HR85 islet Homo sapiens cDNA 5', mRNA sequence [BM264234]			51095345	chr13	51095286	-	hs|13q14.3		chr13:51095345-51095286		Hs.722230
A_33_P3246505	2.02345	1.01681	2.02345	up	3.48076	1.7994	3.48076	up	MAP3K8	mitogen-activated protein kinase kinase kinase 8	FALSE	mitogen-activated protein kinase kinase kinase 8 [Source:HGNC Symbol;Acc:6860] [ENST00000375322]	1326	GO:0005515|GO:0007049|GO:0005737|GO:0000186|GO:0000287|GO:0004674|GO:0000165|GO:0031295|GO:0006468|GO:0005524|GO:0004709|GO:0005829	30728357	chr10	30728298	+	hs|10p11.23	AB209539	chr10:30728298-30728357
A_23_P501634	2.01763	1.01266	2.01763	up	47.5259	5.57064	47.5259	up	BTN2A1	butyrophilin, subfamily 2, member A1	FALSE	Homo sapiens butyrophilin, subfamily 2, member A1 (BTN2A1), transcript variant 2, mRNA [NM_078476]	11120	GO:0006629|GO:0003674|GO:0005887|GO:0070062	26469831	chr6	26469772	+	hs|6p22.2	NM_078476	chr6:26469772-26469831	NM_078476	Hs.159028
A_33_P3258452	2.01706	1.01225	2.01706	up	2.11293	1.07925	2.11293	up	C12orf5	chromosome 12 open reading frame 5	FALSE	Homo sapiens chromosome 12 open reading frame 5 (C12orf5), mRNA [NM_020375]	57103	GO:0005622|GO:0004331|GO:0016311|GO:0010666|GO:2000378	4469117	chr12	4469058	+	hs|12p13.32	NM_020375	chr12:4469058-4469117	NM_020375	Hs.504545
A_23_P63660	2.01602	1.01151	2.01602	up	2.10429	1.07333	2.10429	up	FAM213A	family with sequence similarity 213, member A	FALSE	Homo sapiens family with sequence similarity 213, member A (FAM213A), transcript variant 1, mRNA [NM_032333]	84293	GO:0005739|GO:0005737|GO:0016209|GO:0045670|GO:0070062|GO:0055114	82191949	chr10	82191890	+	hs|10q23.1	NM_032333	chr10:82191890-82191949	NM_032333	Hs.500333
A_33_P3211666	2.01564	1.01124	2.01564	up	7.64493	2.9345	7.64493	up	IL18R1	interleukin 18 receptor 1	FALSE	Homo sapiens interleukin 18 receptor 1 (IL18R1), transcript variant 1, mRNA [NM_003855]	8809	GO:0042008|GO:0032729|GO:0042346|GO:0007165|GO:0006955|GO:0045063|GO:0030101|GO:0005886|GO:0004908|GO:0004872|GO:0016021|GO:0035655	102984527	chr2	102984468	+	hs|2q12.1	NM_003855	chr2:102984468-102984527	NM_003855	Hs.469521
A_33_P3251876	2.01408	1.01012	2.01408	up	3.62557	1.85821	3.62557	up	IL18R1	interleukin 18 receptor 1	FALSE	Homo sapiens interleukin 18 receptor 1 (IL18R1), transcript variant 1, mRNA [NM_003855]	8809	GO:0042008|GO:0032729|GO:0042346|GO:0007165|GO:0006955|GO:0045063|GO:0030101|GO:0005886|GO:0004908|GO:0004872|GO:0016021|GO:0035655	103013326	chr2	103013267	+	hs|2q12.1	NM_003855	chr2:103013267-103013326	NM_003855	Hs.469521
A_33_P3323959	2.01308	1.0094	2.01308	up	7.90615	2.98298	7.90615	up	RELN	reelin	FALSE	Homo sapiens reelin (RELN), transcript variant 1, mRNA [NM_005045]	5649	GO:0090129|GO:0021511|GO:0032008|GO:0061098|GO:0021800|GO:2000310|GO:0097120|GO:0050731|GO:0070326|GO:0070325|GO:0005615|GO:0021517|GO:0046872|GO:0030425|GO:0005737|GO:0097114|GO:0007411|GO:0045860|GO:0006508|GO:0007155|GO:2000969|GO:0097119|GO:0061003|GO:0008306|GO:2000463|GO:0007616|GO:0051057|GO:0051968|GO:0005578|GO:0050804|GO:0014068|GO:0018108|GO:1900273|GO:0007417|GO:0038026|GO:0016358|GO:…	103113325	chr7	103113266	-	hs|7q22.1	NM_005045	chr7:103113325-103113266	NM_005045	Hs.655654
A_33_P3408227	2.01205	1.00867	2.01205	up	3.72014	1.89536	3.72014	up			FALSE				124514494	chr10	124514435	+	hs|10q26.13		chr10:124514435-124514494
A_23_P60599	2.00849	1.00611	2.00849	up	3.35252	1.74525	3.35252	up	UGT1A6	UDP glucuronosyltransferase 1 family, polypeptide A6	FALSE	Homo sapiens UDP glucuronosyltransferase 1 family, polypeptide A6 (UGT1A6), transcript variant 1, mRNA [NM_001072]	54578	GO:0006805|GO:0052695|GO:0046982|GO:0005783|GO:0001972|GO:0005789|GO:0015020|GO:0044281|GO:0016021|GO:0019899|GO:0042803|GO:0070062	234681665	chr2	234681607	+	hs|2q37.1	NM_001072	chr2:234681607-234681665	NM_001072	Hs.554822
A_33_P3216714	2.00838	1.00603	2.00838	up	2.81677	1.49404	2.81677	up	DNAJC6	DnaJ (Hsp40) homolog, subfamily C, member 6	FALSE	Homo sapiens DnaJ (Hsp40) homolog, subfamily C, member 6 (DNAJC6), transcript variant 1, mRNA [NM_001256864]	9829	GO:0008219|GO:0017124|GO:0006892|GO:0061024|GO:0035335|GO:0004725|GO:0005829	65880860	chr1	65880801	+	hs|1p31.3	NM_001256864	chr1:65880801-65880860	NM_001256864	Hs.647643
A_23_P124003	2.00621	1.00447	2.00621	up	2.13509	1.0943	2.13509	up	P2RX2	purinergic receptor P2X, ligand-gated ion channel, 2	FALSE	Homo sapiens purinergic receptor P2X, ligand-gated ion channel, 2 (P2RX2), transcript variant 4, mRNA [NM_170683]	22953	GO:0007605|GO:0010524|GO:0046870|GO:0051291|GO:0019228|GO:0050850|GO:0042802|GO:0005639|GO:0009743|GO:0016324|GO:0034220|GO:0050909|GO:0043197|GO:0007528|GO:0043195|GO:0008144|GO:0043025|GO:0001614|GO:0033198|GO:0051260|GO:0014832|GO:0006812|GO:0015276|GO:0016151|GO:0035590|GO:0001666|GO:0004931|GO:0009986|GO:0005507|GO:0048741|GO:0014069|GO:0007274|GO:0005524|GO:0003029|GO:0030432|GO:0045340|GO:…	133198262	chr12	133198203	+	hs|12q24.33	NM_170683	chr12:133198203-133198262	NM_170683	Hs.258580
A_24_P122636	2.00596	1.00429	2.00596	up	24.0286	4.58668	24.0286	up	BPNT1	3'(2'), 5'-bisphosphate nucleotidase 1	FALSE	Homo sapiens 3'(2'), 5'-bisphosphate nucleotidase 1 (BPNT1), transcript variant 1, mRNA [NM_006085]	10380	GO:0046854|GO:0006139|GO:0008441|GO:0006805|GO:0000287|GO:0050427|GO:0016311|GO:0044281|GO:0070062|GO:0007399|GO:0005829|GO:0004441	220231157	chr1	220231098	-	hs|1q41	NM_006085	chr1:220231157-220231098	NM_006085	Hs.406134
A_32_P178800	2.0048	1.00346	2.0048	up	12.2986	3.62043	12.2986	up	ITGA2	integrin, alpha 2 (CD49B, alpha 2 subunit of VLA-2 receptor)	FALSE	Homo sapiens integrin, alpha 2 (CD49B, alpha 2 subunit of VLA-2 receptor) (ITGA2), transcript variant 1, mRNA [NM_002203]	3673	GO:0005515|GO:0014070|GO:0005518|GO:0030879|GO:0033591|GO:0014075|GO:0051971|GO:0060100|GO:0001894|GO:0007411|GO:0001618|GO:0030198|GO:0009887|GO:0033343|GO:0008305|GO:0009986|GO:0046982|GO:0014850|GO:0045785|GO:0005178|GO:0031346|GO:0032967|GO:0007229|GO:0010694|GO:0043236|GO:0043388|GO:0009279|GO:0043589|GO:0005925|GO:0009897|GO:0048471|GO:0005886|GO:0008283|GO:0005634|GO:0032870|GO:0046872|GO:…	52389696	chr5	52389637	+	hs|5q11.2	NM_002203	chr5:52389637-52389696	NM_002203	Hs.482077
A_23_P423695	2.00383	1.00276	2.00383	up	3.33342	1.737	3.33342	up	MXD4	MAX dimerization protein 4	FALSE	Homo sapiens MAX dimerization protein 4 (MXD4), mRNA [NM_006454]	10608	GO:0008285|GO:0003714|GO:0046983|GO:0005634|GO:0000122|GO:0003677|GO:0006351	2251339	chr4	2251280	-	hs|4p16.3	NM_006454	chr4:2251339-2251280	NM_006454	Hs.655020
A_24_P326491	2.0025	1.0018	2.0025	up	4.44063	2.15077	4.44063	up	MKX	mohawk homeobox	FALSE	Homo sapiens mohawk homeobox (MKX), transcript variant 1, mRNA [NM_173576]	283078	GO:0006366|GO:0000981|GO:0005634|GO:0000122|GO:0045662|GO:0010628|GO:0043565|GO:0002932|GO:0007517|GO:0032967|GO:0035990|GO:0030199|GO:0001085	27962388	chr10	27962329	-	hs|10p12.1	NM_173576	chr10:27962388-27962329	NM_173576	Hs.128193
A_33_P3228722	2.00209	1.00151	2.00209	up	3.20392	1.67984	3.20392	up			FALSE	tubulin folding cofactor D [Source:HGNC Symbol;Acc:11581] [ENST00000397466]			80866272	chr17	80866213	+	hs|17q25.3	AL096745	chr17:80866213-80866272		Hs.464391
A_19_P00323041	2.00061	1.00044	2.00061	up	3.57306	1.83716	3.57306	up	JPX	JPX transcript, XIST activator (non-protein coding)	FALSE	JPX transcript, XIST activator (non-protein coding) [Source:HGNC Symbol;Acc:37191] [ENST00000415215]	554203		73167173	chrX	73167114	+	hs|Xq13.2		chrX:73167114-73167173		Hs.648316
