# Supplementary material for: SERPINB2 is a novel TGFβ-responsive lineage fate determinant of human bone marrow stromal cells
Source: Sci Rep. 2017 Sep 7;7:10797. doi: 10.1038/s41598-017-10983-x (PMC5589808; doi:10.1038/s41598-017-10983-x)
Supplement: Supplementary file 5 — Table s4 [file 41598_2017_10983_MOESM5_ESM.xls]

## Sheet: ALL ENTITIES TG1 AD vs AD  UP 3
ProbeName	FC ([TG1 AD] vs [AD])	Log FC ([TG1 AD] vs [AD])	FC (abs) ([TG1 AD] vs [AD])	Regulation ([TG1 AD] vs [AD])	GeneName	GeneSymbol	ControlType	Description	EntrezGeneID	Go	Chromosome End Index_Avadis_	Chromosome Number_Avadis_	Chromosome Start Index_Avadis_	Chromosome Strand_Avadis_	Cytoband	GenbankAccession	GenomicCoordinates	RefSeqAccession	UniGeneID
A_23_P407840	54.6932	5.77329	54.6932	up	fibronectin type III domain containing 1	FNDC1	FALSE	Homo sapiens fibronectin type III domain containing 1 (FNDC1), mRNA [NM_032532]	84624	GO:0031966|GO:0005886|GO:0005911|GO:0005730|GO:0001934|GO:0071456|GO:0010666|GO:0005634|GO:0005576|GO:0051223	159692763	chr6	159692704	+	hs|6q25.3	NM_032532	chr6:159692704-159692763	NM_032532	Hs.520525
A_24_P52697	22.1184	4.46717	22.1184	up	H19, imprinted maternally expressed transcript (non-protein coding)	H19	FALSE	Homo sapiens H19, imprinted maternally expressed transcript (non-protein coding) (H19), long non-coding RNA [NR_002196]	283120		2016733	chr11	2016674	-	hs|11p15.5	NR_002196	chr11:2016733-2016674	NR_002196	Hs.533566
A_33_P3282202	18.8632	4.2375	18.8632	up			FALSE	Homo sapiens cDNA FLJ42047 fis, clone SPLEN2041645. [AK124041]			170014124	chr5	170014065	+	hs|5q35.1	AK124041	chr5:170014065-170014124		Hs.689588
A_23_P120227	15.3189	3.93724	15.3189	up	limb bud and heart development	LBH	FALSE	Homo sapiens limb bud and heart development (LBH), mRNA [NM_030915]	81606	GO:0010468|GO:0005737|GO:0030193|GO:0007275|GO:0005634|GO:0045893|GO:0006351	30482530	chr2	30482471	+	hs|2p23.1	NM_030915	chr2:30482471-30482530	NM_030915	Hs.567598
A_32_P65616	14.7001	3.87776	14.7001	up	prolactin	PRL	FALSE	Homo sapiens prolactin (PRL), transcript variant 1, mRNA [NM_000948]	5617	GO:0005515|GO:0007565|GO:0005148|GO:0007595|GO:0005179|GO:0008283|GO:0040014|GO:0005576|GO:0060397|GO:0007166|GO:0046427	22287617	chr6	22287558	-	hs|6p22.3	NM_000948	chr6:22287617-22287558	NM_000948	Hs.1905
A_33_P3355004	14.4938	3.85737	14.4938	up	dopa decarboxylase (aromatic L-amino acid decarboxylase)	DDC	FALSE	Homo sapiens dopa decarboxylase (aromatic L-amino acid decarboxylase) (DDC), transcript variant 7, mRNA [NM_001242890]	1644	GO:0005515|GO:0030424|GO:0046684|GO:0010259|GO:0044281|GO:0005829|GO:0042416|GO:0034641|GO:0043025|GO:0070062|GO:0033076|GO:0006520|GO:0019904|GO:0071312|GO:0035690|GO:0008021|GO:0042427|GO:0071363|GO:0046219|GO:0052314|GO:0030170|GO:0004058|GO:0007623|GO:0016597|GO:0015842|GO:0042423	50560690	chr7	50560631	-	hs|7p12.1	NM_001242890	chr7:50560690-50560631	NM_001242890	Hs.359698
A_23_P6252	13.7069	3.77683	13.7069	up	Down syndrome critical region gene 8	DSCR8	FALSE	Homo sapiens Down syndrome critical region gene 8 (DSCR8), transcript variant 4, long non-coding RNA [NR_026838]	84677	GO:0008150|GO:0003674|GO:0005575	39528468	chr21	39528409	+	hs|21q22.13	NR_026838	chr21:39528409-39528468	NR_026838	Hs.733345
A_33_P3336397	13.6525	3.77109	13.6525	up	uncharacterized LOC100506688	LOC100506688	FALSE	Homo sapiens uncharacterized LOC100506688 (LOC100506688), transcript variant 1, long non-coding RNA [NR_104614]	100506688		987403	chr5	987344	-	hs|5p15.33	NR_104614	chr5:987403-987344	NR_104614	Hs.532063
A_32_P100109	11.814	3.56243	11.814	up	RALBP1 associated Eps domain containing 2	REPS2	FALSE	Homo sapiens RALBP1 associated Eps domain containing 2 (REPS2), transcript variant 1, mRNA [NM_004726]	9185	GO:0005515|GO:0005737|GO:0006461|GO:0007173|GO:0005509	17170865	chrX	17170806	+	hs|Xp22.13	NM_004726	chrX:17170806-17170865	NM_004726	Hs.186810
A_19_P00325069	10.7535	3.42673	10.7535	up			FALSE				90616031	chr8	90615972	-	hs|8q21.3		chr8:090616031-090615972
A_32_P133072	10.4968	3.39188	10.4968	up	spondin 1, extracellular matrix protein	SPON1	FALSE	Homo sapiens spondin 1, extracellular matrix protein (SPON1), mRNA [NM_006108]	10418	GO:0031012|GO:0005515|GO:0005578|GO:0007155|GO:0005615	14289239	chr11	14289180	+	hs|11p15.2	NM_006108	chr11:14289180-14289239	NM_006108	Hs.643864
A_33_P3377714	10.163	3.34526	10.163	up			FALSE				75680975	chr9	75680916	-	hs|9q21.13		chr9:075680975-075680916
A_23_P125233	9.97878	3.31886	9.97878	up	calponin 1, basic, smooth muscle	CNN1	FALSE	Homo sapiens calponin 1, basic, smooth muscle (CNN1), mRNA [NM_001299]	1264	GO:0005516|GO:0031032|GO:0003779|GO:0006940|GO:0005856	11661064	chr19	11661005	+	hs|19p13.2	NM_001299	chr19:11661005-11661064	NM_001299	Hs.465929
A_33_P3223056	9.46367	3.2424	9.46367	up	ADAM metallopeptidase with thrombospondin type 1 motif, 10	ADAMTS10	FALSE	Homo sapiens ADAM metallopeptidase with thrombospondin type 1 motif, 10 (ADAMTS10), transcript variant 1, mRNA [NM_030957]	81794	GO:0031012|GO:0005515|GO:0008150|GO:0003674|GO:0006508|GO:0001527|GO:0008270|GO:0004222	8645185	chr19	8645126	-	hs|19p13.2	NM_030957	chr19:8645185-8645126	NM_030957	Hs.657508
A_23_P83298	9.15653	3.1948	9.15653	up	paired related homeobox 2	PRRX2	FALSE	Homo sapiens paired related homeobox 2 (PRRX2), mRNA [NM_016307]	51450	GO:0043565|GO:0045880|GO:0006355|GO:0042472|GO:0003700|GO:0051216|GO:0048844|GO:0042474|GO:0005634|GO:0002053|GO:0030326|GO:0048701	132484932	chr9	132484873	+	hs|9q34.11	NM_016307	chr9:132484873-132484932	NM_016307	Hs.660115
A_33_P3254096	9.06691	3.18061	9.06691	up	peptidase inhibitor 15	PI15	FALSE	Homo sapiens peptidase inhibitor 15 (PI15), mRNA [NM_015886]	51050	GO:0008150|GO:0010466|GO:0005576|GO:0005575|GO:0030414	75767231	chr8	75767172	+	hs|8q21.11	NM_015886	chr8:75767172-75767231	NM_015886	Hs.98558
A_33_P3365193	8.20883	3.03718	8.20883	up	amylase, alpha 1C (salivary)	AMY1C	FALSE	Homo sapiens amylase, alpha 1C (salivary) (AMY1C), mRNA [NM_001008219]	278	GO:0005515|GO:0005975|GO:0007586|GO:0005615|GO:0004556|GO:0046872|GO:0070062	104203063	chr1	104203004	+	hs|1p21.1	NM_001008219	chr1:104203004-104203063	NM_001008219	Hs.655232
A_19_P00318593	7.71872	2.94836	7.71872	up	uncharacterized LOC101928858	LOC101928858	FALSE	PREDICTED: Homo sapiens uncharacterized LOC101928858 (RP11-434D9.1), transcript variant X3, ncRNA [XR_427726]	101928858		67100990	chr5	67100931	+	hs|5q13.1	XR_427726	chr5:67100931-67100990	XR_427726
A_19_P00322333	7.19079	2.84615	7.19079	up	uncharacterized LOC101059954	LOC101059954	FALSE	PREDICTED: Homo sapiens uncharacterized LOC101059954 (LOC101059954), ncRNA [XR_172435]	101059954		38682943	chr17	38682884	+	hs|17q21.2	XR_172435	chr17:38682884-38682943	XR_172435
A_33_P3324206	6.98041	2.80331	6.98041	up	hair growth associated	HR	FALSE	Homo sapiens hair growth associated (HR), transcript variant 1, mRNA [NM_005144]	55806	GO:0016604|GO:0006355|GO:0003700|GO:0003714|GO:0016491|GO:0005634|GO:0045892|GO:0003677|GO:0046872|GO:0006351|GO:0055114	21972023	chr8	21971964	-	hs|8p21.3	NM_005144	chr8:21972023-21971964	NM_005144	Hs.272367
A_23_P29067	6.7322	2.75108	6.7322	up	transmembrane protease, serine 2	TMPRSS2	FALSE	Homo sapiens transmembrane protease, serine 2 (TMPRSS2), transcript variant 2, mRNA [NM_005656]	7113	GO:0005515|GO:0016540|GO:0005886|GO:0004252|GO:0005887|GO:0006508|GO:0008236|GO:0046598|GO:0006898|GO:0070062|GO:0005044	42836963	chr21	42836904	-	hs|21q22.3	NM_005656	chr21:42836963-42836904	NM_005656	Hs.439309
A_32_P107876	6.6868	2.74132	6.6868	up	Fraser syndrome 1	FRAS1	FALSE	Homo sapiens Fraser syndrome 1 (FRAS1), transcript variant 1, mRNA [NM_025074]	80144	GO:0031012|GO:0007154|GO:0005886|GO:0043588|GO:0016021|GO:0015031|GO:0002009|GO:0046872	79465313	chr4	79465254	+	hs|4q21.21	NM_025074	chr4:79465254-79465313	NM_025074	Hs.369448
A_24_P827037	6.64703	2.73271	6.64703	up	leucine rich repeat containing 15	LRRC15	FALSE	Homo sapiens leucine rich repeat containing 15 (LRRC15), transcript variant 2, mRNA [NM_130830]	131578	GO:0030335|GO:0043236|GO:0005518|GO:0090005|GO:0016021|GO:0001968|GO:0046813|GO:0070062	194076556	chr3	194076497	-	hs|3q29	NM_130830	chr3:194076556-194076497	NM_130830	Hs.288467
A_33_P3231715	6.61842	2.72649	6.61842	up	olfactory receptor, family 4, subfamily A, member 47	OR4A47	FALSE	Homo sapiens olfactory receptor, family 4, subfamily A, member 47 (OR4A47), mRNA [NM_001005512]	403253	GO:0050911|GO:0004984|GO:0007186|GO:0005886|GO:0004930|GO:0016021	48511264	chr11	48511205	+	hs|11p11.2	NM_001005512	chr11:48511205-48511264	NM_001005512	Hs.554532
A_33_P3364268	6.53608	2.70843	6.53608	up	limb bud and heart development	LBH	FALSE	Homo sapiens limb bud and heart development (LBH), mRNA [NM_030915]	81606	GO:0010468|GO:0005737|GO:0030193|GO:0007275|GO:0005634|GO:0045893|GO:0006351	30480625	chr2	30480566	+	hs|2p23.1	NM_030915	chr2:30480566-30480625	NM_030915	Hs.567598
A_23_P360804	6.52887	2.70683	6.52887	up	copine V	CPNE5	FALSE	Homo sapiens copine V (CPNE5), mRNA [NM_020939]	57699	GO:0043005|GO:0008150|GO:0003674|GO:0043025|GO:0070062	36708629	chr6	36708570	-	hs|6p21.2	NM_020939	chr6:36708629-36708570	NM_020939	Hs.657869
A_33_P3264662	6.44423	2.68801	6.44423	up	cytochrome P450, family 27, subfamily C, polypeptide 1	CYP27C1	FALSE	Homo sapiens cytochrome P450, family 27, subfamily C, polypeptide 1 (CYP27C1), mRNA [NM_001001665]	339761	GO:0004497|GO:0016020|GO:0005506|GO:0016705|GO:0055114|GO:0020037	127941477	chr2	127941418	-	hs|2q14.3	NM_001001665	chr2:127941477-127941418	NM_001001665	Hs.407639
A_19_P00323405	6.27264	2.64907	6.27264	up			FALSE				69903734	chr8	69903675	-	hs|8q13.2		chr8:069903734-069903675
A_23_P363769	6.19949	2.63215	6.19949	up	keratin 86	KRT86	FALSE	Homo sapiens keratin 86 (KRT86), mRNA [NM_002284]	3892	GO:0005198|GO:0045095|GO:0005615|GO:0070062	52702897	chr12	52702840	+	hs|12q13.13	NM_002284	chr12:52702840-52702897	NM_002284	Hs.278658
A_23_P150609	6.05252	2.59754	6.05252	up	insulin-like growth factor 2 (somatomedin A)	IGF2	FALSE	Homo sapiens insulin-like growth factor 2 (somatomedin A) (IGF2), transcript variant 1, mRNA [NM_000612]	3481	GO:0005515|GO:0005159|GO:0005158|GO:0050731|GO:0005615|GO:0009887|GO:0031667|GO:0007613|GO:0051781|GO:0032355|GO:0070062|GO:2000467|GO:0007565|GO:0030168|GO:0007275|GO:0045840|GO:0038028|GO:0043085|GO:0001649|GO:0001501|GO:0005179|GO:0030546|GO:0043539|GO:0008083|GO:0044267|GO:0051146|GO:0008286|GO:0051897|GO:0008284|GO:0005886|GO:0071902|GO:0045471|GO:2000273|GO:0042104|GO:0045944|GO:0006006|GO:…	2150453	chr11	2150394	-	hs|11p15.5	NM_000612	chr11:2150453-2150394	NM_000612	Hs.272259
A_32_P86763	5.6842	2.50696	5.6842	up	transglutaminase 2	TGM2	FALSE	Homo sapiens transglutaminase 2 (TGM2), transcript variant 1, mRNA [NM_004613]	7052	GO:0005515|GO:0043065|GO:0005886|GO:0019904|GO:0043277|GO:0005525|GO:0048661|GO:0046872|GO:0045785|GO:0005829|GO:0005739|GO:0051561|GO:0001974|GO:0051482|GO:0003810|GO:0050729|GO:0051260|GO:0018153|GO:0060662|GO:0043123|GO:0032471|GO:0070062|GO:0060445	36757912	chr20	36757853	-	hs|20q11.23	NM_004613	chr20:36757912-36757853	NM_004613	Hs.517033
A_23_P10647	5.62035	2.49066	5.62035	up	cytokine-like 1	CYTL1	FALSE	Homo sapiens cytokine-like 1 (CYTL1), mRNA [NM_018659]	54360	GO:0007165|GO:0051091|GO:0050650|GO:0048839|GO:0002062|GO:0045944|GO:0005102|GO:0005615	5016781	chr4	5016722	-	hs|4p16.2	NM_018659	chr4:5016781-5016722	NM_018659	Hs.13872
A_23_P19333	5.58131	2.4806	5.58131	up	triggering receptor expressed on myeloid cells 1	TREM1	FALSE	Homo sapiens triggering receptor expressed on myeloid cells 1 (TREM1), transcript variant 1, mRNA [NM_018643]	54210	GO:0035556|GO:0005886|GO:0007596|GO:0045087|GO:0006959|GO:0097110|GO:0005576|GO:0004872|GO:0016021|GO:0050900	41248727	chr6	41243938	-	hs|6p21.1	NM_018643	chr6:41248727-41243938	NM_018643	Hs.283022
A_23_P13907	5.56865	2.47733	5.56865	up	insulin-like growth factor 1 (somatomedin C)	IGF1	FALSE	Homo sapiens insulin-like growth factor 1 (somatomedin C) (IGF1), transcript variant 4, mRNA [NM_000618]	3479	GO:0005515|GO:0033160|GO:0005159|GO:0005158|GO:0046579|GO:0030879|GO:0005615|GO:0030104|GO:0046326|GO:0045445|GO:0045821|GO:0014834|GO:0048286|GO:0045740|GO:0030168|GO:0045840|GO:0014068|GO:0014904|GO:0030166|GO:0001501|GO:0007517|GO:0005178|GO:0005179|GO:0043388|GO:0010001|GO:0045893|GO:0008083|GO:0035630|GO:0044267|GO:0008284|GO:0008285|GO:0005886|GO:0032878|GO:0006928|GO:0021940|GO:0042523|GO:…	102796325	chr12	102796266	-	hs|12q23.2	NM_000618	chr12:102796325-102796266	NM_000618	Hs.160562
A_23_P29005	5.51641	2.46373	5.51641	up	SAM domain, SH3 domain and nuclear localization signals 1	SAMSN1	FALSE	Homo sapiens SAM domain, SH3 domain and nuclear localization signals 1 (SAMSN1), transcript variant 1, mRNA [NM_022136]	64092	GO:0005737|GO:0050869|GO:0050732|GO:0005634|GO:0001784|GO:0002820|GO:0001726	15858344	chr21	15858285	-	hs|21q11.2	NM_022136	chr21:15858344-15858285	NM_022136	Hs.473341
A_23_P65518	5.46395	2.44994	5.46395	up	dishevelled-binding antagonist of beta-catenin 1	DACT1	FALSE	Homo sapiens dishevelled-binding antagonist of beta-catenin 1 (DACT1), transcript variant 1, mRNA [NM_016651]	51339	GO:0005515|GO:0045732|GO:0030054|GO:0008013|GO:0030877|GO:0030178|GO:2000095|GO:0030177|GO:0045202|GO:0005634|GO:0035413|GO:0035412|GO:1900107|GO:0005737|GO:0031647|GO:0046329|GO:0005080|GO:0016055|GO:0051018|GO:0090090|GO:0070097|GO:0005730|GO:2000134|GO:0000122|GO:0001702|GO:0048813|GO:0050808|GO:0048619|GO:0045600	59114772	chr14	59114713	+	hs|14q23.1	NM_016651	chr14:59114713-59114772	NM_016651	Hs.48950
A_19_P00324488	5.40474	2.43423	5.40474	up			FALSE				171991323	chr5	171991264	-	hs|5q35.1		chr5:171991323-171991264
A_19_P00316166	5.39808	2.43244	5.39808	up	uncharacterized LOC101928858	LOC101928858	FALSE	PREDICTED: Homo sapiens uncharacterized LOC101928858 (RP11-434D9.1), transcript variant X2, ncRNA [XR_425858]	101928858		67093294	chr5	67093235	+	hs|5q13.1	XR_425858	chr5:67093235-67093294	XR_425858
A_33_P3252695	5.24528	2.39102	5.24528	up	cytokine-like 1	CYTL1	FALSE	Homo sapiens cytokine-like 1 (CYTL1), mRNA [NM_018659]	54360	GO:0007165|GO:0051091|GO:0050650|GO:0048839|GO:0002062|GO:0045944|GO:0005102|GO:0005615	5018622	chr4	5018563	-	hs|4p16.2	NM_018659	chr4:5018622-5018563	NM_018659	Hs.13872
A_33_P3289865	5.24526	2.39101	5.24526	up	phospholipase C-like 1	PLCL1	FALSE	Homo sapiens phospholipase C-like 1 (PLCL1), mRNA [NM_006226]	5334	GO:0035556|GO:0006629|GO:0070679|GO:0004629|GO:0005737|GO:0004435|GO:0032228|GO:0005509|GO:0050811|GO:0004871	199012902	chr2	199012843	+	hs|2q33.1	NM_006226	chr2:199012843-199012902	NM_006226	Hs.153322
A_33_P3252286	5.06673	2.34105	5.06673	up	cytokine receptor-like factor 1	CRLF1	FALSE	Homo sapiens cytokine receptor-like factor 1 (CRLF1), mRNA [NM_004750]	9244	GO:0005515|GO:0001657|GO:0008284|GO:0046982|GO:0042517|GO:2000672|GO:0005125|GO:0005615|GO:0005127|GO:0097058|GO:0043524|GO:0019955|GO:0004872	18704106	chr19	18704047	-	hs|19p13.11	NM_004750	chr19:18704106-18704047	NM_004750	Hs.114948
A_23_P22800	5.04062	2.3336	5.04062	up	testis specific protein, Y-linked 3	TSPY3	FALSE	Homo sapiens testis specific protein, Y-linked 3 (TSPY3), mRNA [NM_001077697]	728137	GO:0007506|GO:0005737|GO:0006334|GO:0005634|GO:0007283|GO:0030154	9237850	chrY	9237685	+	hs|Yp11.2	NM_001077697	chrY:9237685-9237850	NM_001077697	Hs.556121
A_23_P435407	4.98777	2.3184	4.98777	up	glypican 4	GPC4	FALSE	Homo sapiens glypican 4 (GPC4), mRNA [NM_001448]	2239	GO:0005886|GO:0007603|GO:0005796|GO:0005975|GO:0008283|GO:0005578|GO:0006027|GO:0043395|GO:0005634|GO:0044281|GO:0031225|GO:0001523|GO:0005615|GO:0009653|GO:0006024|GO:0005887|GO:0030204|GO:0030203|GO:0009897|GO:0070062|GO:0043202	132435488	chrX	132435429	-	hs|Xq26.2	NM_001448	chrX:132435488-132435429	NM_001448	Hs.58367
A_24_P299474	4.9772	2.31533	4.9772	up	teneurin transmembrane protein 2	TENM2	FALSE	Homo sapiens teneurin transmembrane protein 2 (TENM2), mRNA [NM_001122679]	57451	GO:0005515|GO:0043005|GO:0030054|GO:0035584|GO:0005886|GO:0005783|GO:0051491|GO:0045202|GO:0005634|GO:0030175|GO:0030425|GO:0042803|GO:0030426|GO:0016337|GO:0043197|GO:0007411|GO:0005911|GO:0045211|GO:0050839|GO:0007157|GO:0005794|GO:0046982|GO:0005102|GO:0000122|GO:0006351|GO:0007165|GO:0005887|GO:0016605	167690122	chr5	167690063	+	hs|5q34	NM_001122679	chr5:167690063-167690122	NM_001122679	Hs.631957
A_33_P3243248	4.91985	2.29861	4.91985	up	zinc finger, NFX1-type containing 1	ZNFX1	FALSE	zinc finger, NFX1-type containing 1 [Source:HGNC Symbol;Acc:29271] [ENST00000469991]	57169	GO:0046872	47861201	chr20	47861142	-	hs|20q13.13	BU664634	chr20:47861201-47861142		Hs.735918
A_23_P62081	4.9009	2.29305	4.9009	up	secretogranin V (7B2 protein)	SCG5	FALSE	Homo sapiens secretogranin V (7B2 protein) (SCG5), transcript variant 2, mRNA [NM_003020]	6447	GO:0005515|GO:0004857|GO:0016486|GO:0007218|GO:0046883|GO:0005576|GO:0051082|GO:0030141|GO:0005525|GO:0043086|GO:0006886	32989165	chr15	32989106	+	hs|15q13.3	NM_003020	chr15:32989106-32989165	NM_003020	Hs.156540
A_23_P131846	4.818	2.26844	4.818	up	snail family zinc finger 1	SNAI1	FALSE	Homo sapiens snail family zinc finger 1 (SNAI1), mRNA [NM_005985]	6615	GO:0005515|GO:2000810|GO:0010718|GO:0005634|GO:0001837|GO:0046872|GO:0031069|GO:0005737|GO:0061314|GO:0060972|GO:0060021|GO:0019900|GO:0030335|GO:0001707|GO:0060707|GO:0000122|GO:0060806|GO:0001649|GO:0043565|GO:0001078|GO:0016477|GO:0043518|GO:0060536|GO:0045893|GO:0010957	48605229	chr20	48605170	+	hs|20q13.13	NM_005985	chr20:48605170-48605229	NM_005985	Hs.48029
A_24_P923251	4.77341	2.25502	4.77341	up	transglutaminase 2	TGM2	FALSE	Homo sapiens transglutaminase 2 (TGM2), transcript variant 2, mRNA [NM_198951]	7052	GO:0005515|GO:0043065|GO:0005886|GO:0019904|GO:0043277|GO:0005525|GO:0048661|GO:0046872|GO:0045785|GO:0005829|GO:0005739|GO:0051561|GO:0001974|GO:0051482|GO:0003810|GO:0050729|GO:0051260|GO:0018153|GO:0060662|GO:0043123|GO:0032471|GO:0070062|GO:0060445	36766505	chr20	36766446	-	hs|20q11.23	NM_198951	chr20:36766505-36766446	NM_198951	Hs.517033
A_23_P422911	4.75324	2.24891	4.75324	up	heparan sulfate 6-O-sulfotransferase 3	HS6ST3	FALSE	Homo sapiens heparan sulfate 6-O-sulfotransferase 3 (HS6ST3), mRNA [NM_153456]	266722	GO:0008152|GO:0008146|GO:0016021	97491707	chr13	97491648	+	hs|13q32.1	NM_153456	chr13:97491648-97491707	NM_153456	Hs.171001
A_23_P302550	4.73053	2.242	4.73053	up	regulator of G-protein signaling 18	RGS18	FALSE	Homo sapiens regulator of G-protein signaling 18 (RGS18), mRNA [NM_130782]	64407	GO:0043547|GO:0005737|GO:0007186|GO:0005886|GO:0038032|GO:0005096	192154660	chr1	192154601	+	hs|1q31.2	NM_130782	chr1:192154601-192154660	NM_130782	Hs.440890
A_23_P1043	4.66366	2.22146	4.66366	up	chromosome 1 open reading frame 106	C1orf106	FALSE	Homo sapiens chromosome 1 open reading frame 106 (C1orf106), transcript variant 1, mRNA [NM_018265]	55765		200884402	chr1	200884343	+	hs|1q32.1	NM_018265	chr1:200884343-200884402	NM_018265	Hs.518997
A_19_P00322332	4.65362	2.21835	4.65362	up	uncharacterized LOC101059954	LOC101059954	FALSE	PREDICTED: Homo sapiens uncharacterized LOC101059954 (LOC101059954), ncRNA [XR_172435]	101059954		38683254	chr17	38683195	+	hs|17q21.2	XR_172435	chr17:38683195-38683254	XR_172435
A_19_P00323082	4.64803	2.21662	4.64803	up	H19, imprinted maternally expressed transcript (non-protein coding)	H19	FALSE	Homo sapiens H19, imprinted maternally expressed transcript (non-protein coding) (H19), long non-coding RNA [NR_002196]	283120		2017020	chr11	2016961	-	hs|11p15.5	NR_002196	chr11:2017020-2016961	NR_002196	Hs.533566
A_33_P3317336	4.64213	2.21479	4.64213	up			FALSE	Homo sapiens cDNA FLJ26336 fis, clone HRT02842. [AK129846]			38820712	chr5	38820653	-	hs|5p13.1	AK129846	chr5:38820712-38820653
A_23_P23611	4.59445	2.19989	4.59445	up	amylase, alpha 1C (salivary)	AMY1C	FALSE	Homo sapiens amylase, alpha 1C (salivary) (AMY1C), mRNA [NM_001008219]	278	GO:0005515|GO:0005975|GO:0007586|GO:0005615|GO:0004556|GO:0046872|GO:0070062	104207080	chr1	104207021	+	hs|1p21.1	NM_001008219	chr1:104207021-104207080	NM_001008219	Hs.655232
A_23_P33723	4.39756	2.1367	4.39756	up	CD163 molecule	CD163	FALSE	Homo sapiens CD163 molecule (CD163), transcript variant 1, mRNA [NM_004244]	9332	GO:0030666|GO:0005515|GO:0005886|GO:0005887|GO:0005576|GO:0006953|GO:0006898|GO:0005044	7623941	chr12	7623882	-	hs|12p13.31	NM_004244	chr12:7623941-7623882	NM_004244	Hs.504641
A_19_P00321748	4.36789	2.12694	4.36789	up	cancer susceptibility candidate 15 (non-protein coding)	CASC15	FALSE	cancer susceptibility candidate 15 (non-protein coding) [Source:HGNC Symbol;Acc:28245] [ENST00000606197]	401237		22196039	chr6	22195980	+	hs|6p22.3	AK094718	chr6:22195980-22196039		Hs.712707
A_23_P43164	4.3488	2.12062	4.3488	up	sulfatase 1	SULF1	FALSE	Homo sapiens sulfatase 1 (SULF1), transcript variant 3, mRNA [NM_015170]	23213	GO:0005886|GO:0051216|GO:0005783|GO:0048706|GO:0030177|GO:0008449|GO:0005615|GO:0032836|GO:0030513|GO:0002063|GO:0004065|GO:0030201|GO:0048010|GO:0030336|GO:0005794|GO:0005795|GO:0009986|GO:0001822|GO:0005509|GO:0006915|GO:0035860|GO:0010575|GO:0060686|GO:0060384|GO:0060348|GO:0040036|GO:0003094|GO:0001937|GO:0016525|GO:0040037|GO:0045121|GO:0014846	70572254	chr8	70572195	+	hs|8q13.3	NM_015170	chr8:70572195-70572254	NM_015170	Hs.409602
A_23_P110403	4.28925	2.10073	4.28925	up	PDZ and LIM domain 3	PDLIM3	FALSE	Homo sapiens PDZ and LIM domain 3 (PDLIM3), transcript variant 1, mRNA [NM_014476]	27295	GO:0008092|GO:0007507|GO:0005515|GO:0030018|GO:0005737|GO:0008270|GO:0007015|GO:0015629|GO:0008307	186423262	chr4	186423203	-	hs|4q35.1	NM_014476	chr4:186423262-186423203	NM_014476	Hs.701364
A_23_P31143	4.2443	2.08553	4.2443	up	tumor protein D52-like 1	TPD52L1	FALSE	Homo sapiens tumor protein D52-like 1 (TPD52L1), transcript variant 2, mRNA [NM_001003395]	7164	GO:0005515|GO:0048471|GO:0005737|GO:0043281|GO:0046982|GO:0043406|GO:0000086|GO:2001235|GO:0046330|GO:0042803|GO:0042802	125584504	chr6	125584445	+	hs|6q22.31	NM_001003395	chr6:125584445-125584504	NM_001003395	Hs.591347
A_23_P155755	4.22919	2.08038	4.22919	up	chemokine (C-X-C motif) ligand 6	CXCL6	FALSE	Homo sapiens chemokine (C-X-C motif) ligand 6 (CXCL6), mRNA [NM_002993]	6372	GO:0008009|GO:0007165|GO:0006955|GO:0006954|GO:0006935|GO:0060326|GO:0007267|GO:0005576|GO:0008201|GO:0005615|GO:0042742	74703427	chr4	74703368	+	hs|4q13.3	NM_002993	chr4:74703368-74703427	NM_002993	Hs.164021
A_24_P63347	4.18199	2.06419	4.18199	up	platelet factor 4 variant 1	PF4V1	FALSE	Homo sapiens platelet factor 4 variant 1 (PF4V1), mRNA [NM_002620]	5197	GO:0008009|GO:0006955|GO:0060326|GO:0008201|GO:0005615	74720196	chr4	74720137	+	hs|4q13.3	NM_002620	chr4:74720137-74720196	NM_002620	Hs.72933
A_19_P00318769	4.16242	2.05742	4.16242	up	RFX family member 8, lacking RFX DNA binding domain	RFX8	FALSE	Homo sapiens RFX family member 8, lacking RFX DNA binding domain (RFX8), mRNA [NM_001145664]	731220	GO:0006355|GO:0005634|GO:0003677|GO:0006351	102034125	chr2	102034066	-	hs|2q11.2	NM_001145664	chr2:102034125-102034066	NM_001145664	Hs.662488
A_33_P3378126	4.14907	2.05279	4.14907	up	F-box protein 32	FBXO32	FALSE	Homo sapiens F-box protein 32 (FBXO32), transcript variant 1, mRNA [NM_058229]	114907	GO:0005515|GO:0030018|GO:0016567|GO:0005730|GO:0014894	124515447	chr8	124515388	-	hs|8q24.13	NM_058229	chr8:124515447-124515388	NM_058229	Hs.403933
A_24_P27977	4.14575	2.05163	4.14575	up	transient receptor potential cation channel, subfamily M, member 2	TRPM2	FALSE	Homo sapiens transient receptor potential cation channel, subfamily M, member 2 (TRPM2), transcript variant 1, mRNA [NM_003307]	7226	GO:0005262|GO:0005886|GO:0005272|GO:0055085|GO:0034220|GO:0047631|GO:0005384|GO:0005887|GO:0008152|GO:0070588|GO:0006816|GO:0035725|GO:0033194|GO:0071421	45862270	chr21	45862211	+	hs|21q22.3	NM_003307	chr21:45862211-45862270	NM_003307	Hs.369759
A_24_P92472	4.10759	2.03829	4.10759	up	complement factor I	CFI	FALSE	Homo sapiens complement factor I (CFI), mRNA [NM_000204]	3426	GO:0030449|GO:0016020|GO:0004252|GO:0045087|GO:0006958|GO:0006508|GO:0005576|GO:0005615|GO:0046872|GO:0006898|GO:0070062|GO:0005044	110670715	chr4	110670656	-	hs|4q25	NM_000204	chr4:110670715-110670656	NM_000204	Hs.312485
A_23_P87013	4.02988	2.01074	4.02988	up	transgelin	TAGLN	FALSE	Homo sapiens transgelin (TAGLN), transcript variant 1, mRNA [NM_001001522]	6876	GO:0005515|GO:0005737|GO:0007517|GO:0030855|GO:0003779	117074963	chr11	117074574	+	hs|11q23.3	NM_001001522	chr11:117074574-117074963	NM_001001522	Hs.410977
A_19_P00321044	4.02506	2.00901	4.02506	up			FALSE				50683067	chr16	50683008	+	hs|16q12.1		chr16:50683008-50683067
A_33_P3261520	4.01557	2.00561	4.01557	up			FALSE	ATPase, H+ transporting, lysosomal accessory protein 1-like [Source:HGNC Symbol;Acc:28091] [ENST00000508366]			81682316	chr5	81682257	+	hs|5q14.2	XR_108587	chr5:81682257-81682316	XR_108587	Hs.729805
A_19_P00317953	4.01289	2.00464	4.01289	up	uncharacterized LOC101059954	LOC101059954	FALSE	PREDICTED: Homo sapiens uncharacterized LOC101059954 (LOC101059954), ncRNA [XR_172435]	101059954		38683249	chr17	38683190	+	hs|17q21.2	XR_172435	chr17:38683190-38683249	XR_172435
A_23_P13753	4.00714	2.00257	4.00714	up	nuclear factor, erythroid 2	NFE2	FALSE	Homo sapiens nuclear factor, erythroid 2 (NFE2), transcript variant 1, mRNA [NM_006163]	4778	GO:0003700|GO:0006357|GO:0050699|GO:0008015|GO:0003713|GO:0005730|GO:0007267|GO:0005634|GO:0007275|GO:0006337|GO:0030502|GO:0015629|GO:0006351|GO:2000758|GO:0043565|GO:0007599|GO:0005737|GO:0047485|GO:0007596|GO:0016605|GO:0060716|GO:0005654|GO:0045893|GO:0034242	54686038	chr12	54685979	-	hs|12q13.13	NM_006163	chr12:54686038-54685979	NM_006163	Hs.75643
A_19_P00810480	4.00438	2.00158	4.00438	up			FALSE				102605383	chr2	102605324	+	hs|2q11.2		chr2:102605324-102605383
A_33_P3276693	3.98711	1.99534	3.98711	up	placental growth factor	PGF	FALSE	Homo sapiens placental growth factor (PGF), transcript variant 1, mRNA [NM_002632]	5228	GO:0005515|GO:0048010|GO:0001666|GO:0001658|GO:0007565|GO:0008284|GO:0046982|GO:0042493|GO:0031100|GO:0007267|GO:0002040|GO:0005576|GO:0060688|GO:0005615|GO:0045766|GO:0042803|GO:0032870|GO:0030154|GO:0007165|GO:0016020|GO:0001938|GO:0051781|GO:0008083|GO:0008201	75408599	chr14	75408540	-	hs|14q24.3	NM_002632	chr14:75408599-75408540	NM_002632	Hs.252820
A_23_P81103	3.9501	1.98189	3.9501	up	secreted frizzled-related protein 2	SFRP2	FALSE	Homo sapiens secreted frizzled-related protein 2 (SFRP2), mRNA [NM_003013]	6423	GO:0008406|GO:0017147|GO:0030308|GO:0030307|GO:0090263|GO:0050732|GO:0050680|GO:0042995|GO:0005615|GO:0002063|GO:0030199|GO:0031668|GO:0010667|GO:0061185|GO:0048018|GO:0001944|GO:0030336|GO:0001843|GO:0030165|GO:0048546|GO:0071425|GO:0005178|GO:0007420|GO:0060349|GO:0061056|GO:0045600|GO:0045892|GO:0042733|GO:0008284|GO:0008285|GO:0005886|GO:0007267|GO:0030178|GO:0042662|GO:0071481|GO:0010719|GO:…	154702884	chr4	154702825	-	hs|4q31.3	NM_003013	chr4:154702884-154702825	NM_003013	Hs.481022
A_23_P111402	3.9479	1.98108	3.9479	up	R-spondin 3	RSPO3	FALSE	Homo sapiens R-spondin 3 (RSPO3), mRNA [NM_032784]	84870	GO:0005109|GO:0060670|GO:0005102|GO:0005576|GO:0060070|GO:0008201	127518093	chr6	127518034	+	hs|6q22.33	NM_032784	chr6:127518034-127518093	NM_032784	Hs.135254
A_23_P47148	3.9188	1.97041	3.9188	up	NADPH oxidase 4	NOX4	FALSE	Homo sapiens NADPH oxidase 4 (NOX4), transcript variant 1, mRNA [NM_016931]	50507	GO:0051897|GO:0048471|GO:0008285|GO:2000573|GO:0045453|GO:0050660|GO:0071560|GO:0071480|GO:0050667|GO:0014911|GO:0072341|GO:0005739|GO:0016324|GO:0006954|GO:0000166|GO:0016175|GO:0043406|GO:0016174|GO:0070374|GO:0071333|GO:0042554|GO:0001666|GO:0043065|GO:0007569|GO:0072593|GO:0005730|GO:0009055|GO:0035051|GO:0000902|GO:0051496|GO:0019826|GO:0005789|GO:0016021|GO:0043020|GO:0071320|GO:2000379|GO:…	89059885	chr11	89059826	-	hs|11q14.3	NM_016931	chr11:89059885-89059826	NM_016931	Hs.371036
A_23_P213336	3.85903	1.94824	3.85903	up	fibroblast growth factor 1 (acidic)	FGF1	FALSE	Homo sapiens fibroblast growth factor 1 (acidic) (FGF1), transcript variant 1, mRNA [NM_000800]	2246	GO:0005515|GO:0008286|GO:0008284|GO:0030324|GO:0005634|GO:0001759|GO:0005615|GO:0009653|GO:0005829|GO:0034605|GO:0007173|GO:0045944|GO:0051781|GO:0005938|GO:0008201|GO:0050679|GO:0048011|GO:0030335|GO:0060681|GO:0048015|GO:0005730|GO:0005578|GO:0005576|GO:0005104|GO:0007275|GO:0001525|GO:0045766|GO:0044548|GO:0007165|GO:0008543|GO:0045087|GO:0001934|GO:0030544|GO:0072163|GO:0008083|GO:0045542|GO:…	141974871	chr5	141974812	-	hs|5q31.3	NM_000800	chr5:141974871-141974812	NM_000800	Hs.483635
A_33_P3227400	3.8412	1.94156	3.8412	up	collagen, type IV, alpha 4	COL4A4	FALSE	Homo sapiens collagen, type IV, alpha 4 (COL4A4), mRNA [NM_000092]	1286	GO:0022617|GO:0030198|GO:0007411|GO:0030574|GO:0005605|GO:0005587|GO:0005788|GO:0005576|GO:0032836|GO:0005201	227867523	chr2	227867464	-	hs|2q36.3	NM_000092	chr2:227867523-227867464	NM_000092	Hs.591645
A_23_P19663	3.84118	1.94155	3.84118	up	connective tissue growth factor	CTGF	FALSE	Homo sapiens connective tissue growth factor (CTGF), mRNA [NM_001901]	1490	GO:0060401|GO:0005515|GO:0005801|GO:0010467|GO:0070278|GO:0006367|GO:0045597|GO:0046330|GO:0001558|GO:0005615|GO:0035988|GO:0030154|GO:0043231|GO:0060548|GO:0070374|GO:0005938|GO:0010942|GO:0032355|GO:0044255|GO:0005520|GO:0005794|GO:0034059|GO:0051385|GO:0032330|GO:0043280|GO:0070542|GO:0005178|GO:0001503|GO:0008544|GO:0032967|GO:0008543|GO:0007229|GO:0001502|GO:0051496|GO:0008083|GO:0048471|GO:…	132270189	chr6	132270130	-	hs|6q23.2	NM_001901	chr6:132270189-132270130	NM_001901	Hs.410037
A_33_P3319905	3.76436	1.9124	3.76436	up	triggering receptor expressed on myeloid cells 1	TREM1	FALSE	Homo sapiens triggering receptor expressed on myeloid cells 1 (TREM1), transcript variant 1, mRNA [NM_018643]	54210	GO:0035556|GO:0005886|GO:0007596|GO:0045087|GO:0006959|GO:0097110|GO:0005576|GO:0004872|GO:0016021|GO:0050900	41243592	chr6	41243533	-	hs|6p21.1	NM_018643	chr6:41243592-41243533	NM_018643	Hs.283022
A_23_P344555	3.75547	1.90899	3.75547	up	neural precursor cell expressed, developmentally down-regulated 9	NEDD9	FALSE	Homo sapiens neural precursor cell expressed, developmentally down-regulated 9 (NEDD9), transcript variant 1, mRNA [NM_006403]	4739	GO:0005515|GO:0005794|GO:0005819|GO:0005634|GO:0030027|GO:0007165|GO:0000922|GO:0005737|GO:0007067|GO:0007229|GO:0007010|GO:0007155|GO:0051017|GO:0005925|GO:0005938|GO:0040008	11184702	chr6	11184643	-	hs|6p24.2	NM_006403	chr6:11184702-11184643	NM_006403	Hs.37982
A_24_P65060	3.71521	1.89345	3.71521	up	mex-3 RNA binding family member B	MEX3B	FALSE	Homo sapiens mex-3 RNA binding family member B (MEX3B), mRNA [NM_032246]	84206	GO:0005737|GO:0046777|GO:0000932|GO:0005509|GO:0005730|GO:0008270|GO:0006468|GO:0005634	82335037	chr15	82334978	-	hs|15q25.2	NM_032246	chr15:82335037-82334978	NM_032246	Hs.104744
A_19_P00316901	3.7024	1.88846	3.7024	up	RFX family member 8, lacking RFX DNA binding domain	RFX8	FALSE	RFX family member 8, lacking RFX DNA binding domain [Source:HGNC Symbol;Acc:37253] [ENST00000492238]	731220	GO:0006355|GO:0005634|GO:0003677|GO:0006351	102038044	chr2	102037985	-	hs|2q11.2		chr2:102038044-102037985
A_23_P17593	3.64221	1.86481	3.64221	up	cadherin 4, type 1, R-cadherin (retinal)	CDH4	FALSE	Homo sapiens cadherin 4, type 1, R-cadherin (retinal) (CDH4), transcript variant 1, mRNA [NM_001794]	1002	GO:0005886|GO:0007411|GO:0005887|GO:0034329|GO:0005509|GO:0045773|GO:0007155|GO:0007156|GO:0045216|GO:0007157|GO:0034332	60512025	chr20	60511966	+	hs|20q13.33	NM_001794	chr20:60511966-60512025	NM_001794	Hs.473231
A_33_P3363933	3.61813	1.85524	3.61813	up	Fc receptor-like 6	FCRL6	FALSE	Homo sapiens Fc receptor-like 6 (FCRL6), transcript variant 2, mRNA [NM_001284217]	343413	GO:0019903|GO:0016021|GO:0009897	159786012	chr1	159785953	+	hs|1q23.2	NM_001284217	chr1:159785953-159786012	NM_001284217	Hs.196955
A_23_P135061	3.5901	1.84402	3.5901	up	coronin, actin binding protein, 2A	CORO2A	FALSE	Homo sapiens coronin, actin binding protein, 2A (CORO2A), transcript variant 1, mRNA [NM_003389]	7464	GO:0035556|GO:0051015|GO:0030036|GO:0017053|GO:0015629	100886921	chr9	100886862	-	hs|9q22.33	NM_003389	chr9:100886921-100886862	NM_003389	Hs.113094
A_24_P331704	3.5802	1.84004	3.5802	up	keratin 80	KRT80	FALSE	Homo sapiens keratin 80 (KRT80), transcript variant 1, mRNA [NM_182507]	144501	GO:0030057|GO:0005882|GO:0005737|GO:0005198|GO:0045095	52563544	chr12	52563485	-	hs|12q13.13	NM_182507	chr12:52563544-52563485	NM_182507	Hs.140978
A_23_P216307	3.57809	1.83919	3.57809	up	runt-related transcription factor 1; translocated to, 1 (cyclin D-related)	RUNX1T1	FALSE	Homo sapiens runt-related transcription factor 1; translocated to, 1 (cyclin D-related) (RUNX1T1), transcript variant 1, mRNA [NM_004349]	862	GO:0005515|GO:0006355|GO:0003700|GO:0051101|GO:0045444|GO:0006091|GO:0003677|GO:0046872|GO:0042803|GO:0016363|GO:0006351|GO:0042802	92972310	chr8	92972251	-	hs|8q21.3	NM_004349	chr8:92972310-92972251	NM_004349	Hs.368431
A_33_P3391290	3.53521	1.8218	3.53521	up	neuronal regeneration related protein	NREP	FALSE	Homo sapiens neuronal regeneration related protein (NREP), transcript variant 11, mRNA [NM_001142483]	9315	GO:0005515|GO:0031103|GO:0005737|GO:0045664|GO:0005634|GO:0017015	111066427	chr5	111066368	-	hs|5q22.1	NM_001142483	chr5:111066427-111066368	NM_001142483	Hs.36053
A_23_P83134	3.48075	1.7994	3.48075	up	growth arrest-specific 1	GAS1	FALSE	Homo sapiens growth arrest-specific 1 (GAS1), mRNA [NM_002048]	2619	GO:0005515|GO:0035924|GO:0030308|GO:0005886|GO:0060628|GO:0050680|GO:0048592|GO:0045879|GO:0048701|GO:0045880|GO:0048589|GO:0007411|GO:2001240|GO:0042476|GO:0060021|GO:0021904|GO:0007050|GO:0042474|GO:0043010|GO:0042473|GO:0046658|GO:0050679|GO:0043066|GO:0021587|GO:0002053|GO:0042981|GO:0012501|GO:0045165|GO:0008589|GO:0045930|GO:0016021|GO:0010955|GO:0042733	89559953	chr9	89559894	-	hs|9q21.33	NM_002048	chr9:89559953-89559894	NM_002048	Hs.65029
A_23_P46936	3.46466	1.79271	3.46466	up	early growth response 2	EGR2	FALSE	Homo sapiens early growth response 2 (EGR2), transcript variant 1, mRNA [NM_000399]	1959	GO:0005515|GO:0008219|GO:0003700|GO:0044212|GO:0006366|GO:0016874|GO:0005634|GO:0035914|GO:0046872|GO:0014037|GO:0005737|GO:0071371|GO:0021660|GO:0030278|GO:0048168|GO:0045944|GO:0035284|GO:0006611|GO:0007611|GO:0045444|GO:0031625|GO:0001102|GO:0032868|GO:0043066|GO:0042552|GO:0016925|GO:0021666|GO:0008045|GO:0007420|GO:0003682|GO:0007422|GO:0071837|GO:0007622|GO:0071320|GO:0045893|GO:0021612	64571909	chr10	64571850	-	hs|10q21.3	NM_000399	chr10:64571909-64571850	NM_000399	Hs.1395
A_23_P201551	3.45508	1.78872	3.45508	up	vav 3 guanine nucleotide exchange factor	VAV3	FALSE	Homo sapiens vav 3 guanine nucleotide exchange factor (VAV3), transcript variant 1, mRNA [NM_006113]	10451	GO:0050853|GO:0005515|GO:0005154|GO:0005886|GO:0007264|GO:0030890|GO:0030032|GO:0006906|GO:0046872|GO:0005829|GO:0005085|GO:0032314|GO:0043552|GO:0030676|GO:0070062|GO:0051056|GO:0048011|GO:0043065|GO:0042493|GO:0030168|GO:0009967|GO:0001525|GO:0097190|GO:0006974|GO:0045785|GO:0043547|GO:0016477|GO:0007596|GO:0007229|GO:0045087|GO:0005070|GO:0038096|GO:0038095|GO:0005096	108113896	chr1	108113837	-	hs|1p13.3	NM_006113	chr1:108113896-108113837	NM_006113	Hs.267659
A_23_P404481	3.45234	1.78757	3.45234	up	sphingosine-1-phosphate receptor 1	S1PR1	FALSE	Homo sapiens sphingosine-1-phosphate receptor 1 (S1PR1), mRNA [NM_001400]	1901	GO:0005886|GO:0003376|GO:0030032|GO:0031226|GO:0045124|GO:0019226|GO:0007193|GO:0030155|GO:0038036|GO:0050927|GO:0006935|GO:0051482|GO:0045944|GO:0030182|GO:0003245|GO:0045446|GO:0007155|GO:0030500|GO:0030335|GO:0046625|GO:0031532|GO:0004930|GO:0061384|GO:0001525|GO:0048661|GO:0072678|GO:0051497|GO:0007186|GO:0016477|GO:0032320|GO:0007420|GO:0045121|GO:0016021|GO:0001955|GO:0009897|GO:0005768	101706380	chr1	101706321	+	hs|1p21.2	NM_001400	chr1:101706321-101706380	NM_001400	Hs.154210
A_23_P60627	3.42516	1.77617	3.42516	up	arachidonate 15-lipoxygenase, type B	ALOX15B	FALSE	Homo sapiens arachidonate 15-lipoxygenase, type B (ALOX15B), transcript variant d, mRNA [NM_001141]	247	GO:0006629|GO:0019369|GO:0008285|GO:0005886|GO:0005634|GO:0044281|GO:0008289|GO:0005829|GO:0005622|GO:0005737|GO:0035360|GO:0045618|GO:0030856|GO:0030850|GO:0005856|GO:0045926|GO:0090197|GO:0030336|GO:0005506|GO:0010744|GO:0005509|GO:0019372|GO:0006915|GO:0045786|GO:0043651|GO:0016020|GO:0016165|GO:0051122|GO:0055114|GO:0050473|GO:0019898	7952241	chr17	7952182	+	hs|17p13.1	NM_001141	chr17:7952182-7952241	NM_001141	Hs.111256
A_24_P911676	3.41978	1.7739	3.41978	up	SRY (sex determining region Y)-box 4	SOX4	FALSE	Homo sapiens SRY (sex determining region Y)-box 4 (SOX4), mRNA [NM_003107]	6659	GO:0005515|GO:0003289|GO:0003700|GO:0090263|GO:0003183|GO:0007507|GO:0060993|GO:0060548|GO:0002328|GO:0032024|GO:0031397|GO:0006977|GO:0000976|GO:0001105|GO:0048485|GO:0001841|GO:0001501|GO:0021782|GO:0060174|GO:2000761|GO:0045893|GO:0003357|GO:0035910|GO:0008284|GO:0008285|GO:0021510|GO:0030177|GO:0005634|GO:0003215|GO:0014009|GO:0005739|GO:0046826|GO:0005737|GO:0031647|GO:0042769|GO:0045944|GO:…	21598060	chr6	21598001	+	hs|6p22.3	NM_003107	chr6:21598001-21598060	NM_003107	Hs.643910
A_33_P3281741	3.41072	1.77007	3.41072	up	RFX family member 8, lacking RFX DNA binding domain	RFX8	FALSE	Homo sapiens RFX family member 8, lacking RFX DNA binding domain (RFX8), mRNA [NM_001145664]	731220	GO:0006355|GO:0005634|GO:0003677|GO:0006351	102022465	chr2	102022406	-	hs|2q11.2	NM_001145664	chr2:102022465-102022406	NM_001145664	Hs.662488
A_23_P314101	3.40829	1.76905	3.40829	up	sushi domain containing 2	SUSD2	FALSE	Homo sapiens sushi domain containing 2 (SUSD2), mRNA [NM_019601]	56241	GO:0006955|GO:0030247|GO:0016021|GO:0006898|GO:0070062|GO:0005044	24585037	chr22	24584978	+	hs|22q11.23	NM_019601	chr22:24584978-24585037	NM_019601	Hs.131819
A_24_P918907	3.40373	1.76712	3.40373	up	family with sequence similarity 115, member C pseudogene	LOC154761	FALSE	Homo sapiens family with sequence similarity 115, member C pseudogene (LOC154761), non-coding RNA [NR_015421]	154761		143509926	chr7	143509867	-	hs|7q35	NR_015421	chr7:143509926-143509867	NR_015421	Hs.716689
A_33_P3273552	3.36754	1.7517	3.36754	up	keratin 83	KRT83	FALSE	Homo sapiens keratin 83 (KRT83), mRNA [NM_002282]	3889	GO:0042633|GO:0008544|GO:0005198|GO:0007568|GO:0045095|GO:0005615	52709761	chr12	52709702	-	hs|12q13.13	NM_002282	chr12:52709761-52709702	NM_002282	Hs.720768
A_23_P157793	3.33991	1.73981	3.33991	up	carbonic anhydrase IX	CA9	FALSE	Homo sapiens carbonic anhydrase IX (CA9), mRNA [NM_001216]	768	GO:0005886|GO:0042493|GO:0005730|GO:0071456|GO:0061418|GO:0031528|GO:0004089|GO:0044281|GO:0033574|GO:0046903|GO:0016323|GO:0015701|GO:0008270|GO:0016021|GO:0002009|GO:0006730	35679204	chr9	35677817	+	hs|9p13.3	NM_001216	chr9:35677817-35679204	NM_001216	Hs.63287
A_23_P86599	3.31891	1.73071	3.31891	up	deleted in malignant brain tumors 1	DMBT1	FALSE	Homo sapiens deleted in malignant brain tumors 1 (DMBT1), transcript variant 2, mRNA [NM_007329]	1755	GO:0005515|GO:0001833|GO:0005578|GO:0005576|GO:0015031|GO:0005615|GO:0035375|GO:0006898|GO:0051607|GO:0030858|GO:0002221|GO:0005737|GO:0042589|GO:0045087|GO:0030855|GO:0030670|GO:0016032|GO:0043152|GO:0070062|GO:0048306|GO:0005044|GO:0008329|GO:0019898	124403211	chr10	124403152	+	hs|10q26.13	NM_007329	chr10:124403152-124403211	NM_007329	Hs.279611
A_33_P3245218	3.29678	1.72106	3.29678	up	teneurin transmembrane protein 2	TENM2	FALSE	Homo sapiens teneurin transmembrane protein 2 (TENM2), mRNA [NM_001122679]	57451	GO:0005515|GO:0043005|GO:0030054|GO:0035584|GO:0005886|GO:0005783|GO:0051491|GO:0045202|GO:0005634|GO:0030175|GO:0030425|GO:0042803|GO:0030426|GO:0016337|GO:0043197|GO:0007411|GO:0005911|GO:0045211|GO:0050839|GO:0007157|GO:0005794|GO:0046982|GO:0005102|GO:0000122|GO:0006351|GO:0007165|GO:0005887|GO:0016605	167689813	chr5	167689754	+	hs|5q34	NM_001122679	chr5:167689754-167689813	NM_001122679	Hs.631957
A_23_P318904	3.29215	1.71903	3.29215	up	SERTA domain containing 4	SERTAD4	FALSE	Homo sapiens SERTA domain containing 4 (SERTAD4), mRNA [NM_019605]	56256		210416093	chr1	210416034	+	hs|1q32.2	NM_019605	chr1:210416034-210416093	NM_019605	Hs.600545
A_23_P87011	3.28132	1.71428	3.28132	up	transgelin	TAGLN	FALSE	Homo sapiens transgelin (TAGLN), transcript variant 1, mRNA [NM_001001522]	6876	GO:0005515|GO:0005737|GO:0007517|GO:0030855|GO:0003779	117075214	chr11	117075155	+	hs|11q23.3	NM_001001522	chr11:117075155-117075214	NM_001001522	Hs.410977
A_23_P165624	3.27374	1.71094	3.27374	up	tumor necrosis factor, alpha-induced protein 6	TNFAIP6	FALSE	Homo sapiens tumor necrosis factor, alpha-induced protein 6 (TNFAIP6), mRNA [NM_007115]	7130	GO:0007165|GO:0006954|GO:0005540|GO:0007267|GO:0007155	152226654	chr2	152226595	+	hs|2q23.3	NM_007115	chr2:152226595-152226654	NM_007115	Hs.437322
A_33_P3243454	3.25283	1.7017	3.25283	up	IGF-like family member 3	IGFL3	FALSE	Homo sapiens IGF-like family member 3 (IGFL3), mRNA [NM_207393]	388555	GO:0005576	46623513	chr19	46623454	-	hs|19q13.32	NM_207393	chr19:46623513-46623454	NM_207393	Hs.365496
A_33_P3629678	3.24302	1.69734	3.24302	up	collagen, type V, alpha 1	COL5A1	FALSE	Homo sapiens collagen, type V, alpha 1 (COL5A1), transcript variant 1, mRNA [NM_000093]	1289	GO:0035313|GO:0048592|GO:0005588|GO:0035989|GO:0046872|GO:0022617|GO:0007411|GO:0030198|GO:0030199|GO:0030574|GO:0045112|GO:0043206|GO:0007155|GO:0008201|GO:0070062|GO:0001568|GO:0048407|GO:0043394|GO:0005576|GO:0005604|GO:0031012|GO:0003007|GO:0005178|GO:0016477|GO:0051128|GO:0005788|GO:0043588|GO:0032964|GO:0005201	137736386	chr9	137736327	+	hs|9q34.3	NM_000093	chr9:137736327-137736386	NM_000093	Hs.210283
A_19_P00322900	3.24035	1.69615	3.24035	up	myocardial infarction associated transcript (non-protein coding)	MIAT	FALSE	Homo sapiens myocardial infarction associated transcript (non-protein coding) (MIAT), transcript variant 1, long non-coding RNA [NR_003491]	440823		27072338	chr22	27072279	+	hs|22q12.1	NR_003491	chr22:27072279-27072338	NR_003491	Hs.517502
A_32_P188860	3.21361	1.68419	3.21361	up	interleukin 17 receptor D	IL17RD	FALSE	Homo sapiens interleukin 17 receptor D (IL17RD), mRNA [NM_017563]	54756	GO:0007165|GO:0005794|GO:0005886|GO:0000139|GO:0005730|GO:0005634|GO:0016021	57124128	chr3	57124069	-	hs|3p14.3	NM_017563	chr3:57124128-57124069	NM_017563	Hs.150725
A_23_P161424	3.19855	1.67742	3.19855	up	plexin domain containing 2	PLXDC2	FALSE	Homo sapiens plexin domain containing 2 (PLXDC2), transcript variant 1, mRNA [NM_032812]	84898	GO:0005515|GO:0007275|GO:0004872|GO:0016021|GO:0070062	20568778	chr10	20568719	+	hs|10p12.31	NM_032812	chr10:20568719-20568778	NM_032812	Hs.658134
A_23_P7212	3.19849	1.67739	3.19849	up	complement factor I	CFI	FALSE	Homo sapiens complement factor I (CFI), mRNA [NM_000204]	3426	GO:0030449|GO:0016020|GO:0004252|GO:0045087|GO:0006958|GO:0006508|GO:0005576|GO:0005615|GO:0046872|GO:0006898|GO:0070062|GO:0005044	110662123	chr4	110662064	-	hs|4q25	NM_000204	chr4:110662123-110662064	NM_000204	Hs.312485
A_23_P115161	3.1854	1.67148	3.1854	up	atypical chemokine receptor 1 (Duffy blood group)	ACKR1	FALSE	Homo sapiens atypical chemokine receptor 1 (Duffy blood group) (ACKR1), transcript variant 2, mRNA [NM_002036]	2532	GO:0070098|GO:0005886|GO:0004930|GO:0006952|GO:0019957|GO:0006954|GO:0007186|GO:0032642|GO:0004872|GO:0016021|GO:0055037|GO:0005769|GO:0004888	159175319	chr1	159175260	+	hs|1q23.2	NM_002036	chr1:159175260-159175319	NM_002036	Hs.153381
A_23_P200741	3.13001	1.64617	3.13001	up	dermatopontin	DPT	FALSE	Homo sapiens dermatopontin (DPT), mRNA [NM_001937]	1805	GO:0031012|GO:0008285|GO:0030199|GO:0005578|GO:0007155|GO:0005615|GO:0070062	168664807	chr1	168664748	-	hs|1q24.2	NM_001937	chr1:168664807-168664748	NM_001937	Hs.80552
A_33_P3271711	3.12958	1.64597	3.12958	up			FALSE				4856040	chr3	4855981	-	hs|3p26.1		chr3:004856040-004855981
A_23_P43276	3.10295	1.63364	3.10295	up	G protein-coupled receptor 124	GPR124	FALSE	Homo sapiens G protein-coupled receptor 124 (GPR124), mRNA [NM_032777]	25960	GO:0005886|GO:0009986|GO:0004930|GO:0045765|GO:0002040|GO:0007417|GO:1900747|GO:0010595|GO:0090210|GO:0007186|GO:0007218|GO:0043542|GO:0050920|GO:0016021	37701327	chr8	37701268	+	hs|8p11.23	NM_032777	chr8:37701268-37701327	NM_032777	Hs.274136
A_19_P00319745	3.10185	1.63313	3.10185	up	RFX family member 8, lacking RFX DNA binding domain	RFX8	FALSE	Homo sapiens RFX family member 8, lacking RFX DNA binding domain (RFX8), mRNA [NM_001145664]	731220	GO:0006355|GO:0005634|GO:0003677|GO:0006351	102034067	chr2	102034008	-	hs|2q11.2	NM_001145664	chr2:102034067-102034008	NM_001145664	Hs.662488
A_23_P166087	3.10071	1.6326	3.10071	up	Ras association (RalGDS/AF-6) domain family member 2	RASSF2	FALSE	Homo sapiens Ras association (RalGDS/AF-6) domain family member 2 (RASSF2), transcript variant 1, mRNA [NM_014737]	9770	GO:0005515|GO:0007165|GO:0007049|GO:0005737|GO:0005634	4760842	chr20	4760783	-	hs|20p13	NM_014737	chr20:4760842-4760783	NM_014737	Hs.631504
A_33_P3260146	3.10036	1.63244	3.10036	up	chromosome 9 open reading frame 3	C9orf3	FALSE	Homo sapiens chromosome 9 open reading frame 3 (C9orf3), transcript variant 1, mRNA [NM_001193329]	84909	GO:0019370|GO:0005737|GO:0004177|GO:0006508|GO:0005730|GO:0008270|GO:0008237	97686441	chr9	97686382	+	hs|9q22.32	NM_001193329	chr9:97686382-97686441	NM_001193329	Hs.434253
A_23_P207981	3.09966	1.63211	3.09966	up	suppressor of cytokine signaling 6	SOCS6	FALSE	Homo sapiens suppressor of cytokine signaling 6 (SOCS6), mRNA [NM_004232]	9306	GO:0005515|GO:0001772|GO:0005737|GO:0016567|GO:0050868|GO:0006952|GO:0009968|GO:0007259|GO:0040008|GO:0010498	67993950	chr18	67993891	+	hs|18q22.2	NM_004232	chr18:67993891-67993950	NM_004232	Hs.44439
A_33_P3264657	3.09865	1.63164	3.09865	up	cytochrome P450, family 27, subfamily C, polypeptide 1	CYP27C1	FALSE	Homo sapiens cytochrome P450, family 27, subfamily C, polypeptide 1 (CYP27C1), mRNA [NM_001001665]	339761	GO:0004497|GO:0016020|GO:0005506|GO:0016705|GO:0055114|GO:0020037	127944331	chr2	127944272	-	hs|2q14.3	NM_001001665	chr2:127944331-127944272	NM_001001665	Hs.407639
A_23_P18447	3.06209	1.61451	3.06209	up	peroxisome proliferator-activated receptor gamma, coactivator 1 alpha	PPARGC1A	FALSE	Homo sapiens peroxisome proliferator-activated receptor gamma, coactivator 1 alpha (PPARGC1A), mRNA [NM_013261]	10891	GO:0005515|GO:0006367|GO:0001659|GO:0009409|GO:0006094|GO:2000310|GO:0050681|GO:0071398|GO:0043524|GO:0042594|GO:0000166|GO:0071356|GO:0005665|GO:0071250|GO:0045820|GO:0010941|GO:0016922|GO:0019395|GO:0001104|GO:0014850|GO:0003713|GO:0046321|GO:0051552|GO:0031490|GO:0032922|GO:0071871|GO:0050873|GO:0070997|GO:0005654|GO:0071873|GO:0007005|GO:0045893|GO:0008134|GO:0008380|GO:0097067|GO:0001678|GO:…	23793996	chr4	23793937	-	hs|4p15.2	NM_013261	chr4:23793996-23793937	NM_013261	Hs.527078
A_19_P00318236	3.05946	1.61328	3.05946	up			FALSE				54292780	chr2	54292721	-	hs|2p16.2		chr2:054292780-054292721
A_23_P146077	3.05623	1.61176	3.05623	up	zinc finger protein 395	ZNF395	FALSE	Homo sapiens zinc finger protein 395 (ZNF395), mRNA [NM_018660]	55893	GO:0006355|GO:0005737|GO:0005634|GO:0003677|GO:0046872|GO:0006351	28203450	chr8	28203391	-	hs|8p21.1	NM_018660	chr8:28203450-28203391	NM_018660	Hs.435535
A_19_P00328400	3.03369	1.60107	3.03369	up			FALSE	Q8TAW2_HUMAN (Q8TAW2) CD99L2 protein, partial (24%) [THC2604051]			72316644	chr16	72316585	-	hs|16q22.2		chr16:072316644-072316585
A_33_P3236568	3.01023	1.58987	3.01023	up	late cornified envelope 2D	LCE2D	FALSE	Homo sapiens late cornified envelope 2D (LCE2D), mRNA [NM_178430]	353141	GO:0031424	152636972	chr1	152636913	+	hs|1q21.3	NM_178430	chr1:152636913-152636972	NM_178430	Hs.490225
A_32_P75264	3.00083	1.58536	3.00083	up	transmembrane protein 26	TMEM26	FALSE	Homo sapiens transmembrane protein 26 (TMEM26), mRNA [NM_178505]	219623	GO:0016021	63166727	chr10	63166668	-	hs|10q21.2	NM_178505	chr10:63166727-63166668	NM_178505	Hs.623955
A_33_P3398065	2.98993	1.58011	2.98993	up	tumor protein D52-like 1	TPD52L1	FALSE	Homo sapiens tumor protein D52-like 1 (TPD52L1), transcript variant 5, mRNA [NM_001292026]	7164	GO:0005515|GO:0048471|GO:0005737|GO:0043281|GO:0046982|GO:0043406|GO:0000086|GO:2001235|GO:0046330|GO:0042803|GO:0042802	125550411	chr6	125550352	+	hs|6q22.31	NM_001292026	chr6:125550352-125550411	NM_001292026	Hs.591347
A_23_P151506	2.93833	1.555	2.93833	up	pleckstrin 2	PLEK2	FALSE	Homo sapiens pleckstrin 2 (PLEK2), mRNA [NM_016445]	26499	GO:0035556|GO:0005737|GO:0030036|GO:0031258|GO:0005856	67853870	chr14	67853811	-	hs|14q23.3	NM_016445	chr14:67853870-67853811	NM_016445	Hs.170473
A_23_P7727	2.9357	1.55371	2.9357	up	hyaluronan and proteoglycan link protein 1	HAPLN1	FALSE	Homo sapiens hyaluronan and proteoglycan link protein 1 (HAPLN1), mRNA [NM_001884]	1404	GO:0031012|GO:0005540|GO:0030198|GO:0005578|GO:0005576|GO:0007155	82937382	chr5	82937323	-	hs|5q14.3	NM_001884	chr5:82937382-82937323	NM_001884	Hs.2799
A_23_P115492	2.93125	1.55152	2.93125	up	vasohibin 2	VASH2	FALSE	Homo sapiens vasohibin 2 (VASH2), transcript variant 1, mRNA [NM_024749]	79805	GO:0005737|GO:0001938|GO:0045766	213163387	chr1	213163328	+	hs|1q32.3	NM_024749	chr1:213163328-213163387	NM_024749	Hs.96885
A_23_P162547	2.91203	1.54202	2.91203	up	myosin, light chain 2, regulatory, cardiac, slow	MYL2	FALSE	Homo sapiens myosin, light chain 2, regulatory, cardiac, slow (MYL2), mRNA [NM_000432]	4633	GO:0005515|GO:0060047|GO:0030308|GO:0030049|GO:0055010|GO:0005509|GO:0006942|GO:0016459|GO:0009791|GO:0015629|GO:0030016|GO:0060048|GO:0030017|GO:0042694|GO:0005829|GO:0048747|GO:0003785|GO:0055003|GO:0005856|GO:0008307|GO:0031672|GO:0032036	111352053	chr12	111351994	-	hs|12q24.11	NM_000432	chr12:111352053-111351994	NM_000432	Hs.75535
A_23_P213319	2.9119	1.54196	2.9119	up	ADAM metallopeptidase with thrombospondin type 1 motif, 6	ADAMTS6	FALSE	Homo sapiens ADAM metallopeptidase with thrombospondin type 1 motif, 6 (ADAMTS6), mRNA [NM_197941]	11174	GO:0006508|GO:0005578|GO:0008270|GO:0004222|GO:0008237	64444890	chr5	64444831	-	hs|5q12.3	NM_197941	chr5:64444890-64444831	NM_197941	Hs.482291
A_19_P00321068	2.90496	1.53852	2.90496	up	myocardial infarction associated transcript (non-protein coding)	MIAT	FALSE	Homo sapiens myocardial infarction associated transcript (non-protein coding) (MIAT), transcript variant 1, long non-coding RNA [NR_003491]	440823		27066318	chr22	27066259	+	hs|22q12.1	NR_003491	chr22:27066259-27066318	NR_003491	Hs.517502
A_23_P1029	2.88273	1.52744	2.88273	up	microfibrillar-associated protein 2	MFAP2	FALSE	Homo sapiens microfibrillar-associated protein 2 (MFAP2), transcript variant 1, mRNA [NM_017459]	4237	GO:0030198|GO:0001527|GO:0005576|GO:0001968|GO:0070051|GO:0030220	17302197	chr1	17302138	-	hs|1p36.13	NM_017459	chr1:17302197-17302138	NM_017459	Hs.389137
A_23_P24129	2.88172	1.52693	2.88172	up	dickkopf WNT signaling pathway inhibitor 1	DKK1	FALSE	Homo sapiens dickkopf WNT signaling pathway inhibitor 1 (DKK1), mRNA [NM_012242]	22943	GO:0005515|GO:0090082|GO:0005886|GO:0030178|GO:0042662|GO:0042663|GO:0030326|GO:0090244|GO:0060394|GO:0005615|GO:0030514|GO:0031333|GO:0033137|GO:0004871|GO:0032526|GO:0090090|GO:0001942|GO:0048019|GO:0001706|GO:0001707|GO:2000726|GO:0000122|GO:0048642|GO:0000904|GO:0060325|GO:1900116|GO:0002090|GO:0030900|GO:0008083|GO:0050750	54076746	chr10	54076687	+	hs|10q21.1	NM_012242	chr10:54076687-54076746	NM_012242	Hs.40499
A_33_P3230269	2.84124	1.50652	2.84124	up	grainyhead-like 1 (Drosophila)	GRHL1	FALSE	Homo sapiens grainyhead-like 1 (Drosophila) (GRHL1), mRNA [NM_198182]	29841	GO:0006355|GO:0005737|GO:0005794|GO:0005730|GO:0007275|GO:0005654|GO:0005634|GO:0044281|GO:0003677|GO:0044255|GO:0006351|GO:0043231	10142291	chr2	10142232	+	hs|2p25.1	NM_198182	chr2:10142232-10142291	NM_198182	Hs.418493
A_33_P3316978	2.83657	1.50415	2.83657	up	ring finger protein 207	RNF207	FALSE	Homo sapiens ring finger protein 207 (RNF207), mRNA [NM_207396]	388591	GO:0005622|GO:0008270	6281302	chr1	6281243	+	hs|1p36.31	NM_207396	chr1:6281243-6281302	NM_207396	Hs.716549
A_32_P196021	2.83276	1.50221	2.83276	up	fibroblast growth factor 7	FGF7	FALSE	Homo sapiens fibroblast growth factor 7 (FGF7), mRNA [NM_002009]	2252	GO:0008286|GO:0005515|GO:0010838|GO:0008284|GO:0051549|GO:0010463|GO:0050731|GO:0031069|GO:0060665|GO:0007173|GO:0060501|GO:0051781|GO:0008201|GO:0050679|GO:0048011|GO:0005794|GO:0031532|GO:0048015|GO:0009611|GO:0005576|GO:0005104|GO:0042056|GO:0050918|GO:0007165|GO:0008544|GO:0008543|GO:0034394|GO:0045087|GO:0061033|GO:0008083|GO:0038095|GO:0060445	49778611	chr15	49778552	+	hs|15q21.2		chr15:49778552-49778611	NM_002009	Hs.567268
A_24_P413126	2.82674	1.49914	2.82674	up	prostate transmembrane protein, androgen induced 1	PMEPA1	FALSE	Homo sapiens prostate transmembrane protein, androgen induced 1 (PMEPA1), transcript variant 1, mRNA [NM_020182]	56937	GO:0005886|GO:0050699|GO:0031901|GO:0007179|GO:0016021|GO:0030521|GO:0030512	56223548	chr20	56223489	-	hs|20q13.31	NM_020182	chr20:56223548-56223489	NM_020182	Hs.517155
A_24_P149124	2.82281	1.49713	2.82281	up	neuronal regeneration related protein	NREP	FALSE	Homo sapiens neuronal regeneration related protein (NREP), transcript variant 1, mRNA [NM_004772]	9315	GO:0005515|GO:0031103|GO:0005737|GO:0045664|GO:0005634|GO:0017015	111065150	chr5	111065091	-	hs|5q22.1	NM_004772	chr5:111065150-111065091	NM_004772	Hs.36053
A_23_P171397	2.81814	1.49474	2.81814	up	RNA binding motif protein, Y-linked, family 1, member B	RBMY1B	FALSE	Homo sapiens RNA binding motif protein, Y-linked, family 1, member B (RBMY1B), mRNA [NM_001006121]	378948	GO:0008380|GO:0006397|GO:0005515|GO:0000166|GO:0003723|GO:0005634|GO:0007283|GO:0008584	23687516	chrY	23687457	+	hs|Yq11.223	NM_001006121	chrY:23687457-23687516	NM_001006121	Hs.725744
A_19_P00330453	2.80899	1.49005	2.80899	up			FALSE				69906355	chr8	69906296	+	hs|8q13.2		chr8:069906296-069906355
A_23_P39955	2.76873	1.46922	2.76873	up	actin, gamma 2, smooth muscle, enteric	ACTG2	FALSE	Homo sapiens actin, gamma 2, smooth muscle, enteric (ACTG2), transcript variant 1, mRNA [NM_001615]	72	GO:0006936|GO:0072562|GO:0005856|GO:0005615|GO:0005524|GO:0071944|GO:0005829	74146759	chr2	74146700	+	hs|2p13.1	NM_001615	chr2:74146700-74146759	NM_001615	Hs.516105
A_33_P3333712	2.76766	1.46866	2.76766	up	SCY1-like 2 (S. cerevisiae)	SCYL2	FALSE	Homo sapiens SCY1-like 2 (S. cerevisiae) (SCYL2), mRNA [NM_017988]	55681	GO:0005515|GO:0048471|GO:2000370|GO:0005794|GO:0008333|GO:0030136|GO:0005102|GO:0005524|GO:0004672|GO:0006468|GO:0090090|GO:0002092|GO:0010008|GO:2000286	100732950	chr12	100732441	+	hs|12q23.1	NM_017988	chr12:100732441-100732950	NM_017988	Hs.506481
A_19_P00321206	2.74774	1.45825	2.74774	up			FALSE	PREDICTED: Homo sapiens uncharacterized LOC101059946 (LOC101059946), misc_RNA [XR_171346]			208104879	chr2	208104820	+	hs|2q33.3		chr2:208104820-208104879		Hs.678559
A_19_P00320685	2.71605	1.44151	2.71605	up			FALSE	Homo sapiens full length insert cDNA clone YA80A03. [AF147305]			38364243	chr15	38364184	-	hs|15q14		chr15:38364243-38364184		Hs.285193
A_24_P926960	2.70707	1.43673	2.70707	up	multiple EGF-like-domains 6	MEGF6	FALSE	Homo sapiens multiple EGF-like-domains 6 (MEGF6), mRNA [NM_001409]	1953	GO:0005515|GO:0008150|GO:0005509|GO:0005576|GO:0005575	3405056	chr1	3404997	-	hs|1p36.32	NM_001409	chr1:3405056-3404997	NM_001409	Hs.593645
A_24_P400604	2.70601	1.43617	2.70601	up	RNA binding motif protein, Y-linked, family 1, member B	RBMY1B	FALSE	Homo sapiens RNA binding motif protein, Y-linked, family 1, member B (RBMY1B), mRNA [NM_001006121]	378948	GO:0008380|GO:0006397|GO:0005515|GO:0000166|GO:0003723|GO:0005634|GO:0007283|GO:0008584	23687267	chrY	23687208	+	hs|Yq11.223	NM_001006121	chrY:23687208-23687267	NM_001006121	Hs.725744
A_32_P83845	2.69811	1.43195	2.69811	up	hes-related family bHLH transcription factor with YRPW motif 1	HEY1	FALSE	Homo sapiens hes-related family bHLH transcription factor with YRPW motif 1 (HEY1), transcript variant 2, mRNA [NM_001040708]	23462	GO:0005515|GO:0000988|GO:2001212|GO:0035912|GO:0003700|GO:0000983|GO:0006366|GO:0003184|GO:0005634|GO:2000678|GO:0060317|GO:0061314|GO:0005737|GO:0007219|GO:0009948|GO:0045944|GO:0003222|GO:0060716|GO:0046983|GO:2000820|GO:0045746|GO:0003199|GO:0003198|GO:0060412|GO:0060411|GO:0060842|GO:0003203|GO:0001525|GO:0000122|GO:0003208|GO:0003190|GO:0035939|GO:0071385|GO:0060347|GO:0045669|GO:0002076|GO:…	80676371	chr8	80676312	-	hs|8q21.13	NM_001040708	chr8:80676371-80676312	NM_001040708	Hs.234434
A_23_P420692	2.69488	1.43022	2.69488	up	protein tyrosine phosphatase, receptor type, f polypeptide (PTPRF), interacting protein (liprin), alpha 4	PPFIA4	FALSE	Homo sapiens protein tyrosine phosphatase, receptor type, f polypeptide (PTPRF), interacting protein (liprin), alpha 4 (PPFIA4), mRNA [NM_015053]	8497	GO:0005622|GO:0005515|GO:0005737|GO:0009986	203047661	chr1	203047602	+	hs|1q32.1	NM_015053	chr1:203047602-203047661	NM_015053	Hs.153648
A_19_P00320293	2.68901	1.42707	2.68901	up			FALSE				27066342	chr22	27066283	-	hs|22q12.1		chr22:027066342-027066283
A_23_P155848	2.68692	1.42596	2.68692	up	dickkopf WNT signaling pathway inhibitor 2	DKK2	FALSE	Homo sapiens dickkopf WNT signaling pathway inhibitor 2 (DKK2), mRNA [NM_014421]	27123	GO:0090263|GO:0007275|GO:0016055|GO:0090090|GO:0005615	107843709	chr4	107843650	-	hs|4q25	NM_014421	chr4:107843709-107843650	NM_014421	Hs.211869
A_23_P137173	2.68011	1.42229	2.68011	up	thymosin beta 15a	TMSB15A	FALSE	Homo sapiens thymosin beta 15a (TMSB15A), mRNA [NM_021992]	11013	GO:0042989|GO:0005737|GO:0030036|GO:0003779|GO:0005856	101768766	chrX	101768707	-	hs|Xq22.1	NM_021992	chrX:101768766-101768707	NM_021992	Hs.56145
A_32_P4199	2.65833	1.41052	2.65833	up	ring finger protein 152	RNF152	FALSE	Homo sapiens ring finger protein 152 (RNF152), mRNA [NM_173557]	220441	GO:0004842|GO:0016874|GO:0006915|GO:0008270|GO:0016021|GO:0070936|GO:0005765|GO:0005764	59482758	chr18	59482699	-	hs|18q21.33	NM_173557	chr18:59482758-59482699	NM_173557	Hs.667457
A_23_P70278	2.65084	1.40645	2.65084	up	c-ros oncogene 1 , receptor tyrosine kinase	ROS1	FALSE	Homo sapiens c-ros oncogene 1 , receptor tyrosine kinase (ROS1), mRNA [NM_002944]	6098	GO:0005515|GO:0032006|GO:0005886|GO:0008283|GO:0019903|GO:0018108|GO:0007283|GO:0005524|GO:0030154|GO:0002066|GO:0016020|GO:0010629|GO:0016049|GO:0006468|GO:0016021|GO:0004713|GO:0004714|GO:0070372|GO:0007169|GO:0010966	117609672	chr6	117609613	-	hs|6q22.1	NM_002944	chr6:117609672-117609613	NM_002944	Hs.1041
A_23_P80048	2.6508	1.40643	2.6508	up	fer-1-like 4 (C. elegans), pseudogene	FER1L4	FALSE	Homo sapiens fer-1-like 4 (C. elegans), pseudogene (FER1L4), non-coding RNA [NR_119376]	80307	GO:0016021	34146579	chr20	34146520	-	hs|20q11.22	NR_119376	chr20:34146579-34146520	NR_119376	Hs.72222
A_32_P8546	2.64404	1.40274	2.64404	up	long intergenic non-protein coding RNA 473	LINC00473	FALSE	Homo sapiens long intergenic non-protein coding RNA 473 (LINC00473), transcript variant 1, long non-coding RNA [NR_026860]	90632	GO:0006351	166353209	chr6	166353150	-	hs|6q27	NR_026860	chr6:166353209-166353150	NR_026860	Hs.31917
A_23_P116512	2.64331	1.40234	2.64331	up	proline rich 5 like	PRR5L	FALSE	Homo sapiens proline rich 5 like (PRR5L), transcript variant 2, mRNA [NM_024841]	79899	GO:0005739|GO:0010762|GO:0001934|GO:0001933|GO:0014068|GO:0031932|GO:0009968|GO:0031625	36486497	chr11	36486438	+	hs|11p12	NM_024841	chr11:36486438-36486497	NM_024841	Hs.19987
A_24_P64167	2.6362	1.39846	2.6362	up	prostaglandin-endoperoxide synthase 1 (prostaglandin G/H synthase and cyclooxygenase)	PTGS1	FALSE	Homo sapiens prostaglandin-endoperoxide synthase 1 (prostaglandin G/H synthase and cyclooxygenase) (PTGS1), transcript variant 1, mRNA [NM_000962]	5742	GO:0006629|GO:0019369|GO:0019371|GO:0006805|GO:0004666|GO:0051213|GO:0005634|GO:0044281|GO:0046872|GO:0043231|GO:0005737|GO:0004601|GO:0001516|GO:0042127|GO:0005789|GO:0008217|GO:0006979|GO:0055114|GO:0020037|GO:0001750	125157595	chr9	125157536	+	hs|9q33.2	NM_000962	chr9:125157536-125157595	NM_000962	Hs.201978
A_33_P3284345	2.6347	1.39764	2.6347	up	neuregulin 1	NRG1	FALSE	Homo sapiens neuregulin 1 (NRG1), transcript variant HRG-gamma, mRNA [NM_004495]	3084	GO:0060045|GO:0005515|GO:0043496|GO:0043497|GO:0031594|GO:0030307|GO:0055012|GO:0046579|GO:0030879|GO:0009790|GO:0005615|GO:0043624|GO:0007171|GO:0030297|GO:0030296|GO:0007173|GO:0014032|GO:0000165|GO:0060956|GO:0060379|GO:0051155|GO:0010667|GO:0055007|GO:0043125|GO:0003712|GO:0038127|GO:0045213|GO:0007416|GO:0005125|GO:0045785|GO:0005176|GO:0008543|GO:0005887|GO:0045087|GO:0007422|GO:0042060|GO:…	32585580	chr8	32585521	+	hs|8p12	NM_004495	chr8:32585521-32585580	NM_004495	Hs.453951
A_23_P150053	2.63336	1.39691	2.63336	up	actin, alpha 2, smooth muscle, aorta	ACTA2	FALSE	Homo sapiens actin, alpha 2, smooth muscle, aorta (ACTA2), transcript variant 2, mRNA [NM_001613]	59	GO:0019901|GO:0009615|GO:0015629|GO:0005524|GO:0005615|GO:0005829|GO:0014829|GO:0030485|GO:0043234|GO:0005737|GO:0006936|GO:0008217|GO:0072144	90697958	chr10	90697899	-	hs|10q23.31	NM_001613	chr10:90697958-90697899	NM_001613	Hs.500483
A_24_P22079	2.62984	1.39497	2.62984	up	forkhead box O1	FOXO1	FALSE	Homo sapiens forkhead box O1 (FOXO1), mRNA [NM_002015]	2308	GO:0005515|GO:0007389|GO:0001659|GO:0071732|GO:0045599|GO:0035947|GO:0007173|GO:0042127|GO:0009888|GO:0045444|GO:0031625|GO:0032869|GO:0008301|GO:0000122|GO:0008543|GO:0045087|GO:0005654|GO:0045893|GO:0045892|GO:0038095|GO:0010508|GO:0008286|GO:0045732|GO:0001678|GO:0005634|GO:0032873|GO:0005829|GO:0005739|GO:0005737|GO:0045944|GO:0051721|GO:0006473|GO:0009267|GO:0043066|GO:0048011|GO:0001568|GO:…	41130768	chr13	41130709	-	hs|13q14.11	NM_002015	chr13:41130768-41130709	NM_002015	Hs.370666
A_23_P68031	2.61566	1.38717	2.61566	up	signal transducer and activator of transcription 4	STAT4	FALSE	Homo sapiens signal transducer and activator of transcription 4 (STAT4), transcript variant 1, mRNA [NM_003151]	6775	GO:0003700|GO:0008283|GO:0005509|GO:0019221|GO:0005730|GO:0005634|GO:0007259|GO:0006351|GO:0043565|GO:0005737|GO:0045944|GO:0006468|GO:0004871	191895762	chr2	191895703	-	hs|2q32.2	NM_003151	chr2:191895762-191895703	NM_003151	Hs.80642
A_23_P409093	2.60175	1.37948	2.60175	up	anoctamin 4	ANO4	FALSE	Homo sapiens anoctamin 4 (ANO4), transcript variant 3, mRNA [NM_178826]	121601	GO:0005622|GO:0006821|GO:0034220|GO:0005886|GO:0005229|GO:0016021|GO:0055085	101521943	chr12	101521884	+	hs|12q23.1	NM_178826	chr12:101521884-101521943	NM_178826	Hs.58785
A_24_P352952	2.58491	1.37011	2.58491	up	family with sequence similarity 20, member A	FAM20A	FALSE	Homo sapiens family with sequence similarity 20, member A (FAM20A), transcript variant 1, mRNA [NM_017565]	54757	GO:0070166|GO:0005623|GO:0070062|GO:0055074	66537099	chr17	66537040	-	hs|17q24.2	NM_017565	chr17:66537099-66537040	NM_017565	Hs.268874
A_23_P115785	2.5807	1.36776	2.5807	up	fibronectin type III and ankyrin repeat domains 1	FANK1	FALSE	Homo sapiens fibronectin type III and ankyrin repeat domains 1 (FANK1), mRNA [NM_145235]	92565	GO:0005737|GO:0005730|GO:0005634	127697956	chr10	127697791	+	hs|10q26.2	NM_145235	chr10:127697791-127697956	NM_145235	Hs.352591
A_33_P3296333	2.54653	1.34853	2.54653	up	neurotrimin	NTM	FALSE	Homo sapiens neurotrimin (NTM), transcript variant 3, mRNA [NM_001144058]	50863	GO:0005515|GO:0008038|GO:0005886|GO:0031225|GO:0007155	132206551	chr11	132206492	+	hs|11q25	NM_001144058	chr11:132206492-132206551	NM_001144058	Hs.504352
A_33_P3332492	2.54033	1.34502	2.54033	up	fibronectin type III and ankyrin repeat domains 1	FANK1	FALSE	Homo sapiens fibronectin type III and ankyrin repeat domains 1 (FANK1), mRNA [NM_145235]	92565	GO:0005737|GO:0005730|GO:0005634	127697118	chr10	127697059	+	hs|10q26.2	NM_145235	chr10:127697059-127697118	NM_145235	Hs.352591
A_33_P3323435	2.53945	1.34451	2.53945	up	mitogen-activated protein kinase kinase kinase 9	MAP3K9	FALSE	Homo sapiens mitogen-activated protein kinase kinase kinase 9 (MAP3K9), transcript variant 1, mRNA [NM_033141]	4293	GO:0005515|GO:0006355|GO:0043065|GO:0006915|GO:0018108|GO:0007256|GO:0005575|GO:0007257|GO:0005524|GO:0042803|GO:0006351|GO:0004706|GO:0046777|GO:0004674|GO:0006468|GO:0004713|GO:0004708	71195186	chr14	71195127	-	hs|14q24.2	NM_033141	chr14:71195186-71195127	NM_033141	Hs.593542
A_33_P3348362	2.53807	1.34373	2.53807	up	ARHGAP5 antisense RNA 1 (head to head)	ARHGAP5-AS1	FALSE	Homo sapiens ARHGAP5 antisense RNA 1 (head to head) (ARHGAP5-AS1), long non-coding RNA [NR_027263]	84837		32545243	chr14	32545184	-	hs|14q12	NR_027263	chr14:32545243-32545184	NR_027263	Hs.496755
A_19_P00319028	2.53544	1.34224	2.53544	up	RFX family member 8, lacking RFX DNA binding domain	RFX8	FALSE	Homo sapiens RFX family member 8, lacking RFX DNA binding domain (RFX8), mRNA [NM_001145664]	731220	GO:0006355|GO:0005634|GO:0003677|GO:0006351	102083316	chr2	102083257	-	hs|2q11.2	NM_001145664	chr2:102083316-102083257	NM_001145664	Hs.662488
A_33_P3361152	2.52751	1.33772	2.52751	up	long intergenic non-protein coding RNA 1119	LINC01119	FALSE	Homo sapiens long intergenic non-protein coding RNA 1119 (LINC01119), long non-coding RNA [NR_024452]	100134259		47086145	chr2	47086086	+	hs|2p21	NR_024452	chr2:47086086-47086145	NR_024452	Hs.114449
A_23_P10121	2.52701	1.33743	2.52701	up	secreted frizzled-related protein 1	SFRP1	FALSE	Homo sapiens secreted frizzled-related protein 1 (SFRP1), mRNA [NM_003012]	6422	GO:0008406|GO:0005515|GO:0001657|GO:0014070|GO:0017147|GO:0030308|GO:0033689|GO:0030307|GO:0050680|GO:0010564|GO:0042995|GO:0005615|GO:0032855|GO:0042802|GO:0005109|GO:0005622|GO:0014034|GO:0006508|GO:0046676|GO:0001944|GO:0050679|GO:0030336|GO:0009986|GO:0001843|GO:0030165|GO:0048546|GO:0001649|GO:0007420|GO:0045600|GO:0045893|GO:0045892|GO:0001954|GO:0045578|GO:0008284|GO:0008285|GO:0005886|GO:…	41120220	chr8	41120161	-	hs|8p11.21	NM_003012	chr8:41120220-41120161	NM_003012	Hs.213424
A_23_P110266	2.52168	1.33438	2.52168	up	neuron-derived neurotrophic factor	NDNF	FALSE	Homo sapiens neuron-derived neurotrophic factor (NDNF), mRNA [NM_024574]	79625	GO:0031012|GO:0019800|GO:0043524|GO:0030198|GO:0010976|GO:0010811|GO:0016049|GO:0005576|GO:0005539|GO:0001764|GO:0008201	121957475	chr4	121957416	-	hs|4q27	NM_024574	chr4:121957475-121957416	NM_024574	Hs.709520
A_33_P3297092	2.52007	1.33346	2.52007	up	H2B histone family, member W, testis-specific	H2BFWT	FALSE	Homo sapiens H2B histone family, member W, testis-specific (H2BFWT), mRNA [NM_001002916]	158983	GO:0031965|GO:0046982|GO:0006334|GO:0000786|GO:0003677	103265788	chrX	103265729	-	hs|Xq22.2	NM_001002916	chrX:103265788-103265729	NM_001002916	Hs.127778
A_19_P00317547	2.51406	1.33002	2.51406	up	uncharacterized LOC100130476	LOC100130476	FALSE	Homo sapiens uncharacterized LOC100130476 (LOC100130476), long non-coding RNA [NR_049793]	100130476		138144988	chr6	138144929	-	hs|6q23.3	NR_049793	chr6:138144988-138144929	NR_049793	Hs.598050
A_33_P3304668	2.50553	1.32512	2.50553	up	collagen, type I, alpha 1	COL1A1	FALSE	Homo sapiens collagen, type I, alpha 1 (COL1A1), mRNA [NM_000088]	1277	GO:0005515|GO:0042542|GO:0034504|GO:0034505|GO:0071300|GO:0007605|GO:0090263|GO:0048706|GO:0071560|GO:0015031|GO:0050900|GO:0005615|GO:0051591|GO:0042802|GO:0070208|GO:0030198|GO:0030199|GO:0030574|GO:0032355|GO:0030335|GO:0048407|GO:0030168|GO:0031960|GO:0001649|GO:0001501|GO:0001958|GO:0001957|GO:0060346|GO:0005788|GO:0032964|GO:0043589|GO:0045893|GO:0010812|GO:0010718|GO:0043434|GO:0046872|GO:…	48261568	chr17	48261509	-	hs|17q21.33	NM_000088	chr17:48261568-48261509	NM_000088	Hs.172928
A_23_P27400	2.5043	1.32441	2.5043	up	hyaluronan synthase 1	HAS1	FALSE	Homo sapiens hyaluronan synthase 1 (HAS1), mRNA [NM_001523]	3036	GO:0005886|GO:0005975|GO:0044281|GO:0006024|GO:0045226|GO:0085029|GO:0036120|GO:0010764|GO:0005887|GO:0030213|GO:0030212|GO:0050501|GO:0007155|GO:0030203	52220222	chr19	52219584	-	hs|19q13.41	NM_001523	chr19:52220222-52219584	NM_001523	Hs.57697
A_33_P3295200	2.50235	1.32328	2.50235	up	hyaluronan synthase 1	HAS1	FALSE	Homo sapiens hyaluronan synthase 1 (HAS1), mRNA [NM_001523]	3036	GO:0005886|GO:0005975|GO:0044281|GO:0006024|GO:0045226|GO:0085029|GO:0036120|GO:0010764|GO:0005887|GO:0030213|GO:0030212|GO:0050501|GO:0007155|GO:0030203	52220281	chr19	52220222	-	hs|19q13.41	NM_001523	chr19:52220281-52220222	NM_001523	Hs.57697
A_33_P3308872	2.50208	1.32313	2.50208	up	POM121 transmembrane nucleoporin-like 1, pseudogene	POM121L1P	FALSE	Homo sapiens POM121 transmembrane nucleoporin-like 1, pseudogene (POM121L1P), non-coding RNA [NR_024591]	25812		22974270	chr22	22974211	-	hs|22q11.22	NR_024591	chr22:22974270-22974211	NR_024591	Hs.367764
A_23_P315815	2.49669	1.32002	2.49669	up	neuregulin 1	NRG1	FALSE	Homo sapiens neuregulin 1 (NRG1), transcript variant HRG-gamma, mRNA [NM_004495]	3084	GO:0060045|GO:0005515|GO:0043496|GO:0043497|GO:0031594|GO:0030307|GO:0055012|GO:0046579|GO:0030879|GO:0009790|GO:0005615|GO:0043624|GO:0007171|GO:0030297|GO:0030296|GO:0007173|GO:0014032|GO:0000165|GO:0060956|GO:0060379|GO:0051155|GO:0010667|GO:0055007|GO:0043125|GO:0003712|GO:0038127|GO:0045213|GO:0007416|GO:0005125|GO:0045785|GO:0005176|GO:0008543|GO:0005887|GO:0045087|GO:0007422|GO:0042060|GO:…	32585512	chr8	32474390	+	hs|8p12	NM_004495	chr8:32474390-32585512	NM_004495	Hs.453951
A_23_P153964	2.48209	1.31156	2.48209	up	inhibin, beta B	INHBB	FALSE	Homo sapiens inhibin, beta B (INHBB), mRNA [NM_002193]	3625	GO:0005515|GO:0048471|GO:2001235|GO:0048599|GO:0030154|GO:0042803|GO:0001541|GO:0044320|GO:0045444|GO:0046676|GO:0009267|GO:0032869|GO:0046882|GO:0006952|GO:0005576|GO:0046881|GO:0032924|GO:0005125|GO:0009612|GO:0005179|GO:0046789|GO:0048178|GO:0040007|GO:0008083|GO:0060279	121108839	chr2	121108780	+	hs|2q14.2	NM_002193	chr2:121108780-121108839	NM_002193	Hs.1735
A_19_P00316164	2.48119	1.31103	2.48119	up	uncharacterized LOC101928858	LOC101928858	FALSE	PREDICTED: Homo sapiens uncharacterized LOC101928858 (RP11-434D9.1), transcript variant X2, ncRNA [XR_425858]	101928858		67093414	chr5	67093355	+	hs|5q13.1	XR_425858	chr5:67093355-67093414	XR_425858
A_24_P935491	2.4764	1.30824	2.4764	up	collagen, type III, alpha 1	COL3A1	FALSE	Homo sapiens collagen, type III, alpha 1 (COL3A1), mRNA [NM_000090]	1281	GO:0005515|GO:0021987|GO:0035025|GO:0005586|GO:0046332|GO:0005615|GO:0046872|GO:0007507|GO:0071230|GO:0022617|GO:0007411|GO:0030198|GO:0030199|GO:0030574|GO:0007179|GO:0043206|GO:0034097|GO:0009314|GO:0001568|GO:2001223|GO:0048407|GO:0007568|GO:0030168|GO:0048565|GO:0005576|GO:0009612|GO:0031012|GO:0001501|GO:0005178|GO:0018149|GO:0050777|GO:0007160|GO:0007229|GO:0042060|GO:0005788|GO:0043588|GO:…	189876819	chr2	189876760	+	hs|2q32.2	NM_000090	chr2:189876760-189876819	NM_000090	Hs.443625
A_19_P00319646	2.47393	1.3068	2.47393	up	long intergenic non-protein coding RNA 673	LINC00673	FALSE	Homo sapiens long intergenic non-protein coding RNA 673 (LINC00673), long non-coding RNA [NR_036488]	100499467		70399580	chr17	70399521	-	hs|17q24.3		chr17:70399580-70399521	NR_036488	Hs.157726
A_23_P164057	2.46089	1.29918	2.46089	up	microfibrillar-associated protein 4	MFAP4	FALSE	Homo sapiens microfibrillar-associated protein 4 (MFAP4), transcript variant 2, mRNA [NM_002404]	4239	GO:0005515|GO:0009650|GO:0010712|GO:0001527|GO:0005576|GO:0071953|GO:0071493|GO:0031012|GO:0003674|GO:0030198|GO:0043206|GO:0007155|GO:0048251|GO:0070062	19286872	chr17	19286813	-	hs|17p11.2	NM_002404	chr17:19286872-19286813	NM_002404	Hs.296049
A_19_P00319027	2.45573	1.29615	2.45573	up	RFX family member 8, lacking RFX DNA binding domain	RFX8	FALSE	RFX family member 8, lacking RFX DNA binding domain [Source:HGNC Symbol;Acc:37253] [ENST00000484091]	731220	GO:0006355|GO:0005634|GO:0003677|GO:0006351	102067115	chr2	102067056	-	hs|2q11.2	AK131289	chr2:102067115-102067056
A_32_P223189	2.45525	1.29587	2.45525	up	SUMO1 pseudogene 3 (functional)	SUMO1P3	FALSE	Homo sapiens SUMO1 pseudogene 3 (functional) (SUMO1P3), non-coding RNA [NR_002190]	474338		160287491	chr1	160287432	+	hs|1q23.2	NR_002190	chr1:160287432-160287491	NR_002190	Hs.621179
A_33_P3257027	2.45145	1.29364	2.45145	up	fibroblast growth factor 7	FGF7	FALSE	Homo sapiens fibroblast growth factor 7 (FGF7), mRNA [NM_002009]	2252	GO:0008286|GO:0005515|GO:0010838|GO:0008284|GO:0051549|GO:0010463|GO:0050731|GO:0031069|GO:0060665|GO:0007173|GO:0060501|GO:0051781|GO:0008201|GO:0050679|GO:0048011|GO:0005794|GO:0031532|GO:0048015|GO:0009611|GO:0005576|GO:0005104|GO:0042056|GO:0050918|GO:0007165|GO:0008544|GO:0008543|GO:0034394|GO:0045087|GO:0061033|GO:0008083|GO:0038095|GO:0060445	49776869	chr15	49776810	+	hs|15q21.2	NM_002009	chr15:49776810-49776869	NM_002009	Hs.567268
A_24_P940006	2.43432	1.28352	2.43432	up	ephrin-B3	EFNB3	FALSE	Homo sapiens ephrin-B3 (EFNB3), mRNA [NM_001406]	1949	GO:0005005|GO:0048013|GO:0046875|GO:0005886|GO:0007411|GO:0005887|GO:0016198|GO:0007628|GO:0007267|GO:0016032|GO:0007399	7614182	chr17	7614123	+	hs|17p13.1	NM_001406	chr17:7614123-7614182	NM_001406	Hs.26988
A_32_P407245	2.43162	1.28192	2.43162	up	DnaJ (Hsp40) homolog, subfamily C, member 22	DNAJC22	FALSE	Homo sapiens DnaJ (Hsp40) homolog, subfamily C, member 22 (DNAJC22), mRNA [NM_024902]	79962	GO:0016021	49743339	chr12	49743280	+	hs|12q13.12	NM_024902	chr12:49743280-49743339	NM_024902	Hs.659300
A_32_P108254	2.43017	1.28106	2.43017	up	family with sequence similarity 20, member A	FAM20A	FALSE	Homo sapiens family with sequence similarity 20, member A (FAM20A), transcript variant 1, mRNA [NM_017565]	54757	GO:0070166|GO:0005623|GO:0070062|GO:0055074	66533427	chr17	66533368	-	hs|17q24.2	NM_017565	chr17:66533427-66533368	NM_017565	Hs.268874
A_19_P00321750	2.42707	1.27922	2.42707	up	cancer susceptibility candidate 15 (non-protein coding)	CASC15	FALSE	cancer susceptibility candidate 15 (non-protein coding) [Source:HGNC Symbol;Acc:28245] [ENST00000606197]	401237		22195700	chr6	22195641	+	hs|6p22.3	AF086455	chr6:22195641-22195700		Hs.712707
A_23_P20494	2.42505	1.27801	2.42505	up	N-myc downstream regulated 1	NDRG1	FALSE	Homo sapiens N-myc downstream regulated 1 (NDRG1), transcript variant 2, mRNA [NM_006096]	10397	GO:0005515|GO:0008017|GO:0008219|GO:0048471|GO:0045576|GO:0005813|GO:0017137|GO:0045296|GO:0043015|GO:0030330|GO:0005886|GO:0005874|GO:0071456|GO:0005634|GO:0032287|GO:0090232|GO:0005829|GO:0005737|GO:0005913|GO:0010038|GO:0015630|GO:0055038|GO:0070062	134249778	chr8	134249719	-	hs|8q24.22	NM_006096	chr8:134249778-134249719	NM_006096	Hs.372914
A_23_P92909	2.42112	1.27567	2.42112	up	serine peptidase inhibitor, Kazal type 6	SPINK6	FALSE	Homo sapiens serine peptidase inhibitor, Kazal type 6 (SPINK6), transcript variant 1, mRNA [NM_205841]	404203	GO:0010951|GO:0004867|GO:0005576	147594537	chr5	147594478	+	hs|5q32	NM_205841	chr5:147594478-147594537	NM_205841	Hs.334274
A_24_P367242	2.42	1.27501	2.42	up	keratin associated protein 19-1	KRTAP19-1	FALSE	Homo sapiens keratin associated protein 19-1 (KRTAP19-1), mRNA [NM_181607]	337882	GO:0005882	31852472	chr21	31852413	-	hs|21q22.11	NM_181607	chr21:31852472-31852413	NM_181607	Hs.61552
A_23_P91636	2.41785	1.27372	2.41785	up	POM121 transmembrane nucleoporin-like 9, pseudogene	POM121L9P	FALSE	Homo sapiens POM121 transmembrane nucleoporin-like 9, pseudogene (POM121L9P), non-coding RNA [NR_003714]	29774		24661154	chr22	24661095	+	hs|22q11.23	NR_003714	chr22:24661095-24661154	NR_003714	Hs.534980
A_24_P410408	2.41479	1.2719	2.41479	up	keratin 83	KRT83	FALSE	Homo sapiens keratin 83 (KRT83), mRNA [NM_002282]	3889	GO:0042633|GO:0008544|GO:0005198|GO:0007568|GO:0045095|GO:0005615	52710736	chr12	52710677	-	hs|12q13.13	NM_002282	chr12:52710736-52710677	NM_002282	Hs.720768
A_33_P3255304	2.40234	1.26444	2.40234	up	gamma-glutamyltransferase 5	GGT5	FALSE	Homo sapiens gamma-glutamyltransferase 5 (GGT5), transcript variant 1, mRNA [NM_001099781]	2687	GO:0019369|GO:0006520|GO:0019370|GO:0005886|GO:0006749|GO:0044281|GO:0006691|GO:0031362|GO:0006954|GO:0003840|GO:0006750|GO:0006508|GO:0016021	24615682	chr22	24615623	-	hs|22q11.23	NM_001099781	chr22:24615682-24615623	NM_001099781	Hs.437156
A_23_P434809	2.39889	1.26236	2.39889	up	S100 calcium binding protein A8	S100A8	FALSE	Homo sapiens S100 calcium binding protein A8 (S100A8), mRNA [NM_002964]	6279	GO:0005515|GO:0008017|GO:0035662|GO:0050544|GO:0005886|GO:0030307|GO:0045471|GO:0050832|GO:0005634|GO:0001816|GO:0005615|GO:0010043|GO:0005829|GO:0051092|GO:0006954|GO:0050786|GO:0032602|GO:0032496|GO:0005856|GO:0042742|GO:0070062|GO:0002526|GO:0002523|GO:0006919|GO:0032119|GO:0005509|GO:0030593|GO:0006914|GO:2001244|GO:0005576|GO:0002544|GO:0051493|GO:0045087|GO:0050729|GO:0042060|GO:0070488|GO:…	153362607	chr1	153362548	-	hs|1q21.3	NM_002964	chr1:153362607-153362548	NM_002964	Hs.416073
A_33_P3399980	2.39148	1.2579	2.39148	up	tyrosinase-related protein 1	TYRP1	FALSE	Homo sapiens tyrosinase-related protein 1 (TYRP1), mRNA [NM_000550]	7306	GO:0005515|GO:0033162|GO:0042470|GO:0046982|GO:0005507|GO:0043438|GO:0032438|GO:0030318|GO:0042803|GO:0042438|GO:0016021|GO:0016716|GO:0030669|GO:0010008|GO:0055114	12709235	chr9	12709176	+	hs|9p23	NM_000550	chr9:12709176-12709235	NM_000550	Hs.270279
A_33_P3511265	2.38734	1.25541	2.38734	up	periostin, osteoblast specific factor	POSTN	FALSE	Homo sapiens periostin, osteoblast specific factor (POSTN), transcript variant 1, mRNA [NM_006475]	10631	GO:0031012|GO:0005802|GO:0005515|GO:0001501|GO:0030198|GO:0009888|GO:0005578|GO:0007155|GO:0008201|GO:0008593	38137425	chr13	38137366	-	hs|13q13.3	NM_006475	chr13:38137425-38137366	NM_006475	Hs.136348
A_24_P303647	2.38175	1.25202	2.38175	up	chromosome 7 open reading frame 60	C7orf60	FALSE	Homo sapiens chromosome 7 open reading frame 60 (C7orf60), mRNA [NM_152556]	154743	GO:0031167|GO:0016433	112459482	chr7	112459423	-	hs|7q31.1	NM_152556	chr7:112459482-112459423	NM_152556	Hs.489734
A_33_P3337272	2.37403	1.24734	2.37403	up	NOTCH-regulated ankyrin repeat protein	NRARP	FALSE	Homo sapiens NOTCH-regulated ankyrin repeat protein (NRARP), mRNA [NM_001004354]	441478	GO:0045746|GO:0022407|GO:0001569|GO:0032525|GO:0001938|GO:0090263|GO:0045581|GO:0002043|GO:0000122	140194182	chr9	140194123	-	hs|9q34.3	NM_001004354	chr9:140194182-140194123	NM_001004354	Hs.732282
A_23_P43476	2.3716	1.24586	2.3716	up	very low density lipoprotein receptor	VLDLR	FALSE	Homo sapiens very low density lipoprotein receptor (VLDLR), transcript variant 1, mRNA [NM_003383]	7436	GO:0005515|GO:0005886|GO:0021517|GO:0005041|GO:0034361|GO:0001948|GO:0030229|GO:0045860|GO:0007613|GO:0034447|GO:1900006|GO:0008203|GO:0005509|GO:0000122|GO:0006898|GO:0038026|GO:0007399|GO:0038025|GO:0043235|GO:0007165|GO:0005905|GO:0016020|GO:0006869|GO:0016021|GO:0034185|GO:0034436|GO:0034437|GO:0048306|GO:0034189	2653956	chr9	2653897	+	hs|9p24.2	NM_003383	chr9:2653897-2653956	NM_003383	Hs.370422
A_24_P32085	2.37013	1.24497	2.37013	up	MOB kinase activator 3B	MOB3B	FALSE	Homo sapiens MOB kinase activator 3B (MOB3B), mRNA [NM_024761]	79817	GO:0005515|GO:0046872	27326043	chr9	27325984	-	hs|9p21.2	NM_024761	chr9:27326043-27325984	NM_024761	Hs.369022
A_23_P134744	2.36842	1.24393	2.36842	up	ring finger protein 122	RNF122	FALSE	Homo sapiens ring finger protein 122 (RNF122), mRNA [NM_024787]	79845	GO:0005794|GO:0005783|GO:0008270|GO:0016021	33405363	chr8	33405304	-	hs|8p12	NM_024787	chr8:33405363-33405304	NM_024787	Hs.151237
A_33_P3387493	2.36832	1.24386	2.36832	up	ferritin, heavy polypeptide 1 pseudogene 18	FTH1P18	FALSE	Homo sapiens ferritin, heavy polypeptide 1 pseudogene 18 (FTH1P18), mRNA [NM_001271682]	441490		37061040	chrX	37060981	-	hs|Xp21.1	NM_001271682	chrX:37061040-37060981	NM_001271682	Hs.744832
A_19_P00316242	2.36717	1.24316	2.36717	up	uncharacterized LOC101928858	LOC101928858	FALSE	PREDICTED: Homo sapiens uncharacterized LOC101928858 (RP11-434D9.1), transcript variant X3, ncRNA [XR_427726]	101928858		67100675	chr5	67100616	+	hs|5q13.1	XR_427726	chr5:67100616-67100675	XR_427726
A_23_P46429	2.36313	1.2407	2.36313	up	cysteine-rich, angiogenic inducer, 61	CYR61	FALSE	Homo sapiens cysteine-rich, angiogenic inducer, 61 (CYR61), mRNA [NM_001554]	3491	GO:0044319|GO:0060710|GO:0060591|GO:0008283|GO:0003181|GO:0010811|GO:0003281|GO:0002041|GO:0001558|GO:0009653|GO:0030513|GO:0006935|GO:0030198|GO:0045944|GO:0045860|GO:0060716|GO:0033690|GO:0070372|GO:0008201|GO:0005520|GO:0003278|GO:0043066|GO:2000304|GO:0030335|GO:0043065|GO:0060413|GO:0072593|GO:0050840|GO:0010518|GO:0005576|GO:0001649|GO:0043280|GO:0045669|GO:0005178|GO:0061036|GO:0001934	86049012	chr1	86048953	+	hs|1p22.3	NM_001554	chr1:86048953-86049012	NM_001554	Hs.8867
A_23_P206018	2.34621	1.23033	2.34621	up	tropomyosin 1 (alpha)	TPM1	FALSE	Homo sapiens tropomyosin 1 (alpha) (TPM1), transcript variant 3, mRNA [NM_001018004]	7168	GO:0008092|GO:0005862|GO:0055010|GO:0008016|GO:0006928|GO:0060048|GO:0030017|GO:0031529|GO:0005829|GO:0006937|GO:0003065|GO:0006936|GO:0007010|GO:0005856|GO:0008307|GO:0001725|GO:0030336|GO:0030049|GO:0045214|GO:0003779|GO:0032587|GO:0032781|GO:0001701|GO:0045785|GO:0031941|GO:0032059|GO:0051496|GO:0042060|GO:0005200|GO:0034614	63363420	chr15	63363361	+	hs|15q22.2	NM_001018004	chr15:63363361-63363420	NM_001018004	Hs.133892
A_24_P315346	2.33608	1.22409	2.33608	up	POM121 transmembrane nucleoporin-like 8 pseudogene	POM121L8P	FALSE	Homo sapiens POM121 transmembrane nucleoporin-like 8 pseudogene (POM121L8P), non-coding RNA [NR_024583]	29797		21637901	chr22	21637842	+	hs|22q11.21	NR_024583	chr22:21637842-21637901	NR_024583	Hs.396963
A_33_P3400147	2.3353	1.22361	2.3353	up	transducin-like enhancer of split 6	TLE6	FALSE	Homo sapiens transducin-like enhancer of split 6 (TLE6), transcript variant 1, mRNA [NM_001143986]	79816	GO:0043234|GO:0006355|GO:0005634|GO:0005938	2994089	chr19	2994030	+	hs|19p13.3	NM_001143986	chr19:2994030-2994089	NM_001143986	Hs.334507
A_23_P132121	2.33487	1.22334	2.33487	up	salt-inducible kinase 1	SIK1	FALSE	Homo sapiens salt-inducible kinase 1 (SIK1), mRNA [NM_173354]	150094	GO:0005515|GO:0042826|GO:0010830|GO:0032792|GO:0005634|GO:0005829|GO:0035556|GO:0071889|GO:0008140|GO:0005737|GO:0046777|GO:2000210|GO:0055007|GO:0045721|GO:0010868|GO:0000287|GO:0019901|GO:0043276|GO:0000122|GO:0005524|GO:0007346|GO:0007049|GO:0004674|GO:0002028|GO:0006468|GO:0045595	44834819	chr21	44834760	-	hs|21q22.3	NM_173354	chr21:44834819-44834760	NM_173354	Hs.282113
A_33_P3342081	2.32648	1.21815	2.32648	up	PR domain containing 1, with ZNF domain	PRDM1	FALSE	Homo sapiens PR domain containing 1, with ZNF domain (PRDM1), transcript variant 1, mRNA [NM_001198]	639	GO:0005515|GO:0003700|GO:0042826|GO:0060707|GO:0045579|GO:0008168|GO:0001893|GO:0030889|GO:0005634|GO:0000122|GO:0007281|GO:0032259|GO:0046872|GO:0006351|GO:0043565|GO:0010628|GO:0005737|GO:0045165|GO:0031665|GO:0042462	106557721	chr6	106557662	+	hs|6q21	NM_001198	chr6:106557662-106557721	NM_001198	Hs.436023
A_23_P216966	2.31922	1.21364	2.31922	up	prostaglandin-endoperoxide synthase 1 (prostaglandin G/H synthase and cyclooxygenase)	PTGS1	FALSE	Homo sapiens prostaglandin-endoperoxide synthase 1 (prostaglandin G/H synthase and cyclooxygenase) (PTGS1), transcript variant 1, mRNA [NM_000962]	5742	GO:0006629|GO:0019369|GO:0019371|GO:0006805|GO:0004666|GO:0051213|GO:0005634|GO:0044281|GO:0046872|GO:0043231|GO:0005737|GO:0004601|GO:0001516|GO:0042127|GO:0005789|GO:0008217|GO:0006979|GO:0055114|GO:0020037|GO:0001750	125155111	chr9	125155052	+	hs|9q33.2	NM_000962	chr9:125155052-125155111	NM_000962	Hs.201978
A_23_P104318	2.31777	1.21274	2.31777	up	DNA-damage-inducible transcript 4	DDIT4	FALSE	Homo sapiens DNA-damage-inducible transcript 4 (DDIT4), mRNA [NM_019058]	54541	GO:0001666|GO:0048011|GO:0032007|GO:0008283|GO:0072593|GO:0043241|GO:0010801|GO:0005829|GO:0005622|GO:0005739|GO:0071889|GO:0042771|GO:0051607|GO:0005737|GO:0007420|GO:0033137|GO:0030182|GO:0045820|GO:0001764	74035422	chr10	74035363	+	hs|10q22.1	NM_019058	chr10:74035363-74035422	NM_019058	Hs.744875
A_23_P114947	2.30958	1.20763	2.30958	up	regulator of G-protein signaling 2, 24kDa	RGS2	FALSE	Homo sapiens regulator of G-protein signaling 2, 24kDa (RGS2), mRNA [NM_002923]	5997	GO:0005515|GO:0005516|GO:0043005|GO:0005886|GO:0038032|GO:0007283|GO:0005829|GO:0060087|GO:0005739|GO:0010614|GO:0005737|GO:0060452|GO:0043407|GO:0031116|GO:0045744|GO:0005730|GO:0048487|GO:0006417|GO:0010519|GO:0043547|GO:0007049|GO:0008277|GO:0050873|GO:0009898|GO:0055119|GO:0071877|GO:0005096	192781110	chr1	192781051	+	hs|1q31.2	NM_002923	chr1:192781051-192781110	NM_002923	Hs.78944
A_24_P250922	2.30814	1.20673	2.30814	up	prostaglandin-endoperoxide synthase 2 (prostaglandin G/H synthase and cyclooxygenase)	PTGS2	FALSE	Homo sapiens prostaglandin-endoperoxide synthase 2 (prostaglandin G/H synthase and cyclooxygenase) (PTGS2), mRNA [NM_000963]	5743	GO:0019369|GO:0006693|GO:0035633|GO:0042640|GO:0010042|GO:0042803|GO:0071636|GO:0031622|GO:0034644|GO:0004601|GO:0001516|GO:0032496|GO:0090050|GO:0051926|GO:0007613|GO:0007612|GO:0006979|GO:0032355|GO:0007566|GO:0051968|GO:0031394|GO:0051384|GO:0045786|GO:0071318|GO:0043234|GO:0070542|GO:0050873|GO:0032227|GO:0005789|GO:0019899|GO:0055114|GO:0020037|GO:0042346|GO:0043005|GO:0008285|GO:0006928|GO:…	186641528	chr1	186641469	-	hs|1q31.1	NM_000963	chr1:186641528-186641469	NM_000963	Hs.196384
A_33_P3342992	2.30501	1.20478	2.30501	up	ubiquitin-conjugating enzyme E2Q family member 2 pseudogene 2	UBE2Q2P2	FALSE	Homo sapiens ubiquitin-conjugating enzyme E2Q family member 2 pseudogene 2 (UBE2Q2P2), non-coding RNA [NR_004847]	100134869		82707684	chr15	82707625	+	hs|15q25.2	NR_004847	chr15:82707625-82707684	NR_004847	Hs.735222
A_24_P273245	2.30377	1.20399	2.30377	up			FALSE	Q3UVJ2_MOUSE (Q3UVJ2) Adult male urinary bladder cDNA, RIKEN full-length enriched library, clone:9530052J16 product:CAP, adenylate cyclase-associated protein 1 (yeast), full insert sequence, partial (56%) [THC2593778]		GO:0000902|GO:0005737|GO:0030036|GO:0016020|GO:0001667|GO:0003779|GO:0030864|GO:0006898	76484303	chr3	76484244	+	hs|3p12.3		chr3:076484244-076484303
A_23_P374082	2.30323	1.20366	2.30323	up	ADAM metallopeptidase domain 19	ADAM19	FALSE	Homo sapiens ADAM metallopeptidase domain 19 (ADAM19), mRNA [NM_033274]	8728	GO:0007507|GO:0017124|GO:0008270|GO:0016021|GO:0006509|GO:0004222	156904534	chr5	156904475	-	hs|5q33.3	NM_033274	chr5:156904534-156904475	NM_033274	Hs.483944
A_24_P795371	2.30005	1.20167	2.30005	up	NR2F2 antisense RNA 1	NR2F2-AS1	FALSE	Homo sapiens NR2F2 antisense RNA 1 (NR2F2-AS1), transcript variant 1, long non-coding RNA [NR_102743]	644192		96809614	chr15	96809604	-	hs|15q26.2	NR_102743	chr15:96809614-96809604	NR_102743	Hs.58690
A_23_P502170	2.2955	1.19881	2.2955	up	dynein, cytoplasmic 2, light intermediate chain 1	DYNC2LI1	FALSE	Homo sapiens dynein, cytoplasmic 2, light intermediate chain 1 (DYNC2LI1), transcript variant 2, mRNA [NM_015522]	51626	GO:0005515|GO:0005881|GO:0007368|GO:0005930|GO:0045177|GO:0072372|GO:0031512|GO:0036064|GO:0005829|GO:0019886|GO:0042384|GO:0003774|GO:0008152|GO:0005858|GO:0030990	44021738	chr2	44021679	+	hs|2p21	NM_015522	chr2:44021679-44021738	NM_015522	Hs.371597
A_19_P00322839	2.29221	1.19674	2.29221	up			FALSE	PREDICTED: Homo sapiens uncharacterized LOC100506119 (RP11-65J3.1), transcript variant X2, ncRNA [XR_426441]			132104140	chr9	132104081	+	hs|9q34.11	XR_426441	chr9:132104081-132104140	XR_426441
A_33_P3412262	2.29184	1.19651	2.29184	up	JAKMIP2 antisense RNA 1	JAKMIP2-AS1	FALSE	Homo sapiens JAKMIP2 antisense RNA 1 (JAKMIP2-AS1), long non-coding RNA [NR_038902]	153469		147041572	chr5	147041513	+	hs|5q32	NR_038902	chr5:147041513-147041572	NR_038902	Hs.184323
A_33_P3404744	2.2863	1.19302	2.2863	up	KIAA1958	KIAA1958	FALSE	Homo sapiens KIAA1958 (KIAA1958), transcript variant 1, mRNA [NM_001287036]	158405		115422703	chr9	115422644	+	hs|9q32	NM_001287036	chr9:115422644-115422703	NM_001287036	Hs.656619
A_33_P3397865	2.28178	1.19016	2.28178	up	troponin T type 1 (skeletal, slow)	TNNT1	FALSE	Homo sapiens troponin T type 1 (skeletal, slow) (TNNT1), transcript variant 4, mRNA [NM_001291774]	7138	GO:0031014|GO:0045932|GO:0030049|GO:0005861|GO:0003009|GO:0031444|GO:0005523|GO:0005829	55644255	chr19	55644196	-	hs|19q13.42	NM_001291774	chr19:55644255-55644196	NM_001291774	Hs.631558
A_24_P303454	2.28108	1.18972	2.28108	up	T-cell lymphoma invasion and metastasis 2	TIAM2	FALSE	Homo sapiens T-cell lymphoma invasion and metastasis 2 (TIAM2), transcript variant 1, mRNA [NM_012454]	26230	GO:0051056|GO:0048011|GO:0043065|GO:0007264|GO:0044281|GO:0030175|GO:0097190|GO:0030027|GO:0005829|GO:0030426|GO:0005085|GO:0043547|GO:0016020|GO:0005057|GO:0005089|GO:0032319|GO:0044255|GO:0070062|GO:0005096	155578233	chr6	155578174	+	hs|6q25.3	NM_012454	chr6:155578174-155578233	NM_012454	Hs.586279
A_33_P3403474	2.27429	1.18542	2.27429	up	TMPRSS11B N-terminal like, pseudogene	TMPRSS11BNL	FALSE	Homo sapiens TMPRSS11B N-terminal like, pseudogene (TMPRSS11BNL), non-coding RNA [NR_104048]	401136	GO:0016021	69054301	chr4	69054242	-	hs|4q13.2	NR_104048	chr4:69054301-69054242	NR_104048	Hs.652046
A_23_P129005	2.27407	1.18527	2.27407	up	NYN domain and retroviral integrase containing	NYNRIN	FALSE	Homo sapiens NYN domain and retroviral integrase containing (NYNRIN), mRNA [NM_025081]	57523	GO:0008150|GO:0003674|GO:0015074|GO:0016021|GO:0005575|GO:0003676	24888315	chr14	24888256	+	hs|14q12	NM_025081	chr14:24888256-24888315	NM_025081	Hs.288348
A_23_P301521	2.27317	1.1847	2.27317	up	KIAA1462	KIAA1462	FALSE	Homo sapiens KIAA1462 (KIAA1462), mRNA [NM_020848]	57608	GO:0005912|GO:0005911|GO:0007155	30301839	chr10	30301780	-	hs|10p11.23	NM_020848	chr10:30301839-30301780	NM_020848	Hs.533953
A_32_P934840	2.27277	1.18445	2.27277	up	chromosome 8 open reading frame 34	C8orf34	FALSE	Homo sapiens chromosome 8 open reading frame 34 (C8orf34), transcript variant 1, mRNA [NM_052958]	116328		69730636	chr8	69730577	+	hs|8q13.2	NM_052958	chr8:69730577-69730636	NM_052958	Hs.491941
A_23_P153562	2.26896	1.18203	2.26896	up	complement component 5a receptor 1	C5AR1	FALSE	Homo sapiens complement component 5a receptor 1 (C5AR1), mRNA [NM_001736]	728	GO:0021534|GO:0005886|GO:0004944|GO:0050830|GO:0007606|GO:0031100|GO:0001856|GO:0007202|GO:0007204|GO:0000187|GO:0016323|GO:0006955|GO:0043524|GO:0006954|GO:0006935|GO:0032496|GO:0042789|GO:0070374|GO:0004878|GO:0050679|GO:0009986|GO:0030593|GO:0006915|GO:0045177|GO:0007165|GO:0006968|GO:0005887|GO:0032494	47824560	chr19	47824501	+	hs|19q13.32	NM_001736	chr19:47824501-47824560	NM_001736	Hs.2161
A_23_P133648	2.26587	1.18006	2.26587	up	family with sequence similarity 8, member A1	FAM8A1	FALSE	Homo sapiens family with sequence similarity 8, member A1 (FAM8A1), mRNA [NM_016255]	51439	GO:0016021	17611474	chr6	17611415	+	hs|6p22.3	NM_016255	chr6:17611415-17611474	NM_016255	Hs.95260
A_33_P3224324	2.26153	1.1773	2.26153	up	NADPH oxidase 4	NOX4	FALSE	Homo sapiens NADPH oxidase 4 (NOX4), transcript variant NOX4B, mRNA [NM_001143836]	50507	GO:0051897|GO:0048471|GO:0008285|GO:2000573|GO:0045453|GO:0050660|GO:0071560|GO:0071480|GO:0050667|GO:0014911|GO:0072341|GO:0005739|GO:0016324|GO:0006954|GO:0000166|GO:0016175|GO:0043406|GO:0016174|GO:0070374|GO:0071333|GO:0042554|GO:0001666|GO:0043065|GO:0007569|GO:0072593|GO:0005730|GO:0009055|GO:0035051|GO:0000902|GO:0051496|GO:0019826|GO:0005789|GO:0016021|GO:0043020|GO:0071320|GO:2000379|GO:…	89223692	chr11	89223633	-	hs|11q14.3	NM_001143836	chr11:89223692-89223633	NM_001143836	Hs.371036
A_32_P218355	2.25749	1.17472	2.25749	up	chromosome 6 open reading frame 132	C6orf132	FALSE	Homo sapiens chromosome 6 open reading frame 132 (C6orf132), mRNA [NM_001164446]	647024		42070638	chr6	42070579	-	hs|6p21.1	NM_001164446	chr6:42070638-42070579	NM_001164446	Hs.444277
A_23_P25746	2.25619	1.17389	2.25619	up	ARHGAP5 antisense RNA 1 (head to head)	ARHGAP5-AS1	FALSE	Homo sapiens ARHGAP5 antisense RNA 1 (head to head) (ARHGAP5-AS1), long non-coding RNA [NR_027263]	84837		32544949	chr14	32544890	-	hs|14q12	NR_027263	chr14:32544949-32544890	NR_027263	Hs.496755
A_24_P752208	2.25596	1.17374	2.25596	up			FALSE				35590774	chr15	35590715	-	hs|15q14		chr15:035590774-035590715
A_33_P3249936	2.25181	1.17109	2.25181	up	chromosome 3 open reading frame 67	C3orf67	FALSE	Homo sapiens chromosome 3 open reading frame 67 (C3orf67), mRNA [NM_198463]	200844		58727842	chr3	58727783	-	hs|3p14.2	NM_198463	chr3:58727842-58727783	NM_198463	Hs.368434
A_23_P306215	2.24868	1.16908	2.24868	up	family with sequence similarity 84, member A	FAM84A	FALSE	Homo sapiens family with sequence similarity 84, member A (FAM84A), mRNA [NM_145175]	151354		14776125	chr2	14776066	+	hs|2p24.3	NM_145175	chr2:14776066-14776125	NM_145175	Hs.260855
A_23_P83579	2.24795	1.16861	2.24795	up	aryl-hydrocarbon receptor nuclear translocator 2	ARNT2	FALSE	Homo sapiens aryl-hydrocarbon receptor nuclear translocator 2 (ARNT2), mRNA [NM_014862]	9915	GO:0001666|GO:0005667|GO:0043066|GO:0006355|GO:0008284|GO:0003700|GO:0046982|GO:0005634|GO:0007417|GO:0001701|GO:0003677|GO:0006351|GO:0007165|GO:0005737|GO:0045944|GO:0017162|GO:0004871|GO:0045893|GO:0032355	80890109	chr15	80890050	+	hs|15q25.1	NM_014862	chr15:80890050-80890109	NM_014862	Hs.459070
A_33_P3666817	2.24725	1.16816	2.24725	up	chromosome 10 open reading frame 55	C10orf55	FALSE	Homo sapiens chromosome 10 open reading frame 55 (C10orf55), mRNA [NM_001001791]	414236		75670098	chr10	75670039	-	hs|10q22.2	NM_001001791	chr10:75670098-75670039	NM_001001791	Hs.585453
A_23_P132027	2.24387	1.16599	2.24387	up	sperm associated antigen 4	SPAG4	FALSE	Homo sapiens sperm associated antigen 4 (SPAG4), mRNA [NM_003116]	6676	GO:0005929|GO:0005737|GO:0005198|GO:0016021|GO:0007283|GO:0005856	34208649	chr20	34207653	+	hs|20q11.22	NM_003116	chr20:34207653-34208649	NM_003116	Hs.123159
A_23_P6771	2.2393	1.16305	2.2393	up	LIM and cysteine-rich domains 1	LMCD1	FALSE	Homo sapiens LIM and cysteine-rich domains 1 (LMCD1), transcript variant 1, mRNA [NM_014583]	29995	GO:0031012|GO:0005737|GO:0003714|GO:0008270|GO:0005634|GO:0000122|GO:0070886|GO:0010611|GO:0005615|GO:0006351	8609747	chr3	8609688	+	hs|3p26.1	NM_014583	chr3:8609688-8609747	NM_014583	Hs.475353
A_24_P6370	2.23726	1.16173	2.23726	up	chromosome 1 open reading frame 110	C1orf110	FALSE	Homo sapiens chromosome 1 open reading frame 110 (C1orf110), mRNA [NM_178550]	339512		162824211	chr1	162824152	-	hs|1q23.3	NM_178550	chr1:162824211-162824152	NM_178550	Hs.407631
A_32_P4626	2.23277	1.15884	2.23277	up	uncharacterized LOC101928076	LOC101928076	FALSE	PREDICTED: Homo sapiens uncharacterized LOC101928076 (LOC101928076), transcript variant X1, ncRNA [XR_241970]	101928076		7540800	chr6	7540741	-	hs|6p24.3	XR_241970	chr6:7540800-7540741	XR_241970	Hs.655976
A_24_P358868	2.22616	1.15456	2.22616	up	zinc finger protein 728	ZNF728	FALSE	Homo sapiens zinc finger protein 728 (ZNF728), mRNA [NM_001267716]	388523	GO:0005622|GO:0006355|GO:0003676|GO:0046872	23158862	chr19	23158803	-	hs|19p12	NM_001267716	chr19:23158862-23158803	NM_001267716	Hs.616766
A_33_P3358601	2.2234	1.15277	2.2234	up	interferon induced transmembrane protein 10	IFITM10	FALSE	Homo sapiens interferon induced transmembrane protein 10 (IFITM10), mRNA [NM_001170820]	402778	GO:0009607|GO:0005886|GO:0016021	1753699	chr11	1753640	-	hs|11p15.5	NM_001170820	chr11:1753699-1753640	NM_001170820	Hs.121575
A_23_P421379	2.22278	1.15236	2.22278	up	insulin-like growth factor 2 (somatomedin A)	IGF2	FALSE	Homo sapiens insulin-like growth factor 2 (somatomedin A) (IGF2), transcript variant 1, mRNA [NM_000612]	3481	GO:0005515|GO:0005159|GO:0005158|GO:0050731|GO:0005615|GO:0009887|GO:0031667|GO:0007613|GO:0051781|GO:0032355|GO:0070062|GO:2000467|GO:0007565|GO:0030168|GO:0007275|GO:0045840|GO:0038028|GO:0043085|GO:0001649|GO:0001501|GO:0005179|GO:0030546|GO:0043539|GO:0008083|GO:0044267|GO:0051146|GO:0008286|GO:0051897|GO:0008284|GO:0005886|GO:0071902|GO:0045471|GO:2000273|GO:0042104|GO:0045944|GO:0006006|GO:…	2154754	chr11	2154402	-	hs|11p15.5	NM_000612	chr11:2154754-2154402	NM_000612	Hs.272259
A_33_P3237150	2.21456	1.14702	2.21456	up	bone morphogenetic protein 2	BMP2	FALSE	Homo sapiens bone morphogenetic protein 2 (BMP2), mRNA [NM_001200]	650	GO:0005515|GO:0001658|GO:0003181|GO:0009790|GO:0005615|GO:0010894|GO:0003308|GO:0007507|GO:0007219|GO:0002062|GO:0030198|GO:0009887|GO:0033690|GO:0004745|GO:0030335|GO:0030501|GO:0009986|GO:0019211|GO:0000122|GO:0021978|GO:0030509|GO:0045786|GO:0005125|GO:0001701|GO:0001649|GO:0003130|GO:0001501|GO:0045165|GO:0045600|GO:0040007|GO:0035630|GO:0008083|GO:0008285|GO:0042482|GO:0007267|GO:0010718|GO:…	6760869	chr20	6760810	+	hs|20p12.3	NM_001200	chr20:6760810-6760869	NM_001200	Hs.73853
A_32_P157945	2.20849	1.14306	2.20849	up	desmoplakin	DSP	FALSE	Homo sapiens desmoplakin (DSP), transcript variant 1, mRNA [NM_004415]	1832	GO:0005882|GO:0005515|GO:0030057|GO:0045109|GO:0005886|GO:0005634|GO:0086091|GO:0001533|GO:0006921|GO:0005916|GO:0005739|GO:0016323|GO:0086069|GO:0016337|GO:0003223|GO:0014704|GO:0097110|GO:0005080|GO:0030674|GO:0050839|GO:0086005|GO:0070062|GO:0006915|GO:0002934|GO:0018149|GO:0008544|GO:0005198|GO:0030216|GO:0071896|GO:0042060|GO:0005200|GO:0034332	7586641	chr6	7586582	+	hs|6p24.3	NM_004415	chr6:7586582-7586641	NM_004415	Hs.519873
A_33_P3402565	2.2081	1.14281	2.2081	up	desmoplakin	DSP	FALSE	Homo sapiens desmoplakin (DSP), transcript variant 1, mRNA [NM_004415]	1832	GO:0005882|GO:0005515|GO:0030057|GO:0045109|GO:0005886|GO:0005634|GO:0086091|GO:0001533|GO:0006921|GO:0005916|GO:0005739|GO:0016323|GO:0086069|GO:0016337|GO:0003223|GO:0014704|GO:0097110|GO:0005080|GO:0030674|GO:0050839|GO:0086005|GO:0070062|GO:0006915|GO:0002934|GO:0018149|GO:0008544|GO:0005198|GO:0030216|GO:0071896|GO:0042060|GO:0005200|GO:0034332	7586111	chr6	7586052	+	hs|6p24.3	NM_004415	chr6:7586052-7586111	NM_004415	Hs.519873
A_23_P44724	2.20572	1.14125	2.20572	up	cysteine and glycine-rich protein 2	CSRP2	FALSE	Homo sapiens cysteine and glycine-rich protein 2 (CSRP2), mRNA [NM_001321]	1466	GO:0003674|GO:0008270|GO:0007275|GO:0005634|GO:0030154	77252613	chr12	77252554	-	hs|12q21.2	NM_001321	chr12:77252613-77252554	NM_001321	Hs.530904
A_24_P346431	2.2053	1.14097	2.2053	up	tensin 3	TNS3	FALSE	Homo sapiens tensin 3 (TNS3), mRNA [NM_022748]	64759	GO:0005515|GO:0008284|GO:0005737|GO:0048286|GO:0016477|GO:0005925	47315278	chr7	47315219	-	hs|7p12.3	NM_022748	chr7:47315278-47315219	NM_022748	Hs.520814
A_24_P384200	2.20498	1.14077	2.20498	up			FALSE				174555262	chr4	174555201	-	hs|4q34.1		chr4:174555262-174555201
A_23_P127915	2.20485	1.14068	2.20485	up	serine/threonine kinase 33	STK33	FALSE	Homo sapiens serine/threonine kinase 33 (STK33), transcript variant 1, mRNA [NM_030906]	65975	GO:0048471|GO:0046777|GO:0004674|GO:0005524	8413725	chr11	8413666	-	hs|11p15.4	NM_030906	chr11:8413725-8413666	NM_030906	Hs.501833
A_32_P87013	2.20036	1.13774	2.20036	up	chemokine (C-X-C motif) ligand 8	CXCL8	FALSE	Homo sapiens chemokine (C-X-C motif) ligand 8 (CXCL8), mRNA [NM_000584]	3576	GO:0005515|GO:0034976|GO:0005153|GO:0008285|GO:0019722|GO:0002237|GO:0006928|GO:0005615|GO:0030155|GO:0030968|GO:0045091|GO:0031623|GO:0035556|GO:0006955|GO:0006954|GO:0006935|GO:0071356|GO:0007050|GO:0008009|GO:0045744|GO:0030593|GO:0005576|GO:0048566|GO:0001525|GO:0044344|GO:0050930|GO:0007165|GO:0071222|GO:0007186|GO:0071347|GO:0090023|GO:0042119|GO:0006987|GO:0044267	74609324	chr4	74609265	+	hs|4q13.3	NM_000584	chr4:74609265-74609324	NM_000584	Hs.624
A_23_P74981	2.19767	1.13597	2.19767	up	zinc finger protein 670	ZNF670	FALSE	Homo sapiens zinc finger protein 670 (ZNF670), transcript variant 1, mRNA [NM_033213]	93474	GO:0005515|GO:0006355|GO:0005634|GO:0003677|GO:0046872|GO:0006351	247200908	chr1	247200849	-	hs|1q44	NM_033213	chr1:247200908-247200849	NM_033213	Hs.732305
A_23_P121676	2.19386	1.13347	2.19386	up	CXXC finger protein 4	CXXC4	FALSE	Homo sapiens CXXC finger protein 4 (CXXC4), mRNA [NM_025212]	80319	GO:0005737|GO:0030178|GO:0008270|GO:0031410|GO:0007352|GO:0030165|GO:0016055|GO:0003677	105393495	chr4	105393436	-	hs|4q24	NM_025212	chr4:105393495-105393436	NM_025212	Hs.12248
A_23_P434398	2.19316	1.13301	2.19316	up	taxilin beta	TXLNB	FALSE	Homo sapiens taxilin beta (TXLNB), mRNA [NM_153235]	167838	GO:0019905|GO:0005515|GO:0005737	139561529	chr6	139561470	-	hs|6q24.1	NM_153235	chr6:139561529-139561470	NM_153235	Hs.535820
A_24_P691826	2.18816	1.12972	2.18816	up	WDNM1-like pseudogene	LOC645638	FALSE		645638		58162479	chr17	58161084	-	hs|17q23.1	TCONS_00025714	chr17:58162479-58161084
A_23_P111888	2.18797	1.12959	2.18797	up	collagen triple helix repeat containing 1	CTHRC1	FALSE	Homo sapiens collagen triple helix repeat containing 1 (CTHRC1), transcript variant 1, mRNA [NM_138455]	115908	GO:0017147|GO:0005581|GO:0043932|GO:0060122|GO:0005578|GO:0090177|GO:0005615|GO:0032092|GO:0005109|GO:0045669|GO:0005737|GO:0016477|GO:0090103|GO:0033690|GO:0090090|GO:0060071	104390327	chr8	104390268	+	hs|8q22.3	NM_138455	chr8:104390268-104390327	NM_138455	Hs.405614
A_33_P3243554	2.183	1.12631	2.183	up	septin 6	2016-09-06	FALSE	Homo sapiens septin 6 (SEPT6), transcript variant V, mRNA [NM_145802]	23157	GO:0031105|GO:0005515|GO:0000910|GO:0005819|GO:0000777|GO:0030496|GO:0016032|GO:0043679|GO:0005525|GO:0032154|GO:0008021	118783960	chrX	118783901	-	hs|Xq24	NM_145802	chrX:118783960-118783901	NM_145802	Hs.496666
A_23_P83818	2.18118	1.12511	2.18118	up	collagen, type V, alpha 1	COL5A1	FALSE	Homo sapiens collagen, type V, alpha 1 (COL5A1), transcript variant 1, mRNA [NM_000093]	1289	GO:0035313|GO:0048592|GO:0005588|GO:0035989|GO:0046872|GO:0022617|GO:0007411|GO:0030198|GO:0030199|GO:0030574|GO:0045112|GO:0043206|GO:0007155|GO:0008201|GO:0070062|GO:0001568|GO:0048407|GO:0043394|GO:0005576|GO:0005604|GO:0031012|GO:0003007|GO:0005178|GO:0016477|GO:0051128|GO:0005788|GO:0043588|GO:0032964|GO:0005201	137734122	chr9	137734063	+	hs|9q34.3	NM_000093	chr9:137734063-137734122	NM_000093	Hs.210283
A_24_P330303	2.18003	1.12435	2.18003	up	FERM domain containing 6	FRMD6	FALSE	Homo sapiens FERM domain containing 6 (FRMD6), transcript variant 1, mRNA [NM_001042481]	122786	GO:0043296|GO:0003383|GO:0005737|GO:0032970|GO:0005886|GO:0034613|GO:0005856	52196687	chr14	52196628	+	hs|14q22.1	NM_001042481	chr14:52196628-52196687	NM_001042481	Hs.434914
A_24_P63019	2.17049	1.11802	2.17049	up	interleukin 1 receptor, type II	IL1R2	FALSE	Homo sapiens interleukin 1 receptor, type II (IL1R2), transcript variant 1, mRNA [NM_004633]	7850	GO:0005515|GO:0006955|GO:0004910|GO:0005886|GO:0019221|GO:0004908|GO:0005576|GO:0016021	102636150	chr2	102632505	+	hs|2q11.2	NM_004633	chr2:102632505-102636150	NM_004633	Hs.25333
A_33_P3321611	2.16959	1.11742	2.16959	up	phosphatase and actin regulator 4	PHACTR4	FALSE	Homo sapiens phosphatase and actin regulator 4 (PHACTR4), transcript variant 1, mRNA [NM_001048183]	65979	GO:2001045|GO:0030036|GO:0001755|GO:0001843|GO:0003779|GO:0007266|GO:0043085|GO:0030027|GO:0048484|GO:0061386|GO:0005737|GO:0051726|GO:0071862|GO:0008157	28793016	chr1	28792957	+	hs|1p35.3	NM_001048183	chr1:28792957-28793016	NM_001048183	Hs.225641
A_23_P359897	2.16387	1.11361	2.16387	up	lysine (K)-specific demethylase 7A	KDM7A	FALSE	Homo sapiens lysine (K)-specific demethylase 7A (KDM7A), mRNA [NM_030647]	80853	GO:0032454|GO:0035574|GO:0035575|GO:0005506|GO:0005730|GO:0005634|GO:0035064|GO:0051864|GO:0006351|GO:0070544|GO:0071557|GO:0016706|GO:0008270|GO:0030901|GO:0045893|GO:0071558|GO:0055114|GO:0033169	139785105	chr7	139785046	-	hs|7q34	NM_030647	chr7:139785105-139785046	NM_030647	Hs.308710
A_19_P00319981	2.16334	1.11326	2.16334	up			FALSE	PREDICTED: Homo sapiens uncharacterized LOC100506119 (RP11-65J3.1), transcript variant X2, ncRNA [XR_426441]			132104182	chr9	132104123	+	hs|9q34.11	XR_426441	chr9:132104123-132104182	XR_426441
A_33_P3268304	2.16255	1.11274	2.16255	up	LIM and senescent cell antigen-like domains 2	LIMS2	FALSE	Homo sapiens LIM and senescent cell antigen-like domains 2 (LIMS2), transcript variant 5, mRNA [NM_001161404]	55679	GO:2001046|GO:0016337|GO:0005886|GO:0034329|GO:0008270|GO:0005634|GO:0005925|GO:0045216|GO:0005829	128396064	chr2	128396005	-	hs|2q14.3	NM_001161404	chr2:128396064-128396005	NM_001161404	Hs.469881
A_19_P00318740	2.15834	1.10992	2.15834	up	uncharacterized LOC101928858	LOC101928858	FALSE	PREDICTED: Homo sapiens uncharacterized LOC101928858 (RP11-434D9.1), transcript variant X3, ncRNA [XR_427726]	101928858		67100688	chr5	67100629	+	hs|5q13.1	XR_427726	chr5:67100629-67100688	XR_427726
A_33_P3398840	2.14699	1.10231	2.14699	up	zinc finger, BED-type containing 1	ZBED1	FALSE	Homo sapiens zinc finger, BED-type containing 1 (ZBED1), transcript variant 3, mRNA [NM_001171135]	9189	GO:0008152|GO:0046983|GO:0000228|GO:0003677|GO:0046872|GO:0004803	2406570	chrX	2406511	-	hs|Xp22.33	NM_001171135	chrX:2406570-2406511	NM_001171135	Hs.131452
A_23_P253536	2.13788	1.09618	2.13788	up	natriuretic peptide receptor 3	NPR3	FALSE	Homo sapiens natriuretic peptide receptor 3 (NPR3), transcript variant 2, mRNA [NM_000908]	4883	GO:0033688|GO:0048015|GO:0042562|GO:0007200|GO:0008528|GO:0048662|GO:0030157|GO:0007194|GO:0007193|GO:0042803|GO:0001501|GO:0016941|GO:0051000|GO:0005887|GO:0008217|GO:0002158|GO:0017046|GO:0035810|GO:0070062	32786370	chr5	32784961	+	hs|5p13.3	NM_000908	chr5:32784961-32786370	NM_000908	Hs.13528
A_23_P257649	2.1308	1.0914	2.1308	up	retinol binding protein 1, cellular	RBP1	FALSE	Homo sapiens retinol binding protein 1, cellular (RBP1), transcript variant 1, mRNA [NM_002899]	5947	GO:0005215|GO:0007603|GO:0006776|GO:0016918|GO:0006810|GO:0005501|GO:0019841|GO:0001523|GO:0005829	139257729	chr3	139257670	-	hs|3q23	NM_002899	chr3:139257729-139257670	NM_002899	Hs.529571
A_33_P3229017	2.12966	1.09062	2.12966	up	family with sequence similarity 53, member C	FAM53C	FALSE	family with sequence similarity 53, member C [Source:HGNC Symbol;Acc:1336] [ENST00000506710]	51307		137672776	chr5	137672717	+	hs|5q31.2	XR_425872	chr5:137672717-137672776	XR_425872
A_23_P99063	2.12644	1.08844	2.12644	up	lumican	LUM	FALSE	Homo sapiens lumican (LUM), mRNA [NM_002345]	4060	GO:0014070|GO:0051216|GO:0005796|GO:0005975|GO:0005518|GO:0005578|GO:0005576|GO:0044281|GO:0070848|GO:0005583|GO:0005615|GO:0042339|GO:0031012|GO:0018146|GO:0030198|GO:0045944|GO:0030199|GO:0042340|GO:0030203|GO:0007601|GO:0070062|GO:0043202|GO:0005201	91497705	chr12	91497646	-	hs|12q21.33	NM_002345	chr12:91497705-91497646	NM_002345	Hs.406475
A_32_P200238	2.12554	1.08783	2.12554	up	urothelial cancer associated 1 (non-protein coding)	UCA1	FALSE	Homo sapiens urothelial cancer associated 1 (non-protein coding) (UCA1), long non-coding RNA [NR_015379]	652995		15946092	chr19	15946035	+	hs|19p13.12	NR_015379	chr19:15946035-15946092	NR_015379	Hs.644234
A_24_P44462	2.12229	1.08562	2.12229	up	tropomyosin 1 (alpha)	TPM1	FALSE	Homo sapiens tropomyosin 1 (alpha) (TPM1), transcript variant 5, mRNA [NM_000366]	7168	GO:0008092|GO:0005862|GO:0055010|GO:0008016|GO:0006928|GO:0060048|GO:0030017|GO:0031529|GO:0005829|GO:0006937|GO:0003065|GO:0006936|GO:0007010|GO:0005856|GO:0008307|GO:0001725|GO:0030336|GO:0030049|GO:0045214|GO:0003779|GO:0032587|GO:0032781|GO:0001701|GO:0045785|GO:0031941|GO:0032059|GO:0051496|GO:0042060|GO:0005200|GO:0034614	63354441	chr15	63353441	+	hs|15q22.2	NM_000366	chr15:63353441-63354441	NM_000366	Hs.133892
A_19_P00320387	2.12117	1.08486	2.12117	up			FALSE	PREDICTED: Homo sapiens uncharacterized LOC100996266 (LOC100996266), transcript variant X1, ncRNA [XR_158832]			116211087	chr7	116211028	-	hs|7q31.2	XR_158832	chr7:116211087-116211028	XR_158832	Hs.607491
A_23_P214821	2.12087	1.08465	2.12087	up	endothelin 1	EDN1	FALSE	Homo sapiens endothelin 1 (EDN1), transcript variant 1, mRNA [NM_001955]	1906	GO:0005515|GO:0019722|GO:0005615|GO:0006885|GO:0019229|GO:0007507|GO:0001516|GO:0014032|GO:0015758|GO:0032496|GO:0003100|GO:0031583|GO:0030335|GO:0043179|GO:0030593|GO:0045840|GO:0000122|GO:0001701|GO:0005125|GO:0014065|GO:0032269|GO:0010595|GO:0045793|GO:0045321|GO:0007186|GO:0005179|GO:0035815|GO:0016049|GO:0010460|GO:0035810|GO:0030072|GO:0008284|GO:0042482|GO:0030818|GO:0007267|GO:0010259|GO:…	12296731	chr6	12296672	+	hs|6p24.1	NM_001955	chr6:12296672-12296731	NM_001955	Hs.511899
A_24_P268676	2.1207	1.08454	2.1207	up	basic helix-loop-helix family, member e40	BHLHE40	FALSE	Homo sapiens basic helix-loop-helix family, member e40 (BHLHE40), mRNA [NM_003670]	8553	GO:0001191|GO:0005515|GO:0001102|GO:0006355|GO:0003700|GO:0005794|GO:0046982|GO:0006366|GO:0000981|GO:0003705|GO:0003714|GO:0019904|GO:0043426|GO:0005730|GO:0043425|GO:0070888|GO:0005634|GO:0000122|GO:0043433|GO:0042803|GO:0032922|GO:0001078|GO:0045892|GO:0043153	5026319	chr3	5026260	+	hs|3p26.1	NM_003670	chr3:5026260-5026319	NM_003670	Hs.744856
A_33_P3293446	2.11694	1.08198	2.11694	up	KIAA1462	KIAA1462	FALSE	Homo sapiens KIAA1462 (KIAA1462), mRNA [NM_020848]	57608	GO:0005912|GO:0005911|GO:0007155	30303489	chr10	30303430	-	hs|10p11.23	NM_020848	chr10:30303489-30303430	NM_020848	Hs.533953
A_33_P3318414	2.10789	1.0758	2.10789	up	histocompatibility (minor) HA-1	HMHA1	FALSE	Homo sapiens histocompatibility (minor) HA-1 (HMHA1), transcript variant 1, mRNA [NM_012292]	23526	GO:0043547|GO:0051056|GO:0007264|GO:0046872|GO:0005829|GO:0005096	1086626	chr19	1086567	+	hs|19p13.3	NM_012292	chr19:1086567-1086626	NM_012292	Hs.465521
A_33_P3306068	2.10454	1.0735	2.10454	up	v-myc avian myelocytomatosis viral oncogene lung carcinoma derived homolog	MYCL	FALSE	Homo sapiens v-myc avian myelocytomatosis viral oncogene lung carcinoma derived homolog (MYCL), transcript variant 1, mRNA [NM_001033081]	4610	GO:0006355|GO:0003700|GO:0046983|GO:0005634|GO:0003677	40361179	chr1	40361120	-	hs|1p34.2	NM_001033081	chr1:40361179-40361120	NM_001033081	Hs.437922
A_33_P3257518	2.10381	1.073	2.10381	up	uncharacterized LOC400221	FLJ22447	FALSE	Homo sapiens uncharacterized LOC400221 (FLJ22447), long non-coding RNA [NR_039985]	400221		62121292	chr14	62121233	+	hs|14q23.2	NR_039985	chr14:62121233-62121292	NR_039985	Hs.344000
A_32_P207169	2.10297	1.07243	2.10297	up	SERTAD4 antisense RNA 1	SERTAD4-AS1	FALSE	Homo sapiens SERTAD4 antisense RNA 1 (SERTAD4-AS1), long non-coding RNA [NR_024337]	574036		210404928	chr1	210404869	-	hs|1q32.2	NR_024337	chr1:210404928-210404869	NR_024337	Hs.446946
A_19_P00805397	2.09906	1.06974	2.09906	up			FALSE				32601718	chr12	32601659	-	hs|12p11.21		chr12:032601718-032601659
A_23_P38795	2.09324	1.06574	2.09324	up	formyl peptide receptor 1	FPR1	FALSE	Homo sapiens formyl peptide receptor 1 (FPR1), transcript variant 2, mRNA [NM_002029]	2357	GO:0005515|GO:0005886|GO:0007263|GO:0006928|GO:0007200|GO:0004982|GO:0000187|GO:0007165|GO:0050786|GO:0006935|GO:0007186|GO:0004872|GO:0007188|GO:0016021|GO:0005768	52249233	chr19	52249174	-	hs|19q13.41	NM_002029	chr19:52249233-52249174	NM_002029	Hs.753
A_23_P103588	2.09287	1.06548	2.09287	up	3-hydroxy-3-methylglutaryl-CoA synthase 2 (mitochondrial)	HMGCS2	FALSE	Homo sapiens 3-hydroxy-3-methylglutaryl-CoA synthase 2 (mitochondrial) (HMGCS2), transcript variant 1, mRNA [NM_005518]	3158	GO:0005739|GO:0006695|GO:0004421|GO:0046951|GO:0005759|GO:0046950|GO:0005743|GO:0044281|GO:0008299|GO:0044255	120295988	chr1	120295929	-	hs|1p12	NM_005518	chr1:120295988-120295929	NM_005518	Hs.59889
A_23_P210425	2.08636	1.06099	2.08636	up	myosin, light chain 9, regulatory	MYL9	FALSE	Homo sapiens myosin, light chain 9, regulatory (MYL9), transcript variant 2, mRNA [NM_181526]	10398	GO:0030018|GO:0006937|GO:0001725|GO:0006936|GO:0007411|GO:0005509|GO:0005859|GO:0008307|GO:0005829	35177600	chr20	35177541	+	hs|20q11.23	NM_181526	chr20:35177541-35177600	NM_181526	Hs.504687
A_24_P55295	2.08369	1.05914	2.08369	up	gap junction protein, alpha 1, 43kDa	GJA1	FALSE	Homo sapiens gap junction protein, alpha 1, 43kDa (GJA1), mRNA [NM_000165]	2697	GO:0005515|GO:0060044|GO:2000810|GO:0015075|GO:0034405|GO:0010232|GO:0005764|GO:0051259|GO:0007507|GO:0006936|GO:0034220|GO:0006810|GO:0051924|GO:0043123|GO:0071253|GO:0070062|GO:0005794|GO:0030165|GO:0005887|GO:0005789|GO:0086014|GO:0005921|GO:0005922|GO:0045121|GO:0010652|GO:0017124|GO:0045732|GO:0005886|GO:0007267|GO:0043434|GO:0005741|GO:0016264|GO:0007204|GO:0005916|GO:0014704|GO:0045907|GO:…	121770386	chr6	121770327	+	hs|6q22.31	NM_000165	chr6:121770327-121770386	NM_000165	Hs.74471
A_23_P151133	2.08052	1.05694	2.08052	up	tetraspanin 9	TSPAN9	FALSE	Homo sapiens tetraspanin 9 (TSPAN9), transcript variant 1, mRNA [NM_006675]	10867	GO:0016020|GO:0005887	3394959	chr12	3394900	+	hs|12p13.32	NM_006675	chr12:3394900-3394959	NM_006675	Hs.504517
A_23_P76823	2.07188	1.05094	2.07188	up	adenylosuccinate synthase like 1	ADSSL1	FALSE	Homo sapiens adenylosuccinate synthase like 1 (ADSSL1), transcript variant 1, mRNA [NM_199165]	122622	GO:0046040|GO:0000287|GO:0006531|GO:0009168|GO:0014850|GO:0003924|GO:0004019|GO:0055086|GO:0044281|GO:0044208|GO:0005525|GO:0035690|GO:0042803|GO:0005829|GO:0006184|GO:0071257|GO:0005737|GO:0006167|GO:0051015|GO:0042594|GO:0006144|GO:0042301|GO:0002376|GO:0006541	105213353	chr14	105213294	+	hs|14q32.33	NM_199165	chr14:105213294-105213353	NM_199165	Hs.592327
A_24_P248185	2.0651	1.04621	2.0651	up	PILR alpha associated neural protein	PIANP	FALSE	Homo sapiens PILR alpha associated neural protein (PIANP), transcript variant 1, mRNA [NM_153685]	196500	GO:0016021	6803073	chr12	6803014	-	hs|12p13.31	NM_153685	chr12:6803073-6803014	NM_153685	Hs.44067
A_23_P106362	2.06462	1.04587	2.06462	up	aquaporin 9	AQP9	FALSE	Homo sapiens aquaporin 9 (AQP9), mRNA [NM_020980]	366	GO:0005886|GO:0006863|GO:0005275|GO:0043231|GO:0030104|GO:0016323|GO:0046942|GO:0006955|GO:0046943|GO:0005350|GO:0015791|GO:0015250|GO:0015793|GO:0015837|GO:0006810|GO:0005372|GO:0006833|GO:0015254|GO:0015855|GO:0007588|GO:0010033|GO:0006970|GO:0055085|GO:0072531|GO:0005887|GO:0015166|GO:0008152|GO:0015722|GO:0005345|GO:0015288|GO:0016021|GO:0071320|GO:0046689	58477943	chr15	58477884	+	hs|15q21.3	NM_020980	chr15:58477884-58477943	NM_020980	Hs.104624
A_33_P3289025	2.06382	1.04532	2.06382	up	eva-1 homolog A (C. elegans)	EVA1A	FALSE	Homo sapiens eva-1 homolog A (C. elegans) (EVA1A), transcript variant 1, mRNA [NM_001135032]	84141	GO:0005886|GO:0006914|GO:0005789|GO:0006915|GO:0016021|GO:0005765|GO:0043231	75745242	chr2	75745183	-	hs|2p12	NM_001135032	chr2:75745242-75745183	NM_001135032	Hs.302346
A_33_P3420466	2.06255	1.04443	2.06255	up	matrilin 3	MATN3	FALSE	Homo sapiens matrilin 3 (MATN3), mRNA [NM_002381]	4148	GO:0005515|GO:0001501|GO:0030198|GO:0005578|GO:0005576|GO:0005201	20194120	chr2	20194061	-	hs|2p24.1	NM_002381	chr2:20194120-20194061	NM_002381	Hs.656199
A_19_P00812582	2.06193	1.044	2.06193	up	taurine up-regulated 1 (non-protein coding)	TUG1	FALSE	Homo sapiens taurine up-regulated 1 (non-protein coding) (TUG1), transcript variant 1, long non-coding RNA [NR_110492]	55000		31374996	chr22	31374937	+	hs|22q12.2	NR_110492	chr22:31374937-31374996	NR_110492	Hs.554829
A_33_P3324383	2.06118	1.04347	2.06118	up	fidgetin-like 2	FIGNL2	FALSE	Homo sapiens fidgetin-like 2 (FIGNL2), mRNA [NM_001013690]	401720	GO:0017111|GO:0008152|GO:0005524	52211752	chr12	52211693	-	hs|12q13.13	NM_001013690	chr12:52211752-52211693	NM_001013690	Hs.648218
A_33_P3421028	2.06051	1.043	2.06051	up	c-ros oncogene 1 , receptor tyrosine kinase	ROS1	FALSE	c-ros oncogene 1 , receptor tyrosine kinase [Source:HGNC Symbol;Acc:10261] [ENST00000403284]	6098	GO:0005515|GO:0032006|GO:0005886|GO:0008283|GO:0019903|GO:0018108|GO:0007283|GO:0005524|GO:0030154|GO:0002066|GO:0016020|GO:0010629|GO:0016049|GO:0006468|GO:0016021|GO:0004713|GO:0004714|GO:0070372|GO:0007169|GO:0010966	117649719	chr6	117649660	-	hs|6q22.1		chr6:117649719-117649660
A_32_P69368	2.05715	1.04065	2.05715	up	inhibitor of DNA binding 2, dominant negative helix-loop-helix protein	ID2	FALSE	Homo sapiens inhibitor of DNA binding 2, dominant negative helix-loop-helix protein (ID2), mRNA [NM_002166]	3398	GO:0001656|GO:0005515|GO:0043353|GO:2000045|GO:0071158|GO:0048541|GO:0009649|GO:0046983|GO:0000785|GO:0071285|GO:0005813|GO:2000178|GO:0007275|GO:0000122|GO:0045651|GO:0045787|GO:0071931|GO:0044325|GO:0043392|GO:0019216|GO:0043234|GO:0033598|GO:0045648|GO:0045600|GO:0045893|GO:0045892|GO:0090398|GO:0045578|GO:0003166|GO:0005634|GO:0045777|GO:0043433|GO:0005829|GO:0005737|GO:0021772|GO:0001779|GO:…	8824341	chr2	8824282	+	hs|2p25.1	NM_002166	chr2:8824282-8824341	NM_002166	Hs.180919
A_19_P00811582	2.0571	1.04061	2.0571	up			FALSE				36084867	chr6	36084808	-	hs|6p21.31		chr6:036084867-036084808
A_24_P282237	2.05424	1.03861	2.05424	up	primase, DNA, polypeptide 2 (58kDa)	PRIM2	FALSE	Homo sapiens primase, DNA, polypeptide 2 (58kDa) (PRIM2), transcript variant 1, mRNA [NM_000947]	5558	GO:0051539|GO:0003896|GO:0003677|GO:0046872|GO:0000082|GO:0006271|GO:0000723|GO:0006270|GO:0000722|GO:0006269|GO:0005654|GO:0000278|GO:0032201	57190841	chr6	57190782	+	hs|6p11.2	NM_000947	chr6:57190782-57190841	NM_000947	Hs.654580
A_24_P407235	2.05383	1.03832	2.05383	up	cryptochrome circadian clock 1	CRY1	FALSE	Homo sapiens cryptochrome circadian clock 1 (CRY1), mRNA [NM_004075]	1407	GO:0005515|GO:0043130|GO:0003904|GO:2000001|GO:0006094|GO:0035257|GO:0005634|GO:0000989|GO:0005739|GO:0018298|GO:0005737|GO:0009882|GO:0003690|GO:0000166|GO:0033762|GO:0031397|GO:0043153|GO:0045744|GO:0019901|GO:0019902|GO:0009785|GO:0005730|GO:0001047|GO:0042593|GO:0000122|GO:2000323|GO:0003677|GO:0006351|GO:0032922|GO:0003914|GO:0006975|GO:0006281|GO:0042752|GO:0042754|GO:0045892	107385541	chr12	107385482	-	hs|12q23.3	NM_004075	chr12:107385541-107385482	NM_004075	Hs.151573
A_23_P259442	2.05209	1.03709	2.05209	up	carboxypeptidase E	CPE	FALSE	Homo sapiens carboxypeptidase E (CPE), mRNA [NM_001873]	1363	GO:0005794|GO:0005886|GO:0005634|GO:0072657|GO:0003214|GO:0042043|GO:0007218|GO:0008152|GO:0004180|GO:0006508|GO:0008270|GO:0030070|GO:0050839|GO:0044267|GO:0006464|GO:0070062|GO:0030667|GO:0004181|GO:0030658	166419291	chr4	166419232	+	hs|4q32.3	NM_001873	chr4:166419232-166419291	NM_001873	Hs.75360
A_23_P259251	2.04285	1.03059	2.04285	up	potassium voltage-gated channel, Shal-related subfamily, member 2	KCND2	FALSE	Homo sapiens potassium voltage-gated channel, Shal-related subfamily, member 2 (KCND2), mRNA [NM_012281]	3751	GO:0005251|GO:0005515|GO:0005250|GO:0005886|GO:0007268|GO:0046872|GO:0043197|GO:0005249|GO:0008076|GO:0034765|GO:0051260|GO:0001508|GO:0071805	120390210	chr7	120390151	+	hs|7q31.31	NM_012281	chr7:120390151-120390210	NM_012281	Hs.654739
A_23_P335495	2.03744	1.02676	2.03744	up	anoctamin 7	ANO7	FALSE	Homo sapiens anoctamin 7 (ANO7), transcript variant NGEP-L, mRNA [NM_001001891]	50636	GO:0005622|GO:0006821|GO:0034220|GO:0030054|GO:0005886|GO:0005783|GO:0005229|GO:0005634|GO:0016021|GO:0055085|GO:0005829	242164427	chr2	242164368	+	hs|2q37.3	NM_001001891	chr2:242164368-242164427	NM_001001891	Hs.163909
A_33_P3389649	2.03573	1.02555	2.03573	up	phosphodiesterase 4D, cAMP-specific	PDE4D	FALSE	Homo sapiens phosphodiesterase 4D, cAMP-specific (PDE4D), transcript variant 4, mRNA [NM_001197218]	5144	GO:0005515|GO:0050852|GO:0010469|GO:0032754|GO:0031698|GO:0046872|GO:0005829|GO:0006939|GO:0016324|GO:0030552|GO:0035264|GO:0061028|GO:0010880|GO:0033137|GO:0060314|GO:0008144|GO:0097110|GO:0051117|GO:0045822|GO:0086004|GO:0031625|GO:0006198|GO:0032729|GO:0005815|GO:0004115|GO:0004114|GO:0032743|GO:0007568|GO:0030593|GO:0034704|GO:0005891|GO:0044325|GO:0071222|GO:0071872|GO:0002027|GO:0016020|GO:…	59064133	chr5	59064074	-	hs|5q12.1	NM_001197218	chr5:59064133-59064074	NM_001197218	Hs.117545
A_24_P183150	2.03284	1.02349	2.03284	up	chemokine (C-X-C motif) ligand 3	CXCL3	FALSE	Homo sapiens chemokine (C-X-C motif) ligand 3 (CXCL3), mRNA [NM_002090]	2921	GO:0008009|GO:0006955|GO:0006954|GO:0030593|GO:0005576|GO:0005615	74902761	chr4	74902702	-	hs|4q13.3	NM_002090	chr4:74902761-74902702	NM_002090	Hs.89690
A_19_P00323928	2.02573	1.01844	2.02573	up			FALSE				37805980	chr21	37805921	+	hs|21q22.13		chr21:037805921-037805980
A_23_P56746	2.02335	1.01675	2.02335	up	fibroblast activation protein, alpha	FAP	FALSE	Homo sapiens fibroblast activation protein, alpha (FAP), transcript variant 1, mRNA [NM_004460]	2191	GO:0005515|GO:0030054|GO:0031258|GO:0004252|GO:0051917|GO:0002020|GO:0005615|GO:0042803|GO:0010716|GO:0030027|GO:0004175|GO:0043542|GO:0071438|GO:0046983|GO:0006508|GO:0008236|GO:0008233|GO:0016021|GO:0004222|GO:0008239	163027307	chr2	163027248	-	hs|2q24.2	NM_004460	chr2:163027307-163027248	NM_004460	Hs.654370
A_23_P250485	2.02227	1.01598	2.02227	up	tripartite motif containing 62	TRIM62	FALSE	Homo sapiens tripartite motif containing 62 (TRIM62), mRNA [NM_018207]	55223	GO:0051091|GO:0005737|GO:0051092|GO:0016567|GO:0046596|GO:0045087|GO:0016874|GO:0032897|GO:0008270|GO:0043123	33611567	chr1	33611508	-	hs|1p35.1	NM_018207	chr1:33611567-33611508	NM_018207	Hs.656006
A_32_P183442	2.01953	1.01402	2.01953	up		XLOC_014512	FALSE	BROAD Institute lincRNA (XLOC_014512), lincRNA [TCONS_l2_00021296]			132777618	chr4	132777559	-	hs|4q28.3		chr4:132777618-132777559		Hs.522180
A_23_P419947	2.01551	1.01115	2.01551	up	myeloid leukemia factor 1	MLF1	FALSE	Homo sapiens myeloid leukemia factor 1 (MLF1), transcript variant 1, mRNA [NM_022443]	4291	GO:0005515|GO:0005737|GO:0019904|GO:0007050|GO:0005634|GO:0002318|GO:0003677|GO:0006351	158315933	chr3	158315874	+	hs|3q25.32	NM_022443	chr3:158315874-158315933	NM_022443	Hs.85195
A_23_P217845	2.01321	1.0095	2.01321	up	regulator of G-protein signaling 16	RGS16	FALSE	Homo sapiens regulator of G-protein signaling 16 (RGS16), mRNA [NM_002928]	6004	GO:0043547|GO:0005515|GO:0005516|GO:0005737|GO:0008277|GO:0005886|GO:0038032|GO:0007601|GO:0005096	182571177	chr1	182571118	-	hs|1q25.3	NM_002928	chr1:182571177-182571118	NM_002928	Hs.413297
A_24_P154037	2.013	1.00935	2.013	up	insulin receptor substrate 2	IRS2	FALSE	Homo sapiens insulin receptor substrate 2 (IRS2), mRNA [NM_003749]	8660	GO:0005515|GO:0008286|GO:0008284|GO:0005886|GO:0008283|GO:0030890|GO:0005158|GO:0030879|GO:0060397|GO:0005829|GO:0010907|GO:0071889|GO:0007173|GO:0046326|GO:0002903|GO:0006006|GO:0032024|GO:0004871|GO:0071333|GO:0033673|GO:0048011|GO:0032869|GO:0030335|GO:0045725|GO:0019901|GO:0048015|GO:0019903|GO:0019904|GO:0055088|GO:0010748|GO:0002053|GO:0009749|GO:0019216|GO:0007165|GO:0007420|GO:0008543|GO:…	110406704	chr13	110406645	-	hs|13q34	NM_003749	chr13:110406704-110406645	NM_003749	Hs.442344
A_33_P3286953	2.01287	1.00925	2.01287	up	ADAM metallopeptidase with thrombospondin type 1 motif, 6	ADAMTS6	FALSE	Homo sapiens ADAM metallopeptidase with thrombospondin type 1 motif, 6 (ADAMTS6), mRNA [NM_197941]	11174	GO:0006508|GO:0005578|GO:0008270|GO:0004222|GO:0008237	64447414	chr5	64447355	-	hs|5q12.3	NM_197941	chr5:64447414-64447355	NM_197941	Hs.482291
A_33_P3243230	2.0121	1.0087	2.0121	up			FALSE	HSINTLK8M interleukin 8 {Homo sapiens} (exp=-1; wgp=0; cg=0), partial (97%) [THC2544321]			74608041	chr4	74607982	+	hs|4q13.3		chr4:074607982-074608041
A_33_P3403867	2.00789	1.00568	2.00789	up	prostate transmembrane protein, androgen induced 1	PMEPA1	FALSE	Homo sapiens prostate transmembrane protein, androgen induced 1 (PMEPA1), transcript variant 1, mRNA [NM_020182]	56937	GO:0005886|GO:0050699|GO:0031901|GO:0007179|GO:0016021|GO:0030521|GO:0030512	56227153	chr20	56227094	-	hs|20q13.31	NM_020182	chr20:56227153-56227094	NM_020182	Hs.517155
A_23_P71530	2.00585	1.00421	2.00585	up	tumor necrosis factor receptor superfamily, member 11b	TNFRSF11B	FALSE	Homo sapiens tumor necrosis factor receptor superfamily, member 11b (TNFRSF11B), mRNA [NM_002546]	4982	GO:0046685|GO:0043627|GO:0007584|GO:0042493|GO:0005578|GO:0006915|GO:0005576|GO:0005125|GO:0005615|GO:0045779|GO:0007165|GO:0001501|GO:0030198|GO:0032026|GO:0004872|GO:0042489	119936779	chr8	119936720	-	hs|8q24.12	NM_002546	chr8:119936779-119936720	NM_002546	Hs.81791
A_33_P3262685	2.00466	1.00336	2.00466	up	POM121 transmembrane nucleoporin-like 1, pseudogene	POM121L1P	FALSE	Homo sapiens POM121 transmembrane nucleoporin-like 1, pseudogene (POM121L1P), non-coding RNA [NR_024591]	25812		22975037	chr22	22974978	-	hs|22q11.22		chr22:22975037-22974978	NR_024591	Hs.367764
A_19_P00807243	2.00345	1.00249	2.00345	up	hypoxia inducible factor 1, alpha subunit inhibitor	HIF1AN	FALSE	hypoxia inducible factor 1, alpha subunit inhibitor [Source:HGNC Symbol;Acc:17113] [ENST00000299163]	55662	GO:0031406|GO:0005515|GO:0048471|GO:2001214|GO:0036138|GO:0042265|GO:0042264|GO:0036139|GO:0005112|GO:0061418|GO:0005634|GO:0042803|GO:0005829|GO:0005737|GO:0036140|GO:0071532|GO:0045746|GO:0048037|GO:0005506|GO:0051059|GO:0005730|GO:0071456|GO:0061428|GO:0006351|GO:0045663|GO:0019826|GO:0016706|GO:0008270|GO:0055114	102317199	chr10	102317140	+	hs|10q24.31		chr10:102317140-102317199
