# Supplementary material for: SERPINB2 is a novel TGFβ-responsive lineage fate determinant of human bone marrow stromal cells
Source: Sci Rep. 2017 Sep 7;7:10797. doi: 10.1038/s41598-017-10983-x (PMC5589808; doi:10.1038/s41598-017-10983-x)
Supplement: Supplementary file 6 — Table s5 [file 41598_2017_10983_MOESM6_ESM.xls]

## Sheet: TAble s4_ALL ENTITIES TG1 AD vs
ProbeName	FC ([TG1 AD] vs [AD])	Log FC ([TG1 AD] vs [AD])	FC (abs) ([TG1 AD] vs [AD])	Regulation ([TG1 AD] vs [AD])	GeneName	GeneSymbol	ControlType	Description	EntrezGeneID	Go	Chromosome End Index_Avadis_	Chromosome Number_Avadis_	Chromosome Start Index_Avadis_	Chromosome Strand_Avadis_	Cytoband	GenbankAccession	GenomicCoordinates	RefSeqAccession	UniGeneID
A_23_P42868	-24.1566	-4.59434	24.1566	down	insulin-like growth factor binding protein 1	IGFBP1	FALSE	Homo sapiens insulin-like growth factor binding protein 1 (IGFBP1), mRNA [NM_000596]	3484	GO:0008286|GO:0007165|GO:0030307|GO:0005576|GO:0042246|GO:0006987|GO:0044267|GO:0005615|GO:0030968|GO:0005520	45933025	chr7	45932966	+	hs|7p12.3	NM_000596	chr7:45932966-45933025	NM_000596	Hs.642938
A_33_P3213169	-10.3925	-3.37747	10.3925	down	integrin, alpha X (complement component 3 receptor 4 subunit)	ITGAX	FALSE	integrin, alpha X (complement component 3 receptor 4 subunit) [Source:HGNC Symbol;Acc:6152] [ENST00000567409]	3687	GO:0005515|GO:0008305|GO:0005886|GO:0050900|GO:0046872|GO:0051607|GO:0007229|GO:0007596|GO:0030198|GO:0009887|GO:0004872|GO:0007155|GO:0009897	31368812	chr16	31368753	+	hs|16p11.2	AK309642	chr16:31368753-31368812		Hs.248472
A_23_P9402	-10.1307	-3.34066	10.1307	down	ciliary neurotrophic factor receptor	CNTFR	FALSE	Homo sapiens ciliary neurotrophic factor receptor (CNTFR), transcript variant 1, mRNA [NM_147164]	1271	GO:0008284|GO:0003360|GO:0005886|GO:0097059|GO:0005102|GO:0031225|GO:0070120|GO:0007399|GO:0007165|GO:0043524|GO:0001967|GO:0019955|GO:0060538|GO:0007548|GO:0004897|GO:0019898	34551529	chr9	34551470	-	hs|9p13.3	NM_147164	chr9:34551529-34551470	NM_147164	Hs.129966
A_24_P31627	-9.80876	-3.29407	9.80876	down	potassium voltage-gated channel, Shab-related subfamily, member 1	KCNB1	FALSE	Homo sapiens potassium voltage-gated channel, Shab-related subfamily, member 1 (KCNB1), mRNA [NM_004975]	3745	GO:0005251|GO:0005515|GO:0005886|GO:0007268|GO:0044281|GO:0030425|GO:0032809|GO:0015271|GO:0047485|GO:0006112|GO:0032590|GO:0050796|GO:0008076|GO:0045211|GO:0051260|GO:0034765|GO:0071805	47988764	chr20	47988705	-	hs|20q13.13	NM_004975	chr20:47988764-47988705	NM_004975	Hs.84244
A_23_P30098	-8.44554	-3.07819	8.44554	down	alcohol dehydrogenase 4 (class II), pi polypeptide	ADH4	FALSE	Homo sapiens alcohol dehydrogenase 4 (class II), pi polypeptide (ADH4), mRNA [NM_000670]	127	GO:0005503|GO:0006805|GO:0006066|GO:0006069|GO:0006081|GO:0046164|GO:0044281|GO:0003960|GO:0019841|GO:0001523|GO:0005829|GO:0004022|GO:0004032|GO:0051287|GO:0035276|GO:0019115|GO:0004024|GO:0042572|GO:0016620|GO:0008270|GO:0004745	100045550	chr4	100045491	-	hs|4q23	NM_000670	chr4:100045550-100045491	NM_000670	Hs.1219
A_23_P64919	-8.35428	-3.06251	8.35428	down	RERG/RAS-like	RERGL	FALSE	Homo sapiens RERG/RAS-like (RERGL), transcript variant 1, mRNA [NM_024730]	79785	GO:0006184|GO:0016020|GO:0007264|GO:0005525	18234008	chr12	18233949	-	hs|12p12.3	NM_024730	chr12:18234008-18233949	NM_024730	Hs.732831
A_33_P3413325	-7.80626	-2.96463	7.80626	down	potassium large conductance calcium-activated channel, subfamily M, alpha member 1	KCNMA1	FALSE	Homo sapiens potassium large conductance calcium-activated channel, subfamily M, alpha member 1 (KCNMA1), transcript variant 7, mRNA [NM_001271520]	3778	GO:0005515|GO:0045475|GO:0005886|GO:0005783|GO:0007605|GO:0007268|GO:0046872|GO:0019228|GO:0060087|GO:0016324|GO:0045211|GO:0043195|GO:0005249|GO:0008076|GO:0042391|GO:0050885|GO:0007628|GO:0051260|GO:0048469|GO:0034765|GO:0006813|GO:0071805|GO:0034465|GO:0070062|GO:0060072|GO:0046541|GO:0001666|GO:0043065|GO:0030007|GO:0042491|GO:0006970|GO:0003779|GO:0060073|GO:0060083|GO:0045794|GO:0060082|GO:…	79396578	chr10	79396519	-	hs|10q22.3	NM_001271520	chr10:79396578-79396519	NM_001271520	Hs.144795
A_23_P12554	-7.73264	-2.95096	7.73264	down	polycystic kidney disease 2-like 1	PKD2L1	FALSE	Homo sapiens polycystic kidney disease 2-like 1 (PKD2L1), transcript variant 1, mRNA [NM_016112]	9033	GO:0008092|GO:0005515|GO:0060170|GO:0005886|GO:0005783|GO:0005272|GO:0008324|GO:0071468|GO:0007224|GO:0042802|GO:0043231|GO:0070207|GO:0050982|GO:0035725|GO:0005227|GO:0071805|GO:0006812|GO:0001581|GO:0005262|GO:0005261|GO:0009986|GO:0005509|GO:0031513|GO:0034704|GO:0050915|GO:0051371|GO:0016020|GO:0051393|GO:0070588|GO:0016021|GO:0033040|GO:0015269	102048026	chr10	102047967	-	hs|10q24.31	NM_016112	chr10:102048026-102047967	NM_016112	Hs.159241
A_23_P129835	-7.67748	-2.94063	7.67748	down	protein phosphatase 1, regulatory (inhibitor) subunit 1B	PPP1R1B	FALSE	Homo sapiens protein phosphatase 1, regulatory (inhibitor) subunit 1B (PPP1R1B), transcript variant 1, mRNA [NM_032192]	84152	GO:0004864|GO:0005634|GO:0043086|GO:0006351|GO:0005829|GO:0035556|GO:0008599|GO:0007165|GO:0050790|GO:0001975|GO:0031749|GO:0031748|GO:0008542|GO:0043025|GO:0031752|GO:0004860|GO:0006469|GO:0007621|GO:0031751|GO:0031750	37792667	chr17	37792608	+	hs|17q12	NM_032192	chr17:37792608-37792667	NM_032192	Hs.286192
A_33_P3355708	-7.42727	-2.89283	7.42727	down	chromosome 14 open reading frame 180	C14orf180	FALSE	Homo sapiens chromosome 14 open reading frame 180 (C14orf180), transcript variant 3, mRNA [NM_001286400]	400258	GO:0005886|GO:0016021	105055953	chr14	105055894	+	hs|14q32.33	NM_001286400	chr14:105055894-105055953	NM_001286400	Hs.153827
A_23_P369237	-7.14108	-2.83614	7.14108	down	adiponectin, C1Q and collagen domain containing	ADIPOQ	FALSE	Homo sapiens adiponectin, C1Q and collagen domain containing (ADIPOQ), transcript variant 2, mRNA [NM_004797]	9370	GO:0005515|GO:0045599|GO:0033211|GO:0006091|GO:0010739|GO:0005615|GO:0010906|GO:0032757|GO:0042803|GO:0042802|GO:0046888|GO:0045923|GO:0009744|GO:0046326|GO:0034115|GO:0033691|GO:0033034|GO:0043123|GO:0043124|GO:0019395|GO:0030336|GO:0032869|GO:0006635|GO:0010745|GO:0009986|GO:0032720|GO:0045650|GO:0010804|GO:0005125|GO:0032270|GO:0005179|GO:0007623|GO:0045892|GO:0005581|GO:0005783|GO:0045471|GO:…	186575370	chr3	186575311	+	hs|3q27.3	NM_004797	chr3:186575311-186575370	NM_004797	Hs.80485
A_23_P400378	-6.71129	-2.74659	6.71129	down	G protein-coupled bile acid receptor 1	GPBAR1	FALSE	Homo sapiens G protein-coupled bile acid receptor 1 (GPBAR1), transcript variant 1, mRNA [NM_001077191]	151306	GO:0005737|GO:0007186|GO:0005886|GO:0016021	219128478	chr2	219128419	+	hs|2q35	NM_001077191	chr2:219128419-219128478	NM_001077191	Hs.160954
A_33_P3345031	-6.70488	-2.74521	6.70488	down			FALSE				207273034	chr2	207272975	-	hs|2q33.3		chr2:207273034-207272975
A_33_P3357759	-6.45446	-2.6903	6.45446	down	maestro heat-like repeat family member 2A	MROH2A	FALSE	Homo sapiens maestro heat-like repeat family member 2A (MROH2A), mRNA [NM_001287395]	339766		234742069	chr2	234742010	+	hs|2q37.1	NM_001287395	chr2:234742010-234742069	NM_001287395
A_24_P944427	-6.30414	-2.6563	6.30414	down	SET domain containing 5	SETD5	FALSE	Homo sapiens SET domain containing 5 (SETD5), transcript variant 2, mRNA [NM_001292043]	55209		9519348	chr3	9519289	+	hs|3p25.3	NM_001292043	chr3:9519289-9519348	NM_001292043	Hs.288164
A_33_P3241334	-6.15293	-2.62127	6.15293	down	pregnancy specific beta-1-glycoprotein 9	PSG9	FALSE	pregnancy specific beta-1-glycoprotein 9 [Source:HGNC Symbol;Acc:9526] [ENST00000595404]	5678	GO:0007565|GO:0005576	43764581	chr19	43764522	-	hs|19q13.31	AK056754	chr19:43764581-43764522		Hs.709192
A_23_P161698	-6.1152	-2.6124	6.1152	down	matrix metallopeptidase 3 (stromelysin 1, progelatinase)	MMP3	FALSE	Homo sapiens matrix metallopeptidase 3 (stromelysin 1, progelatinase) (MMP3), mRNA [NM_002422]	4314	GO:0030334|GO:0071230|GO:0022617|GO:0030198|GO:0030574|GO:0005509|GO:0006508|GO:0005578|GO:0008270|GO:0005576|GO:0004222|GO:0005615	102706753	chr11	102706694	-	hs|11q22.2	NM_002422	chr11:102706753-102706694	NM_002422	Hs.375129
A_24_P115932	-6.03519	-2.5934	6.03519	down	prostaglandin D2 receptor 2	PTGDR2	FALSE	Homo sapiens prostaglandin D2 receptor 2 (PTGDR2), mRNA [NM_004778]	11251	GO:0045745|GO:0006955|GO:0019722|GO:0007186|GO:0006935|GO:0005886|GO:0005887|GO:0004930|GO:0001785|GO:0004956|GO:0007193|GO:0004958	60618787	chr11	60618728	-	hs|11q12.2	NM_004778	chr11:60618787-60618728	NM_004778	Hs.299567
A_23_P204736	-5.84314	-2.54674	5.84314	down	glycerol-3-phosphate dehydrogenase 1 (soluble)	GPD1	FALSE	Homo sapiens glycerol-3-phosphate dehydrogenase 1 (soluble) (GPD1), transcript variant 1, mRNA [NM_005276]	2819	GO:0009331|GO:0004368|GO:0006094|GO:0004367|GO:0044281|GO:0042803|GO:0046168|GO:0005829|GO:0005739|GO:0051287|GO:0071356|GO:0006116|GO:0019432|GO:0071320|GO:0006644|GO:0006654|GO:0044255|GO:0070062|GO:0046474	50504684	chr12	50504625	+	hs|12q13.12	NM_005276	chr12:50504625-50504684	NM_005276	Hs.524418
A_33_P3288844	-5.79643	-2.53516	5.79643	down	interleukin 6 receptor	IL6R	FALSE	Homo sapiens interleukin 6 receptor (IL6R), transcript variant 1, mRNA [NM_000565]	3570	GO:0005515|GO:0005138|GO:0032755|GO:0008284|GO:0032717|GO:0070119|GO:0005886|GO:0050830|GO:0019221|GO:0050731|GO:0019981|GO:0005615|GO:0042803|GO:0016323|GO:0016324|GO:0051092|GO:0002384|GO:0070102|GO:0004897|GO:0034097|GO:0010536|GO:0002446|GO:0009986|GO:0042517|GO:0004915|GO:0005896|GO:0005576|GO:0006953|GO:0032722|GO:0097191|GO:0070120|GO:0048661|GO:0002690|GO:0002548|GO:0045669|GO:0050829|GO:…	154440096	chr1	154440037	+	hs|1q21.3	NM_000565	chr1:154440037-154440096	NM_000565	Hs.135087
A_23_P161439	-5.71532	-2.51483	5.71532	down	adipogenesis regulatory factor	ADIRF	FALSE	Homo sapiens adipogenesis regulatory factor (ADIRF), mRNA [NM_006829]	10974	GO:0003674|GO:0005737|GO:0045944|GO:0045600|GO:0005730|GO:0072719|GO:0005634|GO:0071478|GO:0030154|GO:0006351|GO:2001023|GO:0070062	88730367	chr10	88730308	+	hs|10q23.2	NM_006829	chr10:88730308-88730367	NM_006829	Hs.642660
A_24_P220485	-5.6363	-2.49475	5.6363	down	olfactomedin-like 2A	OLFML2A	FALSE	Homo sapiens olfactomedin-like 2A (OLFML2A), transcript variant 1, mRNA [NM_182487]	169611	GO:0031012|GO:0030198|GO:0050840|GO:0005576|GO:0042803	127577079	chr9	127577020	+	hs|9q33.3	NM_182487	chr9:127577020-127577079	NM_182487	Hs.357004
A_32_P167471	-5.61348	-2.4889	5.61348	down	calmin (calponin-like, transmembrane)	CLMN	FALSE	Homo sapiens calmin (calponin-like, transmembrane) (CLMN), mRNA [NM_024734]	79789	GO:0005737|GO:0008285|GO:0003779|GO:0016021|GO:0031175	95648676	chr14	95648617	-	hs|14q32.13	NM_024734	chr14:95648676-95648617	NM_024734	Hs.301478
A_23_P258887	-5.56189	-2.47557	5.56189	down	aldehyde dehydrogenase 1 family, member L1	ALDH1L1	FALSE	Homo sapiens aldehyde dehydrogenase 1 family, member L1 (ALDH1L1), transcript variant 2, mRNA [NM_012190]	10840	GO:0005739|GO:0016155|GO:0009058|GO:0016620|GO:0008168|GO:0016742|GO:0003824|GO:0032259|GO:0006730|GO:0070062|GO:0055114|GO:0009258	125826021	chr3	125824747	-	hs|3q21.3	NM_012190	chr3:125826021-125824747	NM_012190	Hs.434435
A_19_P00322895	-5.47635	-2.45321	5.47635	down	long intergenic non-protein coding RNA 973	LINC00973	FALSE	long intergenic non-protein coding RNA 973 [Source:HGNC Symbol;Acc:48868] [ENST00000473756]	100506377		98701744	chr3	98701685	+	hs|3q12.1	TCONS_00005559	chr3:98701685-98701744		Hs.307772
A_33_P3351259	-5.42404	-2.43937	5.42404	down	uncharacterized LOC100130560	LOC100130560	FALSE	Homo sapiens cDNA FLJ45554 fis, clone BRTHA2038353. [AK127462]	100130560		90910803	chr15	90910744	+	hs|15q26.1	AK127462	chr15:90910744-90910803		Hs.711988
A_23_P206760	-5.41905	-2.43804	5.41905	down	haptoglobin	HP	FALSE	Homo sapiens haptoglobin (HP), transcript variant 1, mRNA [NM_005143]	3240	GO:0005515|GO:2000296|GO:0042542|GO:0016209|GO:0051354|GO:0072562|GO:0005576|GO:0006952|GO:0006953|GO:0003824|GO:0005615|GO:0030492|GO:0031838|GO:0071682|GO:0008152|GO:0010942|GO:0042742|GO:0070062|GO:0002376	72094936	chr16	72094877	+	hs|16q22.2	NM_005143	chr16:72094877-72094936	NM_005143	Hs.513711
A_23_P90626	-5.34943	-2.41938	5.34943	down	cytohesin 1 interacting protein	CYTIP	FALSE	Homo sapiens cytohesin 1 interacting protein (CYTIP), mRNA [NM_004288]	9595	GO:0005515|GO:0005737|GO:0005730|GO:0005634|GO:0030155|GO:0005938|GO:0005769	158272226	chr2	158272167	-	hs|2q24.1	NM_004288	chr2:158272226-158272167	NM_004288	Hs.270
A_33_P3316790	-5.18007	-2.37297	5.18007	down	ADAM metallopeptidase with thrombospondin type 1 motif, 15	ADAMTS15	FALSE	Homo sapiens ADAM metallopeptidase with thrombospondin type 1 motif, 15 (ADAMTS15), mRNA [NM_139055]	170689	GO:0006508|GO:0005578|GO:0008270|GO:0004222	130343095	chr11	130343036	+	hs|11q24.3	NM_139055	chr11:130343036-130343095	NM_139055	Hs.534221
A_32_P356316	-5.05627	-2.33807	5.05627	down	major histocompatibility complex, class II, DO alpha	HLA-DOA	FALSE	Homo sapiens major histocompatibility complex, class II, DO alpha (HLA-DOA), mRNA [NM_002119]	3111	GO:0019886|GO:0007165|GO:0006955|GO:0005886|GO:0002587|GO:0045580|GO:0023026|GO:0042613|GO:0016021|GO:0005765|GO:0032395|GO:0010008	32972029	chr6	32971970	-	hs|6p21.32	NM_002119	chr6:32972029-32971970	NM_002119	Hs.631991
A_24_P335620	-5.02933	-2.33037	5.02933	down	solute carrier family 7 (amino acid transporter light chain, L system), member 5	SLC7A5	FALSE	Homo sapiens solute carrier family 7 (amino acid transporter light chain, L system), member 5 (SLC7A5), mRNA [NM_003486]	8140	GO:0006520|GO:0005886|GO:0005730|GO:0006865|GO:0005634|GO:0050900|GO:0055085|GO:0030154|GO:0005829|GO:0007399|GO:0015804|GO:0016324|GO:0015171|GO:0007596|GO:0042605|GO:0006810|GO:0015175|GO:0016021|GO:0015179|GO:0070062|GO:0006811	87863966	chr16	87863907	-	hs|16q24.2	NM_003486	chr16:87863966-87863907	NM_003486	Hs.513797
A_33_P3379886	-5.02599	-2.32941	5.02599	down	fibroblast growth factor 2 (basic)	FGF2	FALSE	Homo sapiens fibroblast growth factor 2 (basic) (FGF2), mRNA [NM_002006]	2247	GO:0060045|GO:0005515|GO:0001658|GO:0030308|GO:0001759|GO:0048598|GO:0048678|GO:0005615|GO:0007173|GO:0006935|GO:0010764|GO:0032958|GO:0043552|GO:0030198|GO:0009887|GO:0051781|GO:0051209|GO:0017134|GO:0005125|GO:0042056|GO:0043536|GO:0008543|GO:0045087|GO:0042060|GO:0006700|GO:0010001|GO:0045893|GO:0045892|GO:0008083|GO:0038095|GO:0043537|GO:0008286|GO:0008284|GO:0008285|GO:0030324|GO:0002042|GO:…	123819376	chr4	123819317	+	hs|4q28.1	NM_002006	chr4:123819317-123819376	NM_002006	Hs.284244
A_33_P3289236	-5.00063	-2.32211	5.00063	down	haptoglobin-related protein	HPR	FALSE	Homo sapiens haptoglobin-related protein (HPR), mRNA [NM_020995]	3250	GO:0030492|GO:0008152|GO:0034366|GO:0072562|GO:0005576|GO:0003824	72110943	chr16	72110884	+	hs|16q22.2	NM_020995	chr16:72110884-72110943	NM_020995	Hs.655361
A_23_P90925	-4.94143	-2.30493	4.94143	down	interleukin 36, beta	IL36B	FALSE	Homo sapiens interleukin 36, beta (IL36B), transcript variant 2, mRNA [NM_173178]	27177	GO:0032755|GO:0006955|GO:0005149|GO:0006954|GO:0005576|GO:0005615|GO:0005125|GO:0045582	113786581	chr2	113786522	-	hs|2q13	NM_173178	chr2:113786581-113786522	NM_173178	Hs.278909
A_23_P256504	-4.94112	-2.30484	4.94112	down	alpha-1-microglobulin/bikunin precursor	AMBP	FALSE	Homo sapiens alpha-1-microglobulin/bikunin precursor (AMBP), mRNA [NM_001633]	259	GO:0005515|GO:0007565|GO:0005886|GO:0009986|GO:0004867|GO:0036094|GO:0072562|GO:0005576|GO:0005615|GO:0042803|GO:0046904|GO:0043231|GO:0010951|GO:0030163|GO:0018298|GO:0046329|GO:0019862|GO:0050777|GO:0019855|GO:0016032|GO:0042167|GO:0007155|GO:0070062|GO:0020037	116823757	chr9	116823373	-	hs|9q32	NM_001633	chr9:116823757-116823373	NM_001633	Hs.436911
A_23_P60599	-4.71654	-2.23773	4.71654	down	UDP glucuronosyltransferase 1 family, polypeptide A6	UGT1A6	FALSE	Homo sapiens UDP glucuronosyltransferase 1 family, polypeptide A6 (UGT1A6), transcript variant 1, mRNA [NM_001072]	54578	GO:0006805|GO:0052695|GO:0046982|GO:0005783|GO:0001972|GO:0005789|GO:0015020|GO:0044281|GO:0016021|GO:0019899|GO:0042803|GO:0070062	234681665	chr2	234681607	+	hs|2q37.1	NM_001072	chr2:234681607-234681665	NM_001072	Hs.554822
A_19_P00316467	-4.66726	-2.22258	4.66726	down	long intergenic non-protein coding RNA 973	LINC00973	FALSE	long intergenic non-protein coding RNA 973 [Source:HGNC Symbol;Acc:48868] [ENST00000473756]	100506377		98700158	chr3	98700099	+	hs|3q12.1	TCONS_00005559	chr3:98700099-98700158		Hs.307772
A_23_P206280	-4.55162	-2.18638	4.55162	down	G protein-coupled receptor 56	GPR56	FALSE	Homo sapiens G protein-coupled receptor 56 (GPR56), transcript variant 3, mRNA [NM_201525]	9289	GO:0008285|GO:2001223|GO:0004930|GO:0035025|GO:0005518|GO:0050840|GO:0007267|GO:0021801|GO:0001525|GO:0007266|GO:0021819|GO:0070528|GO:0045785|GO:0010573|GO:0007186|GO:0005887|GO:0007218|GO:0007420|GO:0016021|GO:0007155|GO:0070062	57698835	chr16	57698776	+	hs|16q21	NM_201525	chr16:57698776-57698835	NM_201525	Hs.513633
A_23_P136683	-4.43286	-2.14824	4.43286	down	major histocompatibility complex, class II, DQ beta 1	HLA-DQB1	FALSE	Homo sapiens major histocompatibility complex, class II, DQ beta 1 (HLA-DQB1), transcript variant 2, mRNA [NM_001243961]	3119	GO:0050852|GO:0012507|GO:0005886|GO:0031295|GO:0019221|GO:0042613|GO:0005765|GO:0032588|GO:0030666|GO:0019886|GO:0006955|GO:0000139|GO:0016020|GO:0002381|GO:0042605|GO:0071556|GO:0032395|GO:0030669|GO:0010008|GO:0060333|GO:0002455|GO:0030658	32628010	chr6	32627951	-	hs|6p21.32	NM_001243961	chr6:32628010-32627951	NM_001243961	Hs.409934
A_32_P396186	-4.1642	-2.05804	4.1642	down	tripartite motif containing 66	TRIM66	FALSE	Homo sapiens tripartite motif containing 66 (TRIM66), mRNA [NM_014818]	9866	GO:0016235|GO:0005730|GO:0008270|GO:0005634	8633658	chr11	8633599	-	hs|11p15.4	NM_014818	chr11:8633658-8633599	NM_014818	Hs.130836
A_33_P3217786	-4.15813	-2.05594	4.15813	down	aquaporin 7 pseudogene 1	AQP7P1	FALSE	Homo sapiens aquaporin 7 pseudogene 1 (AQP7P1), non-coding RNA [NR_002817]	375719		67272519	chr9	67272460	-	hs|9q13	NR_002817	chr9:67272519-67272460	NR_002817	Hs.658215
A_23_P163402	-4.06083	-2.02178	4.06083	down	cytochrome P450, family 1, subfamily A, polypeptide 1	CYP1A1	FALSE	Homo sapiens cytochrome P450, family 1, subfamily A, polypeptide 1 (CYP1A1), mRNA [NM_000499]	1543	GO:0019369|GO:0046685|GO:0006805|GO:0017144|GO:0017143|GO:0033189|GO:0009792|GO:0010041|GO:0016711|GO:0032496|GO:0070576|GO:0044255|GO:0046677|GO:0005506|GO:0070330|GO:0042359|GO:0007568|GO:0060137|GO:0009635|GO:0006778|GO:0097267|GO:0055093|GO:0016491|GO:0005789|GO:0019899|GO:0020037|GO:0055114|GO:1900087|GO:0008283|GO:0070988|GO:0044281|GO:0009624|GO:0050665|GO:0032094|GO:0019341|GO:0005739|GO:…	75012621	chr15	75012562	-	hs|15q24.1	NM_000499	chr15:75012621-75012562	NM_000499	Hs.72912
A_23_P157117	-4.01097	-2.00395	4.01097	down	cAMP responsive element binding protein 5	CREB5	FALSE	Homo sapiens cAMP responsive element binding protein 5 (CREB5), transcript variant 1, mRNA [NM_182898]	9586	GO:0043565|GO:0005515|GO:0001077|GO:0003700|GO:0006366|GO:0045944|GO:0045444|GO:0005634|GO:0045893|GO:0060612|GO:0046872|GO:0070062	28859162	chr7	28859103	+	hs|7p14.3	NM_182898	chr7:28859103-28859162	NM_182898	Hs.437075
A_33_P3590259	-3.9919	-1.99708	3.9919	down	chemokine (C-X-C motif) ligand 14	CXCL14	FALSE	Homo sapiens chemokine (C-X-C motif) ligand 14 (CXCL14), mRNA [NM_004887]	9547	GO:0008009|GO:0007165|GO:0048839|GO:0006955|GO:0005794|GO:0006935|GO:0060326|GO:0007267|GO:0005615	134907553	chr5	134907494	-	hs|5q31.1	NM_004887	chr5:134907553-134907494	NM_004887	Hs.483444
A_23_P217269	-3.92451	-1.97251	3.92451	down	V-set and immunoglobulin domain containing 4	VSIG4	FALSE	Homo sapiens V-set and immunoglobulin domain containing 4 (VSIG4), transcript variant 1, mRNA [NM_007268]	11326	GO:0032703|GO:0006957|GO:0005515|GO:0016021|GO:0070062|GO:0042130	65241745	chrX	65241686	-	hs|Xq12	NM_007268	chrX:65241745-65241686	NM_007268	Hs.8904
A_23_P413641	-3.92294	-1.97194	3.92294	down	phosphatidylinositol-3,4,5-trisphosphate-dependent Rac exchange factor 1	PREX1	FALSE	Homo sapiens phosphatidylinositol-3,4,5-trisphosphate-dependent Rac exchange factor 1 (PREX1), mRNA [NM_020820]	57580	GO:0005515|GO:0048471|GO:0005886|GO:0006801|GO:0005100|GO:0043231|GO:0005829|GO:0030426|GO:0035556|GO:0005737|GO:0005543|GO:0030833|GO:0043198|GO:0032321|GO:0050773|GO:0030041|GO:0042119|GO:0005089|GO:0019899|GO:0032319	47241677	chr20	47241619	-	hs|20q13.13	NM_020820	chr20:47241677-47241619	NM_020820	Hs.153310
A_23_P118042	-3.90032	-1.96359	3.90032	down	leucine rich repeat containing 36	LRRC36	FALSE	Homo sapiens leucine rich repeat containing 36 (LRRC36), transcript variant 1, mRNA [NM_018296]	55282		67419093	chr16	67419034	+	hs|16q22.1	NM_018296	chr16:67419034-67419093	NM_018296	Hs.125139
A_33_P3211014	-3.88963	-1.95963	3.88963	down			FALSE	Homo sapiens FP18315 mRNA, complete cds. [AY203951]			87492260	chr16	87492201	-	hs|16q24.2	AY203951	chr16:087492260-087492201		Hs.689804
A_33_P3424217	-3.84664	-1.9436	3.84664	down	major histocompatibility complex, class II, DQ beta 1	HLA-DQB1	FALSE	Homo sapiens major histocompatibility complex, class II, DQ beta 1 (HLA-DQB1), transcript variant 3, mRNA [NM_001243962]	3119	GO:0050852|GO:0012507|GO:0005886|GO:0031295|GO:0019221|GO:0042613|GO:0005765|GO:0032588|GO:0030666|GO:0019886|GO:0006955|GO:0000139|GO:0016020|GO:0002381|GO:0042605|GO:0071556|GO:0032395|GO:0030669|GO:0010008|GO:0060333|GO:0002455|GO:0030658						NM_001243962		NM_001243962	Hs.409934
A_33_P3254535	-3.81588	-1.93202	3.81588	down	uncharacterized LOC100130642	LOC100130642	FALSE	Homo sapiens cDNA FLJ42255 fis, clone TKIDN2009889. [AK124249]	100130642		46874508	chr2	46874449	+	hs|2p21	AK124249	chr2:46874449-46874508		Hs.191330
A_24_P281009	-3.80975	-1.9297	3.80975	down	aquaporin 7 pseudogene 1	AQP7P1	FALSE	Homo sapiens aquaporin 7 pseudogene 1 (AQP7P1), non-coding RNA [NR_002817]	375719		67272822	chr9	67272763	-	hs|9q13	NR_002817	chr9:67272822-67272763	NR_002817	Hs.658215
A_33_P3368193	-3.78329	-1.91964	3.78329	down	pancreatic lipase-related protein 3	PNLIPRP3	FALSE	Homo sapiens pancreatic lipase-related protein 3 (PNLIPRP3), mRNA [NM_001011709]	119548	GO:0016042|GO:0004806|GO:0005576	118237459	chr10	118237400	+	hs|10q25.3	NM_001011709	chr10:118237400-118237459	NM_001011709	Hs.276724
A_23_P60727	-3.7371	-1.90192	3.7371	down	potassium large conductance calcium-activated channel, subfamily M, alpha member 1	KCNMA1	FALSE	Homo sapiens potassium large conductance calcium-activated channel, subfamily M, alpha member 1 (KCNMA1), transcript variant 2, mRNA [NM_002247]	3778	GO:0005515|GO:0045475|GO:0005886|GO:0005783|GO:0007605|GO:0007268|GO:0046872|GO:0019228|GO:0060087|GO:0016324|GO:0045211|GO:0043195|GO:0005249|GO:0008076|GO:0042391|GO:0050885|GO:0007628|GO:0051260|GO:0048469|GO:0034765|GO:0006813|GO:0071805|GO:0034465|GO:0070062|GO:0060072|GO:0046541|GO:0001666|GO:0043065|GO:0030007|GO:0042491|GO:0006970|GO:0003779|GO:0060073|GO:0060083|GO:0045794|GO:0060082|GO:…	78649304	chr10	78649245	-	hs|10q22.3	NM_002247	chr10:78649304-78649245	NM_002247	Hs.144795
A_32_P110472	-3.72657	-1.89785	3.72657	down	iodotyrosine deiodinase	IYD	FALSE	Homo sapiens iodotyrosine deiodinase (IYD), transcript variant 2, mRNA [NM_203395]	389434	GO:0034641|GO:0005886|GO:0004447|GO:0016491|GO:0006590|GO:0044281|GO:0016021|GO:0055114	150725363	chr6	150725304	+	hs|6q25.1	NM_203395	chr6:150725304-150725363	NM_203395	Hs.310225
A_33_P3399571	-3.71697	-1.89413	3.71697	down	vanin 1	VNN1	FALSE	Homo sapiens vanin 1 (VNN1), mRNA [NM_004666]	8876	GO:0033089|GO:0002526|GO:0034235|GO:0005886|GO:0015939|GO:0006928|GO:0002544|GO:0031225|GO:0017159|GO:0016337|GO:0006954|GO:0045087|GO:0016021|GO:0006979|GO:0070062	133002860	chr6	133002801	-	hs|6q23.2	NM_004666	chr6:133002860-133002801	NM_004666	Hs.12114
A_23_P1691	-3.71091	-1.89177	3.71091	down	matrix metallopeptidase 1 (interstitial collagenase)	MMP1	FALSE	Homo sapiens matrix metallopeptidase 1 (interstitial collagenase) (MMP1), transcript variant 1, mRNA [NM_002421]	4312	GO:0005509|GO:0005578|GO:0005576|GO:0050900|GO:0022617|GO:0007596|GO:0030198|GO:0030574|GO:0006508|GO:0016032|GO:0008270|GO:0004222|GO:0044267	102660756	chr11	102660697	-	hs|11q22.2	NM_002421	chr11:102660756-102660697	NM_002421	Hs.83169
A_19_P00808126	-3.6757	-1.87802	3.6757	down		XLOC_014512	FALSE	BROAD Institute lincRNA (XLOC_014512), lincRNA [TCONS_l2_00025392]			44059949	chr6	44059890	-	hs|6p21.1		chr6:44059949-44059890		Hs.380358
A_19_P00808586	-3.65515	-1.86993	3.65515	down	long intergenic non-protein coding RNA 1085	LINC01085	FALSE	Homo sapiens long intergenic non-protein coding RNA 1085 (LINC01085), long non-coding RNA [NR_033931]	152742		14141580	chr4	14141521	+	hs|4p15.33		chr4:14141521-14141580	NR_033931	Hs.135435
A_23_P91390	-3.61906	-1.85561	3.61906	down	thrombomodulin	THBD	FALSE	Homo sapiens thrombomodulin (THBD), mRNA [NM_000361]	7056	GO:0010544|GO:0005515|GO:0007565|GO:0005886|GO:0009986|GO:0010165|GO:0005509|GO:0051918|GO:0009790|GO:0050900|GO:0051591|GO:0005615|GO:0007165|GO:0005887|GO:0007596|GO:0030195|GO:0032496|GO:0030246|GO:0004872|GO:0004888	23026866	chr20	23026807	-	hs|20p11.21	NM_000361	chr20:23026866-23026807	NM_000361	Hs.2030
A_19_P00318222	-3.57009	-1.83596	3.57009	down			FALSE	DA722162 NT2RI3 Homo sapiens cDNA clone NT2RI3002862 5', mRNA sequence [DA722162]			29028367	chr7	29028308	+	hs|7p14.3	DA722162	chr7:29028308-29028367		Hs.575502
A_23_P64161	-3.56944	-1.8357	3.56944	down	angiopoietin-like 5	ANGPTL5	FALSE	Homo sapiens angiopoietin-like 5 (ANGPTL5), mRNA [NM_178127]	253935	GO:0005576	101762163	chr11	101762104	-	hs|11q22.1	NM_178127	chr11:101762163-101762104	NM_178127	Hs.318370
A_23_P69310	-3.52517	-1.81769	3.52517	down	chemokine (C-C motif) receptor-like 2	CCRL2	FALSE	Homo sapiens chemokine (C-C motif) receptor-like 2 (CCRL2), transcript variant 1, mRNA [NM_003965]	9034	GO:0070098|GO:0006954|GO:0007186|GO:0006935|GO:0005886|GO:0005887|GO:0048020|GO:0004950|GO:0042379	46450781	chr3	46450722	+	hs|3p21.31	NM_003965	chr3:46450722-46450781	NM_003965	Hs.535713
A_23_P71270	-3.52287	-1.81675	3.52287	down	alpha-2-glycoprotein 1, zinc-binding	AZGP1	FALSE	Homo sapiens alpha-2-glycoprotein 1, zinc-binding (AZGP1), mRNA [NM_001185]	563	GO:0002474|GO:0008285|GO:0005886|GO:0042612|GO:0004540|GO:0005576|GO:0005634|GO:0008320|GO:0003823|GO:0005615|GO:0006955|GO:0001948|GO:0019882|GO:0001895|GO:0001916|GO:0042605|GO:0007155|GO:0071806|GO:0001580|GO:0070062	99564778	chr7	99564719	-	hs|7q22.1	NM_001185	chr7:99564778-99564719	NM_001185	Hs.546239
A_24_P382319	-3.48602	-1.80158	3.48602	down	carcinoembryonic antigen-related cell adhesion molecule 1 (biliary glycoprotein)	CEACAM1	FALSE	Homo sapiens carcinoembryonic antigen-related cell adhesion molecule 1 (biliary glycoprotein) (CEACAM1), transcript variant 1, mRNA [NM_001712]	634	GO:0005515|GO:0003674|GO:0016477|GO:0016020|GO:0005886|GO:0007229|GO:0005887|GO:0016021|GO:0001525|GO:0007156|GO:0070062	43011563	chr19	43011504	-	hs|19q13.2	NM_001712	chr19:43011563-43011504	NM_001712	Hs.512682
A_19_P00809917	-3.42449	-1.77589	3.42449	down			FALSE	Q3E0W5_CHLAU (Q3E0W5) Formiminotransferase-cyclodeaminase, partial (6%) [THC2532178]			92747057	chr5	92746998	+	hs|5q15		chr5:092746998-092747057
A_33_P3424222	-3.42265	-1.77511	3.42265	down	major histocompatibility complex, class II, DQ beta 1	HLA-DQB1	FALSE	Homo sapiens major histocompatibility complex, class II, DQ beta 1 (HLA-DQB1), transcript variant 1, mRNA [NM_002123]	3119	GO:0050852|GO:0012507|GO:0005886|GO:0031295|GO:0019221|GO:0042613|GO:0005765|GO:0032588|GO:0030666|GO:0019886|GO:0006955|GO:0000139|GO:0016020|GO:0002381|GO:0042605|GO:0071556|GO:0032395|GO:0030669|GO:0010008|GO:0060333|GO:0002455|GO:0030658	32629184	chr6	32629125	-	hs|6p21.32	NM_002123	chr6:32629184-32629125	NM_002123	Hs.409934
A_33_P3843873	-3.40731	-1.76863	3.40731	down	embryonic stem cell related (non-protein coding)	ESRG	FALSE	Homo sapiens embryonic stem cell related (non-protein coding) (ESRG), long non-coding RNA [NR_027122]	790952	GO:0005634	54666226	chr3	54666167	-	hs|3p14.3	NR_027122	chr3:54666226-54666167	NR_027122	Hs.720658
A_23_P212469	-3.39625	-1.76394	3.39625	down	ectonucleoside triphosphate diphosphohydrolase 3	ENTPD3	FALSE	Homo sapiens ectonucleoside triphosphate diphosphohydrolase 3 (ENTPD3), transcript variant 2, mRNA [NM_001248]	956	GO:0017111|GO:0017110|GO:0005886|GO:0009143|GO:0009134|GO:0016021|GO:0005524	40469954	chr3	40469895	+	hs|3p22.1	NM_001248	chr3:40469895-40469954	NM_001248	Hs.441145
A_23_P348264	-3.37461	-1.75472	3.37461	down	leucine zipper-EF-hand containing transmembrane protein 2	LETM2	FALSE	Homo sapiens leucine zipper-EF-hand containing transmembrane protein 2 (LETM2), transcript variant 2, mRNA [NM_144652]	137994	GO:0005743|GO:0016021	38266029	chr8	38265970	+	hs|8p11.23	NM_144652	chr8:38265970-38266029	NM_144652	Hs.696457
A_33_P3293049	-3.36542	-1.75079	3.36542	down	major histocompatibility complex, class II, DQ alpha 1	HLA-DQA1	FALSE	Homo sapiens major histocompatibility complex, class II, DQ alpha 1 (HLA-DQA1), mRNA [NM_002122]	3117	GO:0050852|GO:0012507|GO:0005886|GO:0019221|GO:0031295|GO:0042613|GO:0005765|GO:0032588|GO:0030666|GO:0019886|GO:0006955|GO:0000139|GO:0005887|GO:0042605|GO:0071556|GO:0032395|GO:0030669|GO:0010008|GO:0060333|GO:0030658	32610560	chr6	32610501	+	hs|6p21.32	NM_002122	chr6:32610501-32610560	NM_002122	Hs.387679
A_19_P00323927	-3.36047	-1.74866	3.36047	down			FALSE				102852146	chrX	102852087	-	hs|Xq22.2		chrX:102852146-102852087
A_23_P164436	-3.33155	-1.73619	3.33155	down	aspartoacylase	ASPA	FALSE	Homo sapiens aspartoacylase (ASPA), transcript variant 1, mRNA [NM_000049]	443	GO:0005737|GO:0019807|GO:0022010|GO:0006533|GO:0048714|GO:0016788|GO:0005634|GO:0004046|GO:0046872|GO:0070062	3402515	chr17	3402456	+	hs|17p13.2	NM_000049	chr17:3402456-3402515	NM_000049	Hs.171142
A_24_P77968	-3.33137	-1.73612	3.33137	down	filamin C, gamma	FLNC	FALSE	Homo sapiens filamin C, gamma (FLNC), transcript variant 1, mRNA [NM_001458]	2318	GO:0005515|GO:0008092|GO:0030018|GO:0005886|GO:0034329|GO:0030506|GO:0003779|GO:0005829|GO:0048747|GO:0042383|GO:0005737|GO:0016528|GO:0043034|GO:0005856	128498535	chr7	128498476	+	hs|7q32.1	NM_001458	chr7:128498476-128498535	NM_001458	Hs.58414
A_19_P00809414	-3.3008	-1.72282	3.3008	down			FALSE				72570634	chr5	72570575	+	hs|5q13.2		chr5:072570575-072570634
A_19_P00315627	-3.2861	-1.71638	3.2861	down	uncharacterized LOC101930053	LOC101930053	FALSE	PREDICTED: Homo sapiens uncharacterized LOC101930053 (LOC101930053), transcript variant X1, ncRNA [XR_428440]	101930053		2493139	chr9	2493080	-	hs|9p24.2	XR_428440	chr9:2493139-2493080	XR_428440	Hs.416043
A_24_P68079	-3.26577	-1.70742	3.26577	down	tetratricopeptide repeat and ankyrin repeat containing 1	TRANK1	FALSE	Homo sapiens tetratricopeptide repeat and ankyrin repeat containing 1 (TRANK1), mRNA [NM_014831]	9881	GO:0016787|GO:0008152|GO:0005524	36868467	chr3	36868408	-	hs|3p22.2	NM_014831	chr3:36868467-36868408	NM_014831	Hs.170999
A_23_P397455	-3.25536	-1.70282	3.25536	down	activin A receptor, type IC	ACVR1C	FALSE	Homo sapiens activin A receptor, type IC (ACVR1C), transcript variant 1, mRNA [NM_145259]	130399	GO:0016361|GO:0023014|GO:0032868|GO:0005886|GO:0030262|GO:0019915|GO:0002021|GO:0005524|GO:0046872|GO:0030154|GO:0009749|GO:0043280|GO:0004702|GO:0019838|GO:0048179|GO:0038092|GO:0005024|GO:0038100|GO:0006468|GO:0046676	158389215	chr2	158389156	-	hs|2q24.1	NM_145259	chr2:158389215-158389156	NM_145259	Hs.562901
A_19_P00317974	-3.24428	-1.6979	3.24428	down			FALSE				72039481	chr6	72039422	+	hs|6q13		chr6:72039422-72039481
A_33_P3255329	-3.21479	-1.68472	3.21479	down	acetyl-CoA carboxylase beta	ACACB	FALSE	acetyl-CoA carboxylase beta [Source:HGNC Symbol;Acc:85] [ENST00000543201]	32	GO:0005515|GO:0014070|GO:0042493|GO:0006853|GO:0006768|GO:0006767|GO:0005741|GO:0044281|GO:2001295|GO:0005524|GO:0006084|GO:0046872|GO:0012505|GO:0005829|GO:0031325|GO:0006112|GO:0051289|GO:0006766|GO:0009374|GO:0004075|GO:0006633|GO:0003989|GO:0044255	109697952	chr12	109697893	+	hs|12q24.11	XR_429096	chr12:109697893-109697952	XR_429096	Hs.234898
A_33_P3277758	-3.20627	-1.6809	3.20627	down			FALSE				28811032	chr15	28810973	-	hs|15q13.1		chr15:028811032-028810973
A_33_P3214042	-3.20112	-1.67858	3.20112	down			FALSE				64645940	chr11	64645881	+	hs|11q13.1		chr11:064645881-064645940
A_24_P288836	-3.19732	-1.67686	3.19732	down	major histocompatibility complex, class II, DP beta 2 (pseudogene)	HLA-DPB2	FALSE	Homo sapiens major histocompatibility complex, class II, DP beta 2 (pseudogene) (HLA-DPB2), non-coding RNA [NR_001435]	3116		33096481	chr6	33096422	+	hs|6p21.32	NR_001435	chr6:33096422-33096481	NR_001435	Hs.665450
A_23_P145054	-3.19298	-1.6749	3.19298	down	family with sequence similarity 162, member B	FAM162B	FALSE	Homo sapiens family with sequence similarity 162, member B (FAM162B), mRNA [NM_001085480]	221303	GO:0016021	117073445	chr6	117073386	-	hs|6q22.1	NM_001085480	chr6:117073445-117073386	NM_001085480	Hs.126712
A_19_P00329731	-3.18628	-1.67187	3.18628	down			FALSE				33854329	chr1	33854270	-	hs|1p35.1		chr1:033854329-033854270
A_23_P98350	-3.18045	-1.66923	3.18045	down	baculoviral IAP repeat containing 3	BIRC3	FALSE	Homo sapiens baculoviral IAP repeat containing 3 (BIRC3), transcript variant 1, mRNA [NM_001165]	330	GO:0005515|GO:0004842|GO:0016567|GO:0034142|GO:0016874|GO:0034121|GO:0070424|GO:0005634|GO:0007283|GO:0051291|GO:0005829|GO:0002756|GO:0005737|GO:0031398|GO:0060544|GO:0043123|GO:0034138|GO:0060546|GO:0043066|GO:0070266|GO:0050727|GO:0005730|GO:0006915|GO:2000116|GO:0042981|GO:0039535|GO:0002224|GO:0038061|GO:0042326|GO:0043234|GO:0045087|GO:0045088|GO:0045121|GO:0008270|GO:0035666|GO:2000378|GO:…	102208415	chr11	102208356	+	hs|11q22.2	NM_001165	chr11:102208356-102208415	NM_001165	Hs.127799
A_33_P3376971	-3.1724	-1.66558	3.1724	down	ChaC, cation transport regulator homolog 1 (E. coli)	CHAC1	FALSE	Homo sapiens ChaC, cation transport regulator homolog 1 (E. coli) (CHAC1), transcript variant 1, mRNA [NM_024111]	79094	GO:0006986|GO:0005802|GO:0005515|GO:0045746|GO:0007219|GO:0070059|GO:0005112|GO:0010955|GO:0022008|GO:0005829	41248690	chr15	41248631	+	hs|15q15.1	NM_024111	chr15:41248631-41248690	NM_024111	Hs.155569
A_23_P80570	-3.17168	-1.66525	3.17168	down	arylacetamide deacetylase	AADAC	FALSE	Homo sapiens arylacetamide deacetylase (AADAC), mRNA [NM_001086]	13	GO:0004806|GO:0008152|GO:0019213|GO:0005789|GO:0010898|GO:0017171|GO:0016021|GO:0003824|GO:0016298	151545842	chr3	151545783	+	hs|3q25.1	NM_001086	chr3:151545783-151545842	NM_001086	Hs.506908
A_24_P389916	-3.15241	-1.65645	3.15241	down	leucine rich repeat containing 32	LRRC32	FALSE	Homo sapiens leucine rich repeat containing 32 (LRRC32), transcript variant 1, mRNA [NM_005512]	2615	GO:0010628|GO:0005887|GO:0046007|GO:0050710	76369017	chr11	76368958	-	hs|11q13.5	NM_005512	chr11:76369017-76368958	NM_005512	Hs.151641
A_33_P3265749	-3.15021	-1.65545	3.15021	down	prostaglandin E receptor 3 (subtype EP3)	PTGER3	FALSE	Homo sapiens prostaglandin E receptor 3 (subtype EP3) (PTGER3), transcript variant 7, mRNA [NM_198717]	5733	GO:0031622|GO:0008219|GO:0007186|GO:0005886|GO:0005887|GO:0016021|GO:0005635|GO:0004879|GO:0030522|GO:0004957|GO:0006351	71478048	chr1	71477989	-	hs|1p31.1	NM_198717	chr1:71478048-71477989	NM_198717	Hs.445000
A_19_P00326525	-3.12465	-1.6437	3.12465	down			FALSE				72034872	chr6	72034813	-	hs|6q13		chr6:072034872-072034813
A_23_P37359	-3.10776	-1.63587	3.10776	down	cell death-inducing DFFA-like effector b	CIDEB	FALSE	Homo sapiens cell death-inducing DFFA-like effector b (CIDEB), mRNA [NM_014430]	27141	GO:0005811|GO:0005515|GO:0008630|GO:0097194|GO:0006915|GO:0042981|GO:0042802|GO:0005829	24774705	chr14	24774646	-	hs|14q12	NM_014430	chr14:24774705-24774646	NM_014430	Hs.642693
A_23_P8108	-3.10733	-1.63568	3.10733	down	major histocompatibility complex, class II, DQ beta 1	HLA-DQB1	FALSE	Homo sapiens major histocompatibility complex, class II, DQ beta 1 (HLA-DQB1), transcript variant 3, mRNA [NM_001243962]	3119	GO:0050852|GO:0012507|GO:0005886|GO:0031295|GO:0019221|GO:0042613|GO:0005765|GO:0032588|GO:0030666|GO:0019886|GO:0006955|GO:0000139|GO:0016020|GO:0002381|GO:0042605|GO:0071556|GO:0032395|GO:0030669|GO:0010008|GO:0060333|GO:0002455|GO:0030658	32725656	chr6	32725597	-	hs|6p21.32	NM_001243962	chr6:032725656-032725597	NM_001243962	Hs.409934
A_23_P128084	-3.09197	-1.62853	3.09197	down	integrin, alpha 7	ITGA7	FALSE	Homo sapiens integrin, alpha 7 (ITGA7), transcript variant 2, mRNA [NM_002206]	3679	GO:0031594|GO:0046982|GO:0005886|GO:0009986|GO:0008360|GO:0048514|GO:0034677|GO:0046872|GO:0042383|GO:0005737|GO:0005178|GO:0007517|GO:0007160|GO:0016477|GO:0007229|GO:0007519|GO:0030198|GO:0043236|GO:0005927	56078479	chr12	56078420	-	hs|12q13.2	NM_002206	chr12:56078479-56078420	NM_002206	Hs.524484
A_23_P397293	-3.07076	-1.6186	3.07076	down	lymphocyte antigen 6 complex, locus K	LY6K	FALSE	Homo sapiens lymphocyte antigen 6 complex, locus K (LY6K), transcript variant 1, mRNA [NM_017527]	54742	GO:0005737|GO:0005886|GO:0005730|GO:0005634|GO:0005576|GO:0031225	143784880	chr8	143784821	+	hs|8q24.3	NM_017527	chr8:143784821-143784880	NM_017527	Hs.69517
A_23_P11984	-3.06657	-1.61662	3.06657	down	solute carrier family 6 (neurotransmitter transporter, glycine), member 9	SLC6A9	FALSE	Homo sapiens solute carrier family 6 (neurotransmitter transporter, glycine), member 9 (SLC6A9), transcript variant 2, mRNA [NM_201649]	6536	GO:0015375|GO:0015816|GO:0016020|GO:0005886|GO:0005887|GO:0005328|GO:0006836|GO:0006810|GO:0055085|GO:0003333	44466646	chr1	44466499	-	hs|1p34.1	NM_201649	chr1:44466646-44466499	NM_201649	Hs.442590
A_24_P13285	-3.05115	-1.60935	3.05115	down	protein phosphatase 1, regulatory (inhibitor) subunit 1A	PPP1R1A	FALSE	Homo sapiens protein phosphatase 1, regulatory (inhibitor) subunit 1A (PPP1R1A), mRNA [NM_006741]	5502	GO:0005515|GO:0007165|GO:0005737|GO:0005977|GO:0004865|GO:0043086|GO:0005615	54973524	chr12	54973465	-	hs|12q13.2	NM_006741	chr12:54973524-54973465	NM_006741	Hs.505662
A_19_P00808068	-3.04006	-1.6041	3.04006	down			FALSE	QV0-NN1142-181000-432-f06 NN1142 Homo sapiens cDNA, mRNA sequence [BF944605]			11355221	chr1	11355162	-	hs|1p36.22	BF944605	chr1:11355221-11355162		Hs.735533
A_23_P331670	-3.03733	-1.6028	3.03733	down	phosphorylase, glycogen; brain	PYGB	FALSE	Homo sapiens phosphorylase, glycogen; brain (PYGB), mRNA [NM_002862]	5834	GO:0005737|GO:0005975|GO:0030170|GO:0008184|GO:0006006|GO:0044281|GO:0005980	25278385	chr20	25278326	+	hs|20p11.21	NM_002862	chr20:25278326-25278385	NM_002862	Hs.368157
A_32_P192692	-3.03643	-1.60238	3.03643	down	potassium large conductance calcium-activated channel, subfamily M, alpha member 1	KCNMA1	FALSE	Homo sapiens potassium large conductance calcium-activated channel, subfamily M, alpha member 1 (KCNMA1), transcript variant 1, mRNA [NM_001014797]	3778	GO:0005515|GO:0045475|GO:0005886|GO:0005783|GO:0007605|GO:0007268|GO:0046872|GO:0019228|GO:0060087|GO:0016324|GO:0045211|GO:0043195|GO:0005249|GO:0008076|GO:0042391|GO:0050885|GO:0007628|GO:0051260|GO:0048469|GO:0034765|GO:0006813|GO:0071805|GO:0034465|GO:0070062|GO:0060072|GO:0046541|GO:0001666|GO:0043065|GO:0030007|GO:0042491|GO:0006970|GO:0003779|GO:0060073|GO:0060083|GO:0045794|GO:0060082|GO:…	78629523	chr10	78629464	-	hs|10q22.3	NM_001014797	chr10:78629523-78629464	NM_001014797	Hs.144795
A_23_P258769	-3.03616	-1.60225	3.03616	down	major histocompatibility complex, class II, DP beta 1	HLA-DPB1	FALSE	Homo sapiens major histocompatibility complex, class II, DP beta 1 (HLA-DPB1), mRNA [NM_002121]	3115	GO:0032729|GO:0050852|GO:0012507|GO:0005886|GO:0009986|GO:0019221|GO:0031295|GO:0042613|GO:0005765|GO:0032588|GO:0030666|GO:0019886|GO:0000139|GO:0050870|GO:0042605|GO:0042102|GO:0071556|GO:0030669|GO:0010008|GO:0060333|GO:0030658	33054418	chr6	33054359	+	hs|6p21.32	NM_002121	chr6:33054359-33054418	NM_002121	Hs.485130
A_23_P36825	-3.03552	-1.60194	3.03552	down	G protein-coupled receptor, class C, group 5, member A	GPRC5A	FALSE	Homo sapiens G protein-coupled receptor, class C, group 5, member A (GPRC5A), mRNA [NM_003979]	9052	GO:0007165|GO:0007186|GO:0005886|GO:0005887|GO:0004930|GO:0030659|GO:0070062|GO:0043231	13065766	chr12	13065707	+	hs|12p13.1	NM_003979	chr12:13065707-13065766	NM_003979	Hs.631733
A_33_P3238330	-3.02084	-1.59495	3.02084	down	family with sequence similarity 151, member A	FAM151A	FALSE	Homo sapiens family with sequence similarity 151, member A (FAM151A), mRNA [NM_176782]	338094	GO:0008150|GO:0003674|GO:0016020|GO:0016021|GO:0070062	55075000	chr1	55074941	-	hs|1p32.3	NM_176782	chr1:55075000-55074941	NM_176782	Hs.234786
A_24_P111054	-3.01358	-1.59148	3.01358	down	solute carrier family 2 (facilitated glucose/fructose transporter), member 5	SLC2A5	FALSE	solute carrier family 2 (facilitated glucose/fructose transporter), member 5 [Source:HGNC Symbol;Acc:11010] [ENST00000377414]	6518	GO:0005886|GO:0005975|GO:0044281|GO:0055085|GO:0008645|GO:0015755|GO:0016324|GO:0015758|GO:0005353|GO:0016021|GO:0071332|GO:0005355|GO:0070062	9100715	chr1	9100656	-	hs|1p36.23	BC035878	chr1:9100715-9100656		Hs.530003
A_24_P122137	-3.01182	-1.59064	3.01182	down	leukemia inhibitory factor	LIF	FALSE	Homo sapiens leukemia inhibitory factor (LIF), transcript variant 1, mRNA [NM_002309]	3976	GO:0060426|GO:0008284|GO:0008285|GO:0042503|GO:0006366|GO:0050731|GO:0033141|GO:1900182|GO:0005615|GO:0046888|GO:0048644|GO:0046697|GO:0006955|GO:0005737|GO:0033138|GO:0048666|GO:0045944|GO:0072307|GO:0070373|GO:0005146|GO:0048286|GO:0007566|GO:0060708|GO:0042517|GO:0060707|GO:0005102|GO:0042511|GO:0007275|GO:0045651|GO:0005125|GO:0072108|GO:0048861|GO:0048711|GO:0001974|GO:0019827|GO:0060463|GO:…	30636772	chr22	30636713	-	hs|22q12.2	NM_002309	chr22:30636772-30636713	NM_002309	Hs.2250
A_19_P00321512	-3.00682	-1.58824	3.00682	down			FALSE				57762082	chr12	57762023	-	hs|12q13.3		chr12:057762082-057762023
A_19_P00331328	-3.00276	-1.58629	3.00276	down			FALSE				79988818	chr10	79988759	+	hs|10q22.3		chr10:079988759-079988818
A_24_P245838	-2.99534	-1.58272	2.99534	down	mannosyl (beta-1,4-)-glycoprotein beta-1,4-N-acetylglucosaminyltransferase	MGAT3	FALSE	Homo sapiens mannosyl (beta-1,4-)-glycoprotein beta-1,4-N-acetylglucosaminyltransferase (MGAT3), transcript variant 1, mRNA [NM_002409]	4248	GO:0000139|GO:0016021|GO:0003830|GO:0044267|GO:0043687|GO:0018279	39888151	chr22	39888092	+	hs|22q13.1	NM_002409	chr22:39888092-39888151	NM_002409	Hs.276808
A_33_P3242923	-2.98302	-1.57677	2.98302	down	long intergenic non-protein coding RNA 640	LINC00640	FALSE	Homo sapiens long intergenic non-protein coding RNA 640 (LINC00640), long non-coding RNA [NR_038358]	283553		51832245	chr14	51832186	+	hs|14q22.1	NR_038358	chr14:51832186-51832245	NR_038358	Hs.325752
A_19_P00329068	-2.97627	-1.5735	2.97627	down			FALSE				1101153	chr10	1101094	+	hs|10p15.3		chr10:001101094-001101153
A_24_P98762	-2.96957	-1.57025	2.96957	down	protein phosphatase 2, regulatory subunit A, beta	PPP2R1B	FALSE	Homo sapiens protein phosphatase 2, regulatory subunit A, beta (PPP2R1B), transcript variant 1, mRNA [NM_002716]	5519	GO:0005515|GO:0060561|GO:0045121|GO:2001241	111608719	chr11	111608660	-	hs|11q23.1	NM_002716	chr11:111608719-111608660	NM_002716	Hs.584790
A_33_P3245290	-2.95767	-1.56446	2.95767	down	aquaporin 7 pseudogene 1	AQP7P1	FALSE	Homo sapiens aquaporin 7 pseudogene 1 (AQP7P1), non-coding RNA [NR_002817]	375719		67270274	chr9	67270215	-	hs|9q13		chr9:67270274-67270215	NR_002817	Hs.658215
A_19_P00325771	-2.95745	-1.56435	2.95745	down			FALSE				5531959	chr4	5531900	-	hs|4p16.2		chr4:005531959-005531900
A_23_P29922	-2.94969	-1.56056	2.94969	down	toll-like receptor 3	TLR3	FALSE	Homo sapiens toll-like receptor 3 (TLR3), mRNA [NM_003265]	7098	GO:0005515|GO:0032755|GO:0034123|GO:0046330|GO:0007249|GO:0005765|GO:0032757|GO:0002756|GO:0051607|GO:0045078|GO:0009597|GO:0043123|GO:0042742|GO:0032728|GO:0009986|GO:0032760|GO:0032722|GO:0002224|GO:0045359|GO:0071346|GO:0005887|GO:0052033|GO:0045087|GO:0045356|GO:0005789|GO:0035666|GO:0010008|GO:0004888|GO:0045080|GO:0003725|GO:0042346|GO:0034142|GO:0035458|GO:0032735|GO:0005737|GO:0051092|GO:…	187005949	chr4	187005890	+	hs|4q35.1	NM_003265	chr4:187005890-187005949	NM_003265	Hs.657724
A_19_P00804549	-2.9491	-1.56027	2.9491	down	FAM13A antisense RNA 1	FAM13A-AS1	FALSE	Homo sapiens cDNA FLJ36331 fis, clone THYMU2006048. [AK093650]	285512		89644283	chr4	89644224	+	hs|4q22.1	AK093650	chr4:89644224-89644283		Hs.744957
A_19_P00319272	-2.91956	-1.54575	2.91956	down	uncharacterized LOC101928858	LOC101928858	FALSE	UI-H-FL1-bgs-d-03-0-UI.s1 NCI_CGAP_FL1 Homo sapiens cDNA clone UI-H-FL1-bgs-d-03-0-UI 3', mRNA sequence [CA432586]	101928858		67089078	chr5	67089019	-	hs|5q13.1	CA432586	chr5:67089078-67089019		Hs.707837
A_23_P146233	-2.90953	-1.54079	2.90953	down	lipoprotein lipase	LPL	FALSE	Homo sapiens lipoprotein lipase (LPL), mRNA [NM_000237]	4023	GO:0005515|GO:0004806|GO:0007603|GO:0005886|GO:0009409|GO:0042627|GO:0070328|GO:0044281|GO:0031225|GO:0005615|GO:0034361|GO:0019432|GO:0006633|GO:0019433|GO:0008201|GO:0070062|GO:0009986|GO:0010744|GO:0042493|GO:0005102|GO:0005576|GO:0004620|GO:0010886|GO:0004465|GO:0001523|GO:0031012|GO:0034372|GO:0034371|GO:0010890|GO:0042157|GO:0006641|GO:0034185|GO:0006644|GO:0017129	19824246	chr8	19824187	+	hs|8p21.3	NM_000237	chr8:19824187-19824246	NM_000237	Hs.180878
A_23_P166775	-2.90699	-1.53953	2.90699	down	interleukin 17 receptor C	IL17RC	FALSE	Homo sapiens interleukin 17 receptor C (IL17RC), transcript variant 2, mRNA [NM_153461]	84818	GO:1900017|GO:0030368|GO:0005886|GO:0019221|GO:0016021	9974791	chr3	9974732	+	hs|3p25.3	NM_153461	chr3:9974732-9974791	NM_153461	Hs.129959
A_23_P500206	-2.90006	-1.53609	2.90006	down	interleukin 17 receptor E	IL17RE	FALSE	Homo sapiens interleukin 17 receptor E (IL17RE), transcript variant 5, mRNA [NM_153483]	132014	GO:0005515|GO:0005737|GO:0006954|GO:0005886|GO:0005576|GO:0016021	9957790	chr3	9957731	+	hs|3p25.3	NM_153483	chr3:9957731-9957790	NM_153483	Hs.390823
A_32_P135336	-2.89509	-1.53361	2.89509	down	coiled-coil domain containing 101 pseudogene	LOC388242	FALSE	Homo sapiens coiled-coil domain containing 101 pseudogene (LOC388242), non-coding RNA [NR_002556]	388242		29476353	chr16	29476294	-	hs|16p11.2	NR_002556	chr16:29476353-29476294	NR_002556	Hs.662549
A_23_P97402	-2.89294	-1.53254	2.89294	down	calcium/calmodulin-dependent protein kinase IG	CAMK1G	FALSE	Homo sapiens calcium/calmodulin-dependent protein kinase IG (CAMK1G), mRNA [NM_020439]	57172	GO:0043005|GO:0005516|GO:0005886|GO:0000139|GO:0006468|GO:0004683|GO:0005524|GO:0005954	209787164	chr1	209787105	+	hs|1q32.2	NM_020439	chr1:209787105-209787164	NM_020439	Hs.199068
A_33_P3325257	-2.89111	-1.53162	2.89111	down	PTGER4P2-CDK2AP2P2 readthrough transcribed pseudogene	PTGER4P2-CDK2AP2P2	FALSE	Homo sapiens PTGER4P2-CDK2AP2P2 readthrough transcribed pseudogene (PTGER4P2-CDK2AP2P2), non-coding RNA [NR_024496]	442421		66499970	chr9	66499911	+	hs|9q13	NR_024496	chr9:66499911-66499970	NR_024496	Hs.745371
A_33_P3283350	-2.88669	-1.52941	2.88669	down			FALSE				3753844	chrX	3753785	+	hs|Xp22.33		chrX:003753785-003753844
A_23_P259955	-2.88363	-1.52789	2.88363	down	growth differentiation factor 5	GDF5	FALSE	Homo sapiens growth differentiation factor 5 (GDF5), mRNA [NM_000557]	8200	GO:0035137|GO:0005515|GO:0035136|GO:0005886|GO:0050680|GO:0007267|GO:0005576|GO:0030326|GO:0005125|GO:0005615|GO:0043524|GO:0045666|GO:0002062|GO:0030198|GO:0040014|GO:0007179|GO:0032332|GO:0040007|GO:0008083|GO:2001054	34022206	chr20	34022147	-	hs|20q11.22	NM_000557	chr20:34022206-34022147	NM_000557	Hs.1573
A_23_P118203	-2.8824	-1.52727	2.8824	down	zymogen granule protein 16B	ZG16B	FALSE	Homo sapiens zymogen granule protein 16B (ZG16B), mRNA [NM_145252]	124220	GO:0003674|GO:0001895|GO:0005615|GO:0070062	2882172	chr16	2882113	+	hs|16p13.3	NM_145252	chr16:2882113-2882172	NM_145252	Hs.105887
A_23_P158041	-2.87806	-1.5251	2.87806	down	aquaporin 7	AQP7	FALSE	Homo sapiens aquaporin 7 (AQP7), mRNA [NM_001170]	364	GO:0007588|GO:0005886|GO:0042493|GO:0031526|GO:0006091|GO:0007283|GO:0070295|GO:0055085|GO:0005737|GO:0005887|GO:0005911|GO:0030529|GO:0015250|GO:0015793|GO:0015265|GO:0006833|GO:0015254|GO:0071918	33395133	chr9	33387089	-	hs|9p13.3	NM_001170	chr9:33395133-33387089	NM_001170	Hs.455323
A_23_P426021	-2.85807	-1.51504	2.85807	down	sel-1 suppressor of lin-12-like 3 (C. elegans)	SEL1L3	FALSE	Homo sapiens sel-1 suppressor of lin-12-like 3 (C. elegans) (SEL1L3), mRNA [NM_015187]	23231	GO:0016021	25749158	chr4	25749099	-	hs|4p15.2	NM_015187	chr4:25749158-25749099	NM_015187	Hs.479384
A_23_P117694	-2.83454	-1.50311	2.83454	down	coronin, actin binding protein, 2B	CORO2B	FALSE	Homo sapiens coronin, actin binding protein, 2B (CORO2B), transcript variant 1, mRNA [NM_006091]	10391	GO:0005737|GO:0051015|GO:0030036|GO:0016020|GO:0003779|GO:0015629	69019877	chr15	69019818	+	hs|15q23	NM_006091	chr15:69019818-69019877	NM_006091	Hs.551213
A_33_P3382489	-2.80587	-1.48845	2.80587	down	uncharacterized LOC100506457	LOC100506457	FALSE		100506457		12006410	chr2	12006351	+	hs|2p25.1		chr2:12006351-12006410
A_23_P1102	-2.80156	-1.48623	2.80156	down	actin, alpha 1, skeletal muscle	ACTA1	FALSE	Homo sapiens actin, alpha 1, skeletal muscle (ACTA1), mRNA [NM_001100]	58	GO:0030240|GO:0005515|GO:0001725|GO:0030049|GO:0005884|GO:0009991|GO:0048741|GO:0072562|GO:0048545|GO:0015629|GO:0030017|GO:0005524|GO:0005615|GO:0005829|GO:0009612|GO:0006936|GO:0010226|GO:0043531|GO:0043503|GO:0005200|GO:0005865|GO:0016049|GO:0017022|GO:0070062	229567168	chr1	229567109	-	hs|1q42.13	NM_001100	chr1:229567168-229567109	NM_001100	Hs.1288
A_32_P148538	-2.77432	-1.47213	2.77432	down	lipid phosphate phosphatase-related protein type 4	LPPR4	FALSE	Homo sapiens lipid phosphate phosphatase-related protein type 4 (LPPR4), transcript variant 1, mRNA [NM_014839]	9890	GO:0048839|GO:0042577|GO:0046839|GO:0005887|GO:0008195|GO:0007409	99774749	chr1	99774690	+	hs|1p21.2	NM_014839	chr1:99774690-99774749	NM_014839	Hs.13245
A_23_P54918	-2.77031	-1.47005	2.77031	down	lactate dehydrogenase D	LDHD	FALSE	Homo sapiens lactate dehydrogenase D (LDHD), transcript variant 1, mRNA [NM_153486]	197257	GO:0005739|GO:0005515|GO:0004458|GO:0008762|GO:0050660|GO:0005743|GO:0055114	75145886	chr16	75145827	-	hs|16q23.1	NM_153486	chr16:75145886-75145827	NM_153486	Hs.380929
A_23_P204087	-2.76091	-1.46514	2.76091	down	2'-5'-oligoadenylate synthetase 2, 69/71kDa	OAS2	FALSE	Homo sapiens 2'-5'-oligoadenylate synthetase 2, 69/71kDa (OAS2), transcript variant 1, mRNA [NM_016817]	4939	GO:0003725|GO:0048471|GO:0018377|GO:0005783|GO:0001730|GO:0019221|GO:0005634|GO:0009615|GO:0005524|GO:0046872|GO:0043231|GO:0005829|GO:0006401|GO:0005739|GO:0051607|GO:0005737|GO:0006139|GO:0060337|GO:0016020|GO:0006486|GO:0008270|GO:0060333|GO:0006164	113448660	chr12	113448601	+	hs|12q24.13	NM_016817	chr12:113448601-113448660	NM_016817	Hs.414332
A_33_P3244640	-2.74299	-1.45575	2.74299	down	G protein-coupled receptor kinase 5	GRK5	FALSE	Homo sapiens FP2025 mRNA, complete cds. [AF370369]	2869	GO:0005515|GO:0043066|GO:0005886|GO:0038032|GO:0006915|GO:0007217|GO:0005634|GO:0005524|GO:0005737|GO:0046777|GO:0004703|GO:0005543|GO:0008277|GO:0004674|GO:0005080|GO:0007188|GO:0016055	121217075	chr10	121217016	+	hs|10q26.11	AF370369	chr10:121217016-121217075		Hs.524625
A_33_P3316273	-2.73921	-1.45376	2.73921	down	chemokine (C-C motif) ligand 3	CCL3	FALSE	Homo sapiens chemokine (C-C motif) ligand 3 (CCL3), mRNA [NM_002983]	6348	GO:0005515|GO:0019722|GO:0051928|GO:0008360|GO:0006887|GO:0005615|GO:0042802|GO:0005622|GO:0031726|GO:0043525|GO:0006935|GO:0000165|GO:0016301|GO:0071356|GO:0007610|GO:0070374|GO:0031663|GO:0008009|GO:0030335|GO:0032760|GO:0023052|GO:0030593|GO:0071621|GO:0009636|GO:0014808|GO:0030502|GO:0043085|GO:0042056|GO:0043308|GO:0001649|GO:0043922|GO:0016004|GO:0071346|GO:0071347|GO:0043491|GO:0048245|GO:…	34415664	chr17	34415605	-	hs|17q12	NM_002983	chr17:34415664-34415605	NM_002983	Hs.514107
A_33_P3245126	-2.72288	-1.44513	2.72288	down			FALSE				18399936	chr6	18399877	+	hs|6p22.3		chr6:018399877-018399936
A_33_P3481113	-2.72168	-1.4445	2.72168	down	cat eye syndrome chromosome region, candidate 3 (non-protein coding)	CECR3	FALSE	Homo sapiens cat eye syndrome chromosome region, candidate 3 (non-protein coding) (CECR3), long non-coding RNA [NR_038398]	27442		17737811	chr22	17737752	-	hs|22q11.1	NR_038398	chr22:17737811-17737752	NR_038398	Hs.517394
A_24_P156490	-2.71909	-1.44312	2.71909	down	potassium large conductance calcium-activated channel, subfamily M, alpha member 1	KCNMA1	FALSE	Homo sapiens potassium large conductance calcium-activated channel, subfamily M, alpha member 1 (KCNMA1), transcript variant 2, mRNA [NM_002247]	3778	GO:0005515|GO:0045475|GO:0005886|GO:0005783|GO:0007605|GO:0007268|GO:0046872|GO:0019228|GO:0060087|GO:0016324|GO:0045211|GO:0043195|GO:0005249|GO:0008076|GO:0042391|GO:0050885|GO:0007628|GO:0051260|GO:0048469|GO:0034765|GO:0006813|GO:0071805|GO:0034465|GO:0070062|GO:0060072|GO:0046541|GO:0001666|GO:0043065|GO:0030007|GO:0042491|GO:0006970|GO:0003779|GO:0060073|GO:0060083|GO:0045794|GO:0060082|GO:…	78644826	chr10	78644767	-	hs|10q22.3	NM_002247	chr10:78644826-78644767	NM_002247	Hs.144795
A_33_P3267814	-2.71305	-1.43991	2.71305	down	microtubule associated monooxygenase, calponin and LIM domain containing 3	MICAL3	FALSE	Homo sapiens microtubule associated monooxygenase, calponin and LIM domain containing 3 (MICAL3), transcript variant 2, mRNA [NM_001136004]	57553	GO:0071949|GO:0005737|GO:0016709|GO:0007010|GO:0005730|GO:0030042|GO:0008270|GO:0005634|GO:0003779|GO:0006887|GO:0005856|GO:0055114	18343047	chr22	18342988	-	hs|22q11.21	NM_001136004	chr22:18343047-18342988	NM_001136004	Hs.528024
A_19_P00316985	-2.71277	-1.43977	2.71277	down	long intergenic non-protein coding RNA 472	LINC00472	FALSE	Homo sapiens long intergenic non-protein coding RNA 472 (LINC00472), transcript variant 2, long non-coding RNA [NR_026807]	79940		72126223	chr6	72126164	-	hs|6q13	NR_026807	chr6:72126223-72126164	NR_026807	Hs.368337
A_23_P1962	-2.70506	-1.43566	2.70506	down	retinoic acid receptor responder (tazarotene induced) 3	RARRES3	FALSE	Homo sapiens retinoic acid receptor responder (tazarotene induced) 3 (RARRES3), mRNA [NM_004585]	5920	GO:0016042|GO:0008285|GO:0004623|GO:0016021|GO:0006644	63313886	chr11	63313827	+	hs|11q12.3	NM_004585	chr11:63313827-63313886	NM_004585	Hs.17466
A_23_P3911	-2.70201	-1.43404	2.70201	down	plexin domain containing 1	PLXDC1	FALSE	Homo sapiens plexin domain containing 1 (PLXDC1), mRNA [NM_020405]	57125	GO:0005515|GO:0005886|GO:0021510|GO:0005576|GO:0001525|GO:0005615|GO:0030425|GO:0043235|GO:0005622|GO:0005737|GO:0043025|GO:0004872|GO:0005923|GO:0016021	37223475	chr17	37223416	-	hs|17q12	NM_020405	chr17:37223475-37223416	NM_020405	Hs.125036
A_33_P3235029	-2.69912	-1.43249	2.69912	down			FALSE	MGC3.5.1.2.1.H09.F.1 NIH_MGC_331 Homo sapiens cDNA clone MGC3.5.1.2.1.H09, mRNA sequence [DR731407]			20908933	chr14	20908874	+	hs|14q11.2	DR731407	chr14:20908874-20908933		Hs.556125
A_33_P3313145	-2.69849	-1.43215	2.69849	down	inter-alpha-trypsin inhibitor heavy chain 3	ITIH3	FALSE	Homo sapiens inter-alpha-trypsin inhibitor heavy chain 3 (ITIH3), mRNA [NM_002217]	3699	GO:0010951|GO:0004866|GO:0004867|GO:0030212|GO:0005576	52842697	chr3	52842638	+	hs|3p21.1	NM_002217	chr3:52842638-52842697	NM_002217	Hs.76716
A_23_P63209	-2.68927	-1.42721	2.68927	down	hydroxysteroid (11-beta) dehydrogenase 1	HSD11B1	FALSE	Homo sapiens hydroxysteroid (11-beta) dehydrogenase 1 (HSD11B1), transcript variant 2, mRNA [NM_181755]	3290	GO:0070524|GO:0030324|GO:0006704|GO:0005789|GO:0003845|GO:0044281|GO:0016021|GO:0008202|GO:0055114	209907960	chr1	209907901	+	hs|1q32.2	NM_181755	chr1:209907901-209907960	NM_181755	Hs.195040
A_33_P3402615	-2.68922	-1.42719	2.68922	down	solute carrier family 6 (neurotransmitter transporter, glycine), member 9	SLC6A9	FALSE	Homo sapiens solute carrier family 6 (neurotransmitter transporter, glycine), member 9 (SLC6A9), transcript variant 2, mRNA [NM_201649]	6536	GO:0015375|GO:0015816|GO:0016020|GO:0005886|GO:0005887|GO:0005328|GO:0006836|GO:0006810|GO:0055085|GO:0003333	44462221	chr1	44462162	-	hs|1p34.1	NM_201649	chr1:44462221-44462162	NM_201649	Hs.442590
A_23_P34382	-2.68811	-1.42659	2.68811	down	chloride channel accessory 3, pseudogene	CLCA3P	FALSE	Homo sapiens chloride channel accessory 3, pseudogene (CLCA3P), non-coding RNA [NR_024604]	9629	GO:0005215|GO:0005262|GO:0005244|GO:0070588|GO:0034707|GO:0006810|GO:0034765|GO:0005615|GO:0005254	87121033	chr1	87120974	+	hs|1p22.3	NR_024604	chr1:87120974-87121033	NR_024604	Hs.673847
A_19_P00800632	-2.68662	-1.42579	2.68662	down			FALSE				152621507	chr2	152621448	-	hs|2q23.3		chr2:152621507-152621448
A_23_P416711	-2.67779	-1.42104	2.67779	down	ST6 (alpha-N-acetyl-neuraminyl-2,3-beta-galactosyl-1,3)-N-acetylgalactosaminide alpha-2,6-sialyltransferase 3	ST6GALNAC3	FALSE	Homo sapiens ST6 (alpha-N-acetyl-neuraminyl-2,3-beta-galactosyl-1,3)-N-acetylgalactosaminide alpha-2,6-sialyltransferase 3 (ST6GALNAC3), transcript variant 1, mRNA [NM_152996]	256435	GO:0006677|GO:0009100|GO:0008373|GO:0006687|GO:0000139|GO:0006486|GO:0016021	77096602	chr1	77096543	+	hs|1p31.1	NM_152996	chr1:77096543-77096602	NM_152996	Hs.337040
A_23_P384044	-2.66737	-1.41542	2.66737	down	cornichon family AMPA receptor auxiliary protein 3	CNIH3	FALSE	Homo sapiens cornichon family AMPA receptor auxiliary protein 3 (CNIH3), mRNA [NM_152495]	149111	GO:0035556|GO:0016247|GO:0030054|GO:0043198|GO:0045211|GO:0042391|GO:0032281|GO:2000311|GO:0035249	224928223	chr1	224928164	+	hs|1q42.12	NM_152495	chr1:224928164-224928223	NM_152495	Hs.731723
A_24_P156748	-2.66104	-1.41199	2.66104	down	solute carrier family 30 (zinc transporter), member 2	SLC30A2	FALSE	Homo sapiens solute carrier family 30 (zinc transporter), member 2 (SLC30A2), transcript variant 1, mRNA [NM_001004434]	7780	GO:0005737|GO:0005770|GO:0008324|GO:0006829|GO:0016021|GO:0005765|GO:0061090|GO:0055085	26364697	chr1	26364638	-	hs|1p36.11	NM_001004434	chr1:26364697-26364638	NM_001004434	Hs.143545
A_23_P133474	-2.6545	-1.40844	2.6545	down	glutathione peroxidase 3 (plasma)	GPX3	FALSE	Homo sapiens glutathione peroxidase 3 (plasma) (GPX3), mRNA [NM_002084]	2878	GO:0004602|GO:0008430|GO:0006982|GO:0051289|GO:0005576|GO:0042744|GO:0005615|GO:0070062|GO:0055114|GO:0008134	150407918	chr5	150407859	+	hs|5q33.1	NM_002084	chr5:150407859-150407918	NM_002084	Hs.386793
A_33_P3490572	-2.65367	-1.40799	2.65367	down	peptidase M20 domain containing 1	PM20D1	FALSE	Homo sapiens peptidase M20 domain containing 1 (PM20D1), mRNA [NM_152491]	148811	GO:0050792|GO:0003674|GO:0006508|GO:0008233|GO:0050691|GO:0046872|GO:0070062	205797219	chr1	205797160	-	hs|1q32.1	NM_152491	chr1:205797219-205797160	NM_152491	Hs.177744
A_19_P00318503	-2.65135	-1.40673	2.65135	down			FALSE	Q3QUH2_9RHOB (Q3QUH2) Transport system permease protein, partial (5%) [THC2704718]			37153350	chr18	37153291	-	hs|18q12.2		chr18:037153350-037153291
A_23_P45099	-2.65124	-1.40667	2.65124	down	major histocompatibility complex, class II, DR beta 5	HLA-DRB5	FALSE	Homo sapiens major histocompatibility complex, class II, DR beta 5 (HLA-DRB5), mRNA [NM_002125]	3127	GO:0002437|GO:0050852|GO:0005886|GO:0019221|GO:0031295|GO:0042088|GO:0005765|GO:0005615|GO:0042130|GO:0019886|GO:0006955|GO:0002381|GO:0042605|GO:2001179|GO:0071556|GO:0032689|GO:0070062|GO:0060333|GO:0030658|GO:0012507|GO:0051262|GO:0035774|GO:0042613|GO:0032588|GO:0030666|GO:0000139|GO:0031902|GO:0032673|GO:0016045|GO:0030669|GO:0009897|GO:0002455	32485465	chr6	32485406	-	hs|6p21.32	NM_002125	chr6:32485465-32485406	NM_002125	Hs.534322
A_33_P3261620	-2.64581	-1.40371	2.64581	down	growth hormone secretagogue receptor	GHSR	FALSE	Homo sapiens growth hormone secretagogue receptor (GHSR), transcript variant 1b, mRNA [NM_004122]	2693	GO:0008343|GO:0043005|GO:0005886|GO:0032691|GO:0032100|GO:0016520|GO:0045409|GO:0032094|GO:0046697|GO:0045923|GO:0001616|GO:0030252|GO:0009725|GO:0040018|GO:0046676|GO:0051963|GO:0032869|GO:0009986|GO:0004930|GO:0042536|GO:0009755|GO:0007186|GO:0008154|GO:0043568|GO:0050728|GO:0045121|GO:0016021|GO:0017046|GO:0043134	172165543	chr3	172165484	-	hs|3q26.31	NM_004122	chr3:172165543-172165484	NM_004122	Hs.130212
A_24_P12690	-2.63885	-1.39991	2.63885	down	indoleamine 2,3-dioxygenase 2	IDO2	FALSE	Homo sapiens indoleamine 2,3-dioxygenase 2 (IDO2), mRNA [NM_194294]	169355	GO:0034641|GO:0006569|GO:0005737|GO:0004833|GO:0019441|GO:0033754|GO:0044281|GO:0046872|GO:0055114|GO:0020037|GO:0005829	39873751	chr8	39873692	+	hs|8p11.21	NM_194294	chr8:39873692-39873751	NM_194294	Hs.676257
A_19_P00322726	-2.63031	-1.39523	2.63031	down			FALSE				15683439	chr4	15683380	-	hs|4p15.32		chr4:015683439-015683380
A_32_P87697	-2.62969	-1.39489	2.62969	down	major histocompatibility complex, class II, DR alpha	HLA-DRA	FALSE	Homo sapiens major histocompatibility complex, class II, DR alpha (HLA-DRA), mRNA [NM_019111]	3122	GO:0050852|GO:0005886|GO:0019221|GO:0031295|GO:0005765|GO:0005764|GO:0019886|GO:0006955|GO:0042605|GO:0071556|GO:0070062|GO:0060333|GO:0030658|GO:0012507|GO:0009986|GO:0002506|GO:0002504|GO:0002503|GO:0042613|GO:0032588|GO:0030666|GO:0000139|GO:0050890|GO:0005887|GO:0031902|GO:0023026|GO:0030669|GO:0032395	32412507	chr6	32412448	+	hs|6p21.32	NM_019111	chr6:32412448-32412507	NM_019111	Hs.520048
A_23_P22352	-2.6268	-1.39331	2.6268	down	FERM domain containing 4A	FRMD4A	FALSE	FERM domain containing 4A [Source:HGNC Symbol;Acc:25491] [ENST00000342409]	55691	GO:0090162|GO:0005737|GO:0005923|GO:0030674|GO:0005856	13735772	chr10	13735713	-	hs|10p13	AK001072	chr10:13735772-13735713		Hs.330463
A_23_P7313	-2.62398	-1.39176	2.62398	down	secreted phosphoprotein 1	SPP1	FALSE	Homo sapiens secreted phosphoprotein 1 (SPP1), transcript variant 1, mRNA [NM_001040058]	6696	GO:0005515|GO:0048471|GO:0007566|GO:0010811|GO:0030593|GO:0050840|GO:0045177|GO:0033280|GO:0005576|GO:0042995|GO:0048545|GO:0005125|GO:0005615|GO:0031214|GO:0001649|GO:0048685|GO:0046697|GO:0006954|GO:0022617|GO:0045780|GO:0030198|GO:0007155|GO:0070062	88903979	chr4	88903920	+	hs|4q22.1	NM_001040058	chr4:88903920-88903979	NM_001040058	Hs.313
A_23_P216108	-2.61959	-1.38934	2.61959	down	ankyrin 1, erythrocytic	ANK1	FALSE	Homo sapiens ankyrin 1, erythrocytic (ANK1), transcript variant 3, mRNA [NM_000037]	286	GO:0005515|GO:0030018|GO:0005886|GO:0072661|GO:0005634|GO:0006887|GO:0005829|GO:0016323|GO:0007411|GO:0048821|GO:0045211|GO:0007010|GO:0051117|GO:0030673|GO:0005856|GO:0008093|GO:0030507|GO:0014731|GO:0045199|GO:0031430|GO:0015672|GO:0042383|GO:0006888|GO:0010638|GO:0007165|GO:0016529|GO:0006779|GO:0005198|GO:0005200|GO:0030863|GO:0019899	41513128	chr8	41513069	-	hs|8p11.21	NM_000037	chr8:41513128-41513069	NM_000037	Hs.654438
A_33_P3250165	-2.61176	-1.38502	2.61176	down	ermin, ERM-like protein	ERMN	FALSE	Homo sapiens ermin, ERM-like protein (ERMN), transcript variant 2, mRNA [NM_020711]	57471	GO:0008360|GO:0033270|GO:0030175|GO:0005737|GO:0031344|GO:0033269|GO:0051015|GO:0043209|GO:0043025|GO:0007015|GO:0005856|GO:0005938|GO:0070062|GO:0001763	158181242	chr2	158181183	-	hs|2q24.1	NM_020711	chr2:158181242-158181183	NM_020711	Hs.443894
A_23_P31064	-2.60939	-1.38371	2.60939	down	monooxygenase, DBH-like 1	MOXD1	FALSE	Homo sapiens monooxygenase, DBH-like 1 (MOXD1), mRNA [NM_015529]	26002	GO:0005507|GO:0005789|GO:0016021|GO:0016715|GO:0055114	132617445	chr6	132617386	-	hs|6q23.2	NM_015529	chr6:132617445-132617386	NM_015529	Hs.6909
A_33_P3319896	-2.60496	-1.38126	2.60496	down	PRAME family member 4	PRAMEF4	FALSE	Homo sapiens PRAME family member 4 (PRAMEF4), mRNA [NM_001009611]	400735	GO:0043066|GO:0008284|GO:0048387|GO:0045596|GO:0042974|GO:0045892	12939152	chr1	12939093	-	hs|1p36.21	NM_001009611	chr1:12939152-12939093	NM_001009611	Hs.551617
A_32_P218025	-2.6042	-1.38084	2.6042	down	uncharacterized LOC100506253	LOC100506253	FALSE	PREDICTED: Homo sapiens uncharacterized LOC100506253 (LOC100506253), ncRNA [XR_109812]	100506253		76103993	chr4	76103934	-	hs|4q13.3	XR_109812	chr4:76103993-76103934	XR_109812	Hs.136333
A_23_P81898	-2.60128	-1.37922	2.60128	down	ubiquitin D	UBD	FALSE	Homo sapiens ubiquitin D (UBD), mRNA [NM_006398]	10537	GO:0005515|GO:0006511|GO:0016567|GO:0043065|GO:0016235|GO:0010243|GO:0032446|GO:0005634|GO:0005737|GO:0070842|GO:0070628|GO:0006508|GO:0034612|GO:0034341|GO:0043011|GO:0043123	29523536	chr6	29523477	-	hs|6p22.1	NM_006398	chr6:29523536-29523477	NM_006398	Hs.44532
A_23_P157136	-2.59001	-1.37296	2.59001	down	scinderin	SCIN	FALSE	Homo sapiens scinderin (SCIN), transcript variant 2, mRNA [NM_033128]	85477	GO:0008285|GO:0043065|GO:0051047|GO:0005509|GO:0005546|GO:0003779|GO:0032330|GO:0051693|GO:0045010|GO:0051014|GO:0005545|GO:0043234|GO:0045654|GO:0005737|GO:0051015|GO:0017156|GO:0001786|GO:0005856|GO:0005938|GO:0070062	12692402	chr7	12692343	+	hs|7p21.3	NM_033128	chr7:12692343-12692402	NM_033128	Hs.655515
A_23_P368909	-2.58744	-1.37152	2.58744	down	long intergenic non-protein coding RNA 346	LINC00346	FALSE	Homo sapiens long intergenic non-protein coding RNA 346 (LINC00346), long non-coding RNA [NR_027701]	283487		111521859	chr13	111521800	-	hs|13q34	NR_027701	chr13:111521859-111521800	NR_027701	Hs.245390
A_33_P3304983	-2.58516	-1.37025	2.58516	down	protein kinase, cAMP-dependent, regulatory, type II, beta	PRKAR2B	FALSE	Homo sapiens protein kinase, cAMP-dependent, regulatory, type II, beta (PRKAR2B), mRNA [NM_002736]	5577	GO:0034236|GO:0005886|GO:0008603|GO:0007202|GO:0044281|GO:0005829|GO:0035556|GO:0005737|GO:0030552|GO:0007173|GO:0071377|GO:0000086|GO:0006631|GO:0006833|GO:0007612|GO:0034199|GO:0031625|GO:2000480|GO:0048011|GO:0005952|GO:0005813|GO:0055085|GO:0007165|GO:0006112|GO:0050796|GO:0007596|GO:0008543|GO:0045087|GO:0004862|GO:0000278	106781398	chr7	106781339	+	hs|7q22.3	NM_002736	chr7:106781339-106781398	NM_002736	Hs.433068
A_23_P42975	-2.58008	-1.36742	2.58008	down	protein kinase, cAMP-dependent, regulatory, type II, beta	PRKAR2B	FALSE	Homo sapiens protein kinase, cAMP-dependent, regulatory, type II, beta (PRKAR2B), mRNA [NM_002736]	5577	GO:0034236|GO:0005886|GO:0008603|GO:0007202|GO:0044281|GO:0005829|GO:0035556|GO:0005737|GO:0030552|GO:0007173|GO:0071377|GO:0000086|GO:0006631|GO:0006833|GO:0007612|GO:0034199|GO:0031625|GO:2000480|GO:0048011|GO:0005952|GO:0005813|GO:0055085|GO:0007165|GO:0006112|GO:0050796|GO:0007596|GO:0008543|GO:0045087|GO:0004862|GO:0000278	106801653	chr7	106801594	+	hs|7q22.3	NM_002736	chr7:106801594-106801653	NM_002736	Hs.433068
A_23_P55356	-2.57358	-1.36378	2.57358	down	vitelline membrane outer layer 1 homolog (chicken)	VMO1	FALSE	Homo sapiens vitelline membrane outer layer 1 homolog (chicken) (VMO1), transcript variant 1, mRNA [NM_182566]	284013	GO:0030704|GO:0008150|GO:0003674|GO:0070062	4688732	chr17	4688673	-	hs|17p13.2	NM_182566	chr17:4688732-4688673	NM_182566	Hs.122561
A_23_P160720	-2.57301	-1.36346	2.57301	down	basic leucine zipper transcription factor, ATF-like 3	BATF3	FALSE	Homo sapiens basic leucine zipper transcription factor, ATF-like 3 (BATF3), mRNA [NM_018664]	55509	GO:0001078|GO:0003700|GO:0006366|GO:0003714|GO:0005634|GO:0043011|GO:0000122|GO:0097028|GO:0009615|GO:0000978	212860087	chr1	212860028	-	hs|1q32.3	NM_018664	chr1:212860087-212860028	NM_018664	Hs.62919
A_33_P3355014	-2.56845	-1.3609	2.56845	down	transmembrane protein 229B	TMEM229B	FALSE	Homo sapiens transmembrane protein 229B (TMEM229B), mRNA [NM_182526]	161145	GO:0016021	67937042	chr14	67936983	-	hs|14q24.1	NM_182526	chr14:67937042-67936983	NM_182526	Hs.509707
A_33_P3389704	-2.5671	-1.36014	2.5671	down	carboxylesterase 1	CES1	FALSE	Homo sapiens carboxylesterase 1 (CES1), transcript variant 3, mRNA [NM_001266]	1066	GO:0052689|GO:0030855|GO:0008152|GO:0009636|GO:0005788|GO:0047374	55860139	chr16	55860080	-	hs|16q12.2	NM_001266	chr16:55860139-55860080	NM_001266	Hs.558865
A_19_P00811500	-2.5619	-1.35722	2.5619	down			FALSE	Q9JFA7_VACCT (Q9JFA7) TD2L, partial (7%) [THC2779806]			96786282	chr15	96786223	-	hs|15q26.2		chr15:096786282-096786223
A_33_P3324552	-2.5481	-1.34942	2.5481	down			FALSE				20690542	chr17	20690483	+	hs|17p11.2		chr17:020690483-020690542
A_23_P390518	-2.54745	-1.34906	2.54745	down	tumor necrosis factor receptor superfamily, member 11a, NFKB activator	TNFRSF11A	FALSE	Homo sapiens tumor necrosis factor receptor superfamily, member 11a, NFKB activator (TNFRSF11A), transcript variant 1, mRNA [NM_003839]	8792	GO:0005515|GO:0008284|GO:0071848|GO:0007267|GO:0060086|GO:0046872|GO:0048535|GO:0051091|GO:0051092|GO:0032496|GO:0071847|GO:0004872|GO:0043507|GO:0034097|GO:0043123|GO:0070555|GO:0009314|GO:0071812|GO:0030316|GO:0033209|GO:0002548|GO:0002250|GO:0007165|GO:0005031|GO:0019955|GO:0001503|GO:0034612|GO:0016021|GO:0060749|GO:0009897|GO:0004888	60053317	chr18	60053258	+	hs|18q21.33	NM_003839	chr18:60053258-60053317	NM_003839	Hs.204044
A_23_P108082	-2.54536	-1.34787	2.54536	down	cAMP responsive element binding protein 3-like 3	CREB3L3	FALSE	Homo sapiens cAMP responsive element binding protein 3-like 3 (CREB3L3), transcript variant 1, mRNA [NM_032607]	84699	GO:0006986|GO:0005515|GO:0000977|GO:0045944|GO:0005789|GO:0005634|GO:0016021|GO:0001228|GO:0006351	4172278	chr19	4172219	+	hs|19p13.3	NM_032607	chr19:4172219-4172278	NM_032607	Hs.247744
A_23_P10077	-2.54206	-1.346	2.54206	down	patatin-like phospholipase domain containing 2	PNPLA2	FALSE	Homo sapiens patatin-like phospholipase domain containing 2 (PNPLA2), mRNA [NM_020376]	57104	GO:0005811|GO:0004806|GO:0005886|GO:0010898|GO:0044281|GO:0005829|GO:0043231|GO:0010891|GO:0005789|GO:0036155|GO:0016021|GO:0019433|GO:0006644|GO:0046474	824955	chr11	824896	+	hs|11p15.5	NM_020376	chr11:824896-824955	NM_020376	Hs.654697
A_33_P3309911	-2.53463	-1.34178	2.53463	down	PRAME family member 5	PRAMEF5	FALSE	Homo sapiens PRAME family member 5 (PRAMEF5), mRNA [NM_001013407]	343068	GO:0043066|GO:0008284|GO:0048387|GO:0045596|GO:0042974|GO:0045892	13368978	chr1	13368919	+	hs|1p36.21	NM_001013407	chr1:13368919-13368978	NM_001013407	Hs.567864
A_23_P404494	-2.53317	-1.34095	2.53317	down	interleukin 7 receptor	IL7R	FALSE	Homo sapiens interleukin 7 receptor (IL7R), transcript variant 1, mRNA [NM_002185]	3575	GO:0005515|GO:0033089|GO:0008361|GO:0005886|GO:0004917|GO:0005576|GO:0003823|GO:0048535|GO:0048872|GO:0010628|GO:0000902|GO:0007165|GO:0006955|GO:0030217|GO:0042100|GO:0001915|GO:0038111|GO:0016049|GO:0016021|GO:0000018|GO:0009897|GO:0002377|GO:0007166	35876840	chr5	35876781	+	hs|5p13.2	NM_002185	chr5:35876781-35876840	NM_002185	Hs.591742
A_23_P30913	-2.52145	-1.33425	2.52145	down	major histocompatibility complex, class II, DP alpha 1	HLA-DPA1	FALSE	Homo sapiens major histocompatibility complex, class II, DP alpha 1 (HLA-DPA1), transcript variant 1, mRNA [NM_033554]	3113	GO:0050852|GO:0005886|GO:0019221|GO:0031295|GO:0005765|GO:0019886|GO:0006955|GO:0042102|GO:0042605|GO:0071556|GO:0030658|GO:0060333|GO:0032729|GO:0012507|GO:0009986|GO:0042613|GO:0032588|GO:0030666|GO:0000139|GO:0071346|GO:0005887|GO:0050870|GO:0030669|GO:0032395|GO:0010008	33032907	chr6	33032848	-	hs|6p21.32	NM_033554	chr6:33032907-33032848	NM_033554	Hs.347270
A_33_P3214339	-2.51732	-1.33189	2.51732	down	phosphatidylinositol-specific phospholipase C, X domain containing 2	PLCXD2	FALSE	Homo sapiens phosphatidylinositol-specific phospholipase C, X domain containing 2 (PLCXD2), transcript variant 2, mRNA [NM_153268]	257068	GO:0016042|GO:0007165|GO:0008081|GO:0004871	111432892	chr3	111432833	+	hs|3q13.2	NM_153268	chr3:111432833-111432892	NM_153268	Hs.603252
A_33_P3718269	-2.51731	-1.33188	2.51731	down	microRNA 146a	MIR146A	FALSE	microRNA 146a [Source:HGNC Symbol;Acc:31533] [ENST00000517927]	406938		159914386	chr5	159914327	+	hs|5q34	AL389942	chr5:159914327-159914386		Hs.735831
A_33_P3356070	-2.51245	-1.3291	2.51245	down	lipin 1	LPIN1	FALSE	Homo sapiens lipin 1 (LPIN1), transcript variant 3, mRNA [NM_001261428]	23175	GO:0006646|GO:0031965|GO:0006357|GO:0005634|GO:0044281|GO:0008195|GO:0006351|GO:0005829|GO:0009062|GO:0003674|GO:0005737|GO:0016311|GO:0019432|GO:0005789|GO:0006644|GO:0044255|GO:0006642|GO:0046474|GO:0006656	11964937	chr2	11964878	+	hs|2p25.1	NM_001261428	chr2:11964878-11964937	NM_001261428	Hs.467740
A_19_P00800199	-2.49793	-1.32073	2.49793	down			FALSE				192909918	chr1	192909859	-	hs|1q31.2		chr1:192909918-192909859
A_33_P3256933	-2.49277	-1.31775	2.49277	down	PRAME family member 15	PRAMEF15	FALSE	Homo sapiens PRAME family member 15 (PRAMEF15), mRNA [NM_001098376]	653619	GO:0043066|GO:0008284|GO:0048387|GO:0045596|GO:0042974|GO:0045892	13428130	chr1	13428071	+	hs|1p36.21	NM_001098376	chr1:13428071-13428130	NM_001098376	Hs.551617
A_23_P139198	-2.49241	-1.31754	2.49241	down	lectin, galactoside-binding, soluble, 12	LGALS12	FALSE	Homo sapiens lectin, galactoside-binding, soluble, 12 (LGALS12), transcript variant 2, mRNA [NM_033101]	85329	GO:0005634|GO:0097193|GO:0030395	63283996	chr11	63283937	+	hs|11q12.3	NM_033101	chr11:63283937-63283996	NM_033101	Hs.502774
A_23_P329573	-2.49056	-1.31647	2.49056	down	integrin, beta 2 (complement component 3 receptor 3 and 4 subunit)	ITGB2	FALSE	Homo sapiens integrin, beta 2 (complement component 3 receptor 3 and 4 subunit) (ITGB2), transcript variant 1, mRNA [NM_000211]	3689	GO:0005515|GO:0034142|GO:0005886|GO:0008360|GO:0050730|GO:0007267|GO:0050900|GO:0046872|GO:0006954|GO:0001948|GO:0030198|GO:0007159|GO:0004872|GO:0007155|GO:0070062|GO:0008305|GO:0009986|GO:0019901|GO:0030593|GO:0006915|GO:0007275|GO:0002224|GO:0043235|GO:0007160|GO:0007229|GO:0007596|GO:0045087|GO:0050776	46305985	chr21	46305926	-	hs|21q22.3	NM_000211	chr21:46305985-46305926	NM_000211	Hs.375957
A_23_P106773	-2.48995	-1.31612	2.48995	down	sulfotransferase family, cytosolic, 1A, phenol-preferring, member 2	SULT1A2	FALSE	Homo sapiens sulfotransferase family, cytosolic, 1A, phenol-preferring, member 2 (SULT1A2), transcript variant 2, mRNA [NM_177528]	6799	GO:0047894|GO:0006805|GO:0050427|GO:0006584|GO:0004062|GO:0008146|GO:0051923|GO:0044281|GO:0018958|GO:0009309|GO:0008202|GO:0005829	28603326	chr16	28603267	-	hs|16p11.2	NM_177528	chr16:28603326-28603267	NM_177528	Hs.546304
A_33_P3682006	-2.47847	-1.30945	2.47847	down	DBH antisense RNA 1	DBH-AS1	FALSE	Homo sapiens DBH antisense RNA 1 (DBH-AS1), long non-coding RNA [NR_102735]	138948		136519773	chr9	136519714	-	hs|9q34.2	NR_102735	chr9:136519773-136519714	NR_102735	Hs.223858
A_19_P00317536	-2.47327	-1.30642	2.47327	down			FALSE				148940899	chr2	148940840	+	hs|2q23.1		chr2:148940840-148940899
A_33_P3299796	-2.46772	-1.30318	2.46772	down	mannosidase, alpha, class 1B, member 1	MAN1B1	FALSE	mannosidase, alpha, class 1B, member 1 [Source:HGNC Symbol;Acc:6823] [ENST00000536349]	11253	GO:0009311|GO:0005783|GO:0004571|GO:0005509|GO:0044322|GO:0030433|GO:0016020|GO:0006457|GO:0005789|GO:0006487|GO:0016021|GO:0044267|GO:0018279|GO:0043687	139997762	chr9	139997703	+	hs|9q34.3	XM_006717353	chr9:139997703-139997762	XM_006717353
A_23_P133293	-2.46694	-1.30272	2.46694	down	multiple C2 domains, transmembrane 1	MCTP1	FALSE	Homo sapiens multiple C2 domains, transmembrane 1 (MCTP1), transcript variant L, mRNA [NM_024717]	79772	GO:0005544|GO:0019722|GO:0005509|GO:0016021	94042412	chr5	94042353	-	hs|5q15	NM_024717	chr5:94042412-94042353	NM_024717	Hs.655087
A_23_P42306	-2.46664	-1.30255	2.46664	down	major histocompatibility complex, class II, DM alpha	HLA-DMA	FALSE	Homo sapiens major histocompatibility complex, class II, DM alpha (HLA-DMA), mRNA [NM_006120]	3108	GO:0048839|GO:0016064|GO:0009986|GO:0005771|GO:0002503|GO:0042613|GO:0005765|GO:0015031|GO:0045059|GO:0019886|GO:0050778|GO:0031902|GO:0051085|GO:0023026|GO:0016021|GO:0045582|GO:0070062	32916625	chr6	32916566	-	hs|6p21.32	NM_006120	chr6:32916625-32916566	NM_006120	Hs.728759
A_24_P917819	-2.46301	-1.30042	2.46301	down	ankyrin repeat domain 30B pseudogene 2	ANKRD30BP2	FALSE	Homo sapiens ankyrin repeat domain 30B pseudogene 2 (ANKRD30BP2), non-coding RNA [NR_026916]	149992		14439334	chr21	14439275	+	hs|21q11.2		chr21:14439275-14439334	NR_026916	Hs.558645
A_23_P25706	-2.46192	-1.29978	2.46192	down	calmin (calponin-like, transmembrane)	CLMN	FALSE	Homo sapiens calmin (calponin-like, transmembrane) (CLMN), mRNA [NM_024734]	79789	GO:0005737|GO:0008285|GO:0003779|GO:0016021|GO:0031175	95660925	chr14	95660250	-	hs|14q32.13	NM_024734	chr14:95660925-95660250	NM_024734	Hs.301478
A_33_P3271651	-2.46188	-1.29976	2.46188	down	major histocompatibility complex, class II, DP beta 1	HLA-DPB1	FALSE	Homo sapiens major histocompatibility complex, class II, DP beta 1 (HLA-DPB1), mRNA [NM_002121]	3115	GO:0032729|GO:0050852|GO:0012507|GO:0005886|GO:0009986|GO:0019221|GO:0031295|GO:0042613|GO:0005765|GO:0032588|GO:0030666|GO:0019886|GO:0000139|GO:0050870|GO:0042605|GO:0042102|GO:0071556|GO:0030669|GO:0010008|GO:0060333|GO:0030658	33052843	chr6	33052784	+	hs|6p21.32	NM_002121	chr6:33052784-33052843	NM_002121	Hs.485130
A_24_P233786	-2.45439	-1.29536	2.45439	down	family with sequence similarity 129, member A	FAM129A	FALSE	Homo sapiens family with sequence similarity 129, member A (FAM129A), mRNA [NM_052966]	116496	GO:0005515|GO:0003674|GO:0034976|GO:0005737|GO:0005886|GO:0001934|GO:0001933|GO:0045727|GO:0070062	184760286	chr1	184760227	-	hs|1q25.3	NM_052966	chr1:184760286-184760227	NM_052966	Hs.518662
A_23_P12082	-2.44606	-1.29046	2.44606	down	chitinase 3-like 2	CHI3L2	FALSE	Homo sapiens chitinase 3-like 2 (CHI3L2), transcript variant 3, mRNA [NM_001025199]	1117	GO:0008061|GO:0006032|GO:0005975|GO:0005615|GO:0004568	111784882	chr1	111784040	+	hs|1p13.3	NM_001025199	chr1:111784040-111784882	NM_001025199	Hs.514840
A_33_P3284045	-2.44561	-1.2902	2.44561	down	NIMA-related kinase 10	NEK10	FALSE	Homo sapiens NIMA-related kinase 10 (NEK10), mRNA [NM_199347]	152110	GO:0004672|GO:0043406|GO:0004674|GO:0018108|GO:0006468|GO:0004713|GO:0070372|GO:0005524|GO:0046872|GO:0031954	27326153	chr3	27326094	-	hs|3p24.1	NM_199347	chr3:27326153-27326094	NM_199347	Hs.506115
A_24_P247454	-2.43967	-1.28669	2.43967	down			FALSE				190176666	chr2	190176607	-	hs|2q32.2		chr2:190176666-190176607
A_33_P3338121	-2.42636	-1.2788	2.42636	down	laminin, beta 3	LAMB3	FALSE	Homo sapiens laminin, beta 3 (LAMB3), transcript variant 2, mRNA [NM_001017402]	3914	GO:0005515|GO:0005610|GO:0022617|GO:0008544|GO:0050873|GO:0030198|GO:0005198|GO:0034329|GO:0031581|GO:0005576|GO:0007155|GO:0032403	209788415	chr1	209788356	-	hs|1q32.2	NM_001017402	chr1:209788415-209788356	NM_001017402	Hs.497636
A_33_P3380126	-2.42615	-1.27867	2.42615	down	MORN repeat containing 3	MORN3	FALSE	Homo sapiens MORN repeat containing 3 (MORN3), mRNA [NM_173855]	283385	GO:0005634	122091074	chr12	122091015	-	hs|12q24.31	NM_173855	chr12:122091074-122091015	NM_173855	Hs.434154
A_24_P286951	-2.42331	-1.27698	2.42331	down	pleckstrin homology domain containing, family S member 1	PLEKHS1	FALSE	Homo sapiens pleckstrin homology domain containing, family S member 1 (PLEKHS1), transcript variant 4, mRNA [NM_024889]	79949		115542130	chr10	115542071	+	hs|10q25.3	NM_024889	chr10:115542071-115542130	NM_024889	Hs.228320
A_33_P3242369	-2.42087	-1.27552	2.42087	down			FALSE	Homo sapiens PP10881 mRNA, complete cds. [AF370399]			243788824	chr1	243788765	-	hs|1q44	AF370399	chr1:243788824-243788765
A_23_P154050	-2.41649	-1.27291	2.41649	down	cyclin-dependent kinase 15	CDK15	FALSE	Homo sapiens cyclin-dependent kinase 15 (CDK15), transcript variant 3, mRNA [NM_139158]	65061	GO:0005515|GO:0007049|GO:0006468|GO:0005524|GO:0046872|GO:0004693	202712130	chr2	202700454	+	hs|2q33.1	NM_139158	chr2:202700454-202712130	NM_139158	Hs.348711
A_24_P370472	-2.41635	-1.27283	2.41635	down	major histocompatibility complex, class II, DR beta 4	HLA-DRB4	FALSE	Homo sapiens major histocompatibility complex, class II, DR beta 4 (HLA-DRB4), mRNA [NM_021983]	3126	GO:0005515|GO:0002437|GO:0050852|GO:0005886|GO:0002862|GO:0019221|GO:0031295|GO:0042088|GO:0005765|GO:0042130|GO:0019886|GO:0006955|GO:0002381|GO:0042605|GO:2001179|GO:0071556|GO:0032689|GO:0060333|GO:0030658|GO:0012507|GO:0051262|GO:0035774|GO:0002503|GO:0042613|GO:0032588|GO:0030666|GO:0007165|GO:0000139|GO:0005887|GO:0031902|GO:0032673|GO:0016045|GO:0030669|GO:0032395|GO:0009897|GO:0002455						NM_021983		NM_021983	Hs.696211
A_23_P84860	-2.4035	-1.26514	2.4035	down	family with sequence similarity 107, member A	FAM107A	FALSE	Homo sapiens family with sequence similarity 107, member A (FAM107A), transcript variant 1, mRNA [NM_007177]	11170	GO:0003674|GO:0005634|GO:0001558	58550152	chr3	58550093	-	hs|3p14.3	NM_007177	chr3:58550152-58550093	NM_007177	Hs.506357
A_19_P00316564	-2.39631	-1.26082	2.39631	down	intraflagellar transport 122 homolog (Chlamydomonas) pseudogene	LOC653712	FALSE	Homo sapiens intraflagellar transport 122 homolog (Chlamydomonas) pseudogene (LOC653712), non-coding RNA [NR_034179]	653712		128588526	chr3	128588467	-	hs|3q21.3	NR_034179	chr3:128588526-128588467	NR_034179	Hs.653243
A_19_P00812495	-2.39574	-1.26047	2.39574	down			FALSE	Q5XDN5_STRP6 (Q5XDN5) Magnesium and cobalt efflux protein, partial (4%) [THC2617026]			2769368	chr9	2769309	-	hs|9p24.2		chr9:002769368-002769309
A_23_P202520	-2.39316	-1.25892	2.39316	down	actin binding LIM protein 1	ABLIM1	FALSE	Homo sapiens actin binding LIM protein 1 (ABLIM1), transcript variant 3, mRNA [NM_001003408]	3983	GO:0005515|GO:0005737|GO:0007411|GO:0045944|GO:0007010|GO:0009887|GO:0008270|GO:0003779|GO:0015629|GO:0007601	116190950	chr10	116190891	-	hs|10q25.3	NM_001003408	chr10:116190950-116190891	NM_001003408	Hs.438236
A_24_P224727	-2.39191	-1.25817	2.39191	down	CCAAT/enhancer binding protein (C/EBP), alpha	CEBPA	FALSE	Homo sapiens CCAAT/enhancer binding protein (C/EBP), alpha (CEBPA), transcript variant 1, mRNA [NM_004364]	1050	GO:0005515|GO:0003700|GO:0008285|GO:0044212|GO:0006366|GO:0030324|GO:0003705|GO:0019221|GO:0031100|GO:0005634|GO:0006091|GO:0032403|GO:0042803|GO:0016363|GO:0045944|GO:0045945|GO:0035189|GO:0016032|GO:0030099|GO:0030225|GO:0048469|GO:0008203|GO:0071285|GO:0048839|GO:0046982|GO:0001892|GO:0051384|GO:0006953|GO:0000122|GO:0033274|GO:0003677|GO:0006351|GO:0045669|GO:0043565|GO:0001889|GO:0071407|GO:…	33791412	chr19	33791353	-	hs|19q13.11	NM_004364	chr19:33791412-33791353	NM_004364	Hs.76171
A_33_P3289000	-2.39047	-1.25729	2.39047	down			FALSE				224634974	chr2	224634915	-	hs|2q36.1		chr2:224634974-224634915
A_33_P3216272	-2.3844	-1.25362	2.3844	down	uncharacterized LOC100133920	LOC100133920	FALSE	Homo sapiens uncharacterized LOC100133920 (LOC100133920), long non-coding RNA [NR_024443]	100133920		42844481	chr9	42844423	-	hs|9p12	NR_024443	chr9:042844481-042844423	NR_024443	Hs.645503
A_19_P00806417	-2.3833	-1.25296	2.3833	down			FALSE				73433994	chr12	73433935	+	hs|12q21.1		chr12:073433935-073433994
A_24_P390668	-2.37908	-1.25041	2.37908	down	formin-like 1	FMNL1	FALSE	Homo sapiens formin-like 1 (FMNL1), mRNA [NM_005892]	752	GO:0005515|GO:0005886|GO:0006929|GO:0008360|GO:0005829|GO:0051014|GO:0032794|GO:0045335|GO:0003674|GO:0048365|GO:0051015|GO:0032059|GO:0030866|GO:0005522|GO:0005938|GO:0070062	43323696	chr17	43323637	+	hs|17q21.31	NM_005892	chr17:43323637-43323696	NM_005892	Hs.100217
A_23_P365201	-2.37878	-1.25022	2.37878	down	otopetrin 3	OTOP3	FALSE	Homo sapiens otopetrin 3 (OTOP3), transcript variant 1, mRNA [NM_178233]	347741	GO:0016021|GO:0046872	72942780	chr17	72939785	+	hs|17q25.1	NM_178233	chr17:72939785-72942780	NM_178233	Hs.454407
A_19_P00810174	-2.37176	-1.24596	2.37176	down			FALSE				3309142	chr4	3309083	+	hs|4p16.3		chr4:003309083-003309142
A_33_P3366053	-2.36349	-1.24092	2.36349	down	ADP-ribosylarginine hydrolase	ADPRH	FALSE	Homo sapiens ADP-ribosylarginine hydrolase (ADPRH), transcript variant 1, mRNA [NM_001125]	141	GO:0003875|GO:0000287|GO:0051725|GO:0006464	119308787	chr3	119308728	+	hs|3q13.33	NM_001125	chr3:119308728-119308787	NM_001125	Hs.99884
A_23_P115261	-2.3633	-1.2408	2.3633	down	angiotensinogen (serpin peptidase inhibitor, clade A, member 8)	AGT	FALSE	Homo sapiens angiotensinogen (serpin peptidase inhibitor, clade A, member 8) (AGT), mRNA [NM_000029]	183	GO:0005515|GO:0030308|GO:0001658|GO:0009651|GO:0009409|GO:0006883|GO:0001819|GO:0005615|GO:0001558|GO:0019229|GO:0030162|GO:0002019|GO:0002018|GO:0030198|GO:0002016|GO:0014061|GO:0010744|GO:0007568|GO:0002034|GO:0014068|GO:0001543|GO:0030432|GO:0010595|GO:0032270|GO:0007186|GO:0005179|GO:0001999|GO:0001998|GO:0008083|GO:0008285|GO:0002003|GO:0007263|GO:0004867|GO:0007199|GO:0007267|GO:0010873|GO:…	230838590	chr1	230838531	-	hs|1q42.2	NM_000029	chr1:230838590-230838531	NM_000029	Hs.19383
A_33_P3294986	-2.35888	-1.2381	2.35888	down	lipase, hormone-sensitive	LIPE	FALSE	Homo sapiens lipase, hormone-sensitive (LIPE), mRNA [NM_005357]	3991	GO:0046340|GO:0005515|GO:0005811|GO:0004806|GO:0019901|GO:0044281|GO:0005829|GO:0016042|GO:0005901|GO:0042758|GO:0006468|GO:0019433|GO:0033878|GO:0008203	42905725	chr19	42905666	-	hs|19q13.2	NM_005357	chr19:42905725-42905666	NM_005357	Hs.656980
A_23_P393531	-2.35721	-1.23708	2.35721	down	inositol polyphosphate-4-phosphatase, type I, 107kDa	INPP4A	FALSE	Homo sapiens inositol polyphosphate-4-phosphatase, type I, 107kDa (INPP4A), transcript variant a, mRNA [NM_004027]	3631	GO:0007165|GO:0043647|GO:0006661|GO:0036092|GO:0016311|GO:0034597|GO:0044281|GO:0016316|GO:0006644|GO:0005829	99189285	chr2	99185080	+	hs|2q11.2	NM_004027	chr2:99185080-99189285	NM_004027	Hs.469386
A_23_P202269	-2.35589	-1.23627	2.35589	down	ankyrin 3, node of Ranvier (ankyrin G)	ANK3	FALSE	Homo sapiens ankyrin 3, node of Ranvier (ankyrin G) (ANK3), transcript variant 1, mRNA [NM_020987]	288	GO:0008092|GO:0005515|GO:0030018|GO:0031594|GO:2000651|GO:0007409|GO:0043266|GO:0005764|GO:0019228|GO:0009925|GO:0010765|GO:0007411|GO:0045211|GO:0030674|GO:0005794|GO:0045296|GO:0009986|GO:0000281|GO:0090314|GO:0030507|GO:0044325|GO:0045838|GO:0043034|GO:0005923|GO:0010650|GO:0007009|GO:0072660|GO:0005886|GO:0005783|GO:0043001|GO:0072661|GO:0030425|GO:0045184|GO:0016323|GO:0043194|GO:0014704|GO:…	61788365	chr10	61788306	-	hs|10q21.2	NM_020987	chr10:61788365-61788306	NM_020987	Hs.499725
A_33_P3679901	-2.35448	-1.23541	2.35448	down			FALSE	olfactory receptor, family 9, subfamily A, member 1 pseudogene [Source:HGNC Symbol;Acc:8486] [ENST00000482201]			141587613	chr7	141587554	+	hs|7q34	X64982	chr7:141587554-141587613		Hs.544835
A_23_P103601	-2.3512	-1.2334	2.3512	down	mannosidase, alpha, class 1C, member 1	MAN1C1	FALSE	Homo sapiens mannosidase, alpha, class 1C, member 1 (MAN1C1), transcript variant 1, mRNA [NM_020379]	57134	GO:0030173|GO:0000139|GO:0005509|GO:0004571|GO:0006487|GO:0044267|GO:0043687|GO:0018279	26110894	chr1	26110835	+	hs|1p36.11	NM_020379	chr1:26110835-26110894	NM_020379	Hs.197043
A_23_P432056	-2.351	-1.23327	2.351	down	reticulon 4 receptor-like 1	RTN4RL1	FALSE	Homo sapiens reticulon 4 receptor-like 1 (RTN4RL1), mRNA [NM_178568]	146760	GO:0031103|GO:0009986|GO:0045121|GO:0004872|GO:0046658|GO:0009897	1840616	chr17	1840557	-	hs|17p13.3	NM_178568	chr17:1840616-1840557	NM_178568	Hs.22917
A_24_P380567	-2.34998	-1.23265	2.34998	down	calneuron 1	CALN1	FALSE	Homo sapiens calneuron 1 (CALN1), transcript variant 1, mRNA [NM_031468]	83698	GO:0048471|GO:0005886|GO:0005509|GO:0016021|GO:0032588	71275474	chr7	71275415	-	hs|7q11.22	NM_031468	chr7:71275474-71275415	NM_031468	Hs.592750
A_23_P134854	-2.3417	-1.22756	2.3417	down	claudin 23	CLDN23	FALSE	Homo sapiens claudin 23 (CLDN23), mRNA [NM_194284]	137075	GO:0016338|GO:0070830|GO:0005886|GO:0005198|GO:0034329|GO:0016021|GO:0005923|GO:0045216|GO:0042802	8561472	chr8	8561413	+	hs|8p23.1	NM_194284	chr8:8561413-8561472	NM_194284	Hs.183617
A_23_P150064	-2.33846	-1.22556	2.33846	down	multimerin 2	MMRN2	FALSE	Homo sapiens multimerin 2 (MMRN2), mRNA [NM_024756]	79812	GO:0030948|GO:0005515|GO:0090051|GO:0001525|GO:0005615|GO:0070062|GO:0005604	88696220	chr10	88696161	-	hs|10q23.2	NM_024756	chr10:88696220-88696161	NM_024756	Hs.524479
A_33_P3385686	-2.3376	-1.22503	2.3376	down			FALSE	BC060845 l(3)mbt-like 3, isoform b {Homo sapiens} (exp=-1; wgp=0; cg=0), partial (8%) [THC2691182]			130454177	chr6	130454118	-	hs|6q23.1		chr6:130454177-130454118
A_23_P50697	-2.33414	-1.22289	2.33414	down	pregnancy specific beta-1-glycoprotein 1	PSG1	FALSE	Homo sapiens pregnancy specific beta-1-glycoprotein 1 (PSG1), transcript variant 1, mRNA [NM_006905]	5669	GO:0007565|GO:0005576	43372365	chr19	43372306	-	hs|19q13.2	NM_006905	chr19:43372365-43372306	NM_006905	Hs.709192
A_24_P357726	-2.33231	-1.22176	2.33231	down	pregnancy specific beta-1-glycoprotein 8	PSG8	FALSE	Homo sapiens pregnancy specific beta-1-glycoprotein 8 (PSG8), transcript variant 1, mRNA [NM_182707]	440533	GO:0005576	43259206	chr19	43259147	-	hs|19q13.2	NM_182707	chr19:43259206-43259147	NM_182707	Hs.466843
A_23_P312132	-2.32859	-1.21946	2.32859	down	integrin, alpha X (complement component 3 receptor 4 subunit)	ITGAX	FALSE	Homo sapiens integrin, alpha X (complement component 3 receptor 4 subunit) (ITGAX), transcript variant 2, mRNA [NM_000887]	3687	GO:0005515|GO:0008305|GO:0005886|GO:0050900|GO:0046872|GO:0051607|GO:0007229|GO:0007596|GO:0030198|GO:0009887|GO:0004872|GO:0007155|GO:0009897	31394010	chr16	31393951	+	hs|16p11.2	NM_000887	chr16:31393951-31394010	NM_000887	Hs.248472
A_23_P34915	-2.32339	-1.21623	2.32339	down	activating transcription factor 3	ATF3	FALSE	Homo sapiens activating transcription factor 3 (ATF3), transcript variant 4, mRNA [NM_001040619]	467	GO:0005515|GO:0008284|GO:0000977|GO:0003700|GO:0003714|GO:0005730|GO:0006094|GO:0005634|GO:0035914|GO:0006351|GO:0042802|GO:0030968|GO:0045944|GO:0005654|GO:0006987|GO:0045892|GO:0044267	212793915	chr1	212793856	+	hs|1q32.3	NM_001040619	chr1:212793856-212793915	NM_001040619	Hs.460
A_33_P3861385	-2.31658	-1.212	2.31658	down			FALSE	Homo sapiens cDNA FLJ38840 fis, clone MESAN2003490. [AK096159]			69082606	chr9	69082547	-	hs|9q21.11		chr9:69082606-69082547		Hs.650460
A_33_P3373259	-2.31109	-1.20858	2.31109	down	calcium channel, voltage-dependent, alpha 2/delta subunit 3	CACNA2D3	FALSE	Homo sapiens calcium channel, voltage-dependent, alpha 2/delta subunit 3 (CACNA2D3), mRNA [NM_018398]	55799	GO:0005245|GO:0070588|GO:0034765|GO:0016021|GO:0046872	54913109	chr3	54913050	+	hs|3p14.3	NM_018398	chr3:54913050-54913109	NM_018398	Hs.656687
A_23_P74609	-2.31014	-1.20798	2.31014	down	G0/G1 switch 2	G0S2	FALSE	Homo sapiens G0/G1 switch 2 (G0S2), mRNA [NM_015714]	50486	GO:0005811|GO:0005739|GO:0005515|GO:0003674|GO:2001238|GO:0044281|GO:0097191|GO:0044255	209849656	chr1	209849597	+	hs|1q32.2	NM_015714	chr1:209849597-209849656	NM_015714	Hs.432132
A_23_P79518	-2.3096	-1.20764	2.3096	down	interleukin 1, beta	IL1B	FALSE	Homo sapiens interleukin 1, beta (IL1B), mRNA [NM_000576]	3553	GO:0032755|GO:0019221|GO:0046330|GO:0002711|GO:0005615|GO:0032757|GO:0035234|GO:0031622|GO:0009743|GO:0030730|GO:0000165|GO:0001660|GO:0033198|GO:0034116|GO:0043123|GO:0031663|GO:0043122|GO:0032729|GO:0045410|GO:0032725|GO:0007566|GO:0019904|GO:0030593|GO:0014805|GO:0045840|GO:0005125|GO:0045086|GO:0043491|GO:0045893|GO:0045833|GO:0045080|GO:0030949|GO:0042346|GO:0008285|GO:0007267|GO:0035066|GO:…	113587488	chr2	113587429	-	hs|2q13	NM_000576	chr2:113587488-113587429	NM_000576	Hs.126256
A_33_P3240063	-2.30747	-1.20631	2.30747	down	long intergenic non-protein coding RNA 521	LINC00521	FALSE	Homo sapiens long intergenic non-protein coding RNA 521 (LINC00521), transcript variant 1, long non-coding RNA [NR_024182]	256369		94473885	chr14	94473826	+	hs|14q32.12	NR_024182	chr14:94473826-94473885	NR_024182	Hs.143845
A_24_P201153	-2.294	-1.19787	2.294	down	tight junction protein 2	TJP2	FALSE	Homo sapiens tight junction protein 2 (TJP2), transcript variant 2, mRNA [NM_201629]	9414	GO:0005515|GO:0010033|GO:0030054|GO:0005886|GO:0004385|GO:0006915|GO:0035329|GO:0008022|GO:0006921|GO:0005829|GO:0005737|GO:0005912|GO:0046939|GO:0005654|GO:0005923	71861646	chr9	71855045	+	hs|9q21.11	NM_201629	chr9:71855045-71861646	NM_201629	Hs.50382
A_23_P501822	-2.29209	-1.19666	2.29209	down	junction plakoglobin	JUP	FALSE	Homo sapiens junction plakoglobin (JUP), transcript variant 1, mRNA [NM_002230]	3728	GO:0005515|GO:0030057|GO:0030056|GO:0030018|GO:0003181|GO:0090263|GO:0016342|GO:0048599|GO:0042803|GO:0003308|GO:0086069|GO:0016337|GO:0050982|GO:0032993|GO:0042127|GO:0002159|GO:0005856|GO:0086005|GO:0070062|GO:0071665|GO:0045296|GO:0019901|GO:0045294|GO:0019903|GO:0034329|GO:0003713|GO:0000122|GO:0045216|GO:0003136|GO:0009898|GO:0042307|GO:0043588|GO:0034332|GO:0005882|GO:0007369|GO:0005886|GO:…	39911209	chr17	39911150	-	hs|17q21.2	NM_002230	chr17:39911209-39911150	NM_002230	Hs.514174
A_33_P3350374	-2.28585	-1.19273	2.28585	down	family with sequence similarity 213, member A	FAM213A	FALSE	Homo sapiens family with sequence similarity 213, member A (FAM213A), transcript variant 4, mRNA [NM_001243780]	84293	GO:0005739|GO:0005737|GO:0016209|GO:0045670|GO:0070062|GO:0055114	82180288	chr10	82180229	+	hs|10q23.1	NM_001243780	chr10:82180229-82180288	NM_001243780	Hs.500333
A_24_P228130	-2.28305	-1.19096	2.28305	down	chemokine (C-C motif) ligand 3-like 3	CCL3L3	FALSE	Homo sapiens chemokine (C-C motif) ligand 3-like 3 (CCL3L3), mRNA [NM_001001437]	414062	GO:0008009|GO:0006955|GO:0008285|GO:0006954|GO:0060326|GO:0005576|GO:0005615	34523260	chr17	34523201	-	hs|17q12	NM_001001437	chr17:34523260-34523201	NM_001001437	Hs.454713
A_19_P00324414	-2.28257	-1.19066	2.28257	down			FALSE				69952439	chr15	69952380	-	hs|15q23		chr15:069952439-069952380
A_23_P64828	-2.28193	-1.19025	2.28193	down	2'-5'-oligoadenylate synthetase 1, 40/46kDa	OAS1	FALSE	Homo sapiens 2'-5'-oligoadenylate synthetase 1, 40/46kDa (OAS1), transcript variant 2, mRNA [NM_002534]	4938	GO:0003725|GO:0005515|GO:0035457|GO:0005783|GO:0001730|GO:0019221|GO:0005576|GO:0005634|GO:0042593|GO:0009615|GO:0051259|GO:0005524|GO:0046872|GO:0005829|GO:0005739|GO:0051607|GO:0005737|GO:0060337|GO:0006006|GO:0008270|GO:0060700|GO:0060333|GO:0045071|GO:0006164	113354520	chr12	113354461	+	hs|12q24.13	NM_002534	chr12:113354461-113354520	NM_002534	Hs.524760
A_23_P55616	-2.27754	-1.18748	2.27754	down	solute carrier family 14 (urea transporter), member 1 (Kidd blood group)	SLC14A1	FALSE	Homo sapiens solute carrier family 14 (urea transporter), member 1 (Kidd blood group) (SLC14A1), transcript variant 4, mRNA [NM_001146037]	6563	GO:0016323|GO:0005886|GO:0005887|GO:0005372|GO:0015265|GO:0015204|GO:0006833|GO:0071918|GO:0055085|GO:0015840	43330300	chr18	43330241	+	hs|18q12.3	NM_001146037	chr18:43330241-43330300	NM_001146037	Hs.101307
A_23_P359588	-2.27278	-1.18446	2.27278	down	protocadherin gamma subfamily B, 4	PCDHGB4	FALSE	Homo sapiens protocadherin gamma subfamily B, 4 (PCDHGB4), transcript variant 2, mRNA [NM_032098]	8641	GO:0016339|GO:0016020|GO:0005886|GO:0005509|GO:0016021|GO:0007155|GO:0007156	140769821	chr5	140769762	+	hs|5q31.3	NM_032098	chr5:140769762-140769821	NM_032098	Hs.368160
A_19_P00800984	-2.27092	-1.18328	2.27092	down			FALSE				35590948	chr22	35590889	+	hs|22q12.3		chr22:035590889-035590948
A_19_P00807540	-2.26997	-1.18267	2.26997	down			FALSE				167315630	chr6	167315571	-	hs|6q27		chr6:167315630-167315571
A_33_P3379644	-2.26752	-1.18112	2.26752	down	aldehyde dehydrogenase 1 family, member A1	ALDH1A1	FALSE	Homo sapiens aldehyde dehydrogenase 1 family, member A1 (ALDH1A1), mRNA [NM_000689]	216	GO:0006805|GO:0001758|GO:0006069|GO:0004029|GO:0006081|GO:0044281|GO:0005829|GO:0005099|GO:0005737|GO:0032320|GO:0042572|GO:0005497|GO:0070062	75540460	chr9	75540401	-	hs|9q21.13	NM_000689	chr9:75540460-75540401	NM_000689	Hs.76392
A_24_P68908	-2.26707	-1.18083	2.26707	down	NmrA-like family domain containing 1 pseudogene	LOC344887	FALSE	Homo sapiens NmrA-like family domain containing 1 pseudogene (LOC344887), non-coding RNA [NR_033752]	344887		185698601	chr3	185698542	+	hs|3q27.2		chr3:185698542-185698601	NR_033752	Hs.128803
A_19_P00802794	-2.26681	-1.18066	2.26681	down	SOCS2 antisense RNA 1	SOCS2-AS1	FALSE	Homo sapiens SOCS2 antisense RNA 1 (SOCS2-AS1), long non-coding RNA [NR_038263]	144481		93960904	chr12	93960845	-	hs|12q22	NR_038263	chr12:93960904-93960845	NR_038263	Hs.602278
A_33_P3381751	-2.2633	-1.17843	2.2633	down	T-cell lymphoma invasion and metastasis 1	TIAM1	FALSE	Homo sapiens T-cell lymphoma invasion and metastasis 1 (TIAM1), mRNA [NM_003253]	7074	GO:0051056|GO:0048011|GO:0043065|GO:0048013|GO:0007264|GO:0044291|GO:0097190|GO:0005829|GO:0031234|GO:0016601|GO:0005543|GO:0032314|GO:0046875|GO:0007160|GO:0016477|GO:0005911|GO:0050772|GO:0005057|GO:0005089|GO:0032319|GO:0030676	32490889	chr21	32490830	-	hs|21q22.11	NM_003253	chr21:32490889-32490830	NM_003253	Hs.517228
A_33_P3336760	-2.26193	-1.17755	2.26193	down	ATP-binding cassette, sub-family B (MDR/TAP), member 4	ABCB4	FALSE	Homo sapiens ATP-binding cassette, sub-family B (MDR/TAP), member 4 (ABCB4), transcript variant B, mRNA [NM_018849]	5244	GO:0006629|GO:0005886|GO:0006200|GO:0042493|GO:0042626|GO:0042908|GO:0044281|GO:0055085|GO:0005524|GO:0046581|GO:0008559|GO:0016020|GO:0005887|GO:0006855|GO:0006810|GO:0016021|GO:0044255	87031442	chr7	87031383	-	hs|7q21.12	NM_018849	chr7:87031442-87031383	NM_018849	Hs.654403
A_23_P207367	-2.26089	-1.17689	2.26089	down	signal transducer and activator of transcription 5A	STAT5A	FALSE	Homo sapiens signal transducer and activator of transcription 5A (STAT5A), transcript variant 2, mRNA [NM_003152]	6776	GO:0005515|GO:0033026|GO:0003700|GO:0006549|GO:0019530|GO:0019915|GO:0001553|GO:0030155|GO:0048541|GO:0060376|GO:0043029|GO:0007565|GO:0033077|GO:0046543|GO:0038161|GO:0046544|GO:0005509|GO:0045588|GO:0018108|GO:0032825|GO:0046449|GO:0019218|GO:0000979|GO:0045086|GO:0045931|GO:0045647|GO:0006600|GO:0005654|GO:0000255|GO:0045579|GO:0060397|GO:0005829|GO:0006101|GO:0042104|GO:0030856|GO:0006105|GO:…	40463542	chr17	40463483	+	hs|17q21.2	NM_003152	chr17:40463483-40463542	NM_003152	Hs.437058
A_23_P140434	-2.25407	-1.17253	2.25407	down	myosin VC	MYO5C	FALSE	Homo sapiens myosin VC (MYO5C), mRNA [NM_018728]	55930	GO:0005516|GO:0003774|GO:0008152|GO:0003779|GO:0016459|GO:0005524	52484703	chr15	52484644	-	hs|15q21.2	NM_018728	chr15:52484703-52484644	NM_018728	Hs.487036
A_24_P343233	-2.2507	-1.17037	2.2507	down	major histocompatibility complex, class II, DR beta 1	HLA-DRB1	FALSE	Homo sapiens major histocompatibility complex, class II, DR beta 1 (HLA-DRB1), transcript variant 1, mRNA [NM_002124]	3123	GO:0002437|GO:0050852|GO:0005886|GO:0019221|GO:0031295|GO:0042088|GO:0005765|GO:0042130|GO:0019886|GO:0006955|GO:0002381|GO:0042605|GO:2001179|GO:0071556|GO:0032689|GO:0070062|GO:0060333|GO:0030658|GO:0012507|GO:0051262|GO:0009986|GO:0002506|GO:0035774|GO:0002503|GO:0042613|GO:0032588|GO:0030666|GO:0000139|GO:0016020|GO:0005887|GO:0031902|GO:0032673|GO:0023026|GO:0016045|GO:0030669|GO:0032395|GO:…	32548583	chr6	32548524	-	hs|6p21.32	NM_002124	chr6:32548583-32548524	NM_002124	Hs.696211
A_19_P00806697	-2.24881	-1.16916	2.24881	down			FALSE				114761232	chr4	114761173	-	hs|4q26		chr4:114761232-114761173
A_33_P3400273	-2.24865	-1.16906	2.24865	down	selectin L	SELL	FALSE	Homo sapiens selectin L (SELL), transcript variant 1, mRNA [NM_000655]	6402	GO:0005515|GO:0005886|GO:0050900|GO:0002020|GO:0005887|GO:0007596|GO:0043208|GO:0050776|GO:0030246|GO:0033198|GO:0007155|GO:0008201|GO:0050839|GO:0009897	169659870	chr1	169659811	-	hs|1q24.2	NM_000655	chr1:169659870-169659811	NM_000655	Hs.728756
A_32_P351968	-2.24433	-1.16629	2.24433	down	major histocompatibility complex, class II, DM beta	HLA-DMB	FALSE	Homo sapiens major histocompatibility complex, class II, DM beta (HLA-DMB), mRNA [NM_002118]	3109	GO:0019886|GO:0006955|GO:0002399|GO:0042102|GO:0031902|GO:0002503|GO:0023026|GO:0042613|GO:2001190|GO:0016021|GO:0005765	32902563	chr6	32902504	-	hs|6p21.32	NM_002118	chr6:32902563-32902504	NM_002118	Hs.351279
A_24_P237778	-2.23808	-1.16226	2.23808	down	mannosidase, alpha, class 1C, member 1	MAN1C1	FALSE	Homo sapiens mannosidase, alpha, class 1C, member 1 (MAN1C1), transcript variant 1, mRNA [NM_020379]	57134	GO:0030173|GO:0000139|GO:0005509|GO:0004571|GO:0006487|GO:0044267|GO:0043687|GO:0018279	26098263	chr1	26098204	+	hs|1p36.11	NM_020379	chr1:26098204-26098263	NM_020379	Hs.197043
A_33_P3359250	-2.23754	-1.16192	2.23754	down	MAD2 mitotic arrest deficient-like 2 (yeast)	MAD2L2	FALSE	MAD2 mitotic arrest deficient-like 2 (yeast) [Source:HGNC Symbol;Acc:6764] [ENST00000376664]	10459	GO:0005515|GO:0007094|GO:0005634|GO:2000048|GO:0010719|GO:2000678|GO:0001558|GO:0043433|GO:0006302|GO:0005737|GO:0033138|GO:0010944|GO:0005680|GO:0007015|GO:0016035|GO:0008432|GO:0090090|GO:0001102|GO:0042177|GO:0005819|GO:0060564|GO:0000122|GO:0006351|GO:0007067|GO:0042772|GO:0006281|GO:0005654|GO:0045893	11735986	chr1	11735927	-	hs|1p36.22		chr1:11735986-11735927
A_23_P334883	-2.23728	-1.16175	2.23728	down	SH3 and multiple ankyrin repeat domains 2	SHANK2	FALSE	Homo sapiens SH3 and multiple ankyrin repeat domains 2 (SHANK2), transcript variant 1, mRNA [NM_012309]	22941	GO:0005515|GO:0043005|GO:0017124|GO:0060170|GO:0030054|GO:0008328|GO:0005886|GO:0005883|GO:0060291|GO:0060292|GO:0031526|GO:0030426|GO:0016324|GO:0030160|GO:0043197|GO:0045211|GO:0043025|GO:0030534|GO:0007612|GO:0014069|GO:0005575|GO:0071625|GO:0007416|GO:0001917|GO:0035255|GO:0035176|GO:0001750	70314422	chr11	70314363	-	hs|11q13.3	NM_012309	chr11:70314422-70314363	NM_012309	Hs.268726
A_23_P37914	-2.23707	-1.16161	2.23707	down	solute carrier family 5 (sodium/inositol cotransporter), member 11	SLC5A11	FALSE	Homo sapiens solute carrier family 5 (sodium/inositol cotransporter), member 11 (SLC5A11), transcript variant 1, mRNA [NM_052944]	115584	GO:0005886|GO:0008643|GO:0006915|GO:0016021|GO:0006814|GO:0055085|GO:0015293	24922877	chr16	24922818	+	hs|16p12.1	NM_052944	chr16:24922818-24922877	NM_052944	Hs.164118
A_24_P317907	-2.23646	-1.16122	2.23646	down	sorbin and SH3 domain containing 1	SORBS1	FALSE	Homo sapiens sorbin and SH3 domain containing 1 (SORBS1), transcript variant 3, mRNA [NM_001034954]	10580	GO:0005515|GO:0008092|GO:0008286|GO:0005158|GO:0043149|GO:0005634|GO:0016363|GO:0005829|GO:0046889|GO:0005915|GO:0006936|GO:0005913|GO:0015758|GO:0048041|GO:0005899|GO:0046326|GO:0001725|GO:0032869|GO:0019901|GO:0045725|GO:0003779|GO:0009967|GO:0007160|GO:0005070|GO:0045121|GO:0005924|GO:0005925|GO:0090004	97072614	chr10	97072555	-	hs|10q24.1	NM_001034954	chr10:97072614-97072555	NM_001034954	Hs.38621
A_19_P00326918	-2.22781	-1.15563	2.22781	down			FALSE				25389508	chr5	25389449	-	hs|5p14.1		chr5:025389508-025389449
A_23_P141035	-2.22725	-1.15526	2.22725	down	carbohydrate (N-acetylglucosamine 6-O) sulfotransferase 4	CHST4	FALSE	Homo sapiens carbohydrate (N-acetylglucosamine 6-O) sulfotransferase 4 (CHST4), transcript variant 1, mRNA [NM_005769]	10164	GO:0005802|GO:0006790|GO:0005975|GO:0031228|GO:0006044|GO:0007267|GO:0006928|GO:0050901|GO:0006955|GO:0006954|GO:0008146|GO:0006477|GO:0001517|GO:0016021|GO:0007155	71572337	chr16	71572278	+	hs|16q22.2	NM_005769	chr16:71572278-71572337	NM_005769	Hs.251383
A_33_P3354975	-2.22255	-1.15222	2.22255	down	myotubularin related protein 9-like, pseudogene	MTMR9LP	FALSE	Homo sapiens myotubularin related protein 9-like, pseudogene (MTMR9LP), non-coding RNA [NR_026850]	339483		32697727	chr1	32697668	-	hs|1p35.1	NR_026850	chr1:32697727-32697668	NR_026850	Hs.471067
A_33_P3371115	-2.21768	-1.14905	2.21768	down	aquaporin 7 pseudogene 3	AQP7P3	FALSE	Homo sapiens aquaporin 7 pseudogene 3 (AQP7P3), non-coding RNA [NR_026558]	441432	GO:0005215|GO:0006810|GO:0016021|GO:0070062	42893124	chr9	42893065	+	hs|9p12	NR_026558	chr9:42893065-42893124	NR_026558	Hs.743215
A_32_P481377	-2.21608	-1.14801	2.21608	down	keratin associated protein 11-1	KRTAP11-1	FALSE	Homo sapiens keratin associated protein 11-1 (KRTAP11-1), mRNA [NM_175858]	337880	GO:0005198|GO:0045095	32253283	chr21	32253224	-	hs|21q22.11	NM_175858	chr21:32253283-32253224	NM_175858	Hs.407654
A_23_P350617	-2.21461	-1.14705	2.21461	down	klotho beta	KLB	FALSE	Homo sapiens klotho beta (KLB), mRNA [NM_175737]	152831	GO:0005515|GO:0008286|GO:0008284|GO:0048011|GO:0005886|GO:0005975|GO:0017134|GO:0048015|GO:0004553|GO:0007173|GO:0008543|GO:0045087|GO:0016021|GO:0090080|GO:0038095	39450181	chr4	39450122	+	hs|4p14	NM_175737	chr4:39450122-39450181	NM_175737	Hs.90756
A_33_P3320277	-2.21433	-1.14687	2.21433	down	mitofusin 2	MFN2	FALSE	Homo sapiens mitofusin 2 (MFN2), transcript variant 1, mRNA [NM_014874]	9927	GO:0005515|GO:0008219|GO:0006626|GO:0001825|GO:0003924|GO:0048662|GO:0005741|GO:0048593|GO:0005525|GO:0005829|GO:0005739|GO:0006184|GO:0046580|GO:0008053|GO:0007596|GO:0015630|GO:0031306|GO:0007006|GO:0007050|GO:0016021|GO:0051646|GO:0031625	12067290	chr1	12067231	+	hs|1p36.22	NM_014874	chr1:12067231-12067290	NM_014874	Hs.376681
A_19_P00323040	-2.2139	-1.14659	2.2139	down			FALSE	PREDICTED: Homo sapiens uncharacterized LOC101928430 (LOC101928430), transcript variant X1, ncRNA [XR_241611]			165209054	chr3	165208995	+	hs|3q26.1	XR_241611	chr3:165208995-165209054	XR_241611
A_24_P50245	-2.21339	-1.14626	2.21339	down	major histocompatibility complex, class II, DM alpha	HLA-DMA	FALSE	Homo sapiens major histocompatibility complex, class II, DM alpha (HLA-DMA), mRNA [NM_006120]	3108	GO:0048839|GO:0016064|GO:0009986|GO:0005771|GO:0002503|GO:0042613|GO:0005765|GO:0015031|GO:0045059|GO:0019886|GO:0050778|GO:0031902|GO:0051085|GO:0023026|GO:0016021|GO:0045582|GO:0070062	32917477	chr6	32917418	-	hs|6p21.32	NM_006120	chr6:32917477-32917418	NM_006120	Hs.728759
A_19_P00327701	-2.21246	-1.14565	2.21246	down			FALSE				115023850	chrX	115023791	+	hs|Xq23		chrX:115023791-115023850
A_23_P106371	-2.21125	-1.14486	2.21125	down	golgin A6 family, member A	GOLGA6A	FALSE	Homo sapiens golgin A6 family, member A (GOLGA6A), mRNA [NM_001038640]	342096	GO:0005794	74362901	chr15	74362842	-	hs|15q24.1	NM_001038640	chr15:74362901-74362842	NM_001038640	Hs.546408
A_33_P3331853	-2.21119	-1.14482	2.21119	down	phosphodiesterase 1C, calmodulin-dependent 70kDa	PDE1C	FALSE	Homo sapiens phosphodiesterase 1C, calmodulin-dependent 70kDa (PDE1C), transcript variant 1, mRNA [NM_001191056]	5137	GO:0007165|GO:0005516|GO:0048011|GO:0007173|GO:0008543|GO:0045087|GO:0004117|GO:0008152|GO:0007202|GO:0046872|GO:0005829	31855668	chr7	31855609	-	hs|7p14.3	NM_001191056	chr7:31855668-31855609	NM_001191056	Hs.728862
A_23_P217379	-2.21044	-1.14433	2.21044	down	collagen, type IV, alpha 6	COL4A6	FALSE	Homo sapiens collagen, type IV, alpha 6 (COL4A6), transcript variant B, mRNA [NM_033641]	1288	GO:0071230|GO:0022617|GO:0030198|GO:0030574|GO:0005587|GO:0005788|GO:0005576|GO:0007155|GO:0005201	107399109	chrX	107399050	-	hs|Xq22.3	NM_033641	chrX:107399109-107399050	NM_033641	Hs.145586
A_33_P3293593	-2.20898	-1.14338	2.20898	down	tetratricopeptide repeat domain 9B	TTC9B	FALSE	Homo sapiens tetratricopeptide repeat domain 9B (TTC9B), mRNA [NM_152479]	148014	GO:0000413|GO:0008150|GO:0003674|GO:0061077|GO:0005789|GO:0003755|GO:0005528|GO:0005575	40722025	chr19	40721966	-	hs|19q13.2	NM_152479	chr19:40722025-40721966	NM_152479	Hs.631572
A_33_P3383912	-2.20847	-1.14305	2.20847	down	major histocompatibility complex, class II, DR beta 3	HLA-DRB3	FALSE	Homo sapiens major histocompatibility complex, class II, DR beta 3 (HLA-DRB3), mRNA [NM_022555]	3125	GO:0005515|GO:0002437|GO:0050852|GO:0005886|GO:0019221|GO:0031295|GO:0042088|GO:0005765|GO:0042130|GO:0019886|GO:0006955|GO:0002381|GO:0042605|GO:2001179|GO:0071556|GO:0032689|GO:0060333|GO:0030658|GO:0012507|GO:0051262|GO:0035774|GO:0042613|GO:0032588|GO:0030666|GO:0007165|GO:0016020|GO:0000139|GO:0005887|GO:0031902|GO:0032673|GO:0016045|GO:0030669|GO:0032395|GO:0009897|GO:0002455						NM_022555		NM_022555	Hs.696211
A_33_P3365097	-2.20399	-1.14012	2.20399	down	outer dense fiber of sperm tails 2-like	ODF2L	FALSE	Homo sapiens outer dense fiber of sperm tails 2-like (ODF2L), transcript variant 3, mRNA [NM_001184765]	57489	GO:0005813	86814480	chr1	86814421	-	hs|1p22.3	NM_001184765	chr1:86814480-86814421	NM_001184765	Hs.149360
A_23_P58328	-2.19849	-1.13651	2.19849	down	annexin A10	ANXA10	FALSE	Homo sapiens annexin A10 (ANXA10), mRNA [NM_007193]	11199	GO:0005739|GO:0005544|GO:0005509	169108623	chr4	169108564	+	hs|4q32.3	NM_007193	chr4:169108564-169108623	NM_007193	Hs.188401
A_23_P119562	-2.19742	-1.13581	2.19742	down	complement factor D (adipsin)	CFD	FALSE	Homo sapiens complement factor D (adipsin) (CFD), mRNA [NM_001928]	1675	GO:0004252|GO:0030168|GO:0005576|GO:0005615|GO:0006957|GO:0006956|GO:0007596|GO:0045087|GO:0002576|GO:0006508|GO:0008236|GO:0031093|GO:0070062	863306	chr19	863247	+	hs|19p13.3	NM_001928	chr19:863247-863306	NM_001928	Hs.155597
A_23_P87791	-2.19592	-1.13482	2.19592	down	acetyl-CoA carboxylase beta	ACACB	FALSE	Homo sapiens acetyl-CoA carboxylase beta (ACACB), mRNA [NM_001093]	32	GO:0005515|GO:0014070|GO:0042493|GO:0006853|GO:0006768|GO:0006767|GO:0005741|GO:0044281|GO:2001295|GO:0005524|GO:0006084|GO:0046872|GO:0012505|GO:0005829|GO:0031325|GO:0006112|GO:0051289|GO:0006766|GO:0009374|GO:0004075|GO:0006633|GO:0003989|GO:0044255	109703245	chr12	109703078	+	hs|12q24.11	NM_001093	chr12:109703078-109703245	NM_001093	Hs.234898
A_23_P26847	-2.19383	-1.13345	2.19383	down	SRY (sex determining region Y)-box 9	SOX9	FALSE	Homo sapiens SRY (sex determining region Y)-box 9 (SOX9), mRNA [NM_000346]	6662	GO:0005515|GO:0001658|GO:0003700|GO:0003415|GO:0006366|GO:0008013|GO:0003705|GO:0003413|GO:0030879|GO:0007283|GO:0010564|GO:0003188|GO:0030155|GO:0001894|GO:0007173|GO:0014032|GO:0030198|GO:0042127|GO:0001942|GO:0035622|GO:0001708|GO:0030916|GO:0003170|GO:0006334|GO:0014068|GO:0003179|GO:0030502|GO:0035326|GO:0043234|GO:0001501|GO:0001503|GO:0001502|GO:0043491|GO:0001158|GO:0034236|GO:0008284|GO:…	70121900	chr17	70121841	+	hs|17q24.3	NM_000346	chr17:70121841-70121900	NM_000346	Hs.647409
A_23_P145024	-2.19378	-1.13342	2.19378	down	adrenoceptor beta 2, surface	ADRB2	FALSE	Homo sapiens adrenoceptor beta 2, surface (ADRB2), mRNA [NM_000024]	154	GO:0005515|GO:0005886|GO:0045453|GO:0004941|GO:0009409|GO:0002024|GO:0002025|GO:0015459|GO:0005634|GO:0005764|GO:0042803|GO:0051380|GO:0042312|GO:0007190|GO:0031649|GO:0007171|GO:0016324|GO:0045986|GO:0040015|GO:0045944|GO:0031398|GO:0030501|GO:0008179|GO:0008333|GO:0006898|GO:0002032|GO:0043235|GO:0050873|GO:0005887|GO:0002028|GO:0071875|GO:0007188|GO:0007189|GO:0043410|GO:0007166|GO:0005768	148208139	chr5	148208080	+	hs|5q32	NM_000024	chr5:148208080-148208139	NM_000024	Hs.2551
A_33_P3330952	-2.19351	-1.13324	2.19351	down	ATPase, aminophospholipid transporter (APLT), class I, type 8A, member 1	ATP8A1	FALSE	Homo sapiens ATPase, aminophospholipid transporter (APLT), class I, type 8A, member 1 (ATP8A1), transcript variant 1, mRNA [NM_006095]	10396	GO:0005515|GO:0000287|GO:0005794|GO:0005886|GO:0005783|GO:0055085|GO:0005524|GO:0045332|GO:0019829|GO:0034220|GO:0042584|GO:0004012|GO:0008152|GO:0016021|GO:0006812	42410508	chr4	42410449	-	hs|4p13	NM_006095	chr4:42410508-42410449	NM_006095	Hs.435052
A_23_P81158	-2.19142	-1.13186	2.19142	down	alcohol dehydrogenase 1C (class I), gamma polypeptide	ADH1C	FALSE	Homo sapiens alcohol dehydrogenase 1C (class I), gamma polypeptide (ADH1C), mRNA [NM_000669]	126	GO:0004022|GO:0006805|GO:0006069|GO:0008270|GO:0044281|GO:0005829	100260740	chr4	100257881	-	hs|4q23	NM_000669	chr4:100260740-100257881	NM_000669	Hs.654537
A_33_P3412493	-2.19087	-1.13151	2.19087	down	kyphoscoliosis peptidase	KY	FALSE	kyphoscoliosis peptidase [Source:HGNC Symbol;Acc:26576] [ENST00000506319]	339855	GO:0030018|GO:0007517|GO:0007528|GO:0006508|GO:0008233|GO:0005856	134325963	chr3	134325904	-	hs|3q22.2	BC024014	chr3:134325963-134325904		Hs.146730
A_24_P289795	-2.18385	-1.12688	2.18385	down			FALSE	long intergenic non-protein coding RNA 302 [Source:HGNC Symbol;Acc:31825] [ENST00000536536]			152629231	chr1	152629172	+	hs|1q21.3		chr1:152629172-152629231		Hs.516420
A_24_P884376	-2.18371	-1.12678	2.18371	down			FALSE				45854838	chr7	45854779	+	hs|7p12.3	TCONS_l2_00025849	chr7:45854779-45854838
A_33_P3369371	-2.1828	-1.12618	2.1828	down	glutathione peroxidase 3 (plasma)	GPX3	FALSE	Homo sapiens glutathione peroxidase 3 (plasma) (GPX3), mRNA [NM_002084]	2878	GO:0004602|GO:0008430|GO:0006982|GO:0051289|GO:0005576|GO:0042744|GO:0005615|GO:0070062|GO:0055114|GO:0008134	150407091	chr5	150407032	+	hs|5q33.1	NM_002084	chr5:150407032-150407091	NM_002084	Hs.386793
A_33_P3672756	-2.1826	-1.12605	2.1826	down	uncharacterized LOC284561	LOC284561	FALSE	PREDICTED: Homo sapiens uncharacterized LOC284561 (LOC284561), misc_RNA [XR_110828]	284561		147763933	chr1	147763874	+	hs|1q21.2	XR_110828	chr1:147763874-147763933	XR_110828	Hs.504540
A_23_P359870	-2.18259	-1.12604	2.18259	down			FALSE	Homo sapiens mRNA for hypothetical protein (C8ORF16). [AJ312026]			10984299	chr8	10984240	-	hs|8p23.1	AJ312026	chr8:10984299-10984240
A_33_P3210492	-2.1823	-1.12585	2.1823	down	C1q and tumor necrosis factor related protein 4	C1QTNF4	FALSE	Homo sapiens C1q and tumor necrosis factor related protein 4 (C1QTNF4), mRNA [NM_031909]	114900	GO:0005615|GO:0005125	47611639	chr11	47611580	-	hs|11p11.2	NM_031909	chr11:47611639-47611580	NM_031909	Hs.662633
A_33_P3226955	-2.1806	-1.12472	2.1806	down			FALSE	Q5JWQ5_HUMAN (Q5JWQ5) Neuropilin 1 (Fragment), partial (93%) [THC2768644]			33538421	chr10	33538362	-	hs|10p11.22		chr10:033538421-033538362
A_23_P50146	-2.17827	-1.12318	2.17827	down	sialic acid binding Ig-like lectin 15	SIGLEC15	FALSE	Homo sapiens sialic acid binding Ig-like lectin 15 (SIGLEC15), mRNA [NM_213602]	284266	GO:0043234|GO:0005886|GO:0045087|GO:0032956|GO:2001204|GO:0071402|GO:0045124|GO:0016021	43422519	chr18	43422461	+	hs|18q12.3	NM_213602	chr18:43422461-43422519	NM_213602	Hs.287692
A_23_P120594	-2.17241	-1.1193	2.17241	down	acyl-CoA synthetase short-chain family member 1	ACSS1	FALSE	Homo sapiens acyl-CoA synthetase short-chain family member 1 (ACSS1), transcript variant 1, mRNA [NM_032501]	84532	GO:0005515|GO:0006805|GO:0016208|GO:0019542|GO:0006069|GO:0005759|GO:0019427|GO:0019413|GO:0044281|GO:0003987|GO:0006085|GO:0005524	24987088	chr20	24987029	-	hs|20p11.21	NM_032501	chr20:24987088-24987029	NM_032501	Hs.529353
A_33_P3302957	-2.17142	-1.11864	2.17142	down	pleckstrin homology domain containing, family G (with RhoGef domain) member 4	PLEKHG4	FALSE	Homo sapiens pleckstrin homology domain containing, family G (with RhoGef domain) member 4 (PLEKHG4), transcript variant 1, mRNA [NM_015432]	25894	GO:0032319|GO:0005089	67322925	chr16	67322866	+	hs|16q22.1	NM_015432	chr16:67322866-67322925	NM_015432	Hs.188781
A_19_P00317642	-2.16352	-1.11338	2.16352	down			FALSE	AF250348 heterodisulfide reductase subunit A {Carboxydothermus hydrogenoformans} (exp=-1; wgp=0; cg=0), partial (3%) [THC2748957]			54953121	chr16	54953062	+	hs|16q12.2		chr16:054953062-054953121
A_19_P00813244	-2.15941	-1.11063	2.15941	down			FALSE				85933798	chr1	85933739	-	hs|1p22.3		chr1:085933798-085933739
A_24_P110799	-2.15465	-1.10746	2.15465	down	lanosterol synthase (2,3-oxidosqualene-lanosterol cyclase)	LSS	FALSE	Homo sapiens lanosterol synthase (2,3-oxidosqualene-lanosterol cyclase) (LSS), transcript variant 1, mRNA [NM_002340]	4047	GO:0005811|GO:0006695|GO:0005789|GO:0000250|GO:0044281|GO:0008202	47609358	chr21	47609299	-	hs|21q22.3	NM_002340	chr21:47609358-47609299	NM_002340	Hs.596543
A_19_P00319036	-2.14927	-1.10384	2.14927	down			FALSE	Homo sapiens cDNA FLJ34029 fis, clone FCBBF2003636. [AK091348]			118588528	chr10	118588469	-	hs|10q25.3	AK091348	chr10:118588528-118588469		Hs.657012
A_33_P3226129	-2.14748	-1.10264	2.14748	down			FALSE	HUMRPS7A ribosomal protein {Homo sapiens} (exp=-1; wgp=0; cg=0), partial (65%) [THC2633659]			1605875	chr1	1605816	+	hs|1p36.33		chr1:001605816-001605875
A_33_P3225512	-2.1474	-1.10259	2.1474	down	2'-5'-oligoadenylate synthetase 2, 69/71kDa	OAS2	FALSE	Homo sapiens 2'-5'-oligoadenylate synthetase 2, 69/71kDa (OAS2), transcript variant 2, mRNA [NM_002535]	4939	GO:0003725|GO:0048471|GO:0018377|GO:0005783|GO:0001730|GO:0019221|GO:0005634|GO:0009615|GO:0005524|GO:0046872|GO:0043231|GO:0005829|GO:0006401|GO:0005739|GO:0051607|GO:0005737|GO:0006139|GO:0060337|GO:0016020|GO:0006486|GO:0008270|GO:0060333|GO:0006164	113448488	chr12	113448429	+	hs|12q24.13	NM_002535	chr12:113448429-113448488	NM_002535	Hs.414332
A_33_P3336252	-2.14217	-1.09907	2.14217	down	olfactory receptor, family 7, subfamily E, member 37 pseudogene	OR7E37P	FALSE	Homo sapiens olfactory receptor, family 7, subfamily E, member 37 pseudogene (OR7E37P), non-coding RNA [NR_002163]	100506759		42017672	chr13	42017613	+	hs|13q14.11	NR_002163	chr13:42017613-42017672	NR_002163	Hs.507862
A_24_P316430	-2.13855	-1.09663	2.13855	down	5'-nucleotidase, ecto (CD73)	NT5E	FALSE	Homo sapiens 5'-nucleotidase, ecto (CD73) (NT5E), transcript variant 1, mRNA [NM_002526]	4907	GO:0005886|GO:0055086|GO:0046086|GO:0006259|GO:0031225|GO:0044281|GO:0046872|GO:0006196|GO:0046135|GO:0005737|GO:0006195|GO:0000166|GO:0016020|GO:0006144|GO:0050728|GO:0016311|GO:0008253|GO:0006206|GO:0070062	86181005	chr6	86176992	+	hs|6q14.3	NM_002526	chr6:86176992-86181005	NM_002526	Hs.153952
A_33_P3321801	-2.13728	-1.09578	2.13728	down	uncharacterized LOC100272216	LOC100272216	FALSE	Homo sapiens uncharacterized LOC100272216 (LOC100272216), long non-coding RNA [NR_027439]	100272216		69529617	chr5	69529558	-	hs|5q13.2	NR_027439	chr5:69529617-69529558	NR_027439	Hs.662074
A_33_P3780572	-2.13634	-1.09514	2.13634	down	long intergenic non-protein coding RNA 1060	LINC01060	FALSE	long intergenic non-protein coding RNA 1060 [Source:HGNC Symbol;Acc:49081] [ENST00000510832]	401164		189459704	chr4	189459645	+	hs|4q35.2	AK095968	chr4:189459645-189459704		Hs.435756
A_23_P75063	-2.13587	-1.09482	2.13587	down	DPY30 domain containing 2	DYDC2	FALSE	Homo sapiens DPY30 domain containing 2 (DYDC2), transcript variant 1, mRNA [NM_032372]	84332		82126758	chr10	82126699	+	hs|10q23.1	NM_032372	chr10:82126699-82126758	NM_032372	Hs.741500
A_23_P425880	-2.13483	-1.09412	2.13483	down	trio Rho guanine nucleotide exchange factor	TRIO	FALSE	Homo sapiens trio Rho guanine nucleotide exchange factor (TRIO), mRNA [NM_007118]	7204	GO:0005515|GO:0051056|GO:0048011|GO:0043065|GO:0007264|GO:0097190|GO:0005524|GO:0043087|GO:0005829|GO:0005085|GO:0004674|GO:0007411|GO:0007185|GO:0006468|GO:0005089|GO:0019899|GO:0032319	14508495	chr5	14508436	+	hs|5p15.2	NM_007118	chr5:14508436-14508495	NM_007118	Hs.130031
A_23_P46039	-2.12033	-1.08429	2.12033	down	Fc receptor-like A	FCRLA	FALSE	Homo sapiens Fc receptor-like A (FCRLA), transcript variant 2, mRNA [NM_032738]	84824	GO:0005737|GO:0005576|GO:0030154	161683851	chr1	161683792	+	hs|1q23.3	NM_032738	chr1:161683792-161683851	NM_032738	Hs.266331
A_33_P3224710	-2.11964	-1.08382	2.11964	down	transcription factor EC	TFEC	FALSE	Homo sapiens transcription factor EC (TFEC), transcript variant 1, mRNA [NM_012252]	22797	GO:0034605|GO:0006355|GO:0005737|GO:0003700|GO:0003714|GO:0003713|GO:0046983|GO:0005730|GO:0005634|GO:0003677|GO:0006351	115580160	chr7	115580101	-	hs|7q31.2	NM_012252	chr7:115580160-115580101	NM_012252	Hs.125962
A_33_P3270445	-2.11808	-1.08275	2.11808	down	brain-specific angiogenesis inhibitor 2	BAI2	FALSE	Homo sapiens brain-specific angiogenesis inhibitor 2 (BAI2), mRNA [NM_001703]	576	GO:0007186|GO:0005886|GO:0007218|GO:0004930|GO:0016525|GO:0007422|GO:0016021	32193176	chr1	32193117	-	hs|1p35.2	NM_001703	chr1:32193176-32193117	NM_001703	Hs.524138
A_23_P34537	-2.11652	-1.0817	2.11652	down	epoxide hydrolase 1, microsomal (xenobiotic)	EPHX1	FALSE	Homo sapiens epoxide hydrolase 1, microsomal (xenobiotic) (EPHX1), transcript variant 1, mRNA [NM_000120]	2052	GO:0014070|GO:0033961|GO:0019439|GO:0005789|GO:0009636|GO:0016021|GO:0004301	226032942	chr1	226032883	+	hs|1q42.12	NM_000120	chr1:226032883-226032942	NM_000120	Hs.89649
A_19_P00316319	-2.1164	-1.08161	2.1164	down	PHD finger protein 3	PHF3	FALSE	PHD finger protein 3 [Source:HGNC Symbol;Acc:8921] [ENST00000505138]	23469	GO:0003674|GO:0008270|GO:0007275|GO:0005634|GO:0005575|GO:0006351	64488072	chr6	64488013	+	hs|6q12		chr6:64488013-64488072
A_19_P00802871	-2.1156	-1.08107	2.1156	down			FALSE	UI-H-FL1-bgb-l-13-0-UI.s1 NCI_CGAP_FL1 Homo sapiens cDNA clone UI-H-FL1-bgb-l-13-0-UI 3', mRNA sequence [CA430688]			142619734	chr1	142619676	-	hs|1q21.1	CA430688	chr1:142619734-142619676		Hs.722502
A_24_P3005	-2.11188	-1.07853	2.11188	down	sodium channel, voltage-gated, type IX, alpha subunit	SCN9A	FALSE	Homo sapiens sodium channel, voltage-gated, type IX, alpha subunit (SCN9A), mRNA [NM_002977]	6335	GO:0005886|GO:0086010|GO:0005248|GO:0009636|GO:0009791|GO:0031402|GO:0019228|GO:0006954|GO:0001518|GO:0034765|GO:0035725|GO:0006814|GO:0048266	167055617	chr2	167055558	-	hs|2q24.3	NM_002977	chr2:167055617-167055558	NM_002977	Hs.439145
A_23_P63158	-2.11068	-1.07771	2.11068	down	spectrin, alpha, erythrocytic 1 (elliptocytosis 2)	SPTA1	FALSE	Homo sapiens spectrin, alpha, erythrocytic 1 (elliptocytosis 2) (SPTA1), mRNA [NM_003126]	6708	GO:0030097|GO:0005515|GO:0007009|GO:0008091|GO:0046982|GO:0008360|GO:0005509|GO:0031235|GO:0032437|GO:0014731|GO:0015629|GO:0051693|GO:0032092|GO:0005829|GO:0051015|GO:0006779|GO:0007411|GO:0042102|GO:0005200|GO:0007015|GO:0002260	158580696	chr1	158580637	-	hs|1q23.1	NM_003126	chr1:158580696-158580637	NM_003126	Hs.119825
A_23_P210900	-2.10962	-1.07699	2.10962	down	acyl-CoA synthetase short-chain family member 2	ACSS2	FALSE	Homo sapiens acyl-CoA synthetase short-chain family member 2 (ACSS2), transcript variant 1, mRNA [NM_018677]	55902	GO:0008610|GO:0006805|GO:0016208|GO:0006069|GO:0019542|GO:0005730|GO:0005634|GO:0044281|GO:0005524|GO:0043231|GO:0005829|GO:0005737|GO:0019427|GO:0019413|GO:0003987	33515401	chr20	33515343	+	hs|20q11.22	NM_018677	chr20:33515343-33515401	NM_018677	Hs.517034
A_32_P190944	-2.10878	-1.07641	2.10878	down	activin A receptor, type IC	ACVR1C	FALSE	Homo sapiens activin A receptor, type IC (ACVR1C), transcript variant 1, mRNA [NM_145259]	130399	GO:0016361|GO:0023014|GO:0032868|GO:0005886|GO:0030262|GO:0019915|GO:0002021|GO:0005524|GO:0046872|GO:0030154|GO:0009749|GO:0043280|GO:0004702|GO:0019838|GO:0048179|GO:0038092|GO:0005024|GO:0038100|GO:0006468|GO:0046676	158384001	chr2	158383942	-	hs|2q24.1	NM_145259	chr2:158384001-158383942	NM_145259	Hs.562901
A_23_P205519	-2.10733	-1.07542	2.10733	down	abhydrolase domain containing 4	ABHD4	FALSE	Homo sapiens abhydrolase domain containing 4 (ABHD4), mRNA [NM_022060]	63874	GO:0016042|GO:0016787	23081087	chr14	23081028	+	hs|14q11.2	NM_022060	chr14:23081028-23081087	NM_022060	Hs.445665
A_33_P3283964	-2.10715	-1.07529	2.10715	down	carboxylesterase 1 pseudogene 2	CES1P2	FALSE	Homo sapiens carboxylesterase 1 pseudogene 2 (CES1P2), non-coding RNA [NR_033740]	390732		55776788	chr16	55776729	+	hs|16q12.2		chr16:55776729-55776788	NR_033740	Hs.554599
A_33_P3234277	-2.10646	-1.07482	2.10646	down	major histocompatibility complex, class II, DP alpha 1	HLA-DPA1	FALSE	Homo sapiens major histocompatibility complex, class II, DP alpha 1 (HLA-DPA1), transcript variant 2, mRNA [NM_001242524]	3113	GO:0050852|GO:0005886|GO:0019221|GO:0031295|GO:0005765|GO:0019886|GO:0006955|GO:0042102|GO:0042605|GO:0071556|GO:0030658|GO:0060333|GO:0032729|GO:0012507|GO:0009986|GO:0042613|GO:0032588|GO:0030666|GO:0000139|GO:0071346|GO:0005887|GO:0050870|GO:0030669|GO:0032395|GO:0010008	33036945	chr6	33036886	-	hs|6p21.32	NM_001242524	chr6:33036945-33036886	NM_001242524	Hs.347270
A_33_P3287680	-2.10077	-1.07092	2.10077	down	chromosome 3 open reading frame 43	C3orf43	FALSE	Homo sapiens chromosome 3 open reading frame 43 (C3orf43), mRNA [NM_001077657]	255798	GO:0016021	196233970	chr3	196233911	-	hs|3q29	NM_001077657	chr3:196233970-196233911	NM_001077657	Hs.631933
A_33_P3281765	-2.09664	-1.06808	2.09664	down			FALSE				28137472	chrY	28137411	-	hs|Yq11.23		chrY:028137472-028137411
A_24_P192994	-2.09271	-1.06537	2.09271	down	fatty acid desaturase 1	FADS1	FALSE	Homo sapiens fatty acid desaturase 1 (FADS1), mRNA [NM_013402]	3992	GO:0046456|GO:0019369|GO:0014070|GO:0033189|GO:0007267|GO:0005634|GO:0044281|GO:0043231|GO:0005739|GO:0009744|GO:0044255|GO:0009267|GO:0032868|GO:0006636|GO:0006355|GO:0005506|GO:0000248|GO:0007568|GO:0008654|GO:0036109|GO:0033559|GO:0043651|GO:0016020|GO:0005789|GO:0016491|GO:0045595|GO:0016021|GO:0055114|GO:0020037	61567185	chr11	61567126	-	hs|11q12.2	NM_013402	chr11:61567185-61567126	NM_013402	Hs.503546
A_33_P3377911	-2.08995	-1.06347	2.08995	down			FALSE	microRNA 29a [Source:HGNC Symbol;Acc:31616] [ENST00000432045]			130565591	chr7	130565532	-	hs|7q32.3	TCONS_l2_00026893	chr7:130565591-130565532
A_23_P14302	-2.08929	-1.06301	2.08929	down	long intergenic non-protein coding RNA 341	LINC00341	FALSE	Homo sapiens long intergenic non-protein coding RNA 341 (LINC00341), long non-coding RNA [NR_026779]	79686		95873748	chr14	95873689	-	hs|14q32.13	NR_026779	chr14:95873748-95873689	NR_026779	Hs.41502
A_23_P69810	-2.08889	-1.06274	2.08889	down	1-acylglycerol-3-phosphate O-acyltransferase 9	AGPAT9	FALSE	Homo sapiens 1-acylglycerol-3-phosphate O-acyltransferase 9 (AGPAT9), transcript variant 1, mRNA [NM_032717]	84803	GO:0032006|GO:0005783|GO:0004366|GO:0044281|GO:0003841|GO:0005789|GO:0016024|GO:0019432|GO:0016021|GO:0006644|GO:0006654|GO:0044255|GO:0046474	84526643	chr4	84526584	+	hs|4q21.23	NM_032717	chr4:84526584-84526643	NM_032717	Hs.99196
A_33_P3226810	-2.08361	-1.05909	2.08361	down	tumor necrosis factor (ligand) superfamily, member 10	TNFSF10	FALSE	Homo sapiens tumor necrosis factor (ligand) superfamily, member 10 (TNFSF10), transcript variant 1, mRNA [NM_003810]	8743	GO:0005515|GO:0032868|GO:0005164|GO:2001238|GO:2001239|GO:0043065|GO:0006919|GO:0005102|GO:0007267|GO:0006915|GO:0005576|GO:0097190|GO:0005125|GO:0005615|GO:0046872|GO:0043280|GO:0007165|GO:0006955|GO:0005887|GO:0090200|GO:0043123|GO:0008584|GO:0070062	172224285	chr3	172224226	-	hs|3q26.31	NM_003810	chr3:172224285-172224226	NM_003810	Hs.478275
A_23_P126908	-2.07918	-1.05601	2.07918	down	tumor necrosis factor receptor superfamily, member 14	TNFRSF14	FALSE	Homo sapiens tumor necrosis factor receptor superfamily, member 14 (TNFRSF14), mRNA [NM_003820]	8764	GO:0005515|GO:2000406|GO:0005886|GO:0050830|GO:0046642|GO:0031295|GO:0050731|GO:0009615|GO:0033209|GO:0050829|GO:0006955|GO:0002741|GO:0005031|GO:0001618|GO:0005887|GO:0016032|GO:0007166|GO:0009897|GO:0031625	2495203	chr1	2495144	+	hs|1p36.32	NM_003820	chr1:2495144-2495203	NM_003820	Hs.512898
A_19_P00812763	-2.07578	-1.05366	2.07578	down			FALSE				119689558	chr1	119689499	+	hs|1p12		chr1:119689499-119689558
A_33_P3245168	-2.07425	-1.05259	2.07425	down	family with sequence similarity 71, member F2	FAM71F2	FALSE	Homo sapiens family with sequence similarity 71, member F2 (FAM71F2), transcript variant 3, mRNA [NM_001290254]	346653		128323302	chr7	128323243	+	hs|7q32.1	NM_001290254	chr7:128323243-128323302	NM_001290254	Hs.445236
A_24_P291658	-2.07258	-1.05142	2.07258	down	alcohol dehydrogenase 1A (class I), alpha polypeptide	ADH1A	FALSE	Homo sapiens alcohol dehydrogenase 1A (class I), alpha polypeptide (ADH1A), mRNA [NM_000667]	124	GO:0005515|GO:0004022|GO:0006805|GO:0017144|GO:0006066|GO:0006069|GO:0004024|GO:0008270|GO:0044281|GO:0005829	100200647	chr4	100200588	-	hs|4q23	NM_000667	chr4:100200647-100200588	NM_000667	Hs.654433
A_33_P3242733	-2.07142	-1.05062	2.07142	down	protein kinase domain containing, cytoplasmic	PKDCC	FALSE	Homo sapiens protein kinase domain containing, cytoplasmic (PKDCC), mRNA [NM_138370]	91461	GO:0005794|GO:0030501|GO:0048286|GO:0042997|GO:0048566|GO:0030282|GO:0015031|GO:0005524|GO:0030154|GO:0001501|GO:0004672|GO:0035264|GO:0060021|GO:0006468|GO:0032332	42284866	chr2	42284807	+	hs|2p21	NM_138370	chr2:42284807-42284866	NM_138370	Hs.408542
A_33_P3231262	-2.06998	-1.04961	2.06998	down	uncharacterized LOC257396	LOC257396	FALSE	Homo sapiens uncharacterized LOC257396 (LOC257396), transcript variant 1, long non-coding RNA [NR_034107]	257396		52410116	chr5	52410057	+	hs|5q11.2	NR_034107	chr5:52410057-52410116	NR_034107	Hs.12326
A_23_P142125	-2.06971	-1.04943	2.06971	down	histidine rich calcium binding protein	HRC	FALSE	Homo sapiens histidine rich calcium binding protein (HRC), mRNA [NM_002152]	3270	GO:0005515|GO:0006936|GO:0005509|GO:0033018|GO:0051117|GO:0033017|GO:0010881|GO:0055074|GO:0044325	49655301	chr19	49654792	-	hs|19q13.33	NM_002152	chr19:49655301-49654792	NM_002152	Hs.436885
A_23_P54517	-2.06697	-1.04752	2.06697	down	TYRO3 protein tyrosine kinase	TYRO3	FALSE	Homo sapiens TYRO3 protein tyrosine kinase (TYRO3), mRNA [NM_006293]	7301	GO:0005515|GO:0034122|GO:0060068|GO:0005634|GO:0042698|GO:0007283|GO:0005635|GO:0043524|GO:0046777|GO:0034446|GO:0001779|GO:0007155|GO:0045824|GO:0023014|GO:0046982|GO:0030168|GO:0043277|GO:0018108|GO:0005524|GO:0014065|GO:0070527|GO:0007165|GO:0005887|GO:0050728|GO:0005789|GO:0043491|GO:0051250|GO:0004713|GO:0021885|GO:0070050|GO:0004714|GO:0032940|GO:0004716|GO:0043548	41871318	chr15	41871259	+	hs|15q15.1	NM_006293	chr15:41871259-41871318	NM_006293	Hs.381282
A_23_P35055	-2.0649	-1.04607	2.0649	down	nephrosis 2, idiopathic, steroid-resistant (podocin)	NPHS2	FALSE	Homo sapiens nephrosis 2, idiopathic, steroid-resistant (podocin) (NPHS2), mRNA [NM_014625]	7827	GO:0005515|GO:0007588|GO:0005886|GO:0031532|GO:0072249|GO:0005783|GO:0031235|GO:0043234|GO:0005887|GO:0005911|GO:0036057|GO:0045121|GO:0070062	179519810	chr1	179519751	-	hs|1q25.2	NM_014625	chr1:179519810-179519751	NM_014625	Hs.412710
A_23_P137797	-2.06484	-1.04603	2.06484	down	ryanodine receptor 2 (cardiac)	RYR2	FALSE	Homo sapiens ryanodine receptor 2 (cardiac) (RYR2), mRNA [NM_001035]	6262	GO:0005515|GO:0005516|GO:0030018|GO:0005513|GO:0019722|GO:0035584|GO:0060402|GO:0043621|GO:0060048|GO:0042802|GO:0003143|GO:0034220|GO:0097050|GO:0015278|GO:0086029|GO:0086005|GO:0070062|GO:0005262|GO:0051209|GO:0005509|GO:0071313|GO:0014808|GO:0030509|GO:0086064|GO:0043924|GO:0044325|GO:0043234|GO:0071872|GO:0002027|GO:0070588|GO:0055117|GO:0010460|GO:0019899|GO:0005219|GO:0005218|GO:0034236|GO:…	237996482	chr1	237996423	+	hs|1q43	NM_001035	chr1:237996423-237996482	NM_001035	Hs.109514
A_33_P3335984	-2.06346	-1.04507	2.06346	down	TAPT1 antisense RNA 1 (head to head)	TAPT1-AS1	FALSE	Homo sapiens hypothetical FLJ39653, mRNA (cDNA clone IMAGE:40146949). [BC132927]	202020		16229179	chr4	16229120	+	hs|4p15.32	BC132927	chr4:16229120-16229179
A_33_P3241269	-2.06043	-1.04294	2.06043	down	carboxylesterase 1	CES1	FALSE	Homo sapiens carboxylesterase 1 (CES1), transcript variant 1, mRNA [NM_001025195]	1066	GO:0052689|GO:0030855|GO:0008152|GO:0009636|GO:0005788|GO:0047374	55836823	chr16	55836764	-	hs|16q12.2	NM_001025195	chr16:55836823-55836764	NM_001025195	Hs.558865
A_33_P3309665	-2.05983	-1.04253	2.05983	down	ZFP3 zinc finger protein	ZFP3	FALSE	Homo sapiens ZFP3 zinc finger protein (ZFP3), mRNA [NM_153018]	124961	GO:0008150|GO:0003674|GO:0006355|GO:0003700|GO:0005634|GO:0005575|GO:0003677|GO:0046872|GO:0006351	4999633	chr17	4999574	+	hs|17p13.2	NM_153018	chr17:4999574-4999633	NM_153018	Hs.48832
A_23_P148879	-2.05884	-1.04183	2.05884	down	ATPase, Na+/K+ transporting, alpha 2 polypeptide	ATP1A2	FALSE	Homo sapiens ATPase, Na+/K+ transporting, alpha 2 polypeptide (ATP1A2), mRNA [NM_000702]	477	GO:0008344|GO:0005886|GO:0045202|GO:0006942|GO:0006940|GO:0046872|GO:0019229|GO:0040011|GO:0006754|GO:0005737|GO:0002087|GO:0034220|GO:0043197|GO:0045988|GO:0035725|GO:0006814|GO:0045822|GO:0006813|GO:0086004|GO:0005391|GO:0051481|GO:0030315|GO:0005890|GO:0055085|GO:0005524|GO:0002026|GO:0005901|GO:0008542|GO:0001504|GO:0008217|GO:0015991|GO:0071260|GO:0005768|GO:0035094	160113334	chr1	160113275	+	hs|1q23.2	NM_000702	chr1:160113275-160113334	NM_000702	Hs.34114
A_24_P312325	-2.05869	-1.04173	2.05869	down			FALSE	Homo sapiens mRNA for hypothetical protein (C8ORF15). [AJ312027]			10980986	chr8	10980927	-	hs|8p23.1	AJ312027	chr8:10980986-10980927
A_24_P141707	-2.05224	-1.0372	2.05224	down	inhibin, beta E	INHBE	FALSE	Homo sapiens inhibin, beta E (INHBE), mRNA [NM_031479]	83729	GO:0005179|GO:0005576|GO:0040007|GO:0008083	57850923	chr12	57850864	+	hs|12q13.3	NM_031479	chr12:57850864-57850923	NM_031479	Hs.632713
A_32_P204218	-2.05129	-1.03653	2.05129	down	family with sequence similarity 180, member A	FAM180A	FALSE	Homo sapiens family with sequence similarity 180, member A (FAM180A), mRNA [NM_205855]	389558	GO:0005576	135418886	chr7	135418827	-	hs|7q33	NM_205855	chr7:135418886-135418827	NM_205855	Hs.55200
A_23_P128744	-2.04587	-1.03271	2.04587	down	bradykinin receptor B1	BDKRB1	FALSE	Homo sapiens bradykinin receptor B1 (BDKRB1), mRNA [NM_000710]	623	GO:0005515|GO:0043005|GO:0042277|GO:0004947|GO:0030308|GO:0005886|GO:0005783|GO:0045776|GO:0007204|GO:0007205|GO:0019233|GO:0009612|GO:0006954|GO:0016477|GO:0005887|GO:0002687|GO:0032496|GO:0001933|GO:0051281	96731070	chr14	96731011	+	hs|14q32.2	NM_000710	chr14:96731011-96731070	NM_000710	Hs.525572
A_23_P110571	-2.04461	-1.03183	2.04461	down	microtubule associated serine/threonine kinase family member 4	MAST4	FALSE	Homo sapiens microtubule associated serine/threonine kinase family member 4 (MAST4), transcript variant 3, mRNA [NM_001164664]	375449	GO:0005737|GO:0000287|GO:0004674|GO:0006468|GO:0005524	66462867	chr5	66462808	+	hs|5q12.3	NM_001164664	chr5:66462808-66462867	NM_001164664	Hs.595458
A_23_P132826	-2.04216	-1.0301	2.04216	down	serpin peptidase inhibitor, clade I (pancpin), member 2	SERPINI2	FALSE	Homo sapiens serpin peptidase inhibitor, clade I (pancpin), member 2 (SERPINI2), transcript variant 2, mRNA [NM_006217]	5276	GO:0030162|GO:0010951|GO:0005515|GO:0004867|GO:0006928|GO:0030155|GO:0005615	167167118	chr3	167164225	-	hs|3q26.1	NM_006217	chr3:167167118-167164225	NM_006217	Hs.445555
A_33_P3347528	-2.04045	-1.02889	2.04045	down	chitinase, acidic pseudogene 2	CHIAP2	FALSE	Homo sapiens chitinase, acidic pseudogene 2 (CHIAP2), non-coding RNA [NR_003928]	149620		111828729	chr1	111828670	+	hs|1p13.2		chr1:111828670-111828729	NR_003928	Hs.736960
A_33_P3422728	-2.03762	-1.02688	2.03762	down	contactin associated protein-like 3	CNTNAP3	FALSE	Homo sapiens contactin associated protein-like 3 (CNTNAP3), mRNA [NM_033655]	79937	GO:0008037|GO:0005886|GO:0005576|GO:0016021|GO:0007155	39086775	chr9	39086716	-	hs|9p13.1	NM_033655	chr9:39086775-39086716	NM_033655	Hs.128474
A_23_P66798	-2.03334	-1.02385	2.03334	down	keratin 19	KRT19	FALSE	Homo sapiens keratin 19 (KRT19), mRNA [NM_002276]	3880	GO:0005515|GO:0005882|GO:0030018|GO:0043627|GO:0060706|GO:0045214|GO:0032403|GO:0071944|GO:0042383|GO:0016010|GO:0005200|GO:0043034|GO:0016032|GO:0008307|GO:0070062	39679977	chr17	39679918	-	hs|17q21.2	NM_002276	chr17:39679977-39679918	NM_002276	Hs.654568
A_23_P19778	-2.03285	-1.0235	2.03285	down	solute carrier family 13 (sodium/sulfate symporter), member 4	SLC13A4	FALSE	Homo sapiens solute carrier family 13 (sodium/sulfate symporter), member 4 (SLC13A4), mRNA [NM_012450]	26266	GO:0005886|GO:0005887|GO:0008272|GO:0035725|GO:0055085|GO:0015382	135366443	chr7	135366384	-	hs|7q33	NM_012450	chr7:135366443-135366384	NM_012450	Hs.490241
A_23_P337270	-2.02634	-1.01888	2.02634	down	NIMA-related kinase 10	NEK10	FALSE	NIMA-related kinase 10 [Source:HGNC Symbol;Acc:18592] [ENST00000383770]	152110	GO:0004672|GO:0043406|GO:0004674|GO:0018108|GO:0006468|GO:0004713|GO:0070372|GO:0005524|GO:0046872|GO:0031954	27152608	chr3	27152549	-	hs|3p24.1	XM_006712994	chr3:27152608-27152549	XM_006712994	Hs.506115
A_32_P95462	-2.02522	-1.01808	2.02522	down	syntaxin binding protein 5-like	STXBP5L	FALSE	Homo sapiens syntaxin binding protein 5-like (STXBP5L), mRNA [NM_014980]	9515	GO:0019905|GO:0005737|GO:0005886|GO:0017157|GO:0042593|GO:0016021|GO:0015031|GO:0006887|GO:0046676	121143356	chr3	121143297	+	hs|3q13.33	NM_014980	chr3:121143297-121143356	NM_014980	Hs.477315
A_19_P00805275	-2.02345	-1.01682	2.02345	down			FALSE				82165554	chr4	82165495	+	hs|4q21.21		chr4:082165495-082165554
A_23_P161563	-2.02113	-1.01516	2.02113	down	RAB38, member RAS oncogene family	RAB38	FALSE	Homo sapiens RAB38, member RAS oncogene family (RAB38), mRNA [NM_022337]	23682	GO:0035650|GO:0005515|GO:0042470|GO:0035651|GO:0005886|GO:0007264|GO:0035612|GO:0032438|GO:0003924|GO:0072657|GO:0005525|GO:0015031|GO:0032403|GO:0005829|GO:0045335|GO:0006184|GO:0030742|GO:0031905|GO:0016020|GO:0035646|GO:0030670|GO:0060155|GO:0090383|GO:0005769	87883009	chr11	87882950	-	hs|11q14.2	NM_022337	chr11:87883009-87882950	NM_022337	Hs.591975
A_23_P252541	-2.02005	-1.01439	2.02005	down	RAB7B, member RAS oncogene family	RAB7B	FALSE	Homo sapiens RAB7B, member RAS oncogene family (RAB7B), transcript variant 1, mRNA [NM_177403]	338382	GO:0005802|GO:0032755|GO:0034144|GO:0005794|GO:0005770|GO:0007264|GO:0005525|GO:0015031|GO:0005764|GO:0045335|GO:0045654|GO:0051092|GO:0034499|GO:0030670|GO:0034164						NM_177403		NM_177403	Hs.534612
A_33_P3307144	-2.01994	-1.01431	2.01994	down	glutamate receptor, ionotropic, kainate 2	GRIK2	FALSE	Homo sapiens glutamate receptor, ionotropic, kainate 2 (GRIK2), transcript variant 1, mRNA [NM_021956]	2898	GO:0030054|GO:0005886|GO:0005234|GO:0007268|GO:0006886|GO:0030425|GO:0019228|GO:0043524|GO:0034220|GO:0045211|GO:0048169|GO:0015277|GO:0006810|GO:0043025|GO:0001662|GO:0051967|GO:0060079|GO:0006874|GO:0035249|GO:0050804|GO:0007215|GO:0042734|GO:0035235|GO:0060080|GO:0032983|GO:0005887|GO:0050806|GO:0048172	102376420	chr6	102376361	+	hs|6q16.3	NM_021956	chr6:102376361-102376420	NM_021956	Hs.98262
A_19_P00809262	-2.01737	-1.01248	2.01737	down			FALSE	BX116072 Soares_pregnant_uterus_NbHPU Homo sapiens cDNA clone IMAGp998A101203, mRNA sequence [BX116072]			121092898	chr8	121092839	+	hs|8q24.12	BX116072	chr8:121092839-121092898		Hs.687794
A_23_P89780	-2.01338	-1.00962	2.01338	down	laminin, alpha 3	LAMA3	FALSE	Homo sapiens laminin, alpha 3 (LAMA3), transcript variant 1, mRNA [NM_198129]	3909	GO:0030334|GO:0034329|GO:0005102|GO:0005606|GO:0005576|GO:0030155|GO:0005604|GO:0045995|GO:0005610|GO:0008544|GO:0022617|GO:0005198|GO:0030198|GO:0031581|GO:0007155	21534794	chr18	21534735	+	hs|18q11.2	NM_198129	chr18:21534735-21534794	NM_198129	Hs.436367
A_33_P3271635	-2.01202	-1.00864	2.01202	down	major histocompatibility complex, class II, DP beta 1	HLA-DPB1	FALSE	Homo sapiens major histocompatibility complex, class II, DP beta 1 (HLA-DPB1), mRNA [NM_002121]	3115	GO:0032729|GO:0050852|GO:0012507|GO:0005886|GO:0009986|GO:0019221|GO:0031295|GO:0042613|GO:0005765|GO:0032588|GO:0030666|GO:0019886|GO:0000139|GO:0050870|GO:0042605|GO:0042102|GO:0071556|GO:0030669|GO:0010008|GO:0060333|GO:0030658	33048537	chr6	33048489	+	hs|6p21.32	NM_002121	chr6:33048489-33048537	NM_002121	Hs.485130
A_24_P392110	-2.00895	-1.00644	2.00895	down	pregnancy specific beta-1-glycoprotein 8	PSG8	FALSE	Homo sapiens pregnancy specific beta-1-glycoprotein 8 (PSG8), transcript variant 1, mRNA [NM_182707]	440533	GO:0005576	43258549	chr19	43258490	-	hs|19q13.2	NM_182707	chr19:43258549-43258490	NM_182707	Hs.466843
A_23_P55477	-2.00479	-1.00345	2.00479	down	adenosine A2b receptor	ADORA2B	FALSE	Homo sapiens adenosine A2b receptor (ADORA2B), mRNA [NM_000676]	136	GO:0032755|GO:0007588|GO:0005886|GO:0007254|GO:0032722|GO:0010575|GO:0060087|GO:0043306|GO:0000187|GO:0001609|GO:0007190|GO:0006968|GO:0001973|GO:0007186|GO:0005887|GO:0031668|GO:0031284|GO:0030828|GO:0007189|GO:0002882	15878910	chr17	15878851	+	hs|17p12	NM_000676	chr17:15878851-15878910	NM_000676	Hs.167046
A_33_P3407626	-2.00354	-1.00255	2.00354	down			FALSE				38555780	chr12	38555721	+	hs|12q12		chr12:038555721-038555780
A_24_P219474	-2.00099	-1.00071	2.00099	down	mannosyl (alpha-1,6-)-glycoprotein beta-1,6-N-acetyl-glucosaminyltransferase, isozyme B	MGAT5B	FALSE	Homo sapiens mannosyl (alpha-1,6-)-glycoprotein beta-1,6-N-acetyl-glucosaminyltransferase, isozyme B (MGAT5B), transcript variant 1, mRNA [NM_144677]	146664	GO:0005515|GO:0030144|GO:0000139|GO:0016021|GO:0006487|GO:0046872	74946404	chr17	74946345	+	hs|17q25.2	NM_144677	chr17:74946345-74946404	NM_144677	Hs.144531
