# Supplementary material for: SERPINB2 is a novel TGFβ-responsive lineage fate determinant of human bone marrow stromal cells
Source: Sci Rep. 2017 Sep 7;7:10797. doi: 10.1038/s41598-017-10983-x (PMC5589808; doi:10.1038/s41598-017-10983-x)
Supplement: Supplementary file 7 — Table s6 [file 41598_2017_10983_MOESM7_ESM.xls]

## Sheet: Table s6_VENN    AD vs CNT UP  
ProbeName	FC ([TG1 AD] vs [CNT]) ( UP - FC ([TG1 AD] vs [CNT]) )	Log FC ([TG1 AD] vs [CNT]) ( UP - FC ([TG1 AD] vs [CNT]) )	FC (abs) ([TG1 AD] vs [CNT]) ( UP - FC ([TG1 AD] vs [CNT]) )	Regulation ([TG1 AD] vs [CNT]) ( UP - FC ([TG1 AD] vs [CNT]) )	FC ([AD] vs [CNT]) ( UP - FC ([AD] vs [CNT]) )	Log FC ([AD] vs [CNT]) ( UP - FC ([AD] vs [CNT]) )	FC (abs) ([AD] vs [CNT]) ( UP - FC ([AD] vs [CNT]) )	Regulation ([AD] vs [CNT]) ( UP - FC ([AD] vs [CNT]) )	GeneSymbol	GeneName	ControlType	Description	EntrezGeneID	Go	Chromosome End Index_Avadis_	Chromosome Number_Avadis_	Chromosome Start Index_Avadis_	Chromosome Strand_Avadis_	Cytoband	GenbankAccession	GenomicCoordinates	RefSeqAccession	UniGeneID
A_24_P243749	4143.21	12.0165	4143.21	up	3988.04	11.9615	3988.04	up	PDK4	pyruvate dehydrogenase kinase, isozyme 4	FALSE	Homo sapiens pyruvate dehydrogenase kinase, isozyme 4 (PDK4), mRNA [NM_002612]	5166	GO:0008286|GO:0005743|GO:0045124|GO:0010565|GO:0044281|GO:2000811|GO:0006885|GO:0010906|GO:0005739|GO:0071398|GO:0042594|GO:0006090|GO:0005759|GO:0006006|GO:0044237|GO:0009267|GO:0004740|GO:0010510|GO:0072593|GO:0042593|GO:0046320|GO:0005524|GO:0004672|GO:0042304|GO:0004674|GO:0006468	95213366	chr7	95213307	-	hs|7q21.3	NM_002612	chr7:95213366-95213307	NM_002612	Hs.8364
A_23_P426305	3025.26	11.5628	3025.26	up	4204.39	12.0377	4204.39	up	AOC3	amine oxidase, copper containing 3	FALSE	Homo sapiens amine oxidase, copper containing 3 (AOC3), transcript variant 1, mRNA [NM_003734]	8639	GO:0005515|GO:0048038|GO:0005261|GO:0046982|GO:0005886|GO:0009986|GO:0005507|GO:0005509|GO:0052596|GO:0052595|GO:0052594|GO:0052593|GO:0042803|GO:0005902|GO:0005737|GO:0008131|GO:0006954|GO:0009308|GO:0016021|GO:0007155|GO:0046677|GO:0006812|GO:0055114	41009950	chr17	41009891	+	hs|17q21.31	NM_003734	chr17:41009891-41009950	NM_003734	Hs.198241
A_24_P335092	1550.98	10.599	1550.98	up	1609.34	10.6523	1609.34	up	SAA1	serum amyloid A1	FALSE	Homo sapiens serum amyloid A1 (SAA1), transcript variant 1, mRNA [NM_000331]	6288	GO:0001664|GO:0030593|GO:0030168|GO:0050716|GO:0005576|GO:0050715|GO:0006953|GO:0007204|GO:0045785|GO:0034364|GO:0071682|GO:0050728|GO:0045087|GO:0050708|GO:0048247|GO:0048246|GO:0008201|GO:0070062	18291310	chr11	18290868	+	hs|11p15.1	NM_000331	chr11:18290868-18291310	NM_000331	Hs.632144
A_23_P26154	923.608	9.85114	923.608	up	987.484	9.94761	987.484	up	PLIN1	perilipin 1	FALSE	Homo sapiens perilipin 1 (PLIN1), transcript variant 1, mRNA [NM_002666]	5346	GO:0006629|GO:0005811|GO:0005783|GO:0044281|GO:0019433|GO:0008289	90208287	chr15	90208228	-	hs|15q26.1	NM_002666	chr15:90208287-90208228	NM_002666	Hs.103253
A_33_P3408918	577.863	9.17458	577.863	up	584.109	9.19009	584.109	up	SAA2	serum amyloid A2	FALSE	Homo sapiens serum amyloid A2 (SAA2), transcript variant 1, mRNA [NM_030754]	6289	GO:0034364|GO:0006953	18266850	chr11	18266791	-	hs|11p15.1	NM_030754	chr11:18266850-18266791	NM_030754	Hs.731376
A_33_P3241269	538.905	9.07389	538.905	up	1110.37	10.1168	1110.37	up	CES1	carboxylesterase 1	FALSE	Homo sapiens carboxylesterase 1 (CES1), transcript variant 1, mRNA [NM_001025195]	1066	GO:0052689|GO:0030855|GO:0008152|GO:0009636|GO:0005788|GO:0047374	55836823	chr16	55836764	-	hs|16q12.2	NM_001025195	chr16:55836823-55836764	NM_001025195	Hs.558865
A_23_P148879	370.869	8.53477	370.869	up	763.56	9.5766	763.56	up	ATP1A2	ATPase, Na+/K+ transporting, alpha 2 polypeptide	FALSE	Homo sapiens ATPase, Na+/K+ transporting, alpha 2 polypeptide (ATP1A2), mRNA [NM_000702]	477	GO:0008344|GO:0005886|GO:0045202|GO:0006942|GO:0006940|GO:0046872|GO:0019229|GO:0040011|GO:0006754|GO:0005737|GO:0002087|GO:0034220|GO:0043197|GO:0045988|GO:0035725|GO:0006814|GO:0045822|GO:0006813|GO:0086004|GO:0005391|GO:0051481|GO:0030315|GO:0005890|GO:0055085|GO:0005524|GO:0002026|GO:0005901|GO:0008542|GO:0001504|GO:0008217|GO:0015991|GO:0071260|GO:0005768|GO:0035094	160113334	chr1	160113275	+	hs|1q23.2	NM_000702	chr1:160113275-160113334	NM_000702	Hs.34114
A_33_P3400763	296.226	8.21055	296.226	up	483.73	8.91806	483.73	up	PLIN4	perilipin 4	FALSE	Homo sapiens perilipin 4 (PLIN4), mRNA [NM_001080400]	729359	GO:0005811|GO:0005737|GO:0005886	4502266	chr19	4502207	-	hs|19p13.3	NM_001080400	chr19:4502266-4502207	NM_001080400	Hs.591387
A_23_P308058	273.522	8.09551	273.522	up	396.199	8.63008	396.199	up	TUSC5	tumor suppressor candidate 5	FALSE	Homo sapiens tumor suppressor candidate 5 (TUSC5), mRNA [NM_172367]	286753	GO:0009607|GO:0016021	1203643	chr17	1203584	+	hs|17p13.3	NM_172367	chr17:1203584-1203643	NM_172367	Hs.146059
A_24_P224727	269.681	8.07511	269.681	up	645.054	9.33328	645.054	up	CEBPA	CCAAT/enhancer binding protein (C/EBP), alpha	FALSE	Homo sapiens CCAAT/enhancer binding protein (C/EBP), alpha (CEBPA), transcript variant 1, mRNA [NM_004364]	1050	GO:0005515|GO:0003700|GO:0008285|GO:0044212|GO:0006366|GO:0030324|GO:0003705|GO:0019221|GO:0031100|GO:0005634|GO:0006091|GO:0032403|GO:0042803|GO:0016363|GO:0045944|GO:0045945|GO:0035189|GO:0016032|GO:0030099|GO:0030225|GO:0048469|GO:0008203|GO:0071285|GO:0048839|GO:0046982|GO:0001892|GO:0051384|GO:0006953|GO:0000122|GO:0033274|GO:0003677|GO:0006351|GO:0045669|GO:0043565|GO:0001889|GO:0071407|GO:…	33791412	chr19	33791353	-	hs|19q13.11	NM_004364	chr19:33791412-33791353	NM_004364	Hs.76171
A_23_P119943	261.541	8.03089	261.541	up	164.738	7.36403	164.738	up	IGFBP2	insulin-like growth factor binding protein 2, 36kDa	FALSE	Homo sapiens insulin-like growth factor binding protein 2, 36kDa (IGFBP2), mRNA [NM_000597]	3485	GO:0005515|GO:0007565|GO:0007584|GO:0042493|GO:0007568|GO:0031994|GO:0031995|GO:0051384|GO:0005576|GO:0031410|GO:0001558|GO:0005615|GO:0032870|GO:0009612|GO:0042104|GO:0007165|GO:0016324|GO:0010226|GO:0043567|GO:0032526|GO:0044267|GO:0032355|GO:0070062	217529145	chr2	217529086	+	hs|2q35	NM_000597	chr2:217529086-217529145	NM_000597	Hs.438102
A_23_P8820	239.387	7.9032	239.387	up	257.292	8.00726	257.292	up	FABP4	fatty acid binding protein 4, adipocyte	FALSE	Homo sapiens fatty acid binding protein 4, adipocyte (FABP4), mRNA [NM_001442]	2167	GO:0071285|GO:0005811|GO:0042632|GO:0005215|GO:0005504|GO:0005634|GO:0044281|GO:0001816|GO:0005737|GO:0050872|GO:0050873|GO:0050729|GO:0006810|GO:0006469|GO:0019433|GO:0045892	82395437	chr8	82395378	-	hs|8q21.13	NM_001442	chr8:82395437-82395378	NM_001442	Hs.391561
A_33_P3279959	192.705	7.59025	192.705	up	140.167	7.131	140.167	up	PLXNA4	plexin A4	FALSE	Homo sapiens plexin A4 (PLXNA4), transcript variant 3, mRNA [NM_001105543]	91584	GO:0021960|GO:0005886|GO:0021644|GO:0048485|GO:0002116|GO:0005622|GO:0021784|GO:0021793|GO:0050923|GO:0021615|GO:0048841|GO:0017154|GO:0007411|GO:0021636|GO:0071526|GO:0016021|GO:0021610	132068360	chr7	132068301	-	hs|7q32.3	NM_001105543	chr7:132068360-132068301	NM_001105543	Hs.511454
A_23_P206760	185.346	7.53408	185.346	up	1004.4	9.97212	1004.4	up	HP	haptoglobin	FALSE	Homo sapiens haptoglobin (HP), transcript variant 1, mRNA [NM_005143]	3240	GO:0005515|GO:2000296|GO:0042542|GO:0016209|GO:0051354|GO:0072562|GO:0005576|GO:0006952|GO:0006953|GO:0003824|GO:0005615|GO:0030492|GO:0031838|GO:0071682|GO:0008152|GO:0010942|GO:0042742|GO:0070062|GO:0002376	72094936	chr16	72094877	+	hs|16q22.2	NM_005143	chr16:72094877-72094936	NM_005143	Hs.513711
A_23_P118392	175.806	7.45784	175.806	up	176.69	7.46508	176.69	up	RASD1	RAS, dexamethasone-induced 1	FALSE	Homo sapiens RAS, dexamethasone-induced 1 (RASD1), transcript variant 1, mRNA [NM_016084]	51655	GO:0006184|GO:0007165|GO:0048471|GO:0007263|GO:0007186|GO:0005886|GO:0007264|GO:0003924|GO:0005634|GO:0005525|GO:0045892	17397846	chr17	17397787	-	hs|17p11.2	NM_016084	chr17:17397846-17397787	NM_016084	Hs.25829
A_23_P63209	168.931	7.40029	168.931	up	454.302	8.82751	454.302	up	HSD11B1	hydroxysteroid (11-beta) dehydrogenase 1	FALSE	Homo sapiens hydroxysteroid (11-beta) dehydrogenase 1 (HSD11B1), transcript variant 2, mRNA [NM_181755]	3290	GO:0070524|GO:0030324|GO:0006704|GO:0005789|GO:0003845|GO:0044281|GO:0016021|GO:0008202|GO:0055114	209907960	chr1	209907901	+	hs|1q32.2	NM_181755	chr1:209907901-209907960	NM_181755	Hs.195040
A_32_P133072	166.848	7.38239	166.848	up	15.8951	3.99051	15.8951	up	SPON1	spondin 1, extracellular matrix protein	FALSE	Homo sapiens spondin 1, extracellular matrix protein (SPON1), mRNA [NM_006108]	10418	GO:0031012|GO:0005515|GO:0005578|GO:0007155|GO:0005615	14289239	chr11	14289180	+	hs|11p15.2	NM_006108	chr11:14289180-14289239	NM_006108	Hs.643864
A_23_P51745	165.462	7.37035	165.462	up	132.085	7.04533	132.085	up	PROK1	prokineticin 1	FALSE	Homo sapiens prokineticin 1 (PROK1), mRNA [NM_032414]	84432	GO:0000187|GO:0008284|GO:0045765|GO:0051781|GO:0005576|GO:0001525|GO:0008083	110999509	chr1	110999450	+	hs|1p13.3	NM_032414	chr1:110999450-110999509	NM_032414	Hs.514793
A_23_P137366	159.129	7.31405	159.129	up	184.886	7.53049	184.886	up	C1QB	complement component 1, q subcomponent, B chain	FALSE	Homo sapiens complement component 1, q subcomponent, B chain (C1QB), mRNA [NM_000491]	713	GO:0005515|GO:0006956|GO:0048839|GO:0005581|GO:0045087|GO:0006958|GO:0072562|GO:0005576|GO:0005602|GO:0042803|GO:0070062	22987854	chr1	22987795	+	hs|1p36.12	NM_000491	chr1:22987795-22987854	NM_000491	Hs.8986
A_23_P161458	140.089	7.1302	140.089	up	97.2028	6.60293	97.2028	up	OLAH	oleoyl-ACP hydrolase	FALSE	Homo sapiens oleoyl-ACP hydrolase (OLAH), transcript variant 2, mRNA [NM_001039702]	55301	GO:0016295|GO:0004320|GO:0006633|GO:0016296	15115114	chr10	15113846	+	hs|10p13	NM_001039702	chr10:15113846-15115114	NM_001039702	Hs.24309
A_23_P216966	127.448	6.99377	127.448	up	54.9533	5.78013	54.9533	up	PTGS1	prostaglandin-endoperoxide synthase 1 (prostaglandin G/H synthase and cyclooxygenase)	FALSE	Homo sapiens prostaglandin-endoperoxide synthase 1 (prostaglandin G/H synthase and cyclooxygenase) (PTGS1), transcript variant 1, mRNA [NM_000962]	5742	GO:0006629|GO:0019369|GO:0019371|GO:0006805|GO:0004666|GO:0051213|GO:0005634|GO:0044281|GO:0046872|GO:0043231|GO:0005737|GO:0004601|GO:0001516|GO:0042127|GO:0005789|GO:0008217|GO:0006979|GO:0055114|GO:0020037|GO:0001750	125155111	chr9	125155052	+	hs|9q33.2	NM_000962	chr9:125155052-125155111	NM_000962	Hs.201978
A_33_P3336397	94.0225	6.55493	94.0225	up	6.88683	2.78384	6.88683	up	LOC100506688	uncharacterized LOC100506688	FALSE	Homo sapiens uncharacterized LOC100506688 (LOC100506688), transcript variant 1, long non-coding RNA [NR_104614]	100506688		987403	chr5	987344	-	hs|5p15.33	NR_104614	chr5:987403-987344	NR_104614	Hs.532063
A_33_P3274562	93.9298	6.55351	93.9298	up	184.692	7.52898	184.692	up	SLC19A3	solute carrier family 19 (thiamine transporter), member 3	FALSE	Homo sapiens solute carrier family 19 (thiamine transporter), member 3 (SLC19A3), mRNA [NM_025243]	80704	GO:0015403|GO:0005886|GO:0006766|GO:0006767|GO:0071934|GO:0044281|GO:0016021|GO:0042723	228550641	chr2	228550582	-	hs|2q36.3	NM_025243	chr2:228550641-228550582	NM_025243	Hs.221597
A_24_P291658	88.2846	6.46409	88.2846	up	182.976	7.51551	182.976	up	ADH1A	alcohol dehydrogenase 1A (class I), alpha polypeptide	FALSE	Homo sapiens alcohol dehydrogenase 1A (class I), alpha polypeptide (ADH1A), mRNA [NM_000667]	124	GO:0005515|GO:0004022|GO:0006805|GO:0017144|GO:0006066|GO:0006069|GO:0004024|GO:0008270|GO:0044281|GO:0005829	100200647	chr4	100200588	-	hs|4q23	NM_000667	chr4:100200647-100200588	NM_000667	Hs.654433
A_23_P75283	86.6066	6.4364	86.6066	up	135.639	7.08363	135.639	up	RBP4	retinol binding protein 4, plasma	FALSE	Homo sapiens retinol binding protein 4, plasma (RBP4), mRNA [NM_006744]	5950	GO:0005515|GO:0060044|GO:0060065|GO:0007603|GO:0030324|GO:0001654|GO:0045471|GO:0060068|GO:0048706|GO:0016918|GO:0006094|GO:0007283|GO:0019841|GO:0005615|GO:0005829|GO:0007507|GO:0030277|GO:0050908|GO:0042574|GO:0042572|GO:0048807|GO:0032024|GO:0032526|GO:0070062|GO:0032868|GO:0046982|GO:0005576|GO:0060059|GO:0042593|GO:0001523|GO:0048562|GO:0060347|GO:0048738|GO:0034633|GO:0034632|GO:0043234|GO:…	95351728	chr10	95351669	-	hs|10q23.33	NM_006744	chr10:95351728-95351669	NM_006744	Hs.50223
A_33_P3295358	83.7728	6.38841	83.7728	up	93.9921	6.55447	93.9921	up	ANGPTL4	angiopoietin-like 4	FALSE	Homo sapiens angiopoietin-like 4 (ANGPTL4), transcript variant 1, mRNA [NM_139314]	51129	GO:0004857|GO:0005515|GO:0001666|GO:0043066|GO:0005578|GO:0070328|GO:0072562|GO:0005576|GO:0001525|GO:0044281|GO:0005615|GO:0030154|GO:0045766|GO:0051005|GO:0051260|GO:2000352|GO:0044255	8439256	chr19	8439197	+	hs|19p13.2	NM_139314	chr19:8439197-8439256	NM_139314	Hs.9613
A_23_P103588	83.7064	6.38727	83.7064	up	39.996	5.32178	39.996	up	HMGCS2	3-hydroxy-3-methylglutaryl-CoA synthase 2 (mitochondrial)	FALSE	Homo sapiens 3-hydroxy-3-methylglutaryl-CoA synthase 2 (mitochondrial) (HMGCS2), transcript variant 1, mRNA [NM_005518]	3158	GO:0005739|GO:0006695|GO:0004421|GO:0046951|GO:0005759|GO:0046950|GO:0005743|GO:0044281|GO:0008299|GO:0044255	120295988	chr1	120295929	-	hs|1p12	NM_005518	chr1:120295988-120295929	NM_005518	Hs.59889
A_33_P3334220	71.5245	6.16037	71.5245	up	97.6466	6.6095	97.6466	up	ACACB	acetyl-CoA carboxylase beta	FALSE	Homo sapiens acetyl-CoA carboxylase beta (ACACB), mRNA [NM_001093]	32	GO:0005515|GO:0014070|GO:0042493|GO:0006853|GO:0006768|GO:0006767|GO:0005741|GO:0044281|GO:2001295|GO:0005524|GO:0006084|GO:0046872|GO:0012505|GO:0005829|GO:0031325|GO:0006112|GO:0051289|GO:0006766|GO:0009374|GO:0004075|GO:0006633|GO:0003989|GO:0044255	109706028	chr12	109705969	+	hs|12q24.11	NM_001093	chr12:109705969-109706028	NM_001093	Hs.234898
A_33_P3350374	68.8364	6.1051	68.8364	up	157.35	7.29783	157.35	up	FAM213A	family with sequence similarity 213, member A	FALSE	Homo sapiens family with sequence similarity 213, member A (FAM213A), transcript variant 4, mRNA [NM_001243780]	84293	GO:0005739|GO:0005737|GO:0016209|GO:0045670|GO:0070062|GO:0055114	82180288	chr10	82180229	+	hs|10q23.1	NM_001243780	chr10:82180229-82180288	NM_001243780	Hs.500333
A_23_P408249	64.6061	6.0136	64.6061	up	125.788	6.97485	125.788	up	PCK1	phosphoenolpyruvate carboxykinase 1 (soluble)	FALSE	Homo sapiens phosphoenolpyruvate carboxykinase 1 (soluble) (PCK1), mRNA [NM_002591]	5105	GO:0031406|GO:0032868|GO:0014823|GO:0030145|GO:0000287|GO:0017144|GO:0005975|GO:0006094|GO:0006107|GO:0044281|GO:0042593|GO:0005525|GO:0005829|GO:0046327|GO:0005737|GO:0004613|GO:0006006|GO:0006475|GO:0019003|GO:0070062	56141089	chr20	56141030	+	hs|20q13.31	NM_002591	chr20:56141030-56141089	NM_002591	Hs.1872
A_23_P167599	64.5115	6.01148	64.5115	up	53.7371	5.74785	53.7371	up	FAM134B	family with sequence similarity 134, member B	FALSE	Homo sapiens family with sequence similarity 134, member B (FAM134B), transcript variant 1, mRNA [NM_001034850]	54463	GO:0005801|GO:0005794|GO:0016021|GO:0019233	16473404	chr5	16473345	-	hs|5p15.1	NM_001034850	chr5:16473404-16473345	NM_001034850	Hs.481704
A_23_P6818	64.4417	6.00992	64.4417	up	93.1303	6.54118	93.1303	up	SEMA3G	sema domain, immunoglobulin domain (Ig), short basic domain, secreted, (semaphorin) 3G	FALSE	Homo sapiens sema domain, immunoglobulin domain (Ig), short basic domain, secreted, (semaphorin) 3G (SEMA3G), mRNA [NM_020163]	56920	GO:0016020|GO:0007275|GO:0004872|GO:0070062	52468201	chr3	52468142	-	hs|3p21.1	NM_020163	chr3:52468201-52468142	NM_020163	Hs.59729
A_33_P3240767	62.9018	5.97503	62.9018	up	115.467	6.85133	115.467	up	CIDEC	cell death-inducing DFFA-like effector c	FALSE	Homo sapiens cell death-inducing DFFA-like effector c (CIDEC), transcript variant 3, mRNA [NM_022094]	63924	GO:0005811|GO:0003674|GO:0006355|GO:0005783|GO:0097194|GO:0006915|GO:0042981|GO:0005634|GO:0034389|GO:0006351|GO:0005829	9908458	chr3	9908399	-	hs|3p25.3	NM_022094	chr3:9908458-9908399	NM_022094	Hs.567562
A_33_P3421923	62.6069	5.96825	62.6069	up	37.3455	5.22286	37.3455	up	CADM3	cell adhesion molecule 3	FALSE	Homo sapiens cell adhesion molecule 3 (CADM3), transcript variant 1, mRNA [NM_021189]	57863	GO:0008104|GO:0005886|GO:0005911|GO:0034329|GO:0016021|GO:0007156|GO:0045216|GO:0042803|GO:0007157|GO:0034332	159172931	chr1	159172872	+	hs|1q23.2	NM_021189	chr1:159172872-159172931	NM_021189	Hs.365689
A_33_P3245290	59.4657	5.89398	59.4657	up	175.88	7.45845	175.88	up	AQP7P1	aquaporin 7 pseudogene 1	FALSE	Homo sapiens aquaporin 7 pseudogene 1 (AQP7P1), non-coding RNA [NR_002817]	375719		67270274	chr9	67270215	-	hs|9q13		chr9:67270274-67270215	NR_002817	Hs.658215
A_23_P258887	59.2644	5.88909	59.2644	up	329.622	8.36467	329.622	up	ALDH1L1	aldehyde dehydrogenase 1 family, member L1	FALSE	Homo sapiens aldehyde dehydrogenase 1 family, member L1 (ALDH1L1), transcript variant 2, mRNA [NM_012190]	10840	GO:0005739|GO:0016155|GO:0009058|GO:0016620|GO:0008168|GO:0016742|GO:0003824|GO:0032259|GO:0006730|GO:0070062|GO:0055114|GO:0009258	125826021	chr3	125824747	-	hs|3q21.3	NM_012190	chr3:125826021-125824747	NM_012190	Hs.434435
A_24_P64167	59.0635	5.8842	59.0635	up	22.4048	4.48573	22.4048	up	PTGS1	prostaglandin-endoperoxide synthase 1 (prostaglandin G/H synthase and cyclooxygenase)	FALSE	Homo sapiens prostaglandin-endoperoxide synthase 1 (prostaglandin G/H synthase and cyclooxygenase) (PTGS1), transcript variant 1, mRNA [NM_000962]	5742	GO:0006629|GO:0019369|GO:0019371|GO:0006805|GO:0004666|GO:0051213|GO:0005634|GO:0044281|GO:0046872|GO:0043231|GO:0005737|GO:0004601|GO:0001516|GO:0042127|GO:0005789|GO:0008217|GO:0006979|GO:0055114|GO:0020037|GO:0001750	125157595	chr9	125157536	+	hs|9q33.2	NM_000962	chr9:125157536-125157595	NM_000962	Hs.201978
A_33_P3317618	58.2537	5.86428	58.2537	up	72.8768	6.18739	72.8768	up	SYN2	synapsin II	FALSE	Homo sapiens synapsin II (SYN2), transcript variant IIb, mRNA [NM_003178]	6854	GO:0030054|GO:0008152|GO:0007268|GO:0003824|GO:0005524|GO:0007269|GO:0008021	12227219	chr3	12227160	+	hs|3p25.2	NM_003178	chr3:12227160-12227219	NM_003178	Hs.445503
A_23_P63660	54.4823	5.76771	54.4823	up	76.1364	6.25051	76.1364	up	FAM213A	family with sequence similarity 213, member A	FALSE	Homo sapiens family with sequence similarity 213, member A (FAM213A), transcript variant 1, mRNA [NM_032333]	84293	GO:0005739|GO:0005737|GO:0016209|GO:0045670|GO:0070062|GO:0055114	82191949	chr10	82191890	+	hs|10q23.1	NM_032333	chr10:82191890-82191949	NM_032333	Hs.500333
A_23_P81158	53.3242	5.73672	53.3242	up	116.856	6.86858	116.856	up	ADH1C	alcohol dehydrogenase 1C (class I), gamma polypeptide	FALSE	Homo sapiens alcohol dehydrogenase 1C (class I), gamma polypeptide (ADH1C), mRNA [NM_000669]	126	GO:0004022|GO:0006805|GO:0006069|GO:0008270|GO:0044281|GO:0005829	100260740	chr4	100257881	-	hs|4q23	NM_000669	chr4:100260740-100257881	NM_000669	Hs.654537
A_23_P139198	53.2978	5.736	53.2978	up	132.84	7.05355	132.84	up	LGALS12	lectin, galactoside-binding, soluble, 12	FALSE	Homo sapiens lectin, galactoside-binding, soluble, 12 (LGALS12), transcript variant 2, mRNA [NM_033101]	85329	GO:0005634|GO:0097193|GO:0030395	63283996	chr11	63283937	+	hs|11q12.3	NM_033101	chr11:63283937-63283996	NM_033101	Hs.502774
A_33_P3258617	52.0457	5.70171	52.0457	up	65.3757	6.03068	65.3757	up	PLIN2	perilipin 2	FALSE	perilipin 2 [Source:HGNC Symbol;Acc:248] [ENST00000380464]	123	GO:0005811|GO:0014070|GO:0005886|GO:0019915|GO:0005783|GO:0042493|GO:0005634|GO:0005576|GO:0044281|GO:0015909|GO:0044255	19123462	chr9	19123403	-	hs|9p22.1		chr9:19123462-19123403
A_33_P3295036	51.3395	5.682	51.3395	up	62.1872	5.95855	62.1872	up	C8orf87	chromosome 8 open reading frame 87	FALSE	Homo sapiens chromosome 8 open reading frame 87 (C8orf87), mRNA [NM_001242668]	389676		94146582	chr8	94146523	-	hs|8q22.1		chr8:94146582-94146523	NM_001242668	Hs.386711
A_33_P3298810	51.0725	5.67447	51.0725	up	67.1069	6.06839	67.1069	up	FFAR3	free fatty acid receptor 3	FALSE	Homo sapiens free fatty acid receptor 3 (FFAR3), mRNA [NM_005304]	2865	GO:0007186|GO:0005886|GO:0005887|GO:0004930|GO:0008289	35851359	chr19	35851300	+	hs|19q13.12	NM_005304	chr19:35851300-35851359	NM_005304	Hs.248055
A_33_P3289236	50.7873	5.6664	50.7873	up	253.969	7.98851	253.969	up	HPR	haptoglobin-related protein	FALSE	Homo sapiens haptoglobin-related protein (HPR), mRNA [NM_020995]	3250	GO:0030492|GO:0008152|GO:0034366|GO:0072562|GO:0005576|GO:0003824	72110943	chr16	72110884	+	hs|16q22.2	NM_020995	chr16:72110884-72110943	NM_020995	Hs.655361
A_23_P369237	46.8016	5.54849	46.8016	up	334.214	8.38463	334.214	up	ADIPOQ	adiponectin, C1Q and collagen domain containing	FALSE	Homo sapiens adiponectin, C1Q and collagen domain containing (ADIPOQ), transcript variant 2, mRNA [NM_004797]	9370	GO:0005515|GO:0045599|GO:0033211|GO:0006091|GO:0010739|GO:0005615|GO:0010906|GO:0032757|GO:0042803|GO:0042802|GO:0046888|GO:0045923|GO:0009744|GO:0046326|GO:0034115|GO:0033691|GO:0033034|GO:0043123|GO:0043124|GO:0019395|GO:0030336|GO:0032869|GO:0006635|GO:0010745|GO:0009986|GO:0032720|GO:0045650|GO:0010804|GO:0005125|GO:0032270|GO:0005179|GO:0007623|GO:0045892|GO:0005581|GO:0005783|GO:0045471|GO:…	186575370	chr3	186575311	+	hs|3q27.3	NM_004797	chr3:186575311-186575370	NM_004797	Hs.80485
A_23_P60627	46.4099	5.53636	46.4099	up	13.5497	3.76019	13.5497	up	ALOX15B	arachidonate 15-lipoxygenase, type B	FALSE	Homo sapiens arachidonate 15-lipoxygenase, type B (ALOX15B), transcript variant d, mRNA [NM_001141]	247	GO:0006629|GO:0019369|GO:0008285|GO:0005886|GO:0005634|GO:0044281|GO:0008289|GO:0005829|GO:0005622|GO:0005737|GO:0035360|GO:0045618|GO:0030856|GO:0030850|GO:0005856|GO:0045926|GO:0090197|GO:0030336|GO:0005506|GO:0010744|GO:0005509|GO:0019372|GO:0006915|GO:0045786|GO:0043651|GO:0016020|GO:0016165|GO:0051122|GO:0055114|GO:0050473|GO:0019898	7952241	chr17	7952182	+	hs|17p13.1	NM_001141	chr17:7952182-7952241	NM_001141	Hs.111256
A_33_P3294986	45.7235	5.51486	45.7235	up	107.856	6.75297	107.856	up	LIPE	lipase, hormone-sensitive	FALSE	Homo sapiens lipase, hormone-sensitive (LIPE), mRNA [NM_005357]	3991	GO:0046340|GO:0005515|GO:0005811|GO:0004806|GO:0019901|GO:0044281|GO:0005829|GO:0016042|GO:0005901|GO:0042758|GO:0006468|GO:0019433|GO:0033878|GO:0008203	42905725	chr19	42905666	-	hs|19q13.2	NM_005357	chr19:42905725-42905666	NM_005357	Hs.656980
A_23_P150609	44.1616	5.46472	44.1616	up	7.2964	2.86718	7.2964	up	IGF2	insulin-like growth factor 2 (somatomedin A)	FALSE	Homo sapiens insulin-like growth factor 2 (somatomedin A) (IGF2), transcript variant 1, mRNA [NM_000612]	3481	GO:0005515|GO:0005159|GO:0005158|GO:0050731|GO:0005615|GO:0009887|GO:0031667|GO:0007613|GO:0051781|GO:0032355|GO:0070062|GO:2000467|GO:0007565|GO:0030168|GO:0007275|GO:0045840|GO:0038028|GO:0043085|GO:0001649|GO:0001501|GO:0005179|GO:0030546|GO:0043539|GO:0008083|GO:0044267|GO:0051146|GO:0008286|GO:0051897|GO:0008284|GO:0005886|GO:0071902|GO:0045471|GO:2000273|GO:0042104|GO:0045944|GO:0006006|GO:…	2150453	chr11	2150394	-	hs|11p15.5	NM_000612	chr11:2150453-2150394	NM_000612	Hs.272259
A_33_P3413355	44.0322	5.46049	44.0322	up	60.4415	5.91747	60.4415	up	CHST1	carbohydrate (keratan sulfate Gal-6) sulfotransferase 1	FALSE	Homo sapiens carbohydrate (keratan sulfate Gal-6) sulfotransferase 1 (CHST1), mRNA [NM_003654]	8534	GO:0006790|GO:0005976|GO:0005975|GO:0044281|GO:0042339|GO:0006954|GO:0045130|GO:0000139|GO:0018146|GO:0008146|GO:0016021|GO:0006012|GO:0030203	45670488	chr11	45670429	-	hs|11p11.2	NM_003654	chr11:45670488-45670429	NM_003654	Hs.104576
A_23_P131676	41.2623	5.36675	41.2623	up	25.3901	4.6662	25.3901	up	ACKR3	atypical chemokine receptor 3	FALSE	Homo sapiens atypical chemokine receptor 3 (ACKR3), mRNA [NM_020311]	57007	GO:0005515|GO:0048471|GO:0070098|GO:0005886|GO:0009986|GO:0001525|GO:0015026|GO:0019958|GO:0031623|GO:0005905|GO:0006935|GO:0007186|GO:0016494|GO:0016032|GO:0070374|GO:0016021|GO:0055037|GO:0007155|GO:0001570|GO:0005769|GO:0005044|GO:0005768	237490842	chr2	237490783	+	hs|2q37.3	NM_020311	chr2:237490783-237490842	NM_020311	Hs.471751
A_33_P3252286	39.676	5.3102	39.676	up	7.8307	2.96914	7.8307	up	CRLF1	cytokine receptor-like factor 1	FALSE	Homo sapiens cytokine receptor-like factor 1 (CRLF1), mRNA [NM_004750]	9244	GO:0005515|GO:0001657|GO:0008284|GO:0046982|GO:0042517|GO:2000672|GO:0005125|GO:0005615|GO:0005127|GO:0097058|GO:0043524|GO:0019955|GO:0004872	18704106	chr19	18704047	-	hs|19p13.11	NM_004750	chr19:18704106-18704047	NM_004750	Hs.114948
A_32_P25357	39.3121	5.2969	39.3121	up	41.8009	5.38546	41.8009	up	CDH15	cadherin 15, type 1, M-cadherin (myotubule)	FALSE	Homo sapiens cadherin 15, type 1, M-cadherin (myotubule) (CDH15), mRNA [NM_004933]	1013	GO:0042692|GO:0051149|GO:0031594|GO:0005886|GO:0034329|GO:0005901|GO:0005509|GO:0016021|GO:0007155|GO:0007156|GO:0045216|GO:0034332	89261898	chr16	89261839	+	hs|16q24.3	NM_004933	chr16:89261839-89261898	NM_004933	Hs.148090
A_23_P206733	37.288	5.22064	37.288	up	69.2037	6.11278	69.2037	up	CES1	carboxylesterase 1	FALSE	Homo sapiens carboxylesterase 1 (CES1), transcript variant 3, mRNA [NM_001266]	1066	GO:0052689|GO:0030855|GO:0008152|GO:0009636|GO:0005788|GO:0047374	55846905	chr16	55846846	-	hs|16q12.2	NM_001266	chr16:55846905-55846846	NM_001266	Hs.558865
A_23_P127495	36.5401	5.19141	36.5401	up	37.4998	5.22881	37.4998	up	BBOX1	butyrobetaine (gamma), 2-oxoglutarate dioxygenase (gamma-butyrobetaine hydroxylase) 1	FALSE	Homo sapiens butyrobetaine (gamma), 2-oxoglutarate dioxygenase (gamma-butyrobetaine hydroxylase) 1 (BBOX1), mRNA [NM_003986]	8424	GO:0005739|GO:0034641|GO:0008336|GO:0005506|GO:0045329|GO:0008270|GO:0044281|GO:0070062|GO:0055114|GO:0005829	27149015	chr11	27148956	+	hs|11p14.2	NM_003986	chr11:27148956-27149015	NM_003986	Hs.591996
A_33_P3341601	35.9	5.16591	35.9	up	22.239	4.47502	22.239	up	WDR86	WD repeat domain 86	FALSE	Homo sapiens WD repeat domain 86 (WDR86), transcript variant 1, mRNA [NM_001284260]	349136		151078309	chr7	151078250	-	hs|7q36.1	NM_001284260	chr7:151078309-151078250	NM_001284260	Hs.647083
A_24_P38081	35.75	5.15987	35.75	up	26.47	4.72629	26.47	up	FKBP5	FK506 binding protein 5	FALSE	Homo sapiens FK506 binding protein 5 (FKBP5), transcript variant 1, mRNA [NM_004117]	2289	GO:0000413|GO:0061077|GO:0006457|GO:0031072|GO:0005789|GO:0005730|GO:0003755|GO:0005528|GO:0005634|GO:0070062	35541987	chr6	35541928	-	hs|6p21.31	NM_004117	chr6:35541987-35541928	NM_004117	Hs.407190
A_32_P524904	35.4445	5.14749	35.4445	up	20.0298	4.32407	20.0298	up	C11orf86	chromosome 11 open reading frame 86	FALSE	Homo sapiens chromosome 11 open reading frame 86 (C11orf86), mRNA [NM_001136485]	254439		66744328	chr11	66744269	+	hs|11q13.2	NM_001136485	chr11:66744269-66744328	NM_001136485	Hs.232604
A_23_P87791	35.0347	5.13071	35.0347	up	76.9333	6.26554	76.9333	up	ACACB	acetyl-CoA carboxylase beta	FALSE	Homo sapiens acetyl-CoA carboxylase beta (ACACB), mRNA [NM_001093]	32	GO:0005515|GO:0014070|GO:0042493|GO:0006853|GO:0006768|GO:0006767|GO:0005741|GO:0044281|GO:2001295|GO:0005524|GO:0006084|GO:0046872|GO:0012505|GO:0005829|GO:0031325|GO:0006112|GO:0051289|GO:0006766|GO:0009374|GO:0004075|GO:0006633|GO:0003989|GO:0044255	109703245	chr12	109703078	+	hs|12q24.11	NM_001093	chr12:109703078-109703245	NM_001093	Hs.234898
A_23_P120588	34.6197	5.11352	34.6197	up	30.2757	4.92009	30.2757	up	CST11	cystatin 11	FALSE	Homo sapiens cystatin 11 (CST11), transcript variant 1, mRNA [NM_130794]	140880	GO:0010951|GO:0005737|GO:0004869|GO:0005634|GO:0042742	23431212	chr20	23431153	-	hs|20p11.21	NM_130794	chr20:23431212-23431153	NM_130794	Hs.128100
A_23_P7402	34.0101	5.08789	34.0101	up	24.4848	4.61381	24.4848	up	PDZD2	PDZ domain containing 2	FALSE	Homo sapiens PDZ domain containing 2 (PDZD2), mRNA [NM_178140]	23037	GO:0005737|GO:0005911|GO:0005783|GO:0005634|GO:0005576|GO:0007155	32110802	chr5	32110743	+	hs|5p13.3	NM_178140	chr5:32110743-32110802	NM_178140	Hs.481819
A_23_P23873	33.1547	5.05114	33.1547	up	43.2034	5.43307	43.2034	up	PAPPA2	pappalysin 2	FALSE	Homo sapiens pappalysin 2 (PAPPA2), transcript variant 1, mRNA [NM_020318]	60676	GO:0005622|GO:0016020|GO:0006508|GO:0008270|GO:0005576|GO:0044267|GO:0001558|GO:0030154|GO:0008237|GO:0070062	176811823	chr1	176811764	+	hs|1q25.2	NM_020318	chr1:176811764-176811823	NM_020318	Hs.187284
A_23_P114947	32.2524	5.01133	32.2524	up	13.9646	3.8037	13.9646	up	RGS2	regulator of G-protein signaling 2, 24kDa	FALSE	Homo sapiens regulator of G-protein signaling 2, 24kDa (RGS2), mRNA [NM_002923]	5997	GO:0005515|GO:0005516|GO:0043005|GO:0005886|GO:0038032|GO:0007283|GO:0005829|GO:0060087|GO:0005739|GO:0010614|GO:0005737|GO:0060452|GO:0043407|GO:0031116|GO:0045744|GO:0005730|GO:0048487|GO:0006417|GO:0010519|GO:0043547|GO:0007049|GO:0008277|GO:0050873|GO:0009898|GO:0055119|GO:0071877|GO:0005096	192781110	chr1	192781051	+	hs|1q31.2	NM_002923	chr1:192781051-192781110	NM_002923	Hs.78944
A_19_P00318593	29.2861	4.87215	29.2861	up	3.79417	1.92378	3.79417	up	LOC101928858	uncharacterized LOC101928858	FALSE	PREDICTED: Homo sapiens uncharacterized LOC101928858 (RP11-434D9.1), transcript variant X3, ncRNA [XR_427726]	101928858		67100990	chr5	67100931	+	hs|5q13.1	XR_427726	chr5:67100931-67100990	XR_427726
A_23_P45185	29.0982	4.86286	29.0982	up	23.5751	4.55919	23.5751	up	FIGF	c-fos induced growth factor (vascular endothelial growth factor D)	FALSE	Homo sapiens c-fos induced growth factor (vascular endothelial growth factor D) (FIGF), mRNA [NM_004469]	2277	GO:0048010|GO:0008284|GO:0008283|GO:0030168|GO:0060754|GO:0005576|GO:0001525|GO:0005161|GO:0042056|GO:0005615|GO:0042803|GO:0030154|GO:0050918|GO:0050930|GO:0016020|GO:0007596|GO:0002576|GO:0043185|GO:0051781|GO:0031093|GO:0005172|GO:0008083	15363842	chrX	15363783	-	hs|Xp22.2	NM_004469	chrX:15363842-15363783	NM_004469	Hs.11392
A_24_P781615	28.7119	4.84358	28.7119	up	45.6467	5.51244	45.6467	up	AOC4P	amine oxidase, copper containing 4, pseudogene	FALSE	Homo sapiens amine oxidase, copper containing 4, pseudogene (AOC4P), non-coding RNA [NR_002773]	90586		41020963	chr17	41020904	+	hs|17q21.31	NR_002773	chr17:41020904-41020963	NR_002773	Hs.367781
A_33_P3272231	28.7072	4.84334	28.7072	up	18.8467	4.23624	18.8467	up	MFSD2A	major facilitator superfamily domain containing 2A	FALSE	Homo sapiens major facilitator superfamily domain containing 2A (MFSD2A), transcript variant 1, mRNA [NM_001136493]	84879	GO:0045056|GO:0005737|GO:0015914|GO:0005886|GO:0005887|GO:0060856|GO:0005789|GO:0015908|GO:0005548|GO:0055085|GO:0015293	40435627	chr1	40435568	+	hs|1p34.2	NM_001136493	chr1:40435568-40435627	NM_001136493	Hs.655177
A_24_P383609	27.5348	4.78318	27.5348	up	26.686	4.73801	26.686	up	NANOS1	nanos homolog 1 (Drosophila)	FALSE	Homo sapiens nanos homolog 1 (Drosophila) (NANOS1), mRNA [NM_199461]	340719	GO:0017148|GO:0005515|GO:0048471|GO:0005737|GO:0016477|GO:0003723|GO:0010631|GO:0008270|GO:0030371	120790926	chr10	120790867	+	hs|10q26.11	NM_199461	chr10:120790867-120790926	NM_199461	Hs.591918
A_23_P119562	27.4543	4.77896	27.4543	up	60.3286	5.91477	60.3286	up	CFD	complement factor D (adipsin)	FALSE	Homo sapiens complement factor D (adipsin) (CFD), mRNA [NM_001928]	1675	GO:0004252|GO:0030168|GO:0005576|GO:0005615|GO:0006957|GO:0006956|GO:0007596|GO:0045087|GO:0002576|GO:0006508|GO:0008236|GO:0031093|GO:0070062	863306	chr19	863247	+	hs|19p13.3	NM_001928	chr19:863247-863306	NM_001928	Hs.155597
A_23_P74609	27.0069	4.75525	27.0069	up	62.3897	5.96324	62.3897	up	G0S2	G0/G1 switch 2	FALSE	Homo sapiens G0/G1 switch 2 (G0S2), mRNA [NM_015714]	50486	GO:0005811|GO:0005739|GO:0005515|GO:0003674|GO:2001238|GO:0044281|GO:0097191|GO:0044255	209849656	chr1	209849597	+	hs|1q32.2	NM_015714	chr1:209849597-209849656	NM_015714	Hs.432132
A_23_P253536	26.7697	4.74253	26.7697	up	12.5216	3.64635	12.5216	up	NPR3	natriuretic peptide receptor 3	FALSE	Homo sapiens natriuretic peptide receptor 3 (NPR3), transcript variant 2, mRNA [NM_000908]	4883	GO:0033688|GO:0048015|GO:0042562|GO:0007200|GO:0008528|GO:0048662|GO:0030157|GO:0007194|GO:0007193|GO:0042803|GO:0001501|GO:0016941|GO:0051000|GO:0005887|GO:0008217|GO:0002158|GO:0017046|GO:0035810|GO:0070062	32786370	chr5	32784961	+	hs|5p13.3	NM_000908	chr5:32784961-32786370	NM_000908	Hs.13528
A_23_P422911	26.7594	4.74197	26.7594	up	5.62972	2.49306	5.62972	up	HS6ST3	heparan sulfate 6-O-sulfotransferase 3	FALSE	Homo sapiens heparan sulfate 6-O-sulfotransferase 3 (HS6ST3), mRNA [NM_153456]	266722	GO:0008152|GO:0008146|GO:0016021	97491707	chr13	97491648	+	hs|13q32.1	NM_153456	chr13:97491648-97491707	NM_153456	Hs.171001
A_23_P56913	25.8356	4.69129	25.8356	up	14.5671	3.86464	14.5671	up	CIB4	calcium and integrin binding family member 4	FALSE	Homo sapiens calcium and integrin binding family member 4 (CIB4), mRNA [NM_001029881]	130106	GO:0005509	26805777	chr2	26805718	-	hs|2p23.3	NM_001029881	chr2:26805777-26805718	NM_001029881	Hs.591579
A_23_P15450	25.3682	4.66495	25.3682	up	18.161	4.18277	18.161	up	TMEM100	transmembrane protein 100	FALSE	Homo sapiens transmembrane protein 100 (TMEM100), transcript variant 2, mRNA [NM_018286]	55273	GO:0071773|GO:0048471|GO:2001214|GO:0005886|GO:0005783|GO:0060842|GO:0001525|GO:0030509|GO:0001701|GO:0003674|GO:0007219|GO:0043491|GO:0043204|GO:0016021|GO:0001570|GO:0045603	53797818	chr17	53797759	-	hs|17q22	NM_018286	chr17:53797818-53797759	NM_018286	Hs.173233
A_33_P3223592	24.9061	4.63843	24.9061	up	39.0291	5.28648	39.0291	up	APOE	apolipoprotein E	FALSE	Homo sapiens apolipoprotein E (APOE), mRNA [NM_000041]	348	GO:0005515|GO:0008219|GO:0006707|GO:0007603|GO:0002021|GO:0005615|GO:0042803|GO:0042802|GO:0034361|GO:0043524|GO:0034364|GO:0034363|GO:0034362|GO:0043025|GO:0034447|GO:0042632|GO:0032868|GO:0033344|GO:0005794|GO:0016209|GO:0043691|GO:0007568|GO:0031232|GO:0007271|GO:0006898|GO:0034372|GO:0034374|GO:0007186|GO:0034375|GO:0042157|GO:0006641|GO:0015909|GO:0000302|GO:0043537|GO:0042159|GO:0005319|GO:…	45412649	chr19	45412590	+	hs|19q13.32	NM_000041	chr19:45412590-45412649	NM_000041	Hs.654439
A_24_P281009	24.6256	4.62209	24.6256	up	93.8172	6.55178	93.8172	up	AQP7P1	aquaporin 7 pseudogene 1	FALSE	Homo sapiens aquaporin 7 pseudogene 1 (AQP7P1), non-coding RNA [NR_002817]	375719		67272822	chr9	67272763	-	hs|9q13	NR_002817	chr9:67272822-67272763	NR_002817	Hs.658215
A_24_P772488	24.4605	4.61238	24.4605	up	20.1837	4.33512	20.1837	up	PLXNA4	plexin A4	FALSE	Homo sapiens plexin A4 (PLXNA4), transcript variant 1, mRNA [NM_020911]	91584	GO:0021960|GO:0005886|GO:0021644|GO:0048485|GO:0002116|GO:0005622|GO:0021784|GO:0021793|GO:0050923|GO:0021615|GO:0048841|GO:0017154|GO:0007411|GO:0021636|GO:0071526|GO:0016021|GO:0021610	131808746	chr7	131808687	-	hs|7q32.3	NM_020911	chr7:131808746-131808687	NM_020911	Hs.511454
A_33_P3211666	24.2192	4.59808	24.2192	up	17.1534	4.10042	17.1534	up	IL18R1	interleukin 18 receptor 1	FALSE	Homo sapiens interleukin 18 receptor 1 (IL18R1), transcript variant 1, mRNA [NM_003855]	8809	GO:0042008|GO:0032729|GO:0042346|GO:0007165|GO:0006955|GO:0045063|GO:0030101|GO:0005886|GO:0004908|GO:0004872|GO:0016021|GO:0035655	102984527	chr2	102984468	+	hs|2q12.1	NM_003855	chr2:102984468-102984527	NM_003855	Hs.469521
A_23_P419714	23.7341	4.56889	23.7341	up	24.9631	4.64173	24.9631	up	BTBD11	BTB (POZ) domain containing 11	FALSE	Homo sapiens BTB (POZ) domain containing 11 (BTBD11), transcript variant a, mRNA [NM_001018072]	121551	GO:0046982|GO:0016021	108052938	chr12	108052879	+	hs|12q23.3	NM_001018072	chr12:108052879-108052938	NM_001018072	Hs.271272
A_33_P3287907	23.4793	4.55332	23.4793	up	34.5859	5.11211	34.5859	up	ZBED3-AS1	ZBED3 antisense RNA 1	FALSE	Homo sapiens ZBED3 antisense RNA 1 (ZBED3-AS1), long non-coding RNA [NR_024398]	728723		76444143	chr5	76444084	+	hs|5q13.3	NR_024398	chr5:76444084-76444143	NR_024398	Hs.161338
A_33_P3389704	23.2994	4.54222	23.2994	up	59.812	5.90236	59.812	up	CES1	carboxylesterase 1	FALSE	Homo sapiens carboxylesterase 1 (CES1), transcript variant 3, mRNA [NM_001266]	1066	GO:0052689|GO:0030855|GO:0008152|GO:0009636|GO:0005788|GO:0047374	55860139	chr16	55860080	-	hs|16q12.2	NM_001266	chr16:55860139-55860080	NM_001266	Hs.558865
A_33_P3304983	22.5277	4.49363	22.5277	up	58.2376	5.86388	58.2376	up	PRKAR2B	protein kinase, cAMP-dependent, regulatory, type II, beta	FALSE	Homo sapiens protein kinase, cAMP-dependent, regulatory, type II, beta (PRKAR2B), mRNA [NM_002736]	5577	GO:0034236|GO:0005886|GO:0008603|GO:0007202|GO:0044281|GO:0005829|GO:0035556|GO:0005737|GO:0030552|GO:0007173|GO:0071377|GO:0000086|GO:0006631|GO:0006833|GO:0007612|GO:0034199|GO:0031625|GO:2000480|GO:0048011|GO:0005952|GO:0005813|GO:0055085|GO:0007165|GO:0006112|GO:0050796|GO:0007596|GO:0008543|GO:0045087|GO:0004862|GO:0000278	106781398	chr7	106781339	+	hs|7q22.3	NM_002736	chr7:106781339-106781398	NM_002736	Hs.433068
A_32_P208350	22.0298	4.46139	22.0298	up	17.6452	4.1412	17.6452	up	TDRD9	tudor domain containing 9	FALSE	Homo sapiens tudor domain containing 9 (TDRD9), mRNA [NM_153046]	122402	GO:0004386|GO:0005634|GO:0007275|GO:0007283|GO:0031047|GO:0003676|GO:0005524|GO:0030154|GO:0009566|GO:0034587|GO:0071547|GO:0007140|GO:0043046	104518624	chr14	104518565	+	hs|14q32.33	NM_153046	chr14:104518565-104518624	NM_153046	Hs.21454
A_23_P108082	21.5493	4.42957	21.5493	up	54.8507	5.77744	54.8507	up	CREB3L3	cAMP responsive element binding protein 3-like 3	FALSE	Homo sapiens cAMP responsive element binding protein 3-like 3 (CREB3L3), transcript variant 1, mRNA [NM_032607]	84699	GO:0006986|GO:0005515|GO:0000977|GO:0045944|GO:0005789|GO:0005634|GO:0016021|GO:0001228|GO:0006351	4172278	chr19	4172219	+	hs|19p13.3	NM_032607	chr19:4172219-4172278	NM_032607	Hs.247744
A_24_P208567	21.4294	4.42152	21.4294	up	10.7185	3.42203	10.7185	up	IL18R1	interleukin 18 receptor 1	FALSE	Homo sapiens interleukin 18 receptor 1 (IL18R1), transcript variant 1, mRNA [NM_003855]	8809	GO:0042008|GO:0032729|GO:0042346|GO:0007165|GO:0006955|GO:0045063|GO:0030101|GO:0005886|GO:0004908|GO:0004872|GO:0016021|GO:0035655	103014777	chr2	103014718	+	hs|2q12.1	NM_003855	chr2:103014718-103014777	NM_003855	Hs.469521
A_23_P92928	21.2497	4.40937	21.2497	up	14.396	3.84759	14.396	up	C6	complement component 6	FALSE	Homo sapiens complement component 6 (C6), transcript variant 1, mRNA [NM_000065]	729	GO:0005515|GO:0030449|GO:0006956|GO:0005579|GO:0045087|GO:0019835|GO:0006958|GO:0005576|GO:0001970|GO:0001701|GO:0045766	41142971	chr5	41142912	-	hs|5p13.1	NM_000065	chr5:41142971-41142912	NM_000065	Hs.481992
A_23_P29005	21.175	4.40429	21.175	up	3.83854	1.94056	3.83854	up	SAMSN1	SAM domain, SH3 domain and nuclear localization signals 1	FALSE	Homo sapiens SAM domain, SH3 domain and nuclear localization signals 1 (SAMSN1), transcript variant 1, mRNA [NM_022136]	64092	GO:0005737|GO:0050869|GO:0050732|GO:0005634|GO:0001784|GO:0002820|GO:0001726	15858344	chr21	15858285	-	hs|21q11.2	NM_022136	chr21:15858344-15858285	NM_022136	Hs.473341
A_23_P107247	20.7633	4.37596	20.7633	up	18.6544	4.22145	18.6544	up	CACNA1G	calcium channel, voltage-dependent, T type, alpha 1G subunit	FALSE	Homo sapiens calcium channel, voltage-dependent, T type, alpha 1G subunit (CACNA1G), transcript variant 1, mRNA [NM_018896]	8913	GO:0086010|GO:0005886|GO:0008332|GO:0007268|GO:0005891|GO:0010045|GO:0060371|GO:0070509|GO:0002027|GO:0007411|GO:0045956|GO:0097110|GO:0042391|GO:0006810|GO:0034765	48704303	chr17	48704244	+	hs|17q21.33	NM_018896	chr17:48704244-48704303	NM_018896	Hs.591169
A_23_P58676	20.5691	4.36241	20.5691	up	13.1634	3.71846	13.1634	up	NPR3	natriuretic peptide receptor 3	FALSE	Homo sapiens natriuretic peptide receptor 3 (NPR3), transcript variant 1, mRNA [NM_001204375]	4883	GO:0033688|GO:0048015|GO:0042562|GO:0007200|GO:0008528|GO:0048662|GO:0030157|GO:0007194|GO:0007193|GO:0042803|GO:0001501|GO:0016941|GO:0051000|GO:0005887|GO:0008217|GO:0002158|GO:0017046|GO:0035810|GO:0070062	32791776	chr5	32791717	+	hs|5p13.3	NM_001204375	chr5:32791717-32791776	NM_001204375	Hs.13528
A_23_P60166	20.3895	4.34975	20.3895	up	16.2125	4.01904	16.2125	up	DEPTOR	DEP domain containing MTOR-interacting protein	FALSE	Homo sapiens DEP domain containing MTOR-interacting protein (DEPTOR), transcript variant 1, mRNA [NM_022783]	64798	GO:2001236|GO:0035556|GO:0005622|GO:0005515|GO:0045792|GO:0032007|GO:0006469	121062641	chr8	121062582	+	hs|8q24.12	NM_022783	chr8:121062582-121062641	NM_022783	Hs.112981
A_23_P257971	20.2849	4.34234	20.2849	up	29.6573	4.89032	29.6573	up	AKR1C1	aldo-keto reductase family 1, member C1	FALSE	Homo sapiens aldo-keto reductase family 1, member C1 (AKR1C1), mRNA [NM_001353]	1645	GO:0031406|GO:0044598|GO:0046683|GO:0032052|GO:0006805|GO:0044597|GO:0007603|GO:0047086|GO:0005829|GO:0030299|GO:0016655|GO:0071395|GO:0042574|GO:0030855|GO:0047115|GO:0051260|GO:0008206|GO:0047042|GO:0070062|GO:0042632|GO:0047718|GO:0007586|GO:0047006|GO:0001523|GO:0004032|GO:0004033|GO:0015721|GO:0042448|GO:0018636|GO:0055114	5019969	chr10	5019910	+	hs|10p15.1	NM_001353	chr10:5019910-5019969	NM_001353	Hs.460260
A_33_P3281283	19.9821	4.32064	19.9821	up	25.7547	4.68677	25.7547	up	S1PR3	sphingosine-1-phosphate receptor 3	FALSE	Homo sapiens sphingosine-1-phosphate receptor 3 (S1PR3), mRNA [NM_005226]	1903	GO:0008284|GO:0005886|GO:0004930|GO:0003376|GO:0001816|GO:0038036|GO:0007193|GO:0007204|GO:0009653|GO:0008289|GO:0006954|GO:0007186|GO:0005887|GO:0032651	91619873	chr9	91619814	+	hs|9q22.1	NM_005226	chr9:91619814-91619873	NM_005226	Hs.585118
A_33_P3389653	19.9511	4.31839	19.9511	up	10.8135	3.43477	10.8135	up	PDE4D	phosphodiesterase 4D, cAMP-specific	FALSE	Homo sapiens phosphodiesterase 4D, cAMP-specific (PDE4D), transcript variant 3, mRNA [NM_001165899]	5144	GO:0005515|GO:0050852|GO:0010469|GO:0032754|GO:0031698|GO:0046872|GO:0005829|GO:0006939|GO:0016324|GO:0030552|GO:0035264|GO:0061028|GO:0010880|GO:0033137|GO:0060314|GO:0008144|GO:0097110|GO:0051117|GO:0045822|GO:0086004|GO:0031625|GO:0006198|GO:0032729|GO:0005815|GO:0004115|GO:0004114|GO:0032743|GO:0007568|GO:0030593|GO:0034704|GO:0005891|GO:0044325|GO:0071222|GO:0071872|GO:0002027|GO:0016020|GO:…	58264986	chr5	58264927	-	hs|5q11.2	NM_001165899	chr5:58264986-58264927	NM_001165899	Hs.117545
A_33_P3216272	19.9326	4.31706	19.9326	up	47.5273	5.57069	47.5273	up	LOC100133920	uncharacterized LOC100133920	FALSE	Homo sapiens uncharacterized LOC100133920 (LOC100133920), long non-coding RNA [NR_024443]	100133920		42844481	chr9	42844423	-	hs|9p12	NR_024443	chr9:042844481-042844423	NR_024443	Hs.645503
A_23_P111583	19.5895	4.29201	19.5895	up	17.4742	4.12715	17.4742	up	CD36	CD36 molecule (thrombospondin receptor)	FALSE	Homo sapiens CD36 molecule (thrombospondin receptor) (CD36), transcript variant 2, mRNA [NM_001001547]	948	GO:0032755|GO:0002474|GO:0035634|GO:0050830|GO:0019915|GO:0050731|GO:0030301|GO:0042992|GO:0005615|GO:0060100|GO:0005041|GO:0015911|GO:0042953|GO:0002755|GO:0044130|GO:0043123|GO:0044255|GO:0005794|GO:0038124|GO:0009986|GO:0032760|GO:0038123|GO:0010744|GO:0034134|GO:0030169|GO:0043277|GO:0030168|GO:0000122|GO:0002224|GO:0006898|GO:0055096|GO:0005887|GO:0045087|GO:0045121|GO:0009897|GO:0001954|GO:…	80303343	chr7	80302711	+	hs|7q21.11	NM_001001547	chr7:80302711-80303343	NM_001001547	Hs.120949
A_24_P400604	19.2666	4.26803	19.2666	up	7.11993	2.83186	7.11993	up	RBMY1B	RNA binding motif protein, Y-linked, family 1, member B	FALSE	Homo sapiens RNA binding motif protein, Y-linked, family 1, member B (RBMY1B), mRNA [NM_001006121]	378948	GO:0008380|GO:0006397|GO:0005515|GO:0000166|GO:0003723|GO:0005634|GO:0007283|GO:0008584	23687267	chrY	23687208	+	hs|Yq11.223	NM_001006121	chrY:23687208-23687267	NM_001006121	Hs.725744
A_24_P227069	19.2244	4.26487	19.2244	up	15.5712	3.96081	15.5712	up	GPAM	glycerol-3-phosphate acyltransferase, mitochondrial	FALSE	Homo sapiens glycerol-3-phosphate acyltransferase, mitochondrial (GPAM), transcript variant 2, mRNA [NM_020918]	57678	GO:0006637|GO:0070970|GO:0005886|GO:0070236|GO:0005743|GO:0055089|GO:0004366|GO:0005741|GO:0044281|GO:0009749|GO:0042104|GO:0051607|GO:0006631|GO:0016024|GO:0019432|GO:0055091|GO:0050707|GO:0016021|GO:0040018|GO:0006644|GO:0006654|GO:0044255|GO:0046474	113909886	chr10	113909827	-	hs|10q25.2	NM_020918	chr10:113909886-113909827	NM_020918	Hs.42586
A_24_P13285	19.1459	4.25896	19.1459	up	58.4171	5.86832	58.4171	up	PPP1R1A	protein phosphatase 1, regulatory (inhibitor) subunit 1A	FALSE	Homo sapiens protein phosphatase 1, regulatory (inhibitor) subunit 1A (PPP1R1A), mRNA [NM_006741]	5502	GO:0005515|GO:0007165|GO:0005737|GO:0005977|GO:0004865|GO:0043086|GO:0005615	54973524	chr12	54973465	-	hs|12q13.2	NM_006741	chr12:54973524-54973465	NM_006741	Hs.505662
A_24_P22079	19.0611	4.25256	19.0611	up	7.24801	2.85759	7.24801	up	FOXO1	forkhead box O1	FALSE	Homo sapiens forkhead box O1 (FOXO1), mRNA [NM_002015]	2308	GO:0005515|GO:0007389|GO:0001659|GO:0071732|GO:0045599|GO:0035947|GO:0007173|GO:0042127|GO:0009888|GO:0045444|GO:0031625|GO:0032869|GO:0008301|GO:0000122|GO:0008543|GO:0045087|GO:0005654|GO:0045893|GO:0045892|GO:0038095|GO:0010508|GO:0008286|GO:0045732|GO:0001678|GO:0005634|GO:0032873|GO:0005829|GO:0005739|GO:0005737|GO:0045944|GO:0051721|GO:0006473|GO:0009267|GO:0043066|GO:0048011|GO:0001568|GO:…	41130768	chr13	41130709	-	hs|13q14.11	NM_002015	chr13:41130768-41130709	NM_002015	Hs.370666
A_33_P3254096	18.6183	4.21865	18.6183	up	2.05343	1.03804	2.05343	up	PI15	peptidase inhibitor 15	FALSE	Homo sapiens peptidase inhibitor 15 (PI15), mRNA [NM_015886]	51050	GO:0008150|GO:0010466|GO:0005576|GO:0005575|GO:0030414	75767231	chr8	75767172	+	hs|8q21.11	NM_015886	chr8:75767172-75767231	NM_015886	Hs.98558
A_23_P435407	18.3293	4.19608	18.3293	up	3.67485	1.87769	3.67485	up	GPC4	glypican 4	FALSE	Homo sapiens glypican 4 (GPC4), mRNA [NM_001448]	2239	GO:0005886|GO:0007603|GO:0005796|GO:0005975|GO:0008283|GO:0005578|GO:0006027|GO:0043395|GO:0005634|GO:0044281|GO:0031225|GO:0001523|GO:0005615|GO:0009653|GO:0006024|GO:0005887|GO:0030204|GO:0030203|GO:0009897|GO:0070062|GO:0043202	132435488	chrX	132435429	-	hs|Xq26.2	NM_001448	chrX:132435488-132435429	NM_001448	Hs.58367
A_23_P171397	18.1232	4.17976	18.1232	up	6.4309	2.68502	6.4309	up	RBMY1B	RNA binding motif protein, Y-linked, family 1, member B	FALSE	Homo sapiens RNA binding motif protein, Y-linked, family 1, member B (RBMY1B), mRNA [NM_001006121]	378948	GO:0008380|GO:0006397|GO:0005515|GO:0000166|GO:0003723|GO:0005634|GO:0007283|GO:0008584	23687516	chrY	23687457	+	hs|Yq11.223	NM_001006121	chrY:23687457-23687516	NM_001006121	Hs.725744
A_23_P92025	17.7602	4.15057	17.7602	up	26.0279	4.70199	26.0279	up	CIDEC	cell death-inducing DFFA-like effector c	FALSE	Homo sapiens cell death-inducing DFFA-like effector c (CIDEC), transcript variant 3, mRNA [NM_022094]	63924	GO:0005811|GO:0003674|GO:0006355|GO:0005783|GO:0097194|GO:0006915|GO:0042981|GO:0005634|GO:0034389|GO:0006351|GO:0005829	9911691	chr3	9911632	-	hs|3p25.3	NM_022094	chr3:9911691-9911632	NM_022094	Hs.567562
A_24_P63019	17.674	4.14356	17.674	up	8.14288	3.02554	8.14288	up	IL1R2	interleukin 1 receptor, type II	FALSE	Homo sapiens interleukin 1 receptor, type II (IL1R2), transcript variant 1, mRNA [NM_004633]	7850	GO:0005515|GO:0006955|GO:0004910|GO:0005886|GO:0019221|GO:0004908|GO:0005576|GO:0016021	102636150	chr2	102632505	+	hs|2q11.2	NM_004633	chr2:102632505-102636150	NM_004633	Hs.25333
A_23_P17345	17.6663	4.14292	17.6663	up	10.6157	3.40813	10.6157	up	MAFB	v-maf avian musculoaponeurotic fibrosarcoma oncogene homolog B	FALSE	Homo sapiens v-maf avian musculoaponeurotic fibrosarcoma oncogene homolog B (MAFB), mRNA [NM_005461]	9935	GO:0005515|GO:0005667|GO:0033077|GO:0042472|GO:0003700|GO:0007379|GO:0007585|GO:0048538|GO:0005634|GO:0006351|GO:0043565|GO:0007423|GO:0021572|GO:0021571|GO:0045647|GO:0045944|GO:0035284|GO:0008134	39314869	chr20	39314810	-	hs|20q12	NM_005461	chr20:39314869-39314810	NM_005461	Hs.169487
A_23_P129835	17.517	4.13068	17.517	up	134.486	7.07132	134.486	up	PPP1R1B	protein phosphatase 1, regulatory (inhibitor) subunit 1B	FALSE	Homo sapiens protein phosphatase 1, regulatory (inhibitor) subunit 1B (PPP1R1B), transcript variant 1, mRNA [NM_032192]	84152	GO:0004864|GO:0005634|GO:0043086|GO:0006351|GO:0005829|GO:0035556|GO:0008599|GO:0007165|GO:0050790|GO:0001975|GO:0031749|GO:0031748|GO:0008542|GO:0043025|GO:0031752|GO:0004860|GO:0006469|GO:0007621|GO:0031751|GO:0031750	37792667	chr17	37792608	+	hs|17q12	NM_032192	chr17:37792608-37792667	NM_032192	Hs.286192
A_23_P4545	17.5063	4.12981	17.5063	up	30.6343	4.93708	30.6343	up	MRO	maestro	FALSE	Homo sapiens maestro (MRO), transcript variant 1, mRNA [NM_031939]	83876	GO:0005730	48327813	chr18	48327754	-	hs|18q21.2	NM_031939	chr18:48327813-48327754	NM_031939	Hs.30495
A_33_P3340639	16.9544	4.08359	16.9544	up	15.7027	3.97294	15.7027	up	GPAM	glycerol-3-phosphate acyltransferase, mitochondrial	FALSE	glycerol-3-phosphate acyltransferase, mitochondrial [Source:HGNC Symbol;Acc:24865] [ENST00000369425]	57678	GO:0006637|GO:0070970|GO:0005886|GO:0070236|GO:0005743|GO:0055089|GO:0004366|GO:0005741|GO:0044281|GO:0009749|GO:0042104|GO:0051607|GO:0006631|GO:0016024|GO:0019432|GO:0055091|GO:0050707|GO:0016021|GO:0040018|GO:0006644|GO:0006654|GO:0044255|GO:0046474	113913749	chr10	113913690	-	hs|10q25.2	AL832464	chr10:113913749-113913690		Hs.42586
A_33_P3568387	16.7194	4.06345	16.7194	up	14.7565	3.88328	14.7565	up	ASB4	ankyrin repeat and SOCS box containing 4	FALSE	Homo sapiens ankyrin repeat and SOCS box containing 4 (ASB4), transcript variant 1, mRNA [NM_016116]	51666	GO:0035556|GO:0004842|GO:2001214|GO:0031462|GO:0031466|GO:0031625|GO:0051865	95169456	chr7	95169397	+	hs|7q21.3	NM_016116	chr7:95169397-95169456	NM_016116	Hs.602765
A_33_P3379061	16.5749	4.05093	16.5749	up	29.0939	4.86264	29.0939	up	C9orf47	chromosome 9 open reading frame 47	FALSE	Homo sapiens chromosome 9 open reading frame 47 (C9orf47), transcript variant 1, mRNA [NM_001001938]	286223	GO:0005576	91608557	chr9	91608498	+	hs|9q22.1	NM_001001938	chr9:91608498-91608557	NM_001001938	Hs.585118
A_23_P209625	16.2451	4.02194	16.2451	up	18.5411	4.21265	18.5411	up	CYP1B1	cytochrome P450, family 1, subfamily B, polypeptide 1	FALSE	Homo sapiens cytochrome P450, family 1, subfamily B, polypeptide 1 (CYP1B1), mRNA [NM_000104]	1545	GO:0033629|GO:0019369|GO:0006725|GO:0070301|GO:0006805|GO:0008285|GO:0048514|GO:0044281|GO:0006809|GO:0005739|GO:0004497|GO:0042574|GO:0030199|GO:0042572|GO:0016712|GO:0007155|GO:0008202|GO:0030336|GO:0046466|GO:0043065|GO:0070330|GO:0005506|GO:0019373|GO:0008631|GO:0071603|GO:0009636|GO:0032088|GO:0001525|GO:0010575|GO:0045766|GO:0046427|GO:0008210|GO:0071407|GO:0061304|GO:0019825|GO:0043542|GO:…	38295503	chr2	38295444	-	hs|2p22.2	NM_000104	chr2:38295503-38295444	NM_000104	Hs.154654
A_24_P245838	16.1844	4.01653	16.1844	up	48.4778	5.59925	48.4778	up	MGAT3	mannosyl (beta-1,4-)-glycoprotein beta-1,4-N-acetylglucosaminyltransferase	FALSE	Homo sapiens mannosyl (beta-1,4-)-glycoprotein beta-1,4-N-acetylglucosaminyltransferase (MGAT3), transcript variant 1, mRNA [NM_002409]	4248	GO:0000139|GO:0016021|GO:0003830|GO:0044267|GO:0043687|GO:0018279	39888151	chr22	39888092	+	hs|22q13.1	NM_002409	chr22:39888092-39888151	NM_002409	Hs.276808
A_23_P62901	16.0371	4.00334	16.0371	up	16.7497	4.06607	16.7497	up	BTG2	BTG family, member 2	FALSE	Homo sapiens BTG family, member 2 (BTG2), mRNA [NM_006763]	7832	GO:0005515|GO:0008306|GO:0017148|GO:0014070|GO:0021542|GO:2000178|GO:0008285|GO:0021954|GO:0060213|GO:0043434|GO:0035914|GO:0009952|GO:0031175|GO:0006351|GO:0006974|GO:0009612|GO:0043524|GO:0001077|GO:0006281|GO:0045944|GO:0051602|GO:0006479|GO:0070062	203278513	chr1	203278454	+	hs|1q32.1	NM_006763	chr1:203278454-203278513	NM_006763	Hs.519162
A_33_P3236868	15.6413	3.96729	15.6413	up	14.7121	3.87893	14.7121	up	MT1X	metallothionein 1X	FALSE	Homo sapiens metallothionein 1X (MT1X), mRNA [NM_005952]	4501	GO:0071294|GO:0048471|GO:0005737|GO:0010038|GO:0008270|GO:0005634|GO:0071276|GO:0046872|GO:0045926|GO:0036018	56718021	chr16	56717962	+	hs|16q13	NM_005952	chr16:56717962-56718021	NM_005952	Hs.374950
A_33_P3275702	15.5537	3.95919	15.5537	up	11.9928	3.5841	11.9928	up	FMO2	flavin containing monooxygenase 2 (non-functional)	FALSE	Homo sapiens flavin containing monooxygenase 2 (non-functional) (FMO2), mRNA [NM_001460]	2327	GO:0050661|GO:0006805|GO:0072592|GO:0017144|GO:0050660|GO:0006739|GO:0006082|GO:0044281|GO:0070995|GO:0004497|GO:0004499|GO:0016020|GO:0005789|GO:0009404|GO:0016021	171179928	chr1	171179869	+	hs|1q24.3	NM_001460	chr1:171179869-171179928	NM_001460	Hs.144912
A_23_P500206	15.3279	3.93809	15.3279	up	44.4519	5.47417	44.4519	up	IL17RE	interleukin 17 receptor E	FALSE	Homo sapiens interleukin 17 receptor E (IL17RE), transcript variant 5, mRNA [NM_153483]	132014	GO:0005515|GO:0005737|GO:0006954|GO:0005886|GO:0005576|GO:0016021	9957790	chr3	9957731	+	hs|3p25.3	NM_153483	chr3:9957731-9957790	NM_153483	Hs.390823
A_24_P152968	15.2643	3.93209	15.2643	up	16.5056	4.04488	16.5056	up	AKR1C1	aldo-keto reductase family 1, member C1	FALSE	Homo sapiens aldo-keto reductase family 1, member C1 (AKR1C1), mRNA [NM_001353]	1645	GO:0031406|GO:0044598|GO:0046683|GO:0032052|GO:0006805|GO:0044597|GO:0007603|GO:0047086|GO:0005829|GO:0030299|GO:0016655|GO:0071395|GO:0042574|GO:0030855|GO:0047115|GO:0051260|GO:0008206|GO:0047042|GO:0070062|GO:0042632|GO:0047718|GO:0007586|GO:0047006|GO:0001523|GO:0004032|GO:0004033|GO:0015721|GO:0042448|GO:0018636|GO:0055114	5005695	chr10	5005636	+	hs|10p15.1	NM_001353	chr10:5005636-5005695	NM_001353	Hs.460260
A_23_P10647	15.2191	3.92781	15.2191	up	2.70785	1.43715	2.70785	up	CYTL1	cytokine-like 1	FALSE	Homo sapiens cytokine-like 1 (CYTL1), mRNA [NM_018659]	54360	GO:0007165|GO:0051091|GO:0050650|GO:0048839|GO:0002062|GO:0045944|GO:0005102|GO:0005615	5016781	chr4	5016722	-	hs|4p16.2	NM_018659	chr4:5016781-5016722	NM_018659	Hs.13872
A_32_P112493	14.8874	3.89602	14.8874	up	28.0579	4.81034	28.0579	up	PKDCC	protein kinase domain containing, cytoplasmic	FALSE	Homo sapiens protein kinase domain containing, cytoplasmic (PKDCC), mRNA [NM_138370]	91461	GO:0005794|GO:0030501|GO:0048286|GO:0042997|GO:0048566|GO:0030282|GO:0015031|GO:0005524|GO:0030154|GO:0001501|GO:0004672|GO:0035264|GO:0060021|GO:0006468|GO:0032332	42285065	chr2	42285006	+	hs|2p21	NM_138370	chr2:42285006-42285065	NM_138370	Hs.408542
A_19_P00807619	14.8864	3.89593	14.8864	up	11.3169	3.50041	11.3169	up			FALSE				86599536	chr11	86599477	-	hs|11q14.2		chr11:086599536-086599477
A_32_P33114	14.8567	3.89304	14.8567	up	26.8681	4.74782	26.8681	up	KLB	klotho beta	FALSE	Homo sapiens klotho beta (KLB), mRNA [NM_175737]	152831	GO:0005515|GO:0008286|GO:0008284|GO:0048011|GO:0005886|GO:0005975|GO:0017134|GO:0048015|GO:0004553|GO:0007173|GO:0008543|GO:0045087|GO:0016021|GO:0090080|GO:0038095	39452990	chr4	39452931	+	hs|4p14	NM_175737	chr4:39452931-39452990	NM_175737	Hs.90756
A_23_P110212	14.8493	3.89232	14.8493	up	16.0317	4.00286	16.0317	up	ACSL1	acyl-CoA synthetase long-chain family member 1	FALSE	Homo sapiens acyl-CoA synthetase long-chain family member 1 (ACSL1), transcript variant 1, mRNA [NM_001995]	2180	GO:0014070|GO:0001676|GO:0005886|GO:0071902|GO:0033211|GO:0005741|GO:0035338|GO:0044281|GO:0005739|GO:0019432|GO:0044539|GO:0005778|GO:0044255|GO:0008610|GO:0007584|GO:0042178|GO:0042493|GO:0034201|GO:0036109|GO:0005524|GO:0004467|GO:0033559|GO:0043651|GO:0005789|GO:0016021	185676745	chr4	185676732	-	hs|4q35.1	NM_001995	chr4:185676745-185676732	NM_001995	Hs.406678
A_23_P136777	14.8231	3.88978	14.8231	up	8.5593	3.09749	8.5593	up	APOD	apolipoprotein D	FALSE	Homo sapiens apolipoprotein D (APOD), mRNA [NM_001647]	347	GO:0006629|GO:0005515|GO:0048471|GO:0005783|GO:2000098|GO:0042246|GO:0071638|GO:0005615|GO:0048678|GO:0030425|GO:0051895|GO:0015485|GO:0014012|GO:0043025|GO:0006006|GO:0010642|GO:0070062|GO:2000405|GO:0060588|GO:0042493|GO:0007568|GO:0005576|GO:0048662|GO:0001525|GO:0022626|GO:0007420|GO:1900016|GO:0006869|GO:0042308|GO:0000302|GO:0005319	195300767	chr3	195298224	-	hs|3q29	NM_001647	chr3:195300767-195298224	NM_001647	Hs.522555
A_23_P302550	14.7743	3.88502	14.7743	up	3.12318	1.64302	3.12318	up	RGS18	regulator of G-protein signaling 18	FALSE	Homo sapiens regulator of G-protein signaling 18 (RGS18), mRNA [NM_130782]	64407	GO:0043547|GO:0005737|GO:0007186|GO:0005886|GO:0038032|GO:0005096	192154660	chr1	192154601	+	hs|1q31.2	NM_130782	chr1:192154601-192154660	NM_130782	Hs.440890
A_24_P174793	14.5415	3.86211	14.5415	up	11.8097	3.56191	11.8097	up	PCSK1	proprotein convertase subtilisin/kexin type 1	FALSE	Homo sapiens proprotein convertase subtilisin/kexin type 1 (PCSK1), transcript variant 1, mRNA [NM_000439]	5122	GO:0030133|GO:0005794|GO:0050796|GO:0016486|GO:0004252|GO:0043043|GO:0008152|GO:0007267|GO:0006508|GO:0044267|GO:0005615|GO:0034774	95726190	chr5	95726131	-	hs|5q15	NM_000439	chr5:95726190-95726131	NM_000439	Hs.78977
A_33_P3272291	14.5152	3.85949	14.5152	up	18.7828	4.23134	18.7828	up	AKR1C4	aldo-keto reductase family 1, member C4	FALSE	Homo sapiens aldo-keto reductase family 1, member C4 (AKR1C4), mRNA [NM_001818]	1109	GO:0044598|GO:0044597|GO:0001758|GO:0007603|GO:0006699|GO:0008209|GO:0009055|GO:0044281|GO:0015125|GO:0001523|GO:0005829|GO:0047743|GO:0004033|GO:0005737|GO:0016655|GO:0071395|GO:0047023|GO:0015721|GO:0008206|GO:0008202|GO:0055114	5246455	chr10	5246396	+	hs|10p15.1	NM_001818	chr10:5246396-5246455	NM_001818	Hs.567245
A_23_P158041	14.3189	3.83985	14.3189	up	41.2106	5.36494	41.2106	up	AQP7	aquaporin 7	FALSE	Homo sapiens aquaporin 7 (AQP7), mRNA [NM_001170]	364	GO:0007588|GO:0005886|GO:0042493|GO:0031526|GO:0006091|GO:0007283|GO:0070295|GO:0055085|GO:0005737|GO:0005887|GO:0005911|GO:0030529|GO:0015250|GO:0015793|GO:0015265|GO:0006833|GO:0015254|GO:0071918	33395133	chr9	33387089	-	hs|9p13.3	NM_001170	chr9:33395133-33387089	NM_001170	Hs.455323
A_23_P58169	14.2362	3.83149	14.2362	up	9.00516	3.17075	9.00516	up	NPY2R	neuropeptide Y receptor Y2	FALSE	Homo sapiens neuropeptide Y receptor Y2 (NPY2R), mRNA [NM_000910]	4887	GO:0005515|GO:0005886|GO:0007263|GO:0030818|GO:0051048|GO:2000252|GO:0003214|GO:0007204|GO:0007193|GO:0007218|GO:0045987|GO:0004872|GO:0001662|GO:0007626|GO:0031645|GO:0046010|GO:0005246|GO:0051967|GO:0002793|GO:0003151|GO:0046903|GO:0045785|GO:0090394|GO:0004983|GO:0005887|GO:0001601|GO:0033603|GO:0051930	156138102	chr4	156138043	+	hs|4q32.1	NM_000910	chr4:156138043-156138102	NM_000910	Hs.37125
A_23_P98205	14.2035	3.82818	14.2035	up	21.1243	4.40083	21.1243	up	CHST1	carbohydrate (keratan sulfate Gal-6) sulfotransferase 1	FALSE	Homo sapiens carbohydrate (keratan sulfate Gal-6) sulfotransferase 1 (CHST1), mRNA [NM_003654]	8534	GO:0006790|GO:0005976|GO:0005975|GO:0044281|GO:0042339|GO:0006954|GO:0045130|GO:0000139|GO:0018146|GO:0008146|GO:0016021|GO:0006012|GO:0030203	45671095	chr11	45671036	-	hs|11p11.2	NM_003654	chr11:45671095-45671036	NM_003654	Hs.104576
A_32_P8546	14.1487	3.8226	14.1487	up	5.35116	2.41985	5.35116	up	LINC00473	long intergenic non-protein coding RNA 473	FALSE	Homo sapiens long intergenic non-protein coding RNA 473 (LINC00473), transcript variant 1, long non-coding RNA [NR_026860]	90632	GO:0006351	166353209	chr6	166353150	-	hs|6q27	NR_026860	chr6:166353209-166353150	NR_026860	Hs.31917
A_23_P19333	14.0729	3.81484	14.0729	up	2.52143	1.33424	2.52143	up	TREM1	triggering receptor expressed on myeloid cells 1	FALSE	Homo sapiens triggering receptor expressed on myeloid cells 1 (TREM1), transcript variant 1, mRNA [NM_018643]	54210	GO:0035556|GO:0005886|GO:0007596|GO:0045087|GO:0006959|GO:0097110|GO:0005576|GO:0004872|GO:0016021|GO:0050900	41248727	chr6	41243938	-	hs|6p21.1	NM_018643	chr6:41248727-41243938	NM_018643	Hs.283022
A_23_P19624	13.9809	3.80539	13.9809	up	18.8276	4.23477	18.8276	up	BMP6	bone morphogenetic protein 6	FALSE	Homo sapiens bone morphogenetic protein 6 (BMP6), mRNA [NM_001718]	654	GO:0051216|GO:0001654|GO:0050714|GO:0060395|GO:0005615|GO:0030539|GO:0006955|GO:0005737|GO:0006954|GO:0045944|GO:0010039|GO:0032026|GO:0032332|GO:0032526|GO:0050679|GO:0014823|GO:0030501|GO:0046982|GO:0001822|GO:0031988|GO:0010862|GO:0051384|GO:0003323|GO:0030509|GO:2000860|GO:0005125|GO:0001649|GO:0045669|GO:0001958|GO:0001501|GO:0001938|GO:0070700|GO:0045666|GO:2000105|GO:0071260|GO:0045603|GO:…	7881454	chr6	7881395	+	hs|6p24.3	NM_001718	chr6:7881395-7881454	NM_001718	Hs.285671
A_23_P71270	13.8989	3.7969	13.8989	up	48.9641	5.61365	48.9641	up	AZGP1	alpha-2-glycoprotein 1, zinc-binding	FALSE	Homo sapiens alpha-2-glycoprotein 1, zinc-binding (AZGP1), mRNA [NM_001185]	563	GO:0002474|GO:0008285|GO:0005886|GO:0042612|GO:0004540|GO:0005576|GO:0005634|GO:0008320|GO:0003823|GO:0005615|GO:0006955|GO:0001948|GO:0019882|GO:0001895|GO:0001916|GO:0042605|GO:0007155|GO:0071806|GO:0001580|GO:0070062	99564778	chr7	99564719	-	hs|7q22.1	NM_001185	chr7:99564778-99564719	NM_001185	Hs.546239
A_33_P3220837	13.7776	3.78425	13.7776	up	10.8245	3.43622	10.8245	up	MAFB	v-maf avian musculoaponeurotic fibrosarcoma oncogene homolog B	FALSE	Homo sapiens v-maf avian musculoaponeurotic fibrosarcoma oncogene homolog B (MAFB), mRNA [NM_005461]	9935	GO:0005515|GO:0005667|GO:0033077|GO:0042472|GO:0003700|GO:0007379|GO:0007585|GO:0048538|GO:0005634|GO:0006351|GO:0043565|GO:0007423|GO:0021572|GO:0021571|GO:0045647|GO:0045944|GO:0035284|GO:0008134	39315666	chr20	39315607	-	hs|20q12	NM_005461	chr20:39315666-39315607	NM_005461	Hs.169487
A_33_P3312658	13.7384	3.78014	13.7384	up	13.2314	3.72589	13.2314	up			FALSE	Q9BVW3_HUMAN (Q9BVW3) Kynureninase (L-kynurenine hydrolase), isoform b, partial (40%) [THC2613185]			143704932	chr2	143704873	+	hs|2q22.2		chr2:143704873-143704932
A_23_P106602	13.7207	3.77828	13.7207	up	8.24872	3.04417	8.24872	up	CRISPLD2	cysteine-rich secretory protein LCCL domain containing 2	FALSE	Homo sapiens cysteine-rich secretory protein LCCL domain containing 2 (CRISPLD2), mRNA [NM_031476]	83716	GO:0031012|GO:0030133|GO:0060325|GO:0030324|GO:0030198|GO:0005576|GO:0008201	84942197	chr16	84942138	+	hs|16q24.1	NM_031476	chr16:84942138-84942197	NM_031476	Hs.513779
A_33_P3359771	13.706	3.77674	13.706	up	18.6978	4.2248	18.6978	up	ATP1A2	ATPase, Na+/K+ transporting, alpha 2 polypeptide	FALSE	Homo sapiens ATPase, Na+/K+ transporting, alpha 2 polypeptide (ATP1A2), mRNA [NM_000702]	477	GO:0008344|GO:0005886|GO:0045202|GO:0006942|GO:0006940|GO:0046872|GO:0019229|GO:0040011|GO:0006754|GO:0005737|GO:0002087|GO:0034220|GO:0043197|GO:0045988|GO:0035725|GO:0006814|GO:0045822|GO:0006813|GO:0086004|GO:0005391|GO:0051481|GO:0030315|GO:0005890|GO:0055085|GO:0005524|GO:0002026|GO:0005901|GO:0008542|GO:0001504|GO:0008217|GO:0015991|GO:0071260|GO:0005768|GO:0035094	160111335	chr1	160111276	+	hs|1q23.2	NM_000702	chr1:160111276-160111335	NM_000702	Hs.34114
A_23_P92909	13.24	3.72683	13.24	up	5.46854	2.45116	5.46854	up	SPINK6	serine peptidase inhibitor, Kazal type 6	FALSE	Homo sapiens serine peptidase inhibitor, Kazal type 6 (SPINK6), transcript variant 1, mRNA [NM_205841]	404203	GO:0010951|GO:0004867|GO:0005576	147594537	chr5	147594478	+	hs|5q32	NM_205841	chr5:147594478-147594537	NM_205841	Hs.334274
A_33_P3289296	13.2012	3.7226	13.2012	up	23.1791	4.53475	23.1791	up	TMEM37	transmembrane protein 37	FALSE	Homo sapiens transmembrane protein 37 (TMEM37), mRNA [NM_183240]	140738	GO:0005262|GO:0005244|GO:0070588|GO:0034765|GO:0016021	120196096	chr2	120196037	+	hs|2q14.2	NM_183240	chr2:120196037-120196096	NM_183240	Hs.26216
A_23_P151710	13.1388	3.71577	13.1388	up	14.0471	3.8122	14.0471	up	PTGER2	prostaglandin E receptor 2 (subtype EP2), 53kDa	FALSE	Homo sapiens prostaglandin E receptor 2 (subtype EP2), 53kDa (PTGER2), mRNA [NM_000956]	5732	GO:0007186|GO:0005886|GO:0005887|GO:0042127|GO:0032496|GO:0007189|GO:0071380|GO:0004957	52794489	chr14	52794430	+	hs|14q22.1	NM_000956	chr14:52794430-52794489	NM_000956	Hs.2090
A_19_P00803777	13.1264	3.7144	13.1264	up	14.1023	3.81786	14.1023	up			FALSE	Homo sapiens cDNA FLJ26242 fis, clone DMC00770. [AK129753]			86621062	chr11	86621003	-	hs|11q14.2	AK129753	chr11:86621062-86621003		Hs.658001
A_23_P66481	12.9276	3.69238	12.9276	up	23.3112	4.54295	23.3112	up	RTN4RL1	reticulon 4 receptor-like 1	FALSE	Homo sapiens reticulon 4 receptor-like 1 (RTN4RL1), mRNA [NM_178568]	146760	GO:0031103|GO:0009986|GO:0045121|GO:0004872|GO:0046658|GO:0009897	1838527	chr17	1838468	-	hs|17p13.3	NM_178568	chr17:1838527-1838468	NM_178568	Hs.22917
A_33_P3251876	12.7431	3.67165	12.7431	up	9.75173	3.28566	9.75173	up	IL18R1	interleukin 18 receptor 1	FALSE	Homo sapiens interleukin 18 receptor 1 (IL18R1), transcript variant 1, mRNA [NM_003855]	8809	GO:0042008|GO:0032729|GO:0042346|GO:0007165|GO:0006955|GO:0045063|GO:0030101|GO:0005886|GO:0004908|GO:0004872|GO:0016021|GO:0035655	103013326	chr2	103013267	+	hs|2q12.1	NM_003855	chr2:103013267-103013326	NM_003855	Hs.469521
A_23_P8281	12.6721	3.66358	12.6721	up	9.9236	3.31086	9.9236	up	IFNGR1	interferon gamma receptor 1	FALSE	Homo sapiens interferon gamma receptor 1 (IFNGR1), mRNA [NM_000416]	3459	GO:0005515|GO:0005886|GO:0005783|GO:0019221|GO:0014069|GO:0009615|GO:0031982|GO:0030425|GO:0060334|GO:0007165|GO:0019955|GO:0004906|GO:0005887|GO:0060333	137518937	chr6	137518878	-	hs|6q23.3	NM_000416	chr6:137518937-137518878	NM_000416	Hs.520414
A_23_P350617	12.5174	3.64587	12.5174	up	27.7212	4.79292	27.7212	up	KLB	klotho beta	FALSE	Homo sapiens klotho beta (KLB), mRNA [NM_175737]	152831	GO:0005515|GO:0008286|GO:0008284|GO:0048011|GO:0005886|GO:0005975|GO:0017134|GO:0048015|GO:0004553|GO:0007173|GO:0008543|GO:0045087|GO:0016021|GO:0090080|GO:0038095	39450181	chr4	39450122	+	hs|4p14	NM_175737	chr4:39450122-39450181	NM_175737	Hs.90756
A_23_P81103	12.3142	3.62226	12.3142	up	3.11745	1.64037	3.11745	up	SFRP2	secreted frizzled-related protein 2	FALSE	Homo sapiens secreted frizzled-related protein 2 (SFRP2), mRNA [NM_003013]	6423	GO:0008406|GO:0017147|GO:0030308|GO:0030307|GO:0090263|GO:0050732|GO:0050680|GO:0042995|GO:0005615|GO:0002063|GO:0030199|GO:0031668|GO:0010667|GO:0061185|GO:0048018|GO:0001944|GO:0030336|GO:0001843|GO:0030165|GO:0048546|GO:0071425|GO:0005178|GO:0007420|GO:0060349|GO:0061056|GO:0045600|GO:0045892|GO:0042733|GO:0008284|GO:0008285|GO:0005886|GO:0007267|GO:0030178|GO:0042662|GO:0071481|GO:0010719|GO:…	154702884	chr4	154702825	-	hs|4q31.3	NM_003013	chr4:154702884-154702825	NM_003013	Hs.481022
A_33_P3321025	12.2806	3.61831	12.2806	up	23.9315	4.58084	23.9315	up	PLXNA4	plexin A4	FALSE	Homo sapiens plexin A4 (PLXNA4), transcript variant 1, mRNA [NM_020911]	91584	GO:0021960|GO:0005886|GO:0021644|GO:0048485|GO:0002116|GO:0005622|GO:0021784|GO:0021793|GO:0050923|GO:0021615|GO:0048841|GO:0017154|GO:0007411|GO:0021636|GO:0071526|GO:0016021|GO:0021610	131814512	chr7	131814453	-	hs|7q32.3	NM_020911	chr7:131814512-131814453	NM_020911	Hs.511454
A_23_P8981	12.2087	3.60983	12.2087	up	24.1298	4.59274	24.1298	up	STAR	steroidogenic acute regulatory protein	FALSE	Homo sapiens steroidogenic acute regulatory protein (STAR), mRNA [NM_000349]	6770	GO:0042542|GO:0006694|GO:0043627|GO:0006701|GO:0018963|GO:0017143|GO:0006699|GO:0006703|GO:0071560|GO:0005758|GO:0042747|GO:0043524|GO:0048168|GO:0060992|GO:0043025|GO:0018958|GO:0030061|GO:0010288|GO:0051412|GO:0032869|GO:0071312|GO:0009635|GO:0044321|GO:0061370|GO:0071872|GO:0071346|GO:0007420|GO:0006700|GO:0016101|GO:0032367|GO:0043005|GO:0035457|GO:0045471|GO:0017127|GO:0018879|GO:0050810|GO:…	38001237	chr8	38001178	-	hs|8p11.23	NM_000349	chr8:38001237-38001178	NM_000349	Hs.521535
A_33_P3290343	12.0762	3.5941	12.0762	up	12.287	3.61906	12.287	up	CYP1B1	cytochrome P450, family 1, subfamily B, polypeptide 1	FALSE	Homo sapiens cytochrome P450, family 1, subfamily B, polypeptide 1 (CYP1B1), mRNA [NM_000104]	1545	GO:0033629|GO:0019369|GO:0006725|GO:0070301|GO:0006805|GO:0008285|GO:0048514|GO:0044281|GO:0006809|GO:0005739|GO:0004497|GO:0042574|GO:0030199|GO:0042572|GO:0016712|GO:0007155|GO:0008202|GO:0030336|GO:0046466|GO:0043065|GO:0070330|GO:0005506|GO:0019373|GO:0008631|GO:0071603|GO:0009636|GO:0032088|GO:0001525|GO:0010575|GO:0045766|GO:0046427|GO:0008210|GO:0071407|GO:0061304|GO:0019825|GO:0043542|GO:…	38297765	chr2	38297706	-	hs|2p22.2	NM_000104	chr2:38297765-38297706	NM_000104	Hs.154654
A_24_P32085	12.0066	3.58575	12.0066	up	5.06579	2.34079	5.06579	up	MOB3B	MOB kinase activator 3B	FALSE	Homo sapiens MOB kinase activator 3B (MOB3B), mRNA [NM_024761]	79817	GO:0005515|GO:0046872	27326043	chr9	27325984	-	hs|9p21.2	NM_024761	chr9:27326043-27325984	NM_024761	Hs.369022
A_24_P11506	11.9851	3.58317	11.9851	up	6.8525	2.77663	6.8525	up	KYNU	kynureninase	FALSE	Homo sapiens kynureninase (KYNU), transcript variant 2, mRNA [NM_001032998]	8942	GO:0006569|GO:0030429|GO:0044281|GO:0034516|GO:0043420|GO:0042803|GO:0005829|GO:0005739|GO:0097053|GO:0034641|GO:0019805|GO:0019441|GO:0030170|GO:0019442|GO:0034341|GO:0034354	143715278	chr2	143715219	+	hs|2q22.2	NM_001032998	chr2:143715219-143715278	NM_001032998	Hs.470126
A_23_P70278	11.9623	3.58042	11.9623	up	4.51264	2.17397	4.51264	up	ROS1	c-ros oncogene 1 , receptor tyrosine kinase	FALSE	Homo sapiens c-ros oncogene 1 , receptor tyrosine kinase (ROS1), mRNA [NM_002944]	6098	GO:0005515|GO:0032006|GO:0005886|GO:0008283|GO:0019903|GO:0018108|GO:0007283|GO:0005524|GO:0030154|GO:0002066|GO:0016020|GO:0010629|GO:0016049|GO:0006468|GO:0016021|GO:0004713|GO:0004714|GO:0070372|GO:0007169|GO:0010966	117609672	chr6	117609613	-	hs|6q22.1	NM_002944	chr6:117609672-117609613	NM_002944	Hs.1041
A_23_P146233	11.9301	3.57654	11.9301	up	34.7111	5.11733	34.7111	up	LPL	lipoprotein lipase	FALSE	Homo sapiens lipoprotein lipase (LPL), mRNA [NM_000237]	4023	GO:0005515|GO:0004806|GO:0007603|GO:0005886|GO:0009409|GO:0042627|GO:0070328|GO:0044281|GO:0031225|GO:0005615|GO:0034361|GO:0019432|GO:0006633|GO:0019433|GO:0008201|GO:0070062|GO:0009986|GO:0010744|GO:0042493|GO:0005102|GO:0005576|GO:0004620|GO:0010886|GO:0004465|GO:0001523|GO:0031012|GO:0034372|GO:0034371|GO:0010890|GO:0042157|GO:0006641|GO:0034185|GO:0006644|GO:0017129	19824246	chr8	19824187	+	hs|8p21.3	NM_000237	chr8:19824187-19824246	NM_000237	Hs.180878
A_24_P29401	11.7124	3.54997	11.7124	up	6.09135	2.60676	6.09135	up	PIK3R1	phosphoinositide-3-kinase, regulatory subunit 1 (alpha)	FALSE	Homo sapiens phosphoinositide-3-kinase, regulatory subunit 1 (alpha) (PIK3R1), transcript variant 1, mRNA [NM_181523]	5295	GO:0005515|GO:0005159|GO:0005158|GO:0043560|GO:0050900|GO:0034644|GO:0007173|GO:0043551|GO:0046326|GO:0043559|GO:0043125|GO:0030335|GO:0032760|GO:0005168|GO:0019903|GO:0030168|GO:0014065|GO:0008543|GO:0045087|GO:0006644|GO:0038096|GO:0038095|GO:0001953|GO:0043548|GO:0008625|GO:0008286|GO:0050852|GO:0005886|GO:0031295|GO:0060396|GO:0044281|GO:0005829|GO:0045944|GO:0030183|GO:0016032|GO:0005068|GO:…	67596845	chr5	67596786	+	hs|5q13.1	NM_181523	chr5:67596786-67596845	NM_181523	Hs.132225
A_32_P70315	11.6795	3.5459	11.6795	up	18.8126	4.23363	18.8126	up	TIMP4	TIMP metallopeptidase inhibitor 4	FALSE	Homo sapiens TIMP metallopeptidase inhibitor 4 (TIMP4), mRNA [NM_003256]	7079	GO:0010951|GO:0008150|GO:0042493|GO:0008191|GO:0032496|GO:0043434|GO:0042698|GO:0034097|GO:0007417|GO:0030017|GO:0005615|GO:0046872	12194787	chr3	12194728	-	hs|3p25.2	NM_003256	chr3:12194787-12194728	NM_003256	Hs.591665
A_24_P15388	11.5549	3.53044	11.5549	up	8.30035	3.05317	8.30035	up			FALSE	immunoglobulin heavy variable 3-74 [Source:HGNC Symbol;Acc:5624] [ENST00000424969]			107218747	chr14	107218688	-	hs|14q32.33	XM_006710246	chr14:107218747-107218688	XM_006710246	Hs.595878
A_23_P388124	11.3924	3.51	11.3924	up	8.75279	3.12974	8.75279	up	ABCD2	ATP-binding cassette, sub-family D (ALD), member 2	FALSE	Homo sapiens ATP-binding cassette, sub-family D (ALD), member 2 (ABCD2), mRNA [NM_005164]	225	GO:0005515|GO:0000038|GO:0006635|GO:0006200|GO:0042626|GO:0055085|GO:0005524|GO:0042803|GO:0043231|GO:0005829|GO:0005739|GO:0032000|GO:0016021|GO:0005778|GO:0042760|GO:0005777	39947009	chr12	39946950	-	hs|12q12	NM_005164	chr12:39947009-39946950	NM_005164	Hs.117852
A_33_P3217786	11.2617	3.49335	11.2617	up	46.8277	5.54929	46.8277	up	AQP7P1	aquaporin 7 pseudogene 1	FALSE	Homo sapiens aquaporin 7 pseudogene 1 (AQP7P1), non-coding RNA [NR_002817]	375719		67272519	chr9	67272460	-	hs|9q13	NR_002817	chr9:67272519-67272460	NR_002817	Hs.658215
A_23_P374902	11.2012	3.48559	11.2012	up	10.09	3.33486	10.09	up	CLDND2	claudin domain containing 2	FALSE	Homo sapiens claudin domain containing 2 (CLDND2), mRNA [NM_152353]	125875	GO:0016021	51870797	chr19	51870738	-	hs|19q13.41	NM_152353	chr19:51870797-51870738	NM_152353	Hs.720536
A_23_P153964	11.179	3.48272	11.179	up	4.50386	2.17116	4.50386	up	INHBB	inhibin, beta B	FALSE	Homo sapiens inhibin, beta B (INHBB), mRNA [NM_002193]	3625	GO:0005515|GO:0048471|GO:2001235|GO:0048599|GO:0030154|GO:0042803|GO:0001541|GO:0044320|GO:0045444|GO:0046676|GO:0009267|GO:0032869|GO:0046882|GO:0006952|GO:0005576|GO:0046881|GO:0032924|GO:0005125|GO:0009612|GO:0005179|GO:0046789|GO:0048178|GO:0040007|GO:0008083|GO:0060279	121108839	chr2	121108780	+	hs|2q14.2	NM_002193	chr2:121108780-121108839	NM_002193	Hs.1735
A_33_P3229370	11.1639	3.48077	11.1639	up	14.1328	3.82098	14.1328	up	ID4	inhibitor of DNA binding 4, dominant negative helix-loop-helix protein	FALSE	Homo sapiens inhibitor of DNA binding 4, dominant negative helix-loop-helix protein (ID4), mRNA [NM_001546]	3400	GO:0005515|GO:0008284|GO:0006357|GO:0045599|GO:0022010|GO:0003714|GO:0005634|GO:0000122|GO:0007405|GO:0048712|GO:0045669|GO:0021766|GO:0000082|GO:0005737|GO:0045665|GO:0045944|GO:0048715|GO:0001085|GO:0046983|GO:0045444|GO:0034613|GO:0045892|GO:0021895	19840900	chr6	19840841	+	hs|6p22.3	NM_001546	chr6:19840841-19840900	NM_001546	Hs.519601
A_23_P18447	11.1424	3.47799	11.1424	up	3.63882	1.86347	3.63882	up	PPARGC1A	peroxisome proliferator-activated receptor gamma, coactivator 1 alpha	FALSE	Homo sapiens peroxisome proliferator-activated receptor gamma, coactivator 1 alpha (PPARGC1A), mRNA [NM_013261]	10891	GO:0005515|GO:0006367|GO:0001659|GO:0009409|GO:0006094|GO:2000310|GO:0050681|GO:0071398|GO:0043524|GO:0042594|GO:0000166|GO:0071356|GO:0005665|GO:0071250|GO:0045820|GO:0010941|GO:0016922|GO:0019395|GO:0001104|GO:0014850|GO:0003713|GO:0046321|GO:0051552|GO:0031490|GO:0032922|GO:0071871|GO:0050873|GO:0070997|GO:0005654|GO:0071873|GO:0007005|GO:0045893|GO:0008134|GO:0008380|GO:0097067|GO:0001678|GO:…	23793996	chr4	23793937	-	hs|4p15.2	NM_013261	chr4:23793996-23793937	NM_013261	Hs.527078
A_23_P362694	11.0337	3.46385	11.0337	up	7.02157	2.81179	7.02157	up	FDCSP	follicular dendritic cell secreted protein	FALSE	Homo sapiens follicular dendritic cell secreted protein (FDCSP), mRNA [NM_152997]	260436	GO:0005576	71100846	chr4	71099918	+	hs|4q13.3	NM_152997	chr4:71099918-71100846	NM_152997	Hs.733448
A_24_P252364	10.9402	3.45157	10.9402	up	14.3765	3.84564	14.3765	up	NRCAM	neuronal cell adhesion molecule	FALSE	Homo sapiens neuronal cell adhesion molecule (NRCAM), transcript variant 1, mRNA [NM_001037132]	4897	GO:0031290|GO:0005515|GO:0043005|GO:0005886|GO:0030506|GO:0045202|GO:0001525|GO:0007409|GO:0007417|GO:0019227|GO:0007416|GO:0086080|GO:0043194|GO:0030516|GO:0016337|GO:0007413|GO:0008104|GO:0045162|GO:0045666|GO:0005887|GO:0007411|GO:0034113|GO:0001764|GO:0009897	107788235	chr7	107788176	-	hs|7q31.1	NM_001037132	chr7:107788235-107788176	NM_001037132	Hs.21422
A_24_P183150	10.921	3.44903	10.921	up	5.37228	2.42553	5.37228	up	CXCL3	chemokine (C-X-C motif) ligand 3	FALSE	Homo sapiens chemokine (C-X-C motif) ligand 3 (CXCL3), mRNA [NM_002090]	2921	GO:0008009|GO:0006955|GO:0006954|GO:0030593|GO:0005576|GO:0005615	74902761	chr4	74902702	-	hs|4q13.3	NM_002090	chr4:74902761-74902702	NM_002090	Hs.89690
A_33_P3421028	10.8767	3.44317	10.8767	up	5.27867	2.40017	5.27867	up	ROS1	c-ros oncogene 1 , receptor tyrosine kinase	FALSE	c-ros oncogene 1 , receptor tyrosine kinase [Source:HGNC Symbol;Acc:10261] [ENST00000403284]	6098	GO:0005515|GO:0032006|GO:0005886|GO:0008283|GO:0019903|GO:0018108|GO:0007283|GO:0005524|GO:0030154|GO:0002066|GO:0016020|GO:0010629|GO:0016049|GO:0006468|GO:0016021|GO:0004713|GO:0004714|GO:0070372|GO:0007169|GO:0010966	117649719	chr6	117649660	-	hs|6q22.1		chr6:117649719-117649660
A_33_P3255329	10.7584	3.42739	10.7584	up	34.586	5.11212	34.586	up	ACACB	acetyl-CoA carboxylase beta	FALSE	acetyl-CoA carboxylase beta [Source:HGNC Symbol;Acc:85] [ENST00000543201]	32	GO:0005515|GO:0014070|GO:0042493|GO:0006853|GO:0006768|GO:0006767|GO:0005741|GO:0044281|GO:2001295|GO:0005524|GO:0006084|GO:0046872|GO:0012505|GO:0005829|GO:0031325|GO:0006112|GO:0051289|GO:0006766|GO:0009374|GO:0004075|GO:0006633|GO:0003989|GO:0044255	109697952	chr12	109697893	+	hs|12q24.11	XR_429096	chr12:109697893-109697952	XR_429096	Hs.234898
A_32_P49309	10.6964	3.41905	10.6964	up	16.2984	4.02666	16.2984	up	MRO	maestro	FALSE	Homo sapiens maestro (MRO), transcript variant 1, mRNA [NM_031939]	83876	GO:0005730	48322607	chr18	48322548	-	hs|18q21.2	NM_031939	chr18:48322607-48322548	NM_031939	Hs.30495
A_24_P317907	10.6	3.406	10.6	up	23.7066	4.56721	23.7066	up	SORBS1	sorbin and SH3 domain containing 1	FALSE	Homo sapiens sorbin and SH3 domain containing 1 (SORBS1), transcript variant 3, mRNA [NM_001034954]	10580	GO:0005515|GO:0008092|GO:0008286|GO:0005158|GO:0043149|GO:0005634|GO:0016363|GO:0005829|GO:0046889|GO:0005915|GO:0006936|GO:0005913|GO:0015758|GO:0048041|GO:0005899|GO:0046326|GO:0001725|GO:0032869|GO:0019901|GO:0045725|GO:0003779|GO:0009967|GO:0007160|GO:0005070|GO:0045121|GO:0005924|GO:0005925|GO:0090004	97072614	chr10	97072555	-	hs|10q24.1	NM_001034954	chr10:97072614-97072555	NM_001034954	Hs.38621
A_33_P3353737	10.5981	3.40574	10.5981	up	20.9477	4.38872	20.9477	up	ADH1B	alcohol dehydrogenase 1B (class I), beta polypeptide	FALSE	alcohol dehydrogenase 1B (class I), beta polypeptide [Source:HGNC Symbol;Acc:250] [ENST00000394887]	125	GO:0006805|GO:0006069|GO:0004024|GO:0008270|GO:0044281|GO:0005829	100227587	chr4	100227528	-	hs|4q23	AF153821	chr4:100227587-100227528		Hs.4
A_23_P154605	10.5932	3.40507	10.5932	up	6.26575	2.64749	6.26575	up	SULF2	sulfatase 2	FALSE	Homo sapiens sulfatase 2 (SULF2), transcript variant 1, mRNA [NM_018837]	55959	GO:0005795|GO:0005886|GO:0009986|GO:0051216|GO:0001822|GO:0005783|GO:0005509|GO:0048706|GO:0035860|GO:0030177|GO:0008449|GO:0032836|GO:0005615|GO:0010575|GO:0060384|GO:0060348|GO:0002063|GO:0003094|GO:0040037|GO:0004065|GO:0030201|GO:0014846	46286483	chr20	46286424	-	hs|20q13.12	NM_018837	chr20:46286483-46286424	NM_018837	Hs.162016
A_23_P94319	10.5547	3.39981	10.5547	up	16.0838	4.00754	16.0838	up	KBTBD11	kelch repeat and BTB (POZ) domain containing 11	FALSE	Homo sapiens kelch repeat and BTB (POZ) domain containing 11 (KBTBD11), mRNA [NM_014867]	9920		1955093	chr8	1955034	+	hs|8p23.3	NM_014867	chr8:1955034-1955093	NM_014867	Hs.5333
A_33_P3306068	10.5546	3.3998	10.5546	up	5.01518	2.3263	5.01518	up	MYCL	v-myc avian myelocytomatosis viral oncogene lung carcinoma derived homolog	FALSE	Homo sapiens v-myc avian myelocytomatosis viral oncogene lung carcinoma derived homolog (MYCL), transcript variant 1, mRNA [NM_001033081]	4610	GO:0006355|GO:0003700|GO:0046983|GO:0005634|GO:0003677	40361179	chr1	40361120	-	hs|1p34.2	NM_001033081	chr1:40361179-40361120	NM_001033081	Hs.437922
A_33_P3319896	10.5279	3.39615	10.5279	up	27.4248	4.77741	27.4248	up	PRAMEF4	PRAME family member 4	FALSE	Homo sapiens PRAME family member 4 (PRAMEF4), mRNA [NM_001009611]	400735	GO:0043066|GO:0008284|GO:0048387|GO:0045596|GO:0042974|GO:0045892	12939152	chr1	12939093	-	hs|1p36.21	NM_001009611	chr1:12939152-12939093	NM_001009611	Hs.551617
A_23_P58228	10.5019	3.39258	10.5019	up	6.01796	2.58928	6.01796	up	ODAM	odontogenic, ameloblast asssociated	FALSE	Homo sapiens odontogenic, ameloblast asssociated (ODAM), mRNA [NM_017855]	54959	GO:0005737|GO:0042475|GO:0043205|GO:0005634|GO:0005576|GO:0031214	71068922	chr4	71068625	+	hs|4q13.3	NM_017855	chr4:71068625-71068922	NM_017855	Hs.143811
A_23_P430930	10.4443	3.38465	10.4443	up	11.421	3.51361	11.421	up	RSPO2	R-spondin 2	FALSE	Homo sapiens R-spondin 2 (RSPO2), transcript variant 1, mRNA [NM_178565]	340419	GO:0009986|GO:0090263|GO:0005102|GO:0005576|GO:0030282|GO:0001649|GO:0060441|GO:0035116|GO:0060437|GO:0035115|GO:0016055|GO:0060535|GO:0008201	108911739	chr8	108911680	-	hs|8q23.1	NM_178565	chr8:108911739-108911680	NM_178565	Hs.444834
A_19_P00800934	10.333	3.36918	10.333	up	8.55008	3.09594	8.55008	up			FALSE				86599476	chr11	86599417	-	hs|11q14.2		chr11:086599476-086599417
A_23_P31755	10.2588	3.35879	10.2588	up	8.57593	3.10029	8.57593	up	CRH	corticotropin releasing hormone	FALSE	Homo sapiens corticotropin releasing hormone (CRH), mRNA [NM_000756]	1392	GO:0005515|GO:0043627|GO:0032811|GO:0006704|GO:0033685|GO:2000310|GO:2000854|GO:0060291|GO:0005615|GO:0060548|GO:0007611|GO:0005184|GO:0010942|GO:0035641|GO:0008306|GO:0014062|GO:0051412|GO:0007565|GO:0007616|GO:0007567|GO:0071314|GO:0050801|GO:0010841|GO:0010700|GO:0033494|GO:0005179|GO:0016101|GO:0007631|GO:0045472|GO:0008284|GO:0030325|GO:0030324|GO:0045471|GO:0030819|GO:0007268|GO:0045776|GO:…	67088820	chr8	67088761	-	hs|8q13.1	NM_000756	chr8:67088820-67088761	NM_000756	Hs.75294
A_33_P3387493	10.238	3.35586	10.238	up	4.3229	2.112	4.3229	up	FTH1P18	ferritin, heavy polypeptide 1 pseudogene 18	FALSE	Homo sapiens ferritin, heavy polypeptide 1 pseudogene 18 (FTH1P18), mRNA [NM_001271682]	441490		37061040	chrX	37060981	-	hs|Xp21.1	NM_001271682	chrX:37061040-37060981	NM_001271682	Hs.744832
A_23_P103932	10.1215	3.33935	10.1215	up	12.5626	3.65106	12.5626	up	FGR	feline Gardner-Rasheed sarcoma viral oncogene homolog	FALSE	Homo sapiens feline Gardner-Rasheed sarcoma viral oncogene homolog (FGR), transcript variant 2, mRNA [NM_001042747]	2268	GO:0045859|GO:0005515|GO:0005886|GO:0050830|GO:0008360|GO:0005743|GO:0050715|GO:0015629|GO:0005829|GO:0050764|GO:0005758|GO:0046777|GO:0043552|GO:0005856|GO:0070062|GO:0034987|GO:0030335|GO:0034988|GO:0019901|GO:0014068|GO:0018108|GO:0032587|GO:0009615|GO:0005524|GO:0043306|GO:0002768|GO:0007229|GO:0007596|GO:0045087|GO:0045088|GO:0006468|GO:0001784|GO:0004713|GO:0004715|GO:0038096	27938897	chr1	27938838	-	hs|1p36.11	NM_001042747	chr1:27938897-27938838	NM_001042747	Hs.1422
A_23_P149613	9.93802	3.31296	9.93802	up	11.3245	3.50138	11.3245	up	FMO1	flavin containing monooxygenase 1	FALSE	Homo sapiens flavin containing monooxygenase 1 (FMO1), transcript variant 2, mRNA [NM_002021]	2326	GO:0050661|GO:0006805|GO:0050660|GO:0006970|GO:0006082|GO:0044281|GO:0070995|GO:0004497|GO:0004499|GO:0005789|GO:0032496|GO:0005788|GO:0009404|GO:0016021	171254660	chr1	171254601	+	hs|1q24.3	NM_002021	chr1:171254601-171254660	NM_002021	Hs.1424
A_19_P00315779	9.85756	3.30123	9.85756	up	8.95439	3.1626	8.95439	up			FALSE				86632724	chr11	86632665	-	hs|11q14.2		chr11:086632724-086632665
A_33_P3210492	9.82741	3.29681	9.82741	up	21.4464	4.42266	21.4464	up	C1QTNF4	C1q and tumor necrosis factor related protein 4	FALSE	Homo sapiens C1q and tumor necrosis factor related protein 4 (C1QTNF4), mRNA [NM_031909]	114900	GO:0005615|GO:0005125	47611639	chr11	47611580	-	hs|11p11.2	NM_031909	chr11:47611639-47611580	NM_031909	Hs.662633
A_23_P415021	9.78533	3.29062	9.78533	up	15.7789	3.97993	15.7789	up	METTL7A	methyltransferase like 7A	FALSE	Homo sapiens methyltransferase like 7A (METTL7A), mRNA [NM_014033]	25840	GO:0005811|GO:0016020|GO:0005783|GO:0008168|GO:0032259|GO:0070062	51326160	chr12	51326101	+	hs|12q13.12	NM_014033	chr12:51326101-51326160	NM_014033	Hs.744021
A_23_P215048	9.76838	3.28812	9.76838	up	17.4929	4.1287	17.4929	up	KIAA0408	KIAA0408	FALSE	Homo sapiens KIAA0408 (KIAA0408), mRNA [NM_014702]	9729	GO:0005515	127764999	chr6	127764940	-	hs|6q22.33	NM_014702	chr6:127764999-127764940	NM_014702	Hs.319247
A_19_P00315778	9.75319	3.28587	9.75319	up	7.70238	2.9453	7.70238	up			FALSE				86632664	chr11	86632605	-	hs|11q14.2		chr11:086632664-086632605
A_33_P3365117	9.62797	3.26723	9.62797	up	18.1394	4.18105	18.1394	up	AKR1C1	aldo-keto reductase family 1, member C1	FALSE	aldo-keto reductase family 1, member C1 [Source:HGNC Symbol;Acc:384] [ENST00000380859]	1645	GO:0031406|GO:0044598|GO:0046683|GO:0032052|GO:0006805|GO:0044597|GO:0007603|GO:0047086|GO:0005829|GO:0030299|GO:0016655|GO:0071395|GO:0042574|GO:0030855|GO:0047115|GO:0051260|GO:0008206|GO:0047042|GO:0070062|GO:0042632|GO:0047718|GO:0007586|GO:0047006|GO:0001523|GO:0004032|GO:0004033|GO:0015721|GO:0042448|GO:0018636|GO:0055114	5011995	chr10	5011936	+	hs|10p15.1		chr10:5011936-5011995
A_23_P165624	9.61298	3.26498	9.61298	up	2.9364	1.55405	2.9364	up	TNFAIP6	tumor necrosis factor, alpha-induced protein 6	FALSE	Homo sapiens tumor necrosis factor, alpha-induced protein 6 (TNFAIP6), mRNA [NM_007115]	7130	GO:0007165|GO:0006954|GO:0005540|GO:0007267|GO:0007155	152226654	chr2	152226595	+	hs|2q23.3	NM_007115	chr2:152226595-152226654	NM_007115	Hs.437322
A_23_P212119	9.57885	3.25985	9.57885	up	14.6446	3.8723	14.6446	up	GALNT15	polypeptide N-acetylgalactosaminyltransferase 15	FALSE	Homo sapiens polypeptide N-acetylgalactosaminyltransferase 15 (GALNT15), mRNA [NM_054110]	117248	GO:0030133|GO:0004653|GO:0000139|GO:0016266|GO:0016021|GO:0044267|GO:0046872|GO:0043687	16269863	chr3	16269804	+	hs|3p25.1	NM_054110	chr3:16269804-16269863	NM_054110	Hs.411308
A_23_P315364	9.57067	3.25862	9.57067	up	5.42702	2.44016	5.42702	up	CXCL2	chemokine (C-X-C motif) ligand 2	FALSE	Homo sapiens chemokine (C-X-C motif) ligand 2 (CXCL2), mRNA [NM_002089]	2920	GO:0005515|GO:0008009|GO:0006955|GO:0006954|GO:0006935|GO:0060326|GO:0002237|GO:0005576|GO:0005615	74963044	chr4	74962985	-	hs|4q13.3	NM_002089	chr4:74963044-74962985	NM_002089	Hs.75765
A_23_P164047	9.55113	3.25567	9.55113	up	10.986	3.45759	10.986	up	MMD	monocyte to macrophage differentiation-associated	FALSE	Homo sapiens monocyte to macrophage differentiation-associated (MMD), mRNA [NM_012329]	23531	GO:0016020|GO:0005887|GO:0031902|GO:0019835|GO:0004872|GO:0005765	53470223	chr17	53470164	-	hs|17q22	NM_012329	chr17:53470223-53470164	NM_012329	Hs.463483
A_23_P434809	9.54434	3.25465	9.54434	up	3.97866	1.99228	3.97866	up	S100A8	S100 calcium binding protein A8	FALSE	Homo sapiens S100 calcium binding protein A8 (S100A8), mRNA [NM_002964]	6279	GO:0005515|GO:0008017|GO:0035662|GO:0050544|GO:0005886|GO:0030307|GO:0045471|GO:0050832|GO:0005634|GO:0001816|GO:0005615|GO:0010043|GO:0005829|GO:0051092|GO:0006954|GO:0050786|GO:0032602|GO:0032496|GO:0005856|GO:0042742|GO:0070062|GO:0002526|GO:0002523|GO:0006919|GO:0032119|GO:0005509|GO:0030593|GO:0006914|GO:2001244|GO:0005576|GO:0002544|GO:0051493|GO:0045087|GO:0050729|GO:0042060|GO:0070488|GO:…	153362607	chr1	153362548	-	hs|1q21.3	NM_002964	chr1:153362607-153362548	NM_002964	Hs.416073
A_23_P404481	9.49975	3.24789	9.49975	up	2.75169	1.46032	2.75169	up	S1PR1	sphingosine-1-phosphate receptor 1	FALSE	Homo sapiens sphingosine-1-phosphate receptor 1 (S1PR1), mRNA [NM_001400]	1901	GO:0005886|GO:0003376|GO:0030032|GO:0031226|GO:0045124|GO:0019226|GO:0007193|GO:0030155|GO:0038036|GO:0050927|GO:0006935|GO:0051482|GO:0045944|GO:0030182|GO:0003245|GO:0045446|GO:0007155|GO:0030500|GO:0030335|GO:0046625|GO:0031532|GO:0004930|GO:0061384|GO:0001525|GO:0048661|GO:0072678|GO:0051497|GO:0007186|GO:0016477|GO:0032320|GO:0007420|GO:0045121|GO:0016021|GO:0001955|GO:0009897|GO:0005768	101706380	chr1	101706321	+	hs|1p21.2	NM_001400	chr1:101706321-101706380	NM_001400	Hs.154210
A_33_P3389658	9.49436	3.24707	9.49436	up	9.66094	3.27216	9.66094	up	PDE4D	phosphodiesterase 4D, cAMP-specific	FALSE	Homo sapiens phosphodiesterase 4D, cAMP-specific (PDE4D), transcript variant 3, mRNA [NM_001165899]	5144	GO:0005515|GO:0050852|GO:0010469|GO:0032754|GO:0031698|GO:0046872|GO:0005829|GO:0006939|GO:0016324|GO:0030552|GO:0035264|GO:0061028|GO:0010880|GO:0033137|GO:0060314|GO:0008144|GO:0097110|GO:0051117|GO:0045822|GO:0086004|GO:0031625|GO:0006198|GO:0032729|GO:0005815|GO:0004115|GO:0004114|GO:0032743|GO:0007568|GO:0030593|GO:0034704|GO:0005891|GO:0044325|GO:0071222|GO:0071872|GO:0002027|GO:0016020|GO:…	58270613	chr5	58270554	-	hs|5q11.2	NM_001165899	chr5:58270613-58270554	NM_001165899	Hs.117545
A_19_P00810480	9.35625	3.22593	9.35625	up	2.3365	1.22435	2.3365	up			FALSE				102605383	chr2	102605324	+	hs|2q11.2		chr2:102605324-102605383
A_33_P3256933	9.28283	3.21456	9.28283	up	23.14	4.53232	23.14	up	PRAMEF15	PRAME family member 15	FALSE	Homo sapiens PRAME family member 15 (PRAMEF15), mRNA [NM_001098376]	653619	GO:0043066|GO:0008284|GO:0048387|GO:0045596|GO:0042974|GO:0045892	13428130	chr1	13428071	+	hs|1p36.21	NM_001098376	chr1:13428071-13428130	NM_001098376	Hs.551617
A_33_P3240018	9.22572	3.20566	9.22572	up	10.2547	3.35821	10.2547	up	PDE3B	phosphodiesterase 3B, cGMP-inhibited	FALSE	Homo sapiens phosphodiesterase 3B, cGMP-inhibited (PDE3B), mRNA [NM_000922]	5140	GO:0033629|GO:0005515|GO:0008286|GO:0032869|GO:0050995|GO:0005794|GO:0004119|GO:0004114|GO:0005783|GO:0042593|GO:0001525|GO:0043422|GO:0046872|GO:0005829|GO:0007162|GO:0050796|GO:0016020|GO:0007596|GO:0031018|GO:0016525|GO:0016021|GO:0043951|GO:0032045|GO:0006198	14892350	chr11	14892291	+	hs|11p15.2	NM_000922	chr11:14892291-14892350	NM_000922	Hs.445711
A_23_P60599	9.13346	3.19116	9.13346	up	43.0784	5.42889	43.0784	up	UGT1A6	UDP glucuronosyltransferase 1 family, polypeptide A6	FALSE	Homo sapiens UDP glucuronosyltransferase 1 family, polypeptide A6 (UGT1A6), transcript variant 1, mRNA [NM_001072]	54578	GO:0006805|GO:0052695|GO:0046982|GO:0005783|GO:0001972|GO:0005789|GO:0015020|GO:0044281|GO:0016021|GO:0019899|GO:0042803|GO:0070062	234681665	chr2	234681607	+	hs|2q37.1	NM_001072	chr2:234681607-234681665	NM_001072	Hs.554822
A_23_P363878	9.11577	3.18836	9.11577	up	8.62658	3.10879	8.62658	up	RFTN2	raftlin family member 2	FALSE	Homo sapiens raftlin family member 2 (RFTN2), mRNA [NM_144629]	130132	GO:0005886	198436123	chr2	198436064	-	hs|2q33.1	NM_144629	chr2:198436123-198436064	NM_144629	Hs.591615
A_23_P252981	9.10698	3.18697	9.10698	up	9.52625	3.25191	9.52625	up	ACE2	angiotensin I converting enzyme 2	FALSE	Homo sapiens angiotensin I converting enzyme 2 (ACE2), mRNA [NM_021804]	59272	GO:0005515|GO:0005886|GO:0002003|GO:0046718|GO:0005615|GO:0001817|GO:0019229|GO:0003081|GO:0042312|GO:0001948|GO:0001618|GO:0042127|GO:0004180|GO:0006508|GO:0008241|GO:0070062|GO:0009986|GO:0050727|GO:0005576|GO:0009615|GO:0004175|GO:0002005|GO:0032800|GO:0045121|GO:0008270|GO:0016021|GO:0017046|GO:2000379|GO:0046813|GO:0044267|GO:0003051|GO:0008237	15579251	chrX	15579192	-	hs|Xp22.2	NM_021804	chrX:15579251-15579192	NM_021804	Hs.178098
A_33_P3364869	9.10412	3.18652	9.10412	up	12.8537	3.68411	12.8537	up	NAMPT	nicotinamide phosphoribosyltransferase	FALSE	Homo sapiens cDNA FLJ13279 fis, clone OVARC1001055, moderately similar to PRE-B CELL ENHANCING FACTOR PRECURSOR. [AK023341]	10135	GO:0005515|GO:0008286|GO:0047280|GO:0008284|GO:0019674|GO:0007267|GO:0006767|GO:0005634|GO:0044281|GO:0006769|GO:0005125|GO:0005615|GO:0005829|GO:0007165|GO:0006766|GO:0045944|GO:0004514|GO:0009435|GO:0051770|GO:0060612|GO:0070062	105900620	chr7	105900561	-	hs|7q22.3	AK023341	chr7:105900620-105900561
A_23_P86470	9.09817	3.18558	9.09817	up	5.47257	2.45222	5.47257	up	CH25H	cholesterol 25-hydroxylase	FALSE	Homo sapiens cholesterol 25-hydroxylase (CH25H), mRNA [NM_003956]	9023	GO:0006629|GO:0001567|GO:0005506|GO:0006699|GO:0008395|GO:0044281|GO:0005829|GO:0005789|GO:0016126|GO:0006633|GO:0008206|GO:0016021|GO:0055114|GO:0008203	90965860	chr10	90965801	-	hs|10q23.31	NM_003956	chr10:90965860-90965801	NM_003956	Hs.47357
A_23_P134953	9.09263	3.1847	9.09263	up	8.27976	3.04959	8.27976	up	PLIN2	perilipin 2	FALSE	Homo sapiens perilipin 2 (PLIN2), transcript variant 1, mRNA [NM_001122]	123	GO:0005811|GO:0014070|GO:0005886|GO:0019915|GO:0005783|GO:0042493|GO:0005634|GO:0005576|GO:0044281|GO:0015909|GO:0044255	19116429	chr9	19116370	-	hs|9p22.1	NM_001122	chr9:19116429-19116370	NM_001122	Hs.3416
A_24_P381441	9.07784	3.18235	9.07784	up	11.435	3.51538	11.435	up	LMO3	LIM domain only 3 (rhombotin-like 2)	FALSE	Homo sapiens LIM domain only 3 (rhombotin-like 2) (LMO3), transcript variant 1, mRNA [NM_018640]	55885	GO:0006355|GO:0008270|GO:0006351	16701693	chr12	16701634	-	hs|12p12.3	NM_018640	chr12:16701693-16701634	NM_018640	Hs.504908
A_32_P200308	9.06611	3.18048	9.06611	up	6.0638	2.60022	6.0638	up	LINC00977	long intergenic non-protein coding RNA 977	FALSE	Homo sapiens long intergenic non-protein coding RNA 977 (LINC00977), long non-coding RNA [NR_033916]	728724		130228878	chr8	130228819	-	hs|8q24.21		chr8:130228878-130228819	NR_033916	Hs.49902
A_23_P163087	9.03797	3.176	9.03797	up	10.0313	3.32644	10.0313	up	NID2	nidogen 2 (osteonidogen)	FALSE	Homo sapiens nidogen 2 (osteonidogen) (NID2), mRNA [NM_007361]	22795	GO:0031012|GO:0005515|GO:0009986|GO:0007160|GO:0030198|GO:0005518|GO:0005509|GO:0071711|GO:0005576|GO:0007155|GO:0070062|GO:0005604	52471790	chr14	52471731	-	hs|14q22.1	NM_007361	chr14:52471790-52471731	NM_007361	Hs.369840
A_23_P254863	9.02378	3.17373	9.02378	up	6.93603	2.79411	6.93603	up	NIM1K	NIM1 serine/threonine protein kinase	FALSE	Homo sapiens NIM1 serine/threonine protein kinase (NIM1K), transcript variant 1, mRNA [NM_153361]	167359	GO:0000287|GO:0004674|GO:0006468|GO:0005524	43280762	chr5	43280703	+	hs|5p12	NM_153361	chr5:43280703-43280762	NM_153361	Hs.25845
A_33_P3382856	9.0153	3.17238	9.0153	up	4.61922	2.20765	4.61922	up	DCN	decorin	FALSE	Homo sapiens decorin (DCN), transcript variant E, mRNA [NM_133507]	1634	GO:0019800|GO:0005518|GO:0005589|GO:0044281|GO:0005539|GO:0005615|GO:0030208|GO:0030207|GO:0030206|GO:0022617|GO:0030198|GO:0032496|GO:0009887|GO:0030204|GO:0030203|GO:0043202|GO:0005975|GO:0005796|GO:0001822|GO:0007568|GO:0050840|GO:0005578|GO:0005576|GO:0001890|GO:0009612|GO:0031012|GO:0047485|GO:0007519|GO:0042060	91572259	chr12	91572200	-	hs|12q21.33	NM_133507	chr12:91572259-91572200	NM_133507	Hs.156316
A_23_P13382	8.99043	3.16839	8.99043	up	7.86916	2.97621	7.86916	up	LSP1	lymphocyte-specific protein 1	FALSE	Homo sapiens lymphocyte-specific protein 1 (LSP1), transcript variant 3, mRNA [NM_001013254]	4046	GO:0007165|GO:0006968|GO:0005886|GO:0006928|GO:0003779|GO:0004871|GO:0015629|GO:0070062	1913423	chr11	1913364	+	hs|11p15.5	NM_001013254	chr11:1913364-1913423	NM_001013254	Hs.56729
A_24_P484797	8.88388	3.15119	8.88388	up	15.5591	3.95968	15.5591	up	CIDECP	cell death-inducing DFFA-like effector c pseudogene	FALSE	Homo sapiens cell death-inducing DFFA-like effector c pseudogene (CIDECP), non-coding RNA [NR_002786]	152302		10059617	chr3	10059558	-	hs|3p25.3	NR_002786	chr3:10059617-10059558	NR_002786	Hs.635072
A_33_P3242733	8.77785	3.13387	8.77785	up	18.1827	4.18449	18.1827	up	PKDCC	protein kinase domain containing, cytoplasmic	FALSE	Homo sapiens protein kinase domain containing, cytoplasmic (PKDCC), mRNA [NM_138370]	91461	GO:0005794|GO:0030501|GO:0048286|GO:0042997|GO:0048566|GO:0030282|GO:0015031|GO:0005524|GO:0030154|GO:0001501|GO:0004672|GO:0035264|GO:0060021|GO:0006468|GO:0032332	42284866	chr2	42284807	+	hs|2p21	NM_138370	chr2:42284807-42284866	NM_138370	Hs.408542
A_33_P3615922	8.73522	3.12684	8.73522	up	9.67839	3.27477	9.67839	up	C7orf63	chromosome 7 open reading frame 63	FALSE	Homo sapiens chromosome 7 open reading frame 63 (C7orf63), transcript variant 1, mRNA [NM_001039706]	79846		89929345	chr7	89929286	+	hs|7q21.13	NM_001039706	chr7:89929286-89929345	NM_001039706	Hs.657403
A_33_P3396389	8.61056	3.10611	8.61056	up	6.93961	2.79485	6.93961	up	IL1R1	interleukin 1 receptor, type I	FALSE	Homo sapiens interleukin 1 receptor, type I (IL1R1), transcript variant 1, mRNA [NM_000877]	3554	GO:0005515|GO:0005886|GO:0009986|GO:0050727|GO:0005576|GO:0002020|GO:0005161|GO:0004909|GO:0006955|GO:0016020|GO:0005887|GO:0004908|GO:0004871|GO:0070555|GO:0070498|GO:0007166|GO:0004888	102792105	chr2	102792046	+	hs|2q12.1	NM_000877	chr2:102792046-102792105	NM_000877	Hs.701982
A_23_P203957	8.54988	3.0959	8.54988	up	7.60801	2.92752	7.60801	up	TMTC1	transmembrane and tetratricopeptide repeat containing 1	FALSE	Homo sapiens transmembrane and tetratricopeptide repeat containing 1 (TMTC1), transcript variant 2, mRNA [NM_175861]	83857	GO:0005739|GO:0016021	29659276	chr12	29659217	-	hs|12p11.22	NM_175861	chr12:29659276-29659217	NM_175861	Hs.401954
A_24_P200023	8.47692	3.08354	8.47692	up	4.42561	2.14588	4.42561	up	IL1R1	interleukin 1 receptor, type I	FALSE	Homo sapiens interleukin 1 receptor, type I (IL1R1), transcript variant 1, mRNA [NM_000877]	3554	GO:0005515|GO:0005886|GO:0009986|GO:0050727|GO:0005576|GO:0002020|GO:0005161|GO:0004909|GO:0006955|GO:0016020|GO:0005887|GO:0004908|GO:0004871|GO:0070555|GO:0070498|GO:0007166|GO:0004888	102795453	chr2	102795394	+	hs|2q12.1	NM_000877	chr2:102795394-102795453	NM_000877	Hs.701982
A_33_P3367701	8.46399	3.08134	8.46399	up	13.3491	3.73867	13.3491	up	TMEM164	transmembrane protein 164	FALSE	Homo sapiens transmembrane protein 164 (TMEM164), transcript variant 2, mRNA [NM_032227]	84187	GO:0016021	109416770	chrX	109416711	+	hs|Xq23	NM_032227	chrX:109416711-109416770	NM_032227	Hs.496572
A_33_P3317613	8.45926	3.08053	8.45926	up	10.7073	3.42053	10.7073	up	SYN2	synapsin II	FALSE	Homo sapiens synapsin II (SYN2), transcript variant IIa, mRNA [NM_133625]	6854	GO:0030054|GO:0008152|GO:0007268|GO:0003824|GO:0005524|GO:0007269|GO:0008021	12232907	chr3	12232848	+	hs|3p25.2	NM_133625	chr3:12232848-12232907	NM_133625	Hs.445503
A_23_P96041	8.42737	3.07508	8.42737	up	10.4785	3.38937	10.4785	up	TMEM164	transmembrane protein 164	FALSE	Homo sapiens transmembrane protein 164 (TMEM164), transcript variant 2, mRNA [NM_032227]	84187	GO:0016021	109420841	chrX	109420782	+	hs|Xq23	NM_032227	chrX:109420782-109420841	NM_032227	Hs.496572
A_23_P110712	8.42527	3.07472	8.42527	up	7.94465	2.98998	7.94465	up	DUSP1	dual specificity phosphatase 1	FALSE	Homo sapiens dual specificity phosphatase 1 (DUSP1), mRNA [NM_004417]	1843	GO:0005515|GO:0042542|GO:0090266|GO:0005634|GO:0051591|GO:0032870|GO:0035335|GO:0000188|GO:0035556|GO:0043409|GO:0005737|GO:0006470|GO:0035970|GO:0051447|GO:0043407|GO:0009416|GO:0032526|GO:0032355|GO:0006979|GO:0017017|GO:0004726|GO:0001706|GO:0043066|GO:0043065|GO:0008330|GO:0051384|GO:0042981|GO:0033574|GO:0071850|GO:0051592|GO:0008138	172195355	chr5	172195296	-	hs|5q35.1	NM_004417	chr5:172195355-172195296	NM_004417	Hs.171695
A_23_P151895	8.35824	3.0632	8.35824	up	15.29	3.93452	15.29	up	CILP	cartilage intermediate layer protein, nucleotide pyrophosphohydrolase	FALSE	Homo sapiens cartilage intermediate layer protein, nucleotide pyrophosphohydrolase (CILP), mRNA [NM_003613]	8483	GO:0031012|GO:0043569|GO:0004035|GO:0005578|GO:0004551|GO:0005615	65488673	chr15	65488614	-	hs|15q22.31	NM_003613	chr15:65488673-65488614	NM_003613	Hs.442180
A_23_P106362	8.33983	3.06002	8.33983	up	4.03941	2.01414	4.03941	up	AQP9	aquaporin 9	FALSE	Homo sapiens aquaporin 9 (AQP9), mRNA [NM_020980]	366	GO:0005886|GO:0006863|GO:0005275|GO:0043231|GO:0030104|GO:0016323|GO:0046942|GO:0006955|GO:0046943|GO:0005350|GO:0015791|GO:0015250|GO:0015793|GO:0015837|GO:0006810|GO:0005372|GO:0006833|GO:0015254|GO:0015855|GO:0007588|GO:0010033|GO:0006970|GO:0055085|GO:0072531|GO:0005887|GO:0015166|GO:0008152|GO:0015722|GO:0005345|GO:0015288|GO:0016021|GO:0071320|GO:0046689	58477943	chr15	58477884	+	hs|15q21.3	NM_020980	chr15:58477884-58477943	NM_020980	Hs.104624
A_23_P421306	8.32616	3.05765	8.32616	up	8.34153	3.06031	8.34153	up	SYT12	synaptotagmin XII	FALSE	Homo sapiens synaptotagmin XII (SYT12), transcript variant 1, mRNA [NM_177963]	91683	GO:0030054|GO:0030672|GO:0016021	66818278	chr11	66818219	+	hs|11q13.2	NM_177963	chr11:66818219-66818278	NM_177963	Hs.287636
A_33_P3319905	8.29293	3.05188	8.29293	up	2.20301	1.13948	2.20301	up	TREM1	triggering receptor expressed on myeloid cells 1	FALSE	Homo sapiens triggering receptor expressed on myeloid cells 1 (TREM1), transcript variant 1, mRNA [NM_018643]	54210	GO:0035556|GO:0005886|GO:0007596|GO:0045087|GO:0006959|GO:0097110|GO:0005576|GO:0004872|GO:0016021|GO:0050900	41243592	chr6	41243533	-	hs|6p21.1	NM_018643	chr6:41243592-41243533	NM_018643	Hs.283022
A_23_P121676	8.13576	3.02428	8.13576	up	3.70843	1.89081	3.70843	up	CXXC4	CXXC finger protein 4	FALSE	Homo sapiens CXXC finger protein 4 (CXXC4), mRNA [NM_025212]	80319	GO:0005737|GO:0030178|GO:0008270|GO:0031410|GO:0007352|GO:0030165|GO:0016055|GO:0003677	105393495	chr4	105393436	-	hs|4q24	NM_025212	chr4:105393495-105393436	NM_025212	Hs.12248
A_33_P3490572	8.05834	3.01048	8.05834	up	21.3842	4.41847	21.3842	up	PM20D1	peptidase M20 domain containing 1	FALSE	Homo sapiens peptidase M20 domain containing 1 (PM20D1), mRNA [NM_152491]	148811	GO:0050792|GO:0003674|GO:0006508|GO:0008233|GO:0050691|GO:0046872|GO:0070062	205797219	chr1	205797160	-	hs|1q32.1	NM_152491	chr1:205797219-205797160	NM_152491	Hs.177744
A_33_P3375934	8.00936	3.00169	8.00936	up	10.2059	3.35134	10.2059	up	NAMPT	nicotinamide phosphoribosyltransferase	FALSE	Homo sapiens nicotinamide phosphoribosyltransferase (NAMPT), mRNA [NM_005746]	10135	GO:0005515|GO:0008286|GO:0047280|GO:0008284|GO:0019674|GO:0007267|GO:0006767|GO:0005634|GO:0044281|GO:0006769|GO:0005125|GO:0005615|GO:0005829|GO:0007165|GO:0006766|GO:0045944|GO:0004514|GO:0009435|GO:0051770|GO:0060612|GO:0070062	105888852	chr7	105888793	-	hs|7q22.3	NM_005746	chr7:105888852-105888793	NM_005746	Hs.489615
A_23_P19723	8.00884	3.00159	8.00884	up	13.3209	3.73562	13.3209	up	BMP5	bone morphogenetic protein 5	FALSE	Homo sapiens bone morphogenetic protein 5 (BMP5), mRNA [NM_021073]	653	GO:0007389|GO:0071676|GO:0008285|GO:0051216|GO:0010719|GO:0010894|GO:0005615|GO:0030539|GO:0045944|GO:1900006|GO:0050679|GO:0031988|GO:0010862|GO:0003323|GO:0005575|GO:0005125|GO:0001501|GO:0001503|GO:0043569|GO:0070700|GO:2000065|GO:2000105|GO:0008083|GO:0040007|GO:0032348	55620460	chr6	55620401	-	hs|6p12.1	NM_021073	chr6:55620460-55620401	NM_021073	Hs.296648
A_33_P3686706	7.99236	2.99862	7.99236	up	5.6299	2.49311	5.6299	up			FALSE	Q73KV7_TREDE (Q73KV7) Orotidine 5'-phosphate decarboxylase , partial (6%) [THC2638457]			107217851	chr14	107217792	-	hs|14q32.33		chr14:107217851-107217792
A_24_P79403	7.82278	2.96768	7.82278	up	6.53746	2.70873	6.53746	up	PF4	platelet factor 4	FALSE	Homo sapiens platelet factor 4 (PF4), mRNA [NM_002619]	5196	GO:0048248|GO:0019221|GO:0005615|GO:0045653|GO:0006955|GO:0042127|GO:0045944|GO:0045347|GO:2001240|GO:0030816|GO:0043950|GO:0031093|GO:0008201|GO:0008009|GO:0032760|GO:0030595|GO:0010744|GO:0030168|GO:0005576|GO:0045651|GO:0010628|GO:0007596|GO:0045918|GO:0016525|GO:0002576	74846974	chr4	74846915	-	hs|4q13.3	NM_002619	chr4:74846974-74846915	NM_002619	Hs.81564
A_24_P42557	7.81776	2.96676	7.81776	up	6.3359	2.66355	6.3359	up	TSHR	thyroid stimulating hormone receptor	FALSE	Homo sapiens thyroid stimulating hormone receptor (TSHR), transcript variant 2, mRNA [NM_001018036]	7253	GO:0043235|GO:0005515|GO:0008284|GO:0007186|GO:0005886|GO:0007187|GO:0005887|GO:0004996|GO:0007267	81558910	chr14	81557464	+	hs|14q31.1	NM_001018036	chr14:81557464-81558910	NM_001018036	Hs.160411
A_23_P140373	7.81103	2.96551	7.81103	up	7.76225	2.95647	7.76225	up	FLVCR2	feline leukemia virus subgroup C cellular receptor family, member 2	FALSE	Homo sapiens feline leukemia virus subgroup C cellular receptor family, member 2 (FLVCR2), transcript variant 1, mRNA [NM_017791]	55640	GO:0015886|GO:0015232|GO:0005886|GO:0016021|GO:0055085|GO:0020037	76113815	chr14	76113756	+	hs|14q24.3	NM_017791	chr14:76113756-76113815	NM_017791	Hs.509966
A_33_P3386237	7.76986	2.95789	7.76986	up	14.6642	3.87422	14.6642	up	LOC100132529	uncharacterized LOC100132529	FALSE	Homo sapiens uncharacterized LOC100132529 (LOC100132529), transcript variant 1, long non-coding RNA [NR_103851]	100132529		71606341	chr16	71606282	+	hs|16q22.2	NR_103851	chr16:71606282-71606341	NR_103851	Hs.710296
A_23_P64617	7.74884	2.95398	7.74884	up	8.32425	3.05732	8.32425	up	FZD4	frizzled class receptor 4	FALSE	Homo sapiens frizzled class receptor 4 (FZD4), mRNA [NM_012193]	8322	GO:0005515|GO:0017147|GO:0030947|GO:0005886|GO:0071300|GO:0007605|GO:0010812|GO:0042701|GO:0061299|GO:0042995|GO:0042803|GO:0007223|GO:0051091|GO:0005737|GO:0005911|GO:0030182|GO:0034446|GO:0043507|GO:0016055|GO:0060070|GO:0031625|GO:0070062|GO:0042813|GO:0046982|GO:0009986|GO:0004930|GO:0031987|GO:0030165|GO:0035426|GO:0061304|GO:0019955|GO:0007186|GO:0007420|GO:0005887|GO:0045893|GO:0001570|GO:…	86656859	chr11	86656800	-	hs|11q14.2	NM_012193	chr11:86656859-86656800	NM_012193	Hs.591968
A_24_P122921	7.69956	2.94478	7.69956	up	5.58941	2.4827	5.58941	up	BCL2L11	BCL2-like 11 (apoptosis facilitator)	FALSE	Homo sapiens BCL2-like 11 (apoptosis facilitator) (BCL2L11), transcript variant 1, mRNA [NM_138621]	10018	GO:0008017|GO:0005515|GO:0034976|GO:0030879|GO:0048538|GO:0007283|GO:0048536|GO:0097141|GO:0097140|GO:0043525|GO:1900740|GO:0043029|GO:0002262|GO:0048066|GO:0032464|GO:0070242|GO:2001244|GO:0060139|GO:0001701|GO:0045787|GO:0043280|GO:0048070|GO:0007420|GO:0019898|GO:0001783|GO:0001782|GO:0005741|GO:0005829|GO:0043583|GO:2000271|GO:0090200|GO:0042475|GO:0046620|GO:0048011|GO:0043065|GO:0008630|GO:…	111925951	chr2	111925892	+	hs|2q13	NM_138621	chr2:111925892-111925951	NM_138621	Hs.469658
A_33_P3358626	7.64372	2.93427	7.64372	up	5.42869	2.44061	5.42869	up	TAF4B	TAF4b RNA polymerase II, TATA box binding protein (TBP)-associated factor, 105kDa	FALSE	Homo sapiens TAF4b RNA polymerase II, TATA box binding protein (TBP)-associated factor, 105kDa (TAF4B), mRNA [NM_005640]	6875	GO:0010467|GO:0006355|GO:0006368|GO:0003700|GO:0005669|GO:0006367|GO:0051059|GO:0046982|GO:0006366|GO:0005730|GO:0005634|GO:0003677|GO:0005737|GO:0016032|GO:0005654	23971432	chr18	23971373	+	hs|18q11.2	NM_005640	chr18:23971373-23971432	NM_005640	Hs.369519
A_23_P12082	7.583	2.92277	7.583	up	18.5485	4.21323	18.5485	up	CHI3L2	chitinase 3-like 2	FALSE	Homo sapiens chitinase 3-like 2 (CHI3L2), transcript variant 3, mRNA [NM_001025199]	1117	GO:0008061|GO:0006032|GO:0005975|GO:0005615|GO:0004568	111784882	chr1	111784040	+	hs|1p13.3	NM_001025199	chr1:111784040-111784882	NM_001025199	Hs.514840
A_23_P160466	7.54989	2.91646	7.54989	up	9.28671	3.21517	9.28671	up	SLC19A2	solute carrier family 19 (thiamine transporter), member 2	FALSE	Homo sapiens solute carrier family 19 (thiamine transporter), member 2 (SLC19A2), mRNA [NM_006996]	10560	GO:0015403|GO:0015234|GO:0015888|GO:0005886|GO:0006766|GO:0015884|GO:0006767|GO:0071934|GO:0044281|GO:0016021|GO:0008517|GO:0042723	169433321	chr1	169433262	-	hs|1q24.2	NM_006996	chr1:169433321-169433262	NM_006996	Hs.30246
A_23_P113005	7.46432	2.90001	7.46432	up	14.1453	3.82225	14.1453	up	EFNA1	ephrin-A1	FALSE	Homo sapiens ephrin-A1 (EFNA1), transcript variant 1, mRNA [NM_004428]	1942	GO:0005515|GO:0033628|GO:0003180|GO:0050730|GO:0003183|GO:0007267|GO:0050731|GO:0010719|GO:0014028|GO:0000187|GO:0007411|GO:0034446|GO:0046658|GO:0061002|GO:0070062|GO:0003199|GO:0048013|GO:0005102|GO:0045765|GO:0001525|GO:0000122|GO:0043535|GO:0016477|GO:0046875|GO:0005887|GO:0050770	155106826	chr1	155106767	+	hs|1q22	NM_004428	chr1:155106767-155106826	NM_004428	Hs.516664
A_23_P146294	7.45848	2.89888	7.45848	up	6.81393	2.76849	6.81393	up	EFCAB1	EF-hand calcium binding domain 1	FALSE	Homo sapiens EF-hand calcium binding domain 1 (EFCAB1), transcript variant 1, mRNA [NM_024593]	79645	GO:0005509	49636139	chr8	49636080	-	hs|8q11.21	NM_024593	chr8:49636139-49636080	NM_024593	Hs.23245
A_33_P3283964	7.43786	2.89489	7.43786	up	15.6727	3.97018	15.6727	up	CES1P2	carboxylesterase 1 pseudogene 2	FALSE	Homo sapiens carboxylesterase 1 pseudogene 2 (CES1P2), non-coding RNA [NR_033740]	390732		55776788	chr16	55776729	+	hs|16q12.2		chr16:55776729-55776788	NR_033740	Hs.554599
A_19_P00324587	7.40919	2.88932	7.40919	up	7.69101	2.94317	7.69101	up			FALSE				130826409	chrX	130826350	-	hs|Xq26.2		chrX:130826409-130826350
A_23_P217428	7.25606	2.85919	7.25606	up	8.51207	3.08951	8.51207	up	ARHGAP6	Rho GTPase activating protein 6	FALSE	Homo sapiens Rho GTPase activating protein 6 (ARHGAP6), transcript variant 1, mRNA [NM_013427]	395	GO:0051056|GO:0017124|GO:0007264|GO:0005884|GO:0010518|GO:0009967|GO:0007202|GO:0007266|GO:0015629|GO:0043087|GO:0005100|GO:0051895|GO:0005829|GO:0051497|GO:0005737|GO:0016004|GO:0043274|GO:0032321|GO:0048041|GO:0005070|GO:0030041	11155690	chrX	11155663	-	hs|Xp22.2	NM_013427	chrX:11155690-11155663	NM_013427	Hs.435291
A_23_P214139	7.19232	2.84646	7.19232	up	8.50739	3.08872	8.50739	up	REV3L	REV3-like, polymerase (DNA directed), zeta, catalytic subunit	FALSE	Homo sapiens REV3-like, polymerase (DNA directed), zeta, catalytic subunit (REV3L), transcript variant 1, mRNA [NM_002912]	5980	GO:0005515|GO:0008408|GO:0051539|GO:0005694|GO:0003887|GO:0005634|GO:0003677|GO:0019985|GO:0046872|GO:0006261|GO:0000166|GO:0006297|GO:0016035	111620573	chr6	111620514	-	hs|6q21	NM_002912	chr6:111620573-111620514	NM_002912	Hs.232021
A_23_P3956	7.16693	2.84135	7.16693	up	10.812	3.43456	10.812	up	C1QTNF1	C1q and tumor necrosis factor related protein 1	FALSE	Homo sapiens C1q and tumor necrosis factor related protein 1 (C1QTNF1), transcript variant 4, mRNA [NM_198594]	114897	GO:0005515|GO:0010544|GO:0051897|GO:0005581|GO:0005518|GO:0090331|GO:2000860|GO:0005615|GO:0007204|GO:0010906|GO:0010628|GO:0070208|GO:0005887|GO:0051260|GO:0043410	77045229	chr17	77045170	+	hs|17q25.3	NM_198594	chr17:77045170-77045229	NM_198594	Hs.201398
A_23_P104804	7.13085	2.83407	7.13085	up	4.17263	2.06096	4.17263	up	ZBTB16	zinc finger and BTB domain containing 16	FALSE	Homo sapiens zinc finger and BTB domain containing 16 (ZBTB16), transcript variant 1, mRNA [NM_006006]	7704	GO:0005515|GO:0035136|GO:0034504|GO:0008285|GO:0003700|GO:0016567|GO:0005886|GO:0051216|GO:0005634|GO:0009952|GO:0045778|GO:0046872|GO:0042803|GO:0042802|GO:0005829|GO:0009880|GO:0003690|GO:0045638|GO:0017053|GO:0030099|GO:0032332|GO:0030097|GO:0043065|GO:0001823|GO:0019904|GO:0006915|GO:0048133|GO:0008022|GO:0007417|GO:0003677|GO:0006351|GO:0016604|GO:0016607|GO:0016605|GO:0061036|GO:0045600|GO:…	114118051	chr11	114117992	+	hs|11q23.2	NM_006006	chr11:114117992-114118051	NM_006006	Hs.591945
A_24_P400324	7.09554	2.82691	7.09554	up	6.47595	2.69509	6.47595	up	THSD7A	thrombospondin, type I, domain containing 7A	FALSE	Homo sapiens thrombospondin, type I, domain containing 7A (THSD7A), mRNA [NM_015204]	221981	GO:0005886|GO:0016021|GO:0001525|GO:0030154|GO:0070062	11414524	chr7	11414465	-	hs|7p21.3	NM_015204	chr7:11414524-11414465	NM_015204	Hs.120855
A_23_P214208	7.09104	2.826	7.09104	up	6.36417	2.66997	6.36417	up	CNR1	cannabinoid receptor 1 (brain)	FALSE	Homo sapiens cannabinoid receptor 1 (brain) (CNR1), transcript variant 2, mRNA [NM_033181]	1268	GO:0002866|GO:0060405|GO:0005886|GO:0031999|GO:0045471|GO:0045776|GO:0007283|GO:0045777|GO:0042220|GO:0033004|GO:0045759|GO:0004949|GO:0031622|GO:0008144|GO:0032496|GO:0007613|GO:0051966|GO:0060259|GO:0043065|GO:0007584|GO:0060135|GO:0007568|GO:0043278|GO:0019233|GO:0051001|GO:0050796|GO:0007187|GO:0005887|GO:0032228|GO:0010976|GO:0007188|GO:0033602|GO:0035094	88850041	chr6	88849982	-	hs|6q15	NM_033181	chr6:88850041-88849982	NM_033181	Hs.75110
A_19_P00316010	7.0865	2.82507	7.0865	up	7.66895	2.93903	7.66895	up			FALSE	Homo sapiens cDNA FLJ32413 fis, clone SKMUS2000705. [AK056975]			67549923	chr17	67549864	+	hs|17q24.3	AK056975	chr17:67549864-67549923		Hs.49329
A_23_P138541	7.08635	2.82504	7.08635	up	10.4164	3.38078	10.4164	up	AKR1C3	aldo-keto reductase family 1, member C3	FALSE	Homo sapiens aldo-keto reductase family 1, member C3 (AKR1C3), transcript variant 1, mRNA [NM_003739]	8644	GO:0019369|GO:0044598|GO:0006693|GO:0044597|GO:0007603|GO:0001758|GO:0047017|GO:0005622|GO:0016488|GO:0047020|GO:0071395|GO:0034694|GO:0047023|GO:0047115|GO:0044259|GO:0004745|GO:0010942|GO:0070062|GO:0000060|GO:0045550|GO:1900053|GO:2000224|GO:0061370|GO:0004032|GO:0004033|GO:0048385|GO:0007186|GO:0071384|GO:0042448|GO:2000379|GO:0055114|GO:0051897|GO:0008284|GO:0047086|GO:0045703|GO:0005634|GO:…	5147848	chr10	5147789	+	hs|10p15.1	NM_003739	chr10:5147789-5147848	NM_003739	Hs.78183
A_33_P3246418	7.07802	2.82335	7.07802	up	7.09611	2.82703	7.09611	up	MDFI	MyoD family inhibitor	FALSE	Homo sapiens MyoD family inhibitor (MDFI), mRNA [NM_005586]	4188	GO:0005515|GO:0060707|GO:0030178|GO:0005634|GO:0042994|GO:0048704|GO:0000122|GO:0007257|GO:0009790|GO:0009950|GO:0043392|GO:0005737|GO:0008134	41621970	chr6	41621911	+	hs|6p21.1	NM_005586	chr6:41621911-41621970	NM_005586	Hs.520119
A_33_P3366258	7.07233	2.82218	7.07233	up	4.2711	2.09461	4.2711	up	MTHFD2L	methylenetetrahydrofolate dehydrogenase (NADP+ dependent) 2-like	FALSE	methylenetetrahydrofolate dehydrogenase (NADP+ dependent) 2-like [Source:HGNC Symbol;Acc:31865] [ENST00000490698]	441024	GO:0005743|GO:0009086|GO:0004329|GO:0004477|GO:0005829|GO:0035999|GO:0005739|GO:0004488|GO:0004487|GO:0009396|GO:0006730|GO:0000105|GO:0055114|GO:0006164	74991233	chr4	74991174	+	hs|4q13.3	XM_005265692	chr4:74991174-74991233	XM_005265692	Hs.740700
A_23_P207445	7.01647	2.81075	7.01647	up	6.5868	2.71958	6.5868	up	MAP2K6	mitogen-activated protein kinase kinase 6	FALSE	Homo sapiens mitogen-activated protein kinase kinase 6 (MAP2K6), mRNA [NM_002758]	5608	GO:0005515|GO:0034142|GO:0070423|GO:0060048|GO:0051403|GO:0035872|GO:0005829|GO:0042692|GO:0002756|GO:0000187|GO:0005737|GO:0004702|GO:0002755|GO:0007050|GO:0005856|GO:0072709|GO:0034138|GO:0004708|GO:0006355|GO:0043065|GO:0038124|GO:0038123|GO:0019901|GO:0042493|GO:0034134|GO:0006915|GO:0018108|GO:0002224|GO:0005524|GO:0006351|GO:0006975|GO:0007165|GO:0051149|GO:0045087|GO:0002931|GO:0035666|GO:…	67538021	chr17	67537962	+	hs|17q24.3	NM_002758	chr17:67537962-67538021	NM_002758	Hs.463978
A_33_P3295203	6.97742	2.80269	6.97742	up	4.2836	2.09882	4.2836	up	HAS1	hyaluronan synthase 1	FALSE	Homo sapiens hyaluronan synthase 1 (HAS1), mRNA [NM_001523]	3036	GO:0005886|GO:0005975|GO:0044281|GO:0006024|GO:0045226|GO:0085029|GO:0036120|GO:0010764|GO:0005887|GO:0030213|GO:0030212|GO:0050501|GO:0007155|GO:0030203	52216452	chr19	52216393	-	hs|19q13.41	NM_001523	chr19:52216452-52216393	NM_001523	Hs.57697
A_24_P181101	6.94096	2.79514	6.94096	up	5.68393	2.50689	5.68393	up	TMEM135	transmembrane protein 135	FALSE	Homo sapiens transmembrane protein 135 (TMEM135), transcript variant 1, mRNA [NM_022918]	65084	GO:0007031|GO:0016021|GO:0005777	87033629	chr11	87033570	+	hs|11q14.2	NM_022918	chr11:87033570-87033629	NM_022918	Hs.188591
A_33_P3257518	6.88427	2.7833	6.88427	up	3.27229	1.7103	3.27229	up	FLJ22447	uncharacterized LOC400221	FALSE	Homo sapiens uncharacterized LOC400221 (FLJ22447), long non-coding RNA [NR_039985]	400221		62121292	chr14	62121233	+	hs|14q23.2	NR_039985	chr14:62121233-62121292	NR_039985	Hs.344000
A_33_P3519223	6.87004	2.78032	6.87004	up	4.89678	2.29183	4.89678	up			FALSE
A_23_P24948	6.8614	2.7785	6.8614	up	6.13469	2.61699	6.13469	up	KCNE3	potassium voltage-gated channel, Isk-related family, member 3	FALSE	Homo sapiens potassium voltage-gated channel, Isk-related family, member 3 (KCNE3), mRNA [NM_005472]	10008	GO:0005249|GO:0015459|GO:0034765|GO:0043266|GO:0016021|GO:0071805	74166545	chr11	74166486	-	hs|11q13.4	NM_005472	chr11:74166545-74166486	NM_005472	Hs.523899
A_24_P143127	6.79126	2.76368	6.79126	up	5.04183	2.33395	5.04183	up	GRIA3	glutamate receptor, ionotropic, AMPA 3	FALSE	Homo sapiens glutamate receptor, ionotropic, AMPA 3 (GRIA3), transcript variant 2, mRNA [NM_000828]	2892	GO:0030054|GO:0005886|GO:0005234|GO:0035249|GO:0007268|GO:0007215|GO:0030425|GO:0030666|GO:0035235|GO:0034220|GO:0045211|GO:0004971|GO:0032281|GO:0006810	122616878	chrX	122616819	+	hs|Xq25	NM_000828	chrX:122616819-122616878	NM_000828	Hs.377070
A_33_P3302290	6.78373	2.76208	6.78373	up	5.57111	2.47796	5.57111	up	AACSP1	acetoacetyl-CoA synthetase pseudogene 1	FALSE	Homo sapiens acetoacetyl-CoA synthetase pseudogene 1 (AACSP1), non-coding RNA [NR_024035]	729522		178191952	chr5	178191893	-	hs|5q35.3		chr5:178191952-178191893	NR_024035	Hs.382790
A_24_P403417	6.72063	2.7486	6.72063	up	4.03276	2.01177	4.03276	up	PTGES	prostaglandin E synthase	FALSE	Homo sapiens prostaglandin E synthase (PTGES), mRNA [NM_004878]	9536	GO:0019369|GO:0019371|GO:0014070|GO:0048471|GO:0002526|GO:0006693|GO:0008285|GO:0044281|GO:0002544|GO:0051592|GO:0007165|GO:0050220|GO:0043295|GO:0001516|GO:0016020|GO:0005641|GO:0032496|GO:0005789|GO:0032526|GO:0016021|GO:0034097	132501569	chr9	132501510	-	hs|9q34.11	NM_004878	chr9:132501569-132501510	NM_004878	Hs.146688
A_23_P37560	6.654	2.73422	6.654	up	6.89221	2.78497	6.89221	up	PEX11A	peroxisomal biogenesis factor 11 alpha	FALSE	Homo sapiens peroxisomal biogenesis factor 11 alpha (PEX11A), transcript variant 1, mRNA [NM_003847]	8800	GO:0005515|GO:0044281|GO:0042803|GO:0044375|GO:0007165|GO:0043234|GO:0050873|GO:0007031|GO:0005779|GO:0016557|GO:0005778|GO:0044255|GO:0005777|GO:0016559	90226612	chr15	90226553	-	hs|15q26.1	NM_003847	chr15:90226612-90226553	NM_003847	Hs.31034
A_23_P318284	6.65033	2.73343	6.65033	up	11.8961	3.57241	11.8961	up	GPD1L	glycerol-3-phosphate dehydrogenase 1-like	FALSE	Homo sapiens glycerol-3-phosphate dehydrogenase 1-like (GPD1L), mRNA [NM_015141]	23171	GO:0005886|GO:0019674|GO:0044281|GO:0042803|GO:0005829|GO:0046168|GO:0060373|GO:0090038|GO:0051287|GO:0010765|GO:0033137|GO:2000010|GO:0019432|GO:0006654|GO:0044255|GO:0070062|GO:0086005|GO:0009331|GO:0005975|GO:0004367|GO:2000649|GO:0006734|GO:0044325|GO:0002027|GO:0006644|GO:0017080|GO:0046474|GO:0055114	32209930	chr3	32209871	+	hs|3p22.3	NM_015141	chr3:32209871-32209930	NM_015141	Hs.82432
A_23_P88691	6.63531	2.73016	6.63531	up	10.5792	3.40316	10.5792	up	CHRNA5	cholinergic receptor, nicotinic, alpha 5 (neuronal)	FALSE	Homo sapiens cholinergic receptor, nicotinic, alpha 5 (neuronal) (CHRNA5), mRNA [NM_000745]	1138	GO:0030054|GO:0005886|GO:0007268|GO:0005892|GO:0035095|GO:0007165|GO:0034220|GO:0015464|GO:0045211|GO:0006810|GO:0004889|GO:0006812|GO:0015276	78885515	chr15	78885456	+	hs|15q25.1	NM_000745	chr15:78885456-78885515	NM_000745	Hs.1614
A_23_P375165	6.5292	2.70691	6.5292	up	8.05852	3.01051	8.05852	up	TEX19	testis expressed 19	FALSE	Homo sapiens testis expressed 19 (TEX19), mRNA [NM_207459]	400629	GO:0005737|GO:0007126|GO:0007283|GO:0030154	80321604	chr17	80321545	+	hs|17q25.3	NM_207459	chr17:80321545-80321604	NM_207459	Hs.231897
A_23_P115167	6.52132	2.70516	6.52132	up	6.89332	2.7852	6.89332	up	LRRC8B	leucine rich repeat containing 8 family, member B	FALSE	Homo sapiens leucine rich repeat containing 8 family, member B (LRRC8B), transcript variant 1, mRNA [NM_015350]	23507	GO:0005515|GO:0016021	90058427	chr1	90058368	+	hs|1p22.2	NM_015350	chr1:90058368-90058427	NM_015350	Hs.482017
A_33_P3264042	6.45138	2.68961	6.45138	up	6.80962	2.76757	6.80962	up	EFCAB3	EF-hand calcium binding domain 3	FALSE	Homo sapiens EF-hand calcium binding domain 3 (EFCAB3), transcript variant 1, mRNA [NM_001144933]	146779	GO:0005509	60493671	chr17	60493612	+	hs|17q23.2	NM_001144933	chr17:60493612-60493671	NM_001144933	Hs.152670
A_24_P229025	6.43597	2.68616	6.43597	up	3.95337	1.98308	3.95337	up	GRIA3	glutamate receptor, ionotropic, AMPA 3	FALSE	Homo sapiens glutamate receptor, ionotropic, AMPA 3 (GRIA3), transcript variant 3, mRNA [NM_001256743]	2892	GO:0030054|GO:0005886|GO:0005234|GO:0035249|GO:0007268|GO:0007215|GO:0030425|GO:0030666|GO:0035235|GO:0034220|GO:0045211|GO:0004971|GO:0032281|GO:0006810	122338294	chrX	122336618	+	hs|Xq25	NM_001256743	chrX:122336618-122338294	NM_001256743	Hs.377070
A_19_P00316135	6.43207	2.68528	6.43207	up	5.77977	2.53101	5.77977	up	CYP1B1-AS1	CYP1B1 antisense RNA 1	FALSE	Homo sapiens CYP1B1 antisense RNA 1 (CYP1B1-AS1), long non-coding RNA [NR_027252]	285154		38408989	chr2	38408930	+	hs|2p22.2	NR_027252	chr2:38408930-38408989	NR_027252	Hs.353894
A_33_P3333603	6.36067	2.66918	6.36067	up	10.2385	3.35593	10.2385	up	SMOC1	SPARC related modular calcium binding 1	FALSE	Homo sapiens SPARC related modular calcium binding 1 (SMOC1), transcript variant 2, mRNA [NM_022137]	64093	GO:0005515|GO:0007165|GO:0045667|GO:0030198|GO:0001654|GO:0010811|GO:0005509|GO:0050840|GO:0060173|GO:0030154|GO:0005604	70490163	chr14	70490104	+	hs|14q24.2	NM_022137	chr14:70490104-70490163	NM_022137	Hs.497349
A_23_P57364	6.31229	2.65816	6.31229	up	7.89916	2.9817	7.89916	up	TFF2	trefoil factor 2	FALSE	Homo sapiens trefoil factor 2 (TFF2), mRNA [NM_005423]	7032	GO:0005515|GO:0030334|GO:0008284|GO:0019722|GO:0070098|GO:0043031|GO:0007586|GO:0005615|GO:0031723|GO:0050728|GO:0060455|GO:0070374|GO:0070062	43767646	chr21	43766648	-	hs|21q22.3	NM_005423	chr21:43767646-43766648	NM_005423	Hs.2979
A_23_P166929	6.2894	2.65292	6.2894	up	4.98277	2.31695	4.98277	up	SERPINI1	serpin peptidase inhibitor, clade I (neuroserpin), member 1	FALSE	Homo sapiens serpin peptidase inhibitor, clade I (neuroserpin), member 1 (SERPINI1), transcript variant 1, mRNA [NM_005025]	5274	GO:0030162|GO:0010951|GO:0008219|GO:0004867|GO:0007422|GO:0007417|GO:0030155|GO:0005615|GO:0070062	167508267	chr3	167508208	+	hs|3q26.1	NM_005025	chr3:167508208-167508267	NM_005025	Hs.478153
A_23_P416305	6.27512	2.64964	6.27512	up	5.25672	2.39416	5.25672	up	RPL27A	ribosomal protein L27a	FALSE	Homo sapiens ribosomal protein L27a (RPL27A), mRNA [NM_000990]	6157	GO:0005515|GO:0010467|GO:0003735|GO:0016070|GO:0016071|GO:0019083|GO:0003723|GO:0006614|GO:0019058|GO:0006415|GO:0006412|GO:0006413|GO:0005829|GO:0006414|GO:0000184|GO:0016032|GO:0022625|GO:0044267	8711151	chr11	8711092	+	hs|11p15.4	NM_000990	chr11:8711092-8711151	NM_000990	Hs.523463
A_33_P3364864	6.25868	2.64586	6.25868	up	7.12801	2.8335	7.12801	up	NAMPT	nicotinamide phosphoribosyltransferase	FALSE	Homo sapiens nicotinamide phosphoribosyltransferase (NAMPT), mRNA [NM_005746]	10135	GO:0005515|GO:0008286|GO:0047280|GO:0008284|GO:0019674|GO:0007267|GO:0006767|GO:0005634|GO:0044281|GO:0006769|GO:0005125|GO:0005615|GO:0005829|GO:0007165|GO:0006766|GO:0045944|GO:0004514|GO:0009435|GO:0051770|GO:0060612|GO:0070062	105913036	chr7	105912977	-	hs|7q22.3	NM_005746	chr7:105913036-105912977	NM_005746	Hs.489615
A_24_P766716	6.25254	2.64444	6.25254	up	11.2529	3.49222	11.2529	up	CMKLR1	chemokine-like receptor 1	FALSE	Homo sapiens chemokine-like receptor 1 (CMKLR1), transcript variant 1, mRNA [NM_001142343]	1240	GO:0050848|GO:0005515|GO:0070098|GO:0005886|GO:0004930|GO:0032088|GO:0001501|GO:0006955|GO:0006935|GO:0007186|GO:0032695|GO:0005887|GO:0045600|GO:0004950|GO:0010759|GO:0004872|GO:0016021	108681943	chr12	108681884	-	hs|12q23.3	NM_001142343	chr12:108681943-108681884	NM_001142343	Hs.197143
A_33_P3371115	6.21182	2.63502	6.21182	up	13.7758	3.78406	13.7758	up	AQP7P3	aquaporin 7 pseudogene 3	FALSE	Homo sapiens aquaporin 7 pseudogene 3 (AQP7P3), non-coding RNA [NR_026558]	441432	GO:0005215|GO:0006810|GO:0016021|GO:0070062	42893124	chr9	42893065	+	hs|9p12	NR_026558	chr9:42893065-42893124	NR_026558	Hs.743215
A_23_P259442	6.17972	2.62754	6.17972	up	3.01143	1.59045	3.01143	up	CPE	carboxypeptidase E	FALSE	Homo sapiens carboxypeptidase E (CPE), mRNA [NM_001873]	1363	GO:0005794|GO:0005886|GO:0005634|GO:0072657|GO:0003214|GO:0042043|GO:0007218|GO:0008152|GO:0004180|GO:0006508|GO:0008270|GO:0030070|GO:0050839|GO:0044267|GO:0006464|GO:0070062|GO:0030667|GO:0004181|GO:0030658	166419291	chr4	166419232	+	hs|4q32.3	NM_001873	chr4:166419232-166419291	NM_001873	Hs.75360
A_33_P3368139	6.14382	2.61914	6.14382	up	8.31936	3.05647	8.31936	up	MAP3K1	mitogen-activated protein kinase kinase kinase 1, E3 ubiquitin protein ligase	FALSE	Homo sapiens mitogen-activated protein kinase kinase kinase 1, E3 ubiquitin protein ligase (MAP3K1), mRNA [NM_005921]	4214	GO:0005515|GO:0030036|GO:0034142|GO:0005829|GO:0005737|GO:0000186|GO:0008637|GO:0030838|GO:0061029|GO:0002755|GO:0007179|GO:0004709|GO:0003382|GO:0030334|GO:0038124|GO:0038123|GO:0019901|GO:0034134|GO:0006915|GO:0007257|GO:0002224|GO:0005524|GO:0004672|GO:0008545|GO:0045087|GO:0042060|GO:0034166|GO:0006468|GO:0008270|GO:0071260|GO:0034146|GO:0038095|GO:0034162	56191809	chr5	56191750	+	hs|5q11.2	NM_005921	chr5:56191750-56191809	NM_005921	Hs.653654
A_19_P00315668	6.10079	2.609	6.10079	up	7.82715	2.96849	7.82715	up	HIPK2	homeodomain interacting protein kinase 2	FALSE	Homo sapiens homeodomain interacting protein kinase 2 (HIPK2), transcript variant 1, mRNA [NM_022740]	28996	GO:0005515|GO:0001654|GO:0046330|GO:0046332|GO:0048596|GO:0007224|GO:0043524|GO:0030578|GO:0018105|GO:0050882|GO:0018107|GO:0007179|GO:0006978|GO:0001102|GO:0001105|GO:0060235|GO:0003714|GO:0046790|GO:0010842|GO:0000122|GO:0042771|GO:0043388|GO:0045893|GO:0008284|GO:0005634|GO:0061072|GO:0009952|GO:0060395|GO:0032092|GO:0030514|GO:0005737|GO:0051091|GO:0030182|GO:0045944|GO:0007628|GO:0051726|GO:…	139250671	chr7	139250612	-	hs|7q34	NM_022740	chr7:139250671-139250612	NM_022740	Hs.731417
A_23_P128974	6.06848	2.60134	6.06848	up	8.61659	3.10712	8.61659	up	BATF	basic leucine zipper transcription factor, ATF-like	FALSE	Homo sapiens basic leucine zipper transcription factor, ATF-like (BATF), mRNA [NM_006399]	10538	GO:0005515|GO:0002320|GO:0006355|GO:0003700|GO:0030330|GO:0072539|GO:0045190|GO:0042832|GO:0005634|GO:0060218|GO:0001816|GO:0072540|GO:0006351|GO:0006974|GO:0043565|GO:0005737|GO:0045064|GO:0043011	76013310	chr14	76013251	+	hs|14q24.3	NM_006399	chr14:76013251-76013310	NM_006399	Hs.509964
A_23_P166508	6.04973	2.59687	6.04973	up	5.83943	2.54583	5.83943	up	LINC01315	long intergenic non-protein coding RNA 1315	FALSE	Homo sapiens long intergenic non-protein coding RNA 1315 (LINC01315), transcript variant 1, long non-coding RNA [NR_120595]	102723775		42760626	chr22	42760567	-	hs|22q13.2	NR_120595	chr22:42760626-42760567	NR_120595	Hs.335413
A_23_P40847	5.97035	2.57782	5.97035	up	4.19138	2.06743	4.19138	up	CHST2	carbohydrate (N-acetylglucosamine-6-O) sulfotransferase 2	FALSE	Homo sapiens carbohydrate (N-acetylglucosamine-6-O) sulfotransferase 2 (CHST2), mRNA [NM_004267]	9435	GO:0005802|GO:0006790|GO:0005975|GO:0031228|GO:0006044|GO:0007275|GO:0044281|GO:0042339|GO:0006954|GO:0000139|GO:0018146|GO:0008146|GO:0001517|GO:0016021|GO:0030203	142841642	chr3	142841583	+	hs|3q24	NM_004267	chr3:142841583-142841642	NM_004267	Hs.8786
A_23_P25746	5.96184	2.57576	5.96184	up	2.64244	1.40187	2.64244	up	ARHGAP5-AS1	ARHGAP5 antisense RNA 1 (head to head)	FALSE	Homo sapiens ARHGAP5 antisense RNA 1 (head to head) (ARHGAP5-AS1), long non-coding RNA [NR_027263]	84837		32544949	chr14	32544890	-	hs|14q12	NR_027263	chr14:32544949-32544890	NR_027263	Hs.496755
A_33_P3211443	5.93677	2.56968	5.93677	up	7.36038	2.87978	7.36038	up	LRRC8B	leucine rich repeat containing 8 family, member B	FALSE	Homo sapiens leucine rich repeat containing 8 family, member B (LRRC8B), transcript variant 1, mRNA [NM_015350]	23507	GO:0005515|GO:0016021	90058602	chr1	90058543	+	hs|1p22.2	NM_015350	chr1:90058543-90058602	NM_015350	Hs.482017
A_23_P256504	5.92077	2.56578	5.92077	up	29.2552	4.87062	29.2552	up	AMBP	alpha-1-microglobulin/bikunin precursor	FALSE	Homo sapiens alpha-1-microglobulin/bikunin precursor (AMBP), mRNA [NM_001633]	259	GO:0005515|GO:0007565|GO:0005886|GO:0009986|GO:0004867|GO:0036094|GO:0072562|GO:0005576|GO:0005615|GO:0042803|GO:0046904|GO:0043231|GO:0010951|GO:0030163|GO:0018298|GO:0046329|GO:0019862|GO:0050777|GO:0019855|GO:0016032|GO:0042167|GO:0007155|GO:0070062|GO:0020037	116823757	chr9	116823373	-	hs|9q32	NM_001633	chr9:116823757-116823373	NM_001633	Hs.436911
A_19_P00804050	5.90294	2.56143	5.90294	up	4.27608	2.09629	4.27608	up			FALSE				113883306	chr10	113883247	-	hs|10q25.2		chr10:113883306-113883247
A_33_P3292660	5.88193	2.55629	5.88193	up	3.30048	1.72268	3.30048	up	GRIA3	glutamate receptor, ionotropic, AMPA 3	FALSE	Homo sapiens glutamate receptor, ionotropic, AMPA 3 (GRIA3), transcript variant 3, mRNA [NM_001256743]	2892	GO:0030054|GO:0005886|GO:0005234|GO:0035249|GO:0007268|GO:0007215|GO:0030425|GO:0030666|GO:0035235|GO:0034220|GO:0045211|GO:0004971|GO:0032281|GO:0006810	122336602	chrX	122336543	+	hs|Xq25	NM_001256743	chrX:122336543-122336602	NM_001256743	Hs.377070
A_23_P159775	5.83852	2.5456	5.83852	up	6.37699	2.67287	6.37699	up	GABRE	gamma-aminobutyric acid (GABA) A receptor, epsilon	FALSE	Homo sapiens gamma-aminobutyric acid (GABA) A receptor, epsilon (GABRE), mRNA [NM_004961]	2564	GO:0005230|GO:0030054|GO:0005887|GO:0004890|GO:0045211|GO:0034707|GO:0006810|GO:0007214|GO:0005254	151121679	chrX	151121620	-	hs|Xq28	NM_004961	chrX:151121679-151121620	NM_004961	Hs.22785
A_23_P53198	5.83604	2.54499	5.83604	up	8.35624	3.06285	8.35624	up	DGAT2	diacylglycerol O-acyltransferase 2	FALSE	Homo sapiens diacylglycerol O-acyltransferase 2 (DGAT2), transcript variant 1, mRNA [NM_032564]	84649	GO:0048471|GO:0019915|GO:0005783|GO:0003846|GO:0030176|GO:0035356|GO:0044281|GO:0006071|GO:0035336|GO:0042803|GO:0005739|GO:0034383|GO:0042572|GO:0019432|GO:0004144|GO:0044255|GO:0005811|GO:0042632|GO:0055089|GO:0050252|GO:0071400|GO:0005789|GO:0060613|GO:0036155|GO:0016021|GO:0006644|GO:0097006|GO:0046339|GO:0046474	75511902	chr11	75511843	+	hs|11q13.5	NM_032564	chr11:75511843-75511902	NM_032564	Hs.129798
A_33_P3242543	5.82442	2.54211	5.82442	up	8.06673	3.01198	8.06673	up	MAOA	monoamine oxidase A	FALSE	Homo sapiens monoamine oxidase A (MAOA), transcript variant 2, mRNA [NM_001270458]	4128	GO:0006805|GO:0007268|GO:0005741|GO:0044281|GO:0007269|GO:0005739|GO:0008131|GO:0042420|GO:0016021|GO:0042136|GO:0042135|GO:0006576|GO:0055114	43606067	chrX	43606008	+	hs|Xp11.3	NM_001270458	chrX:43606008-43606067	NM_001270458	Hs.183109
A_33_P3233645	5.79687	2.53527	5.79687	up	6.07533	2.60296	6.07533	up	MT1G	metallothionein 1G	FALSE	Homo sapiens metallothionein 1G (MT1G), mRNA [NM_005950]	4495	GO:0071294|GO:0005515|GO:0071280|GO:0048471|GO:0035924|GO:0005737|GO:0042117|GO:0030224|GO:0008270|GO:0005634|GO:0071276|GO:0045926	56700752	chr16	56700693	-	hs|16q13	NM_005950	chr16:56700752-56700693	NM_005950	Hs.433391
A_33_P3313622	5.78638	2.53266	5.78638	up	4.4549	2.15539	4.4549	up	MIR17HG	miR-17-92 cluster host gene (non-protein coding)	FALSE	Homo sapiens miR-17-92 cluster host gene (non-protein coding) (MIR17HG), transcript variant 1, long non-coding RNA [NR_027350]	407975		92002655	chr13	92002596	+	hs|13q31.3	NR_027350	chr13:92002596-92002655	NR_027350	Hs.24115
A_23_P70060	5.75873	2.52575	5.75873	up	4.47579	2.16214	4.47579	up	PPAP2A	phosphatidic acid phosphatase type 2A	FALSE	Homo sapiens phosphatidic acid phosphatase type 2A (PPAP2A), transcript variant 2, mRNA [NM_176895]	8611	GO:0006629|GO:0006665|GO:0008354|GO:0008285|GO:0005886|GO:0030148|GO:0044281|GO:0008195|GO:0007205|GO:0019216|GO:0006470|GO:0016020|GO:0030518|GO:0046839|GO:0005887|GO:0030521|GO:0070062	54721742	chr5	54721155	-	hs|5q11.2	NM_176895	chr5:54721742-54721155	NM_176895	Hs.696231
A_23_P163216	5.75867	2.52573	5.75867	up	4.88039	2.287	4.88039	up	ATP8B4	ATPase, class I, type 8B, member 4	FALSE	Homo sapiens ATPase, class I, type 8B, member 4 (ATP8B4), transcript variant 1, mRNA [NM_024837]	79895	GO:0019829|GO:0005794|GO:0000287|GO:0005886|GO:0008152|GO:0004012|GO:0016021|GO:0005524|GO:0045332|GO:0006812	50151289	chr15	50151230	-	hs|15q21.2	NM_024837	chr15:50151289-50151230	NM_024837	Hs.511311
A_19_P00318418	5.74683	2.52277	5.74683	up	6.49961	2.70035	6.49961	up	TBXAS1	thromboxane A synthase 1 (platelet)	FALSE	Homo sapiens thromboxane A synthase 1 (platelet) (TBXAS1), transcript variant 5, mRNA [NM_001166254]	6916	GO:0019369|GO:0019371|GO:0006805|GO:0005506|GO:0044281|GO:0006690|GO:0004497|GO:0005789|GO:0016021|GO:0016705|GO:0004796|GO:0020037|GO:0055114	139487225	chr7	139487166	+	hs|7q34	NM_001166254	chr7:139487166-139487225	NM_001166254	Hs.520757
A_33_P3248638	5.73654	2.52018	5.73654	up	9.73395	3.28303	9.73395	up	C9orf47	chromosome 9 open reading frame 47	FALSE	Homo sapiens chromosome 9 open reading frame 47 (C9orf47), transcript variant 1, mRNA [NM_001001938]	286223	GO:0005576	91606928	chr9	91606869	+	hs|9q22.1	NM_001001938	chr9:91606869-91606928	NM_001001938	Hs.585118
A_33_P3253394	5.70431	2.51205	5.70431	up	6.04598	2.59598	6.04598	up	LAIR1	leukocyte-associated immunoglobulin-like receptor 1	FALSE	Homo sapiens leukocyte-associated immunoglobulin-like receptor 1 (LAIR1), transcript variant a, mRNA [NM_002287]	3903	GO:0005515|GO:0005886|GO:0016021|GO:0070062|GO:0002376	54865294	chr19	54865235	-	hs|19q13.42	NM_002287	chr19:54865294-54865235	NM_002287	Hs.572535
A_33_P3423740	5.70331	2.5118	5.70331	up	6.33511	2.66337	6.33511	up	TMEM164	transmembrane protein 164	FALSE	Homo sapiens transmembrane protein 164 (TMEM164), transcript variant 2, mRNA [NM_032227]	84187	GO:0016021	109352369	chrX	109352310	+	hs|Xq23	NM_032227	chrX:109352310-109352369	NM_032227	Hs.496572
A_23_P203888	5.69432	2.50952	5.69432	up	5.8339	2.54446	5.8339	up	MMP19	matrix metallopeptidase 19	FALSE	Homo sapiens matrix metallopeptidase 19 (MMP19), transcript variant 1, mRNA [NM_002429]	4327	GO:0005509|GO:0005578|GO:0001554|GO:0001542|GO:0005576|GO:0001525|GO:0051591|GO:0030154|GO:0001541|GO:0022617|GO:0030198|GO:0030574|GO:0006508|GO:0008270|GO:0009725|GO:0004222	56230495	chr12	56230436	-	hs|12q13.2	NM_002429	chr12:56230495-56230436	NM_002429	Hs.591033
A_23_P99253	5.68689	2.50764	5.68689	up	6.87686	2.78175	6.87686	up	LIN7A	lin-7 homolog A (C. elegans)	FALSE	Homo sapiens lin-7 homolog A (C. elegans) (LIN7A), mRNA [NM_004664]	8825	GO:0005515|GO:0043005|GO:0048839|GO:0014069|GO:0048489|GO:0006887|GO:0015031|GO:0030165|GO:0007269|GO:0016323|GO:0006461|GO:0045211|GO:0005923|GO:0097016|GO:0070062	81191501	chr12	81191442	-	hs|12q21.31	NM_004664	chr12:81191501-81191442	NM_004664	Hs.144333
A_33_P3309911	5.6011	2.48571	5.6011	up	14.1968	3.82749	14.1968	up	PRAMEF5	PRAME family member 5	FALSE	Homo sapiens PRAME family member 5 (PRAMEF5), mRNA [NM_001013407]	343068	GO:0043066|GO:0008284|GO:0048387|GO:0045596|GO:0042974|GO:0045892	13368978	chr1	13368919	+	hs|1p36.21	NM_001013407	chr1:13368919-13368978	NM_001013407	Hs.567864
A_23_P32253	5.59027	2.48292	5.59027	up	3.38913	1.76091	3.38913	up	NFIL3	nuclear factor, interleukin 3 regulated	FALSE	Homo sapiens nuclear factor, interleukin 3 regulated (NFIL3), transcript variant 3, mRNA [NM_005384]	4783	GO:0000977|GO:0003700|GO:0006366|GO:0003714|GO:0005634|GO:0000122|GO:0000979|GO:0003677|GO:0010628|GO:0001078|GO:0006955|GO:0007623|GO:0071353	94171459	chr9	94171400	-	hs|9q22.31	NM_005384	chr9:94171459-94171400	NM_005384	Hs.79334
A_33_P3237634	5.58149	2.48065	5.58149	up	5.06826	2.34149	5.06826	up	TSC22D3	TSC22 domain family, member 3	FALSE	Homo sapiens TSC22 domain family, member 3 (TSC22D3), transcript variant 2, mRNA [NM_004089]	1831	GO:0007589|GO:0006355|GO:0034220|GO:0003700|GO:0070236|GO:0043426|GO:0006970|GO:0005634|GO:0000122|GO:0048642|GO:0055085|GO:0005829	106956545	chrX	106956486	-	hs|Xq22.3	NM_004089	chrX:106956545-106956486	NM_004089	Hs.522074
A_23_P307536	5.58115	2.48056	5.58115	up	3.92296	1.97194	3.92296	up	SH3D21	SH3 domain containing 21	FALSE	SH3 domain containing 21 [Source:HGNC Symbol;Acc:26236] [ENST00000480549]	79729	GO:0070062	36790417	chr1	36790358	+	hs|1p34.3	AK056459	chr1:36790358-36790417		Hs.524496
A_19_P00331457	5.57634	2.47932	5.57634	up	6.79711	2.76492	6.79711	up			FALSE				130825816	chrX	130825757	-	hs|Xq26.2		chrX:130825816-130825757
A_23_P215956	5.55775	2.4745	5.55775	up	4.60647	2.20366	4.60647	up	MYC	v-myc avian myelocytomatosis viral oncogene homolog	FALSE	Homo sapiens v-myc avian myelocytomatosis viral oncogene homolog (MYC), mRNA [NM_002467]	4609	GO:0005515|GO:0010468|GO:0010467|GO:0001658|GO:0006367|GO:0003700|GO:2001022|GO:0032403|GO:0006879|GO:0034644|GO:0007219|GO:0045656|GO:0000165|GO:0046983|GO:0007179|GO:0051782|GO:0010332|GO:0090096|GO:0050679|GO:0005819|GO:0070888|GO:0000122|GO:0070848|GO:0000978|GO:0043280|GO:0043234|GO:0005654|GO:0045893|GO:0008134|GO:0008284|GO:0051276|GO:2000573|GO:0048147|GO:0005634|GO:0048146|GO:0032873|GO:…	128753327	chr8	128753268	+	hs|8q24.21	NM_002467	chr8:128753268-128753327	NM_002467	Hs.202453
A_23_P317756	5.51587	2.46359	5.51587	up	5.41829	2.43784	5.41829	up	ACSM3	acyl-CoA synthetase medium-chain family member 3	FALSE	Homo sapiens acyl-CoA synthetase medium-chain family member 3 (ACSM3), transcript variant 2, mRNA [NM_202000]	6296	GO:0042632|GO:0015645|GO:0003674|GO:0005759|GO:0008217|GO:0006633|GO:0005575|GO:0005524|GO:0047760|GO:0046872	20793097	chr16	20793038	+	hs|16p12.3	NM_202000	chr16:20793038-20793097	NM_202000	Hs.706754
A_33_P3369058	5.5106	2.46221	5.5106	up	5.19814	2.378	5.19814	up	LRRK2	leucine-rich repeat kinase 2	FALSE	Homo sapiens leucine-rich repeat kinase 2 (LRRK2), mRNA [NM_198578]	120892	GO:0005802|GO:0005515|GO:0005615|GO:0042803|GO:0042802|GO:0022028|GO:0043068|GO:0046777|GO:0001948|GO:0018105|GO:0000165|GO:0018107|GO:0043025|GO:0031398|GO:0061001|GO:0051018|GO:0006979|GO:0035640|GO:0004708|GO:0034260|GO:0070062|GO:0048312|GO:0031966|GO:0044325|GO:0043547|GO:0006184|GO:0070997|GO:0045121|GO:0010508|GO:0032473|GO:0032091|GO:0043005|GO:0030424|GO:0005886|GO:0007264|GO:0003924|GO:…	40762806	chr12	40762747	+	hs|12q12	NM_198578	chr12:40762747-40762806	NM_198578	Hs.187636
A_33_P3354374	5.50437	2.46058	5.50437	up	6.43459	2.68585	6.43459	up	C1QTNF1-AS1	C1QTNF1 antisense RNA 1	FALSE	Homo sapiens C1QTNF1 antisense RNA 1 (C1QTNF1-AS1), transcript variant 1, long non-coding RNA [NR_040018]	100507410		77015350	chr17	77015291	-	hs|17q25.3	NR_040018	chr17:77015350-77015291	NR_040018	Hs.666723
A_23_P92261	5.50084	2.45965	5.50084	up	4.29948	2.10416	4.29948	up	ECE2	endothelin converting enzyme 2	FALSE	Homo sapiens endothelin converting enzyme 2 (ECE2), transcript variant 3, mRNA [NM_032331]	9718	GO:0008168|GO:0007267|GO:0032259|GO:0046872|GO:0007507|GO:0000139|GO:0016486|GO:0007420|GO:0006508|GO:0010002|GO:0016021|GO:0004222|GO:0030659	183976482	chr3	183976423	+	hs|3q27.1	NM_032331	chr3:183976423-183976482	NM_032331	Hs.146161
A_33_P3368695	5.47006	2.45156	5.47006	up	3.93785	1.97741	3.93785	up	HES7	hes family bHLH transcription factor 7	FALSE	Homo sapiens hes family bHLH transcription factor 7 (HES7), transcript variant 1, mRNA [NM_001165967]	84667	GO:0001501|GO:0007219|GO:0001756|GO:0046983|GO:0007498|GO:0005634|GO:0048511|GO:0014807|GO:0000122|GO:0003677|GO:0006351|GO:0008134	8024359	chr17	8024300	-	hs|17p13.1	NM_001165967	chr17:8024359-8024300	NM_001165967	Hs.434828
A_23_P253350	5.45	2.44626	5.45	up	4.2494	2.08726	4.2494	up	C8orf4	chromosome 8 open reading frame 4	FALSE	Homo sapiens chromosome 8 open reading frame 4 (C8orf4), mRNA [NM_020130]	56892	GO:0006915	40012026	chr8	40011967	+	hs|8p11.21	NM_020130	chr8:40011967-40012026	NM_020130	Hs.591849
A_23_P404494	5.44223	2.4442	5.44223	up	13.7861	3.78514	13.7861	up	IL7R	interleukin 7 receptor	FALSE	Homo sapiens interleukin 7 receptor (IL7R), transcript variant 1, mRNA [NM_002185]	3575	GO:0005515|GO:0033089|GO:0008361|GO:0005886|GO:0004917|GO:0005576|GO:0003823|GO:0048535|GO:0048872|GO:0010628|GO:0000902|GO:0007165|GO:0006955|GO:0030217|GO:0042100|GO:0001915|GO:0038111|GO:0016049|GO:0016021|GO:0000018|GO:0009897|GO:0002377|GO:0007166	35876840	chr5	35876781	+	hs|5p13.2	NM_002185	chr5:35876781-35876840	NM_002185	Hs.591742
A_24_P330263	5.43738	2.44291	5.43738	up	3.94188	1.97888	3.94188	up	EDNRB	endothelin receptor type B	FALSE	Homo sapiens endothelin receptor type B (EDNRB), transcript variant 2, mRNA [NM_003991]	1910	GO:0005515|GO:0014070|GO:0008284|GO:0005886|GO:0060406|GO:0001755|GO:0007200|GO:0019934|GO:0007194|GO:0031702|GO:0007204|GO:0006885|GO:0042045|GO:0031620|GO:0042311|GO:0042310|GO:0050678|GO:0043066|GO:0031965|GO:0014826|GO:0007568|GO:0014043|GO:0030318|GO:0000122|GO:0032269|GO:0019233|GO:0048484|GO:0007399|GO:0071222|GO:0005887|GO:0004962|GO:0035815|GO:0007422|GO:0001934|GO:0008217|GO:0007497|GO:…	78470627	chr13	78470568	-	hs|13q22.3	NM_003991	chr13:78470627-78470568	NM_003991	Hs.82002
A_23_P56703	5.4309	2.44119	5.4309	up	5.20169	2.37898	5.20169	up	TRABD2A	TraB domain containing 2A	FALSE	Homo sapiens TraB domain containing 2A (TRABD2A), transcript variant 1, mRNA [NM_001277053]	129293	GO:0017147|GO:0031301|GO:0005887|GO:0018158|GO:0008152|GO:0030178|GO:0006508|GO:0060322|GO:0016055|GO:0004222|GO:0046872	85049013	chr2	85048954	-	hs|2p11.2	NM_001277053	chr2:85049013-85048954	NM_001277053	Hs.469134
A_24_P257416	5.40752	2.43497	5.40752	up	3.60904	1.85162	3.60904	up	CXCL2	chemokine (C-X-C motif) ligand 2	FALSE	Homo sapiens chemokine (C-X-C motif) ligand 2 (CXCL2), mRNA [NM_002089]	2920	GO:0005515|GO:0008009|GO:0006955|GO:0006954|GO:0006935|GO:0060326|GO:0002237|GO:0005576|GO:0005615	74964401	chr4	74964342	-	hs|4q13.3	NM_002089	chr4:74964401-74964342	NM_002089	Hs.75765
A_32_P356316	5.38612	2.42925	5.38612	up	27.2337	4.76732	27.2337	up	HLA-DOA	major histocompatibility complex, class II, DO alpha	FALSE	Homo sapiens major histocompatibility complex, class II, DO alpha (HLA-DOA), mRNA [NM_002119]	3111	GO:0019886|GO:0007165|GO:0006955|GO:0005886|GO:0002587|GO:0045580|GO:0023026|GO:0042613|GO:0016021|GO:0005765|GO:0032395|GO:0010008	32972029	chr6	32971970	-	hs|6p21.32	NM_002119	chr6:32972029-32971970	NM_002119	Hs.631991
A_32_P191441	5.38394	2.42866	5.38394	up	7.08227	2.82421	7.08227	up	C10orf90	chromosome 10 open reading frame 90	FALSE	Homo sapiens chromosome 10 open reading frame 90 (C10orf90), mRNA [NM_001004298]	118611	GO:0007095|GO:0030308|GO:0005813|GO:0005737|GO:0042826|GO:0010212|GO:0050821|GO:0015629|GO:0009411	128113805	chr10	128113746	-	hs|10q26.2	NM_001004298	chr10:128113805-128113746	NM_001004298	Hs.587663
A_23_P136573	5.38079	2.42782	5.38079	up	8.5826	3.10141	8.5826	up	ST3GAL5	ST3 beta-galactoside alpha-2,3-sialyltransferase 5	FALSE	Homo sapiens ST3 beta-galactoside alpha-2,3-sialyltransferase 5 (ST3GAL5), transcript variant 1, mRNA [NM_003896]	8869	GO:0030173|GO:0008373|GO:0047291|GO:0000139|GO:0005975|GO:0005887|GO:0004513|GO:0006688|GO:0001574|GO:0006486|GO:0016021	86067218	chr2	86067159	-	hs|2p11.2	NM_003896	chr2:86067218-86067159	NM_003896	Hs.415117
A_23_P155596	5.38041	2.42771	5.38041	up	6.27481	2.64957	6.27481	up	FMO3	flavin containing monooxygenase 3	FALSE	Homo sapiens flavin containing monooxygenase 3 (FMO3), transcript variant 2, mRNA [NM_001002294]	2328	GO:0050661|GO:0034899|GO:0006805|GO:0004499|GO:0017144|GO:0050660|GO:0005789|GO:0044281|GO:0016021|GO:0016597|GO:0055114|GO:0043231	171086547	chr1	171086488	+	hs|1q24.3	NM_001002294	chr1:171086488-171086547	NM_001002294	Hs.445350
A_23_P207003	5.36359	2.4232	5.36359	up	6.67011	2.73771	6.67011	up	2016-09-04	septin 4	FALSE	Homo sapiens septin 4 (SEPT4), transcript variant 1, mRNA [NM_004574]	5414	GO:0005515|GO:0043065|GO:0031514|GO:0003924|GO:0006915|GO:2001244|GO:0042981|GO:0005634|GO:0005525|GO:0030382|GO:0005739|GO:0006184|GO:0000910|GO:0005198|GO:0007420|GO:0031398|GO:0005856|GO:0048240	56599121	chr17	56598973	-	hs|17q22	NM_004574	chr17:56599121-56598973	NM_004574	Hs.287518
A_23_P30666	5.29318	2.40414	5.29318	up	7.63936	2.93345	7.63936	up	TNFRSF21	tumor necrosis factor receptor superfamily, member 21	FALSE	Homo sapiens tumor necrosis factor receptor superfamily, member 21 (TNFRSF21), mRNA [NM_014452]	27242	GO:0005515|GO:0050852|GO:0030424|GO:2000666|GO:0001783|GO:2001180|GO:0005886|GO:0042552|GO:2000663|GO:0031226|GO:0006915|GO:0030889|GO:0044281|GO:0051402|GO:0042130|GO:0002250|GO:0048713|GO:0005887|GO:0006959|GO:0071356|GO:0097252|GO:0044255|GO:0031642	47199542	chr6	47199483	-	hs|6p12.3	NM_014452	chr6:47199542-47199483	NM_014452	Hs.443577
A_23_P61674	5.26289	2.39586	5.26289	up	5.32539	2.41289	5.32539	up	CLK4	CDC-like kinase 4	FALSE	Homo sapiens CDC-like kinase 4 (CLK4), mRNA [NM_020666]	57396	GO:0046777|GO:0004674|GO:0043484|GO:0018108|GO:0005634|GO:0004712|GO:0004713|GO:0005524	178030053	chr5	178029994	-	hs|5q35.3	NM_020666	chr5:178030053-178029994	NM_020666	Hs.406557
A_23_P80570	5.25776	2.39445	5.25776	up	16.6759	4.0597	16.6759	up	AADAC	arylacetamide deacetylase	FALSE	Homo sapiens arylacetamide deacetylase (AADAC), mRNA [NM_001086]	13	GO:0004806|GO:0008152|GO:0019213|GO:0005789|GO:0010898|GO:0017171|GO:0016021|GO:0003824|GO:0016298	151545842	chr3	151545783	+	hs|3q25.1	NM_001086	chr3:151545783-151545842	NM_001086	Hs.506908
A_33_P3369716	5.24512	2.39098	5.24512	up	4.10374	2.03694	4.10374	up	LOC100507195	uncharacterized LOC100507195	FALSE	Homo sapiens uncharacterized LOC100507195 (LOC100507195), long non-coding RNA [NR_120458]	100507195		68825700	chr12	68825641	-	hs|12q15	NR_120458	chr12:68825700-68825641	NR_120458
A_33_P3348362	5.22704	2.38599	5.22704	up	2.05945	1.04226	2.05945	up	ARHGAP5-AS1	ARHGAP5 antisense RNA 1 (head to head)	FALSE	Homo sapiens ARHGAP5 antisense RNA 1 (head to head) (ARHGAP5-AS1), long non-coding RNA [NR_027263]	84837		32545243	chr14	32545184	-	hs|14q12	NR_027263	chr14:32545243-32545184	NR_027263	Hs.496755
A_23_P108501	5.19807	2.37798	5.19807	up	7.01538	2.81052	7.01538	up	EPHA4	EPH receptor A4	FALSE	Homo sapiens EPH receptor A4 (EPHA4), mRNA [NM_004438]	2043	GO:0005515|GO:0030424|GO:0097161|GO:0030054|GO:0031594|GO:0008347|GO:0005783|GO:0005741|GO:0030175|GO:0030425|GO:0042802|GO:0005005|GO:0005737|GO:0005004|GO:0046777|GO:0032314|GO:0048681|GO:0043197|GO:0045211|GO:0007628|GO:0043204|GO:0043679|GO:0043507|GO:0061001|GO:0007155|GO:0097156|GO:0097155|GO:0032317|GO:0005794|GO:0048013|GO:0009986|GO:0021957|GO:2001108|GO:0014069|GO:0018108|GO:0044295|GO:…	222290776	chr2	222290717	-	hs|2q36.1	NM_004438	chr2:222290776-222290717	NM_004438	Hs.371218
A_24_P22050	5.17982	2.3729	5.17982	up	3.92411	1.97237	3.92411	up	RAB20	RAB20, member RAS oncogene family	FALSE	Homo sapiens RAB20, member RAS oncogene family (RAB20), mRNA [NM_017817]	55647	GO:0045335|GO:0005794|GO:0007264|GO:0030670|GO:0090383|GO:0015031|GO:0005525|GO:0090385|GO:0043231	111176078	chr13	111176019	-	hs|13q34	NM_017817	chr13:111176078-111176019	NM_017817	Hs.743563
A_23_P152791	5.17761	2.37229	5.17761	up	6.3387	2.66419	6.3387	up	SLC16A6	solute carrier family 16, member 6	FALSE	Homo sapiens solute carrier family 16, member 6 (SLC16A6), transcript variant 2, mRNA [NM_004694]	9120	GO:0015718|GO:0016020|GO:0005887|GO:0008028|GO:0055085|GO:0015293	66264963	chr17	66264904	-	hs|17q24.2	NM_004694	chr17:66264963-66264904	NM_004694	Hs.42645
A_33_P3231277	5.16225	2.368	5.16225	up	2.99392	1.58204	2.99392	up	HIF1A	hypoxia inducible factor 1, alpha subunit (basic helix-loop-helix transcription factor)	FALSE	Homo sapiens hypoxia inducible factor 1, alpha subunit (basic helix-loop-helix transcription factor) (HIF1A), transcript variant 2, mRNA [NM_181054]	3091	GO:0042541|GO:0005515|GO:0010468|GO:0003700|GO:0003705|GO:0001755|GO:0000989|GO:0001947|GO:0006879|GO:0043524|GO:0007219|GO:0042789|GO:0031625|GO:0035035|GO:0006089|GO:0019901|GO:0014850|GO:0001892|GO:0032722|GO:0030502|GO:0008542|GO:0032963|GO:0019896|GO:0005654|GO:0019899|GO:0032364|GO:0008134|GO:0030949|GO:0032007|GO:0021987|GO:0042826|GO:0035257|GO:0005634|GO:0001837|GO:0010870|GO:0005829|GO:…	62211531	chr14	62211472	+	hs|14q23.2	NM_181054	chr14:62211472-62211531	NM_181054	Hs.597216
A_23_P27400	5.13494	2.36035	5.13494	up	2.05045	1.03594	2.05045	up	HAS1	hyaluronan synthase 1	FALSE	Homo sapiens hyaluronan synthase 1 (HAS1), mRNA [NM_001523]	3036	GO:0005886|GO:0005975|GO:0044281|GO:0006024|GO:0045226|GO:0085029|GO:0036120|GO:0010764|GO:0005887|GO:0030213|GO:0030212|GO:0050501|GO:0007155|GO:0030203	52220222	chr19	52219584	-	hs|19q13.41	NM_001523	chr19:52220222-52219584	NM_001523	Hs.57697
A_23_P35725	5.13434	2.36018	5.13434	up	9.72521	3.28173	9.72521	up	ANO3	anoctamin 3	FALSE	Homo sapiens anoctamin 3 (ANO3), mRNA [NM_031418]	63982	GO:0034220|GO:0005886|GO:0005229|GO:0016021|GO:0055085	26684730	chr11	26684671	+	hs|11p14.2	NM_031418	chr11:26684671-26684730	NM_031418	Hs.91791
A_23_P23947	5.09786	2.34989	5.09786	up	4.28411	2.099	4.28411	up	MAP3K8	mitogen-activated protein kinase kinase kinase 8	FALSE	Homo sapiens mitogen-activated protein kinase kinase kinase 8 (MAP3K8), transcript variant 1, mRNA [NM_005204]	1326	GO:0005515|GO:0007049|GO:0005737|GO:0000186|GO:0000287|GO:0004674|GO:0000165|GO:0031295|GO:0006468|GO:0005524|GO:0004709|GO:0005829	30750039	chr10	30749980	+	hs|10p11.23	NM_005204	chr10:30749980-30750039	NM_005204	Hs.432453
A_23_P30294	5.08803	2.34711	5.08803	up	3.48945	1.803	3.48945	up	CDO1	cysteine dioxygenase type 1	FALSE	Homo sapiens cysteine dioxygenase type 1 (CDO1), mRNA [NM_001801]	1036	GO:0045471|GO:0006534|GO:0051384|GO:0044281|GO:0051591|GO:0008198|GO:0005829|GO:0034641|GO:0000096|GO:0006954|GO:0000097|GO:0007595|GO:0000098|GO:0033762|GO:0017172|GO:0042412|GO:0043200|GO:0019448|GO:0055114	115140611	chr5	115140552	-	hs|5q22.3	NM_001801	chr5:115140611-115140552	NM_001801	Hs.442378
A_33_P3816688	5.08566	2.34644	5.08566	up	8.4698	3.08233	8.4698	up	PPARGC1B	peroxisome proliferator-activated receptor gamma, coactivator 1 beta	FALSE	Homo sapiens peroxisome proliferator-activated receptor gamma, coactivator 1 beta (PPARGC1B), transcript variant 1, mRNA [NM_133263]	133522	GO:0006366|GO:0003723|GO:0050682|GO:0005634|GO:0044281|GO:2000273|GO:0051591|GO:0005739|GO:0030374|GO:0000166|GO:0045780|GO:0045944|GO:0007015|GO:0044255|GO:0006355|GO:0001104|GO:0030331|GO:0045672|GO:0051384|GO:0006390|GO:0060346|GO:0001503|GO:0016592|GO:0010694|GO:0030546|GO:0034614|GO:0005654|GO:0045892|GO:0030520|GO:0042327	149234534	chr5	149234475	+	hs|5q32	NM_133263	chr5:149234475-149234534	NM_133263	Hs.483816
A_23_P24784	5.00034	2.32203	5.00034	up	4.38474	2.13249	4.38474	up	TNNI2	troponin I type 2 (skeletal, fast)	FALSE	Homo sapiens troponin I type 2 (skeletal, fast) (TNNI2), transcript variant 1, mRNA [NM_003282]	7136	GO:0005515|GO:0031014|GO:0030049|GO:0005861|GO:0003009|GO:0005634|GO:0003779|GO:0045893|GO:0005829	1862744	chr11	1862437	+	hs|11p15.5	NM_003282	chr11:1862437-1862744	NM_003282	Hs.523403
A_23_P153562	4.99361	2.32008	4.99361	up	2.20084	1.13805	2.20084	up	C5AR1	complement component 5a receptor 1	FALSE	Homo sapiens complement component 5a receptor 1 (C5AR1), mRNA [NM_001736]	728	GO:0021534|GO:0005886|GO:0004944|GO:0050830|GO:0007606|GO:0031100|GO:0001856|GO:0007202|GO:0007204|GO:0000187|GO:0016323|GO:0006955|GO:0043524|GO:0006954|GO:0006935|GO:0032496|GO:0042789|GO:0070374|GO:0004878|GO:0050679|GO:0009986|GO:0030593|GO:0006915|GO:0045177|GO:0007165|GO:0006968|GO:0005887|GO:0032494	47824560	chr19	47824501	+	hs|19q13.32	NM_001736	chr19:47824501-47824560	NM_001736	Hs.2161
A_24_P673063	4.96231	2.31101	4.96231	up	4.42649	2.14616	4.42649	up	FABP5	fatty acid binding protein 5 (psoriasis-associated)	FALSE	Homo sapiens fatty acid binding protein 5 (psoriasis-associated) (FABP5), mRNA [NM_001444]	2171	GO:0006629|GO:0005515|GO:0005215|GO:0005737|GO:0005504|GO:0015758|GO:0008544|GO:0009611|GO:0006006|GO:0070062|GO:0008289|GO:0006656	82196134	chr8	82195741	+	hs|8q21.13	NM_001444	chr8:82195741-82196134	NM_001444	Hs.408061
A_23_P253692	4.94569	2.30617	4.94569	up	4.37704	2.12995	4.37704	up	GPR64	G protein-coupled receptor 64	FALSE	Homo sapiens G protein-coupled receptor 64 (GPR64), transcript variant 1, mRNA [NM_001079858]	10149	GO:0016324|GO:0007186|GO:0007218|GO:0005887|GO:0004930|GO:0016021|GO:0007283|GO:0070062	19007638	chrX	19007579	-	hs|Xp22.13	NM_001079858	chrX:19007638-19007579	NM_001079858	Hs.146978
A_33_P3419190	4.94519	2.30602	4.94519	up	4.46452	2.1585	4.46452	up	AREG	amphiregulin	FALSE	Homo sapiens amphiregulin (AREG), mRNA [NM_001657]	374	GO:0005515|GO:0009986|GO:0007186|GO:0007173|GO:0008283|GO:0045740|GO:0007267|GO:0016021|GO:0008083|GO:0005615|GO:0005125	75318352	chr4	75318293	+	hs|4q13.3	NM_001657	chr4:75318293-75318352	NM_001657	Hs.270833
A_32_P78681	4.93469	2.30296	4.93469	up	5.70912	2.51327	5.70912	up	GLP2R	glucagon-like peptide 2 receptor	FALSE	glucagon-like peptide 2 receptor [Source:HGNC Symbol;Acc:4325] [ENST00000262441]	9340	GO:0008284|GO:0005886|GO:0071377|GO:0004930|GO:0007188|GO:0016021|GO:0004967	9795399	chr17	9795340	+	hs|17p13.1	BC043390	chr17:9795340-9795399		Hs.248202
A_33_P3281308	4.9312	2.30194	4.9312	up	6.30843	2.65728	6.30843	up	FIRRE	firre intergenic repeating RNA element	FALSE	Homo sapiens firre intergenic repeating RNA element (FIRRE), long non-coding RNA [NR_026975]	286467		130836746	chrX	130836687	-	hs|Xq26.2	NR_026975	chrX:130836746-130836687	NR_026975	Hs.720385
A_24_P131392	4.9231	2.29957	4.9231	up	4.16149	2.0571	4.16149	up	RMDN2	regulator of microtubule dynamics 2	FALSE	Homo sapiens regulator of microtubule dynamics 2 (RMDN2), transcript variant 1, mRNA [NM_144713]	151393	GO:0005739|GO:0005737|GO:0000922|GO:0005874|GO:0016021	38231293	chr2	38231143	+	hs|2p22.2	NM_144713	chr2:38231143-38231293	NM_144713	Hs.591566
A_33_P3301075	4.91277	2.29654	4.91277	up	4.37511	2.12932	4.37511	up			FALSE	immunoglobulin heavy variable 3-33 [Source:HGNC Symbol;Acc:5596] [ENST00000390615]			106815814	chr14	106815755	-	hs|14q32.33	KJ486916	chr14:106815814-106815755		Hs.703889
A_33_P3234580	4.8749	2.28537	4.8749	up	6.50422	2.70138	6.50422	up	ASS1	argininosuccinate synthase 1	FALSE	Homo sapiens argininosuccinate synthase 1 (ASS1), transcript variant 1, mRNA [NM_000050]	445	GO:0005515|GO:0071499|GO:0006531|GO:0044281|GO:0005524|GO:0045429|GO:0005829|GO:0034641|GO:0005737|GO:0000050|GO:0006526|GO:0000052|GO:0000053|GO:0016597|GO:0070062|GO:0004055	133376660	chr9	133376601	+	hs|9q34.11	NM_000050	chr9:133376601-133376660	NM_000050	Hs.160786
A_32_P204676	4.87309	2.28484	4.87309	up	4.13046	2.0463	4.13046	up	FABP5	fatty acid binding protein 5 (psoriasis-associated)	FALSE	Homo sapiens fatty acid binding protein 5 (psoriasis-associated) (FABP5), mRNA [NM_001444]	2171	GO:0006629|GO:0005515|GO:0005215|GO:0005737|GO:0005504|GO:0015758|GO:0008544|GO:0009611|GO:0006006|GO:0070062|GO:0008289|GO:0006656	82195675	chr8	82195616	+	hs|8q21.13	NM_001444	chr8:82195616-82195675	NM_001444	Hs.408061
A_23_P422178	4.87251	2.28466	4.87251	up	3.7016	1.88815	3.7016	up	CUL4B	cullin 4B	FALSE	Homo sapiens cullin 4B (CUL4B), transcript variant 1, mRNA [NM_003588]	8450	GO:0005515|GO:0006511|GO:0035518|GO:0045732|GO:1900087|GO:0005886|GO:0005730|GO:0005634|GO:0003684|GO:0005737|GO:0007049|GO:0070914|GO:0031465|GO:0031625|GO:0070062	119666403	chrX	119666344	-	hs|Xq24	NM_003588	chrX:119666403-119666344	NM_003588	Hs.102914
A_23_P259071	4.85251	2.27873	4.85251	up	4.45076	2.15405	4.45076	up	AREG	amphiregulin	FALSE	Homo sapiens amphiregulin (AREG), mRNA [NM_001657]	374	GO:0005515|GO:0009986|GO:0007186|GO:0007173|GO:0008283|GO:0045740|GO:0007267|GO:0016021|GO:0008083|GO:0005615|GO:0005125	75320577	chr4	75320518	+	hs|4q13.3	NM_001657	chr4:75320518-75320577	NM_001657	Hs.270833
A_33_P3228300	4.84341	2.27602	4.84341	up	5.2832	2.40141	5.2832	up	RCL1	RNA terminal phosphate cyclase-like 1	FALSE	Homo sapiens RNA terminal phosphate cyclase-like 1 (RCL1), transcript variant 1, mRNA [NM_005772]	10171	GO:0008150|GO:0006396|GO:0042254|GO:0005730|GO:0003824	4860292	chr9	4860233	+	hs|9p24.1	NM_005772	chr9:4860233-4860292	NM_005772	Hs.194121
A_19_P00316075	4.83933	2.27481	4.83933	up	5.64613	2.49726	5.64613	up			FALSE	Q30VC0_DESDG (Q30VC0) Flagellar biosynthetic protein FliP, partial (8%) [THC2498220]			53579332	chr4	53579273	+	hs|4q12		chr4:053579273-053579332
A_23_P65240	4.83628	2.2739	4.83628	up	6.34205	2.66495	6.34205	up	COL4A1	collagen, type IV, alpha 1	FALSE	Homo sapiens collagen, type IV, alpha 1 (COL4A1), mRNA [NM_001845]	1282	GO:0005515|GO:0001569|GO:0048407|GO:0048514|GO:0005587|GO:0005576|GO:0030023|GO:0005604|GO:0061333|GO:0031012|GO:0061304|GO:0071230|GO:0022617|GO:0007411|GO:0007420|GO:0007528|GO:0030198|GO:0030855|GO:0030574|GO:0005788|GO:0071711|GO:0005201	110802406	chr13	110802347	-	hs|13q34	NM_001845	chr13:110802406-110802347	NM_001845	Hs.17441
A_24_P384200	4.83578	2.27375	4.83578	up	2.19312	1.13298	2.19312	up			FALSE				174555262	chr4	174555201	-	hs|4q34.1		chr4:174555262-174555201
A_33_P3276475	4.79786	2.26239	4.79786	up	2.54446	1.34736	2.54446	up	CHMP1B	charged multivesicular body protein 1B	FALSE	Homo sapiens charged multivesicular body protein 1B (CHMP1B), mRNA [NM_020412]	57132	GO:0005515|GO:0000910|GO:0031902|GO:0019904|GO:0015031|GO:0070062|GO:0045184|GO:0005829	11854417	chr18	11854358	+	hs|18p11.21	NM_020412	chr18:11854358-11854417	NM_020412	Hs.656244
A_33_P3520835	4.78373	2.25814	4.78373	up	5.62189	2.49106	5.62189	up	FLJ41455	uncharacterized LOC441441	FALSE	Homo sapiens cDNA FLJ41455 fis, clone BRSTN2012284. [AK123449]	441441		45447681	chr9	45447622	+	hs|9p11.2	AK123449	chr9:45447622-45447681		Hs.494023
A_33_P3279969	4.77003	2.254	4.77003	up	7.80874	2.96509	7.80874	up	PLXNA4	plexin A4	FALSE	Homo sapiens plexin A4 (PLXNA4), transcript variant 2, mRNA [NM_181775]	91584	GO:0021960|GO:0005886|GO:0021644|GO:0048485|GO:0002116|GO:0005622|GO:0021784|GO:0021793|GO:0050923|GO:0021615|GO:0048841|GO:0017154|GO:0007411|GO:0021636|GO:0071526|GO:0016021|GO:0021610	132192387	chr7	132192328	-	hs|7q32.3	NM_181775	chr7:132192387-132192328	NM_181775	Hs.511454
A_23_P59877	4.76188	2.25153	4.76188	up	4.65428	2.21856	4.65428	up	FABP5	fatty acid binding protein 5 (psoriasis-associated)	FALSE	Homo sapiens fatty acid binding protein 5 (psoriasis-associated) (FABP5), mRNA [NM_001444]	2171	GO:0006629|GO:0005515|GO:0005215|GO:0005737|GO:0005504|GO:0015758|GO:0008544|GO:0009611|GO:0006006|GO:0070062|GO:0008289|GO:0006656	82196772	chr8	82196174	+	hs|8q21.13	NM_001444	chr8:82196174-82196772	NM_001444	Hs.408061
A_23_P60565	4.74575	2.24664	4.74575	up	4.2523	2.08824	4.2523	up	ZNF354A	zinc finger protein 354A	FALSE	Homo sapiens zinc finger protein 354A (ZNF354A), mRNA [NM_005649]	6940	GO:0001666|GO:0006355|GO:0003700|GO:0006357|GO:0007576|GO:0001822|GO:0007605|GO:0005730|GO:0005634|GO:0000122|GO:0003677|GO:0006351|GO:0046872|GO:0051593	178139032	chr5	178138973	-	hs|5q35.3	NM_005649	chr5:178139032-178138973	NM_005649	Hs.484324
A_23_P338603	4.73864	2.24447	4.73864	up	3.27444	1.71125	3.27444	up	CHCHD7	coiled-coil-helix-coiled-coil-helix domain containing 7	FALSE	Homo sapiens coiled-coil-helix-coiled-coil-helix domain containing 7 (CHCHD7), transcript variant 1, mRNA [NM_001011667]	79145	GO:0005758	57128998	chr8	57127218	+	hs|8q12.1	NM_001011667	chr8:57127218-57128998	NM_001011667	Hs.436913
A_23_P93562	4.72726	2.241	4.72726	up	2.80691	1.48898	2.80691	up	SESN1	sestrin 1	FALSE	Homo sapiens sestrin 1 (SESN1), transcript variant 1, mRNA [NM_014454]	27244	GO:0008285|GO:0007050|GO:0005634|GO:0006974	109308536	chr6	109308477	-	hs|6q21	NM_014454	chr6:109308536-109308477	NM_014454	Hs.591336
A_24_P97825	4.69514	2.23117	4.69514	up	3.32881	1.735	3.32881	up	CCDC69	coiled-coil domain containing 69	FALSE	Homo sapiens coiled-coil domain containing 69 (CCDC69), mRNA [NM_015621]	26112		150561538	chr5	150561479	-	hs|5q33.1	NM_015621	chr5:150561538-150561479	NM_015621	Hs.655336
A_24_P110242	4.69113	2.22994	4.69113	up	2.65191	1.40703	2.65191	up			FALSE	immunoglobulin heavy variable 3/OR16-8 (non-functional) [Source:HGNC Symbol;Acc:5643] [ENST00000565407]			33020813	chr16	33020513	+	hs|16p11.2		chr16:33020513-33020813
A_23_P216023	4.67806	2.22591	4.67806	up	2.59471	1.37557	2.59471	up	ANGPT1	angiopoietin 1	FALSE	Homo sapiens angiopoietin 1 (ANGPT1), transcript variant 1, mRNA [NM_001146]	284	GO:0051897|GO:0005886|GO:0072012|GO:0050731|GO:0002040|GO:0050900|GO:0005615|GO:0030154|GO:0007171|GO:0033138|GO:0043524|GO:0031398|GO:0070374|GO:0070062|GO:0030097|GO:0030971|GO:0043066|GO:0048014|GO:0031589|GO:0014068|GO:0005576|GO:0001701|GO:0050918|GO:0045785|GO:0010595|GO:0043536|GO:0005902|GO:0007162|GO:0007596|GO:0001936|GO:0034394|GO:0045121|GO:0014842|GO:2000352|GO:0002092|GO:0043116|GO:…	108262371	chr8	108262312	-	hs|8q23.1	NM_001146	chr8:108262371-108262312	NM_001146	Hs.369675
A_33_P3265749	4.66991	2.22339	4.66991	up	14.7112	3.87884	14.7112	up	PTGER3	prostaglandin E receptor 3 (subtype EP3)	FALSE	Homo sapiens prostaglandin E receptor 3 (subtype EP3) (PTGER3), transcript variant 7, mRNA [NM_198717]	5733	GO:0031622|GO:0008219|GO:0007186|GO:0005886|GO:0005887|GO:0016021|GO:0005635|GO:0004879|GO:0030522|GO:0004957|GO:0006351	71478048	chr1	71477989	-	hs|1p31.1	NM_198717	chr1:71478048-71477989	NM_198717	Hs.445000
A_23_P91390	4.6277	2.2103	4.6277	up	16.7479	4.06591	16.7479	up	THBD	thrombomodulin	FALSE	Homo sapiens thrombomodulin (THBD), mRNA [NM_000361]	7056	GO:0010544|GO:0005515|GO:0007565|GO:0005886|GO:0009986|GO:0010165|GO:0005509|GO:0051918|GO:0009790|GO:0050900|GO:0051591|GO:0005615|GO:0007165|GO:0005887|GO:0007596|GO:0030195|GO:0032496|GO:0030246|GO:0004872|GO:0004888	23026866	chr20	23026807	-	hs|20p11.21	NM_000361	chr20:23026866-23026807	NM_000361	Hs.2030
A_24_P296508	4.60046	2.20178	4.60046	up	7.73913	2.95217	7.73913	up	SLC43A2	solute carrier family 43 (amino acid system L transporter), member 2	FALSE	Homo sapiens solute carrier family 43 (amino acid system L transporter), member 2 (SLC43A2), transcript variant 2, mRNA [NM_152346]	124935	GO:0005886|GO:0006865|GO:0016021|GO:0015179|GO:0055085|GO:0006811	1477761	chr17	1477702	-	hs|17p13.3	NM_152346	chr17:1477761-1477702	NM_152346	Hs.160550
A_23_P56559	4.59683	2.20064	4.59683	up	8.71819	3.12403	8.71819	up	DHRS9	dehydrogenase/reductase (SDR family) member 9	FALSE	Homo sapiens dehydrogenase/reductase (SDR family) member 9 (DHRS9), transcript variant 3, mRNA [NM_001142270]	10170	GO:0004022|GO:0008209|GO:0042904|GO:0042572|GO:0042448|GO:0030855|GO:0047035|GO:0030176|GO:0016854|GO:0004745|GO:0055114	169952434	chr2	169952375	+	hs|2q31.1	NM_001142270	chr2:169952375-169952434	NM_001142270	Hs.179608
A_23_P42975	4.57604	2.1941	4.57604	up	11.8066	3.56152	11.8066	up	PRKAR2B	protein kinase, cAMP-dependent, regulatory, type II, beta	FALSE	Homo sapiens protein kinase, cAMP-dependent, regulatory, type II, beta (PRKAR2B), mRNA [NM_002736]	5577	GO:0034236|GO:0005886|GO:0008603|GO:0007202|GO:0044281|GO:0005829|GO:0035556|GO:0005737|GO:0030552|GO:0007173|GO:0071377|GO:0000086|GO:0006631|GO:0006833|GO:0007612|GO:0034199|GO:0031625|GO:2000480|GO:0048011|GO:0005952|GO:0005813|GO:0055085|GO:0007165|GO:0006112|GO:0050796|GO:0007596|GO:0008543|GO:0045087|GO:0004862|GO:0000278	106801653	chr7	106801594	+	hs|7q22.3	NM_002736	chr7:106801594-106801653	NM_002736	Hs.433068
A_33_P3403708	4.5699	2.19216	4.5699	up	7.48262	2.90354	7.48262	up			FALSE				5036960	chr10	5036901	-	hs|10p15.1		chr10:005036960-005036901
A_33_P3309075	4.55528	2.18754	4.55528	up	5.7402	2.5211	5.7402	up	TBC1D8	TBC1 domain family, member 8 (with GRAM domain)	FALSE	Homo sapiens TBC1 domain family, member 8 (with GRAM domain) (TBC1D8), mRNA [NM_001102426]	11138	GO:0008284|GO:0016020|GO:0008015|GO:0005509|GO:0032851|GO:0005097	101624138	chr2	101624079	-	hs|2q11.2	NM_001102426	chr2:101624138-101624079	NM_001102426	Hs.442657
A_23_P9152	4.50939	2.17293	4.50939	up	4.96294	2.3112	4.96294	up	RCL1	RNA terminal phosphate cyclase-like 1	FALSE	Homo sapiens RNA terminal phosphate cyclase-like 1 (RCL1), transcript variant 1, mRNA [NM_005772]	10171	GO:0008150|GO:0006396|GO:0042254|GO:0005730|GO:0003824	4860943	chr9	4860885	+	hs|9p24.1	NM_005772	chr9:4860885-4860943	NM_005772	Hs.194121
A_24_P154037	4.49532	2.16842	4.49532	up	2.23314	1.15907	2.23314	up	IRS2	insulin receptor substrate 2	FALSE	Homo sapiens insulin receptor substrate 2 (IRS2), mRNA [NM_003749]	8660	GO:0005515|GO:0008286|GO:0008284|GO:0005886|GO:0008283|GO:0030890|GO:0005158|GO:0030879|GO:0060397|GO:0005829|GO:0010907|GO:0071889|GO:0007173|GO:0046326|GO:0002903|GO:0006006|GO:0032024|GO:0004871|GO:0071333|GO:0033673|GO:0048011|GO:0032869|GO:0030335|GO:0045725|GO:0019901|GO:0048015|GO:0019903|GO:0019904|GO:0055088|GO:0010748|GO:0002053|GO:0009749|GO:0019216|GO:0007165|GO:0007420|GO:0008543|GO:…	110406704	chr13	110406645	-	hs|13q34	NM_003749	chr13:110406704-110406645	NM_003749	Hs.442344
A_33_P3398513	4.47846	2.163	4.47846	up	4.56046	2.18918	4.56046	up	LOC728819	hCG1645220	FALSE	Homo sapiens hCG1645220 (LOC728819), mRNA [NM_001101330]	728819		43902476	chr2	43902417	-	hs|2p21	NM_001101330	chr2:43902476-43902417	NM_001101330	Hs.602756
A_23_P64792	4.47514	2.16193	4.47514	up	2.61705	1.38794	2.61705	up	KCNMB4	potassium large conductance calcium-activated channel, subfamily M, beta member 4	FALSE	Homo sapiens potassium large conductance calcium-activated channel, subfamily M, beta member 4 (KCNMB4), mRNA [NM_014505]	27345	GO:0005515|GO:0005513|GO:0005886|GO:0007268|GO:0046928|GO:0019228|GO:0019229|GO:0005887|GO:0007596|GO:0008076|GO:0001508|GO:0006813|GO:0015269|GO:0071805	70824682	chr12	70824623	+	hs|12q15	NM_014505	chr12:70824623-70824682	NM_014505	Hs.525529
A_23_P137035	4.46642	2.15912	4.46642	up	4.97109	2.31356	4.97109	up	PIR	pirin (iron-binding nuclear protein)	FALSE	Homo sapiens pirin (iron-binding nuclear protein) (PIR), transcript variant 1, mRNA [NM_003662]	8544	GO:0005515|GO:0003712|GO:0006355|GO:0005737|GO:0006366|GO:0008127|GO:0030224|GO:0005634|GO:0046872|GO:0055114	15403117	chrX	15403058	-	hs|Xp22.2	NM_003662	chrX:15403117-15403058	NM_003662	Hs.495728
A_33_P3376551	4.45051	2.15397	4.45051	up	2.76844	1.46908	2.76844	up	PTGFR	prostaglandin F receptor (FP)	FALSE	Homo sapiens prostaglandin F receptor (FP) (PTGFR), transcript variant 2, mRNA [NM_001039585]	5737	GO:0043066|GO:0005737|GO:0035584|GO:0007567|GO:0007186|GO:0005886|GO:0005887|GO:0032496|GO:0005576|GO:0004958	79005248	chr1	79005189	+	hs|1p31.1	NM_001039585	chr1:79005189-79005248	NM_001039585	Hs.654365
A_32_P34844	4.44703	2.15284	4.44703	up	6.90071	2.78675	6.90071	up	ADAMTS18	ADAM metallopeptidase with thrombospondin type 1 motif, 18	FALSE	Homo sapiens ADAM metallopeptidase with thrombospondin type 1 motif, 18 (ADAMTS18), mRNA [NM_199355]	170692	GO:0001654|GO:0090331|GO:0006508|GO:0005578|GO:0008270|GO:0004222	77316423	chr16	77316364	-	hs|16q23.1	NM_199355	chr16:77316423-77316364	NM_199355	Hs.188746
A_33_P3354688	4.41918	2.14378	4.41918	up	3.97361	1.99045	3.97361	up			FALSE	Q2VZL0_MAGMM (Q2VZL0) MoxR-like ATPase, partial (9%) [THC2605028]			67806067	chr13	67806008	+	hs|13q21.32		chr13:067806008-067806067
A_24_P19752	4.39041	2.13436	4.39041	up	3.93543	1.97652	3.93543	up	PEX19	peroxisomal biogenesis factor 19	FALSE	Homo sapiens peroxisomal biogenesis factor 19 (PEX19), transcript variant 1, mRNA [NM_002857]	5824	GO:0005515|GO:0006625|GO:0072663|GO:0005634|GO:0045046|GO:0031526|GO:0005829|GO:0043231|GO:0005737|GO:0007031|GO:0051117|GO:0072321|GO:0016557|GO:0005778|GO:0016559|GO:0005777|GO:0005730|GO:0050821|GO:0055085|GO:0036105|GO:0043234|GO:1900131|GO:0047485|GO:0061077|GO:0016021	160246867	chr1	160246808	-	hs|1q23.2	NM_002857	chr1:160246867-160246808	NM_002857	Hs.517232
A_23_P139418	4.37462	2.12916	4.37462	up	2.47541	1.30767	2.47541	up	GALNT18	polypeptide N-acetylgalactosaminyltransferase 18	FALSE	Homo sapiens polypeptide N-acetylgalactosaminyltransferase 18 (GALNT18), mRNA [NM_198516]	374378	GO:0004653|GO:0000139|GO:0006486|GO:0016021|GO:0046872	11292667	chr11	11292608	-	hs|11p15.3	NM_198516	chr11:11292667-11292608	NM_198516	Hs.655152
A_23_P207367	4.36956	2.12749	4.36956	up	9.87911	3.30438	9.87911	up	STAT5A	signal transducer and activator of transcription 5A	FALSE	Homo sapiens signal transducer and activator of transcription 5A (STAT5A), transcript variant 2, mRNA [NM_003152]	6776	GO:0005515|GO:0033026|GO:0003700|GO:0006549|GO:0019530|GO:0019915|GO:0001553|GO:0030155|GO:0048541|GO:0060376|GO:0043029|GO:0007565|GO:0033077|GO:0046543|GO:0038161|GO:0046544|GO:0005509|GO:0045588|GO:0018108|GO:0032825|GO:0046449|GO:0019218|GO:0000979|GO:0045086|GO:0045931|GO:0045647|GO:0006600|GO:0005654|GO:0000255|GO:0045579|GO:0060397|GO:0005829|GO:0006101|GO:0042104|GO:0030856|GO:0006105|GO:…	40463542	chr17	40463483	+	hs|17q21.2	NM_003152	chr17:40463483-40463542	NM_003152	Hs.437058
A_33_P3240512	4.3552	2.12274	4.3552	up	4.34139	2.11816	4.34139	up	KCTD12	potassium channel tetramerization domain containing 12	FALSE	Homo sapiens potassium channel tetramerization domain containing 12 (KCTD12), mRNA [NM_138444]	115207	GO:0042734|GO:0030054|GO:0045211|GO:0051260|GO:0070062	77454410	chr13	77454351	-	hs|13q22.3	NM_138444	chr13:77454410-77454351	NM_138444	Hs.644125
A_23_P200780	4.34894	2.12066	4.34894	up	6.51475	2.70371	6.51475	up	TGFBR3	transforming growth factor, beta receptor III	FALSE	Homo sapiens transforming growth factor, beta receptor III (TGFBR3), transcript variant 1, mRNA [NM_003243]	7049	GO:0005515|GO:0055010|GO:0050680|GO:0046332|GO:0005615|GO:0005114|GO:0034695|GO:0007179|GO:0032354|GO:0070062|GO:0009986|GO:0017134|GO:0043393|GO:0030509|GO:0030165|GO:0005160|GO:0060038|GO:0060347|GO:0001889|GO:0007181|GO:0005887|GO:0016049|GO:0060389|GO:0009897|GO:0005783|GO:0031100|GO:0010719|GO:0001837|GO:0005539|GO:0034673|GO:0035556|GO:0060317|GO:0060318|GO:0006955|GO:0051092|GO:0048185|GO:…	92148947	chr1	92148888	-	hs|1p22.1	NM_003243	chr1:92148947-92148888	NM_003243	Hs.482390
A_19_P00807643	4.32916	2.11409	4.32916	up	5.45482	2.44753	5.45482	up	CYP1B1-AS1	CYP1B1 antisense RNA 1	FALSE	Homo sapiens CYP1B1 antisense RNA 1 (CYP1B1-AS1), long non-coding RNA [NR_027252]	285154		38408946	chr2	38408887	+	hs|2p22.2	NR_027252	chr2:38408887-38408946	NR_027252	Hs.353894
A_33_P3258452	4.30596	2.10634	4.30596	up	4.24968	2.08736	4.24968	up	C12orf5	chromosome 12 open reading frame 5	FALSE	Homo sapiens chromosome 12 open reading frame 5 (C12orf5), mRNA [NM_020375]	57103	GO:0005622|GO:0004331|GO:0016311|GO:0010666|GO:2000378	4469117	chr12	4469058	+	hs|12p13.32	NM_020375	chr12:4469058-4469117	NM_020375	Hs.504545
A_33_P3289246	4.27939	2.09741	4.27939	up	3.4894	1.80298	3.4894	up			FALSE	immunoglobulin heavy variable 3-9 [Source:HGNC Symbol;Acc:5628] [ENST00000390600]			106552343	chr14	106552285	-	hs|14q32.33	GQ232935	chr14:106552343-106552285		Hs.705227
A_33_P3405474	4.27356	2.09544	4.27356	up	4.31658	2.10989	4.31658	up			FALSE				16727522	chr9	16727463	+	hs|9p22.2		chr9:016727463-016727522
A_23_P256205	4.25852	2.09035	4.25852	up	5.92191	2.56606	5.92191	up	ABLIM3	actin binding LIM protein family, member 3	FALSE	Homo sapiens actin binding LIM protein family, member 3 (ABLIM3), mRNA [NM_014945]	22885	GO:0005737|GO:0030036|GO:0007411|GO:0045944|GO:0008270|GO:0003779|GO:0006351	148639741	chr5	148639682	+	hs|5q32	NM_014945	chr5:148639682-148639741	NM_014945	Hs.49688
A_24_P197537	4.25129	2.0879	4.25129	up	5.04801	2.33572	5.04801	up	PDE8B	phosphodiesterase 8B	FALSE	Homo sapiens phosphodiesterase 8B (PDE8B), transcript variant 1, mRNA [NM_003719]	8622	GO:0035556|GO:0000160|GO:0009187|GO:0004114|GO:0000156|GO:0005575|GO:0046676|GO:0046872|GO:0006198|GO:0005829	76722852	chr5	76722793	+	hs|5q13.3	NM_003719	chr5:76722793-76722852	NM_003719	Hs.584830
A_19_P00318719	4.24701	2.08645	4.24701	up	5.17873	2.3726	5.17873	up			FALSE	Homo sapiens cDNA FLJ33738 fis, clone BRAWH2018527. [AK091057]			8357157	chr4	8357098	-	hs|4p16.1	AK091057	chr4:8357157-8357098		Hs.400256
A_24_P31627	4.24325	2.08517	4.24325	up	41.621	5.37924	41.621	up	KCNB1	potassium voltage-gated channel, Shab-related subfamily, member 1	FALSE	Homo sapiens potassium voltage-gated channel, Shab-related subfamily, member 1 (KCNB1), mRNA [NM_004975]	3745	GO:0005251|GO:0005515|GO:0005886|GO:0007268|GO:0044281|GO:0030425|GO:0032809|GO:0015271|GO:0047485|GO:0006112|GO:0032590|GO:0050796|GO:0008076|GO:0045211|GO:0051260|GO:0034765|GO:0071805	47988764	chr20	47988705	-	hs|20q13.13	NM_004975	chr20:47988764-47988705	NM_004975	Hs.84244
A_33_P3399090	4.1884	2.0664	4.1884	up	3.41683	1.77266	3.41683	up	DIXDC1	DIX domain containing 1	FALSE	Homo sapiens DIX domain containing 1 (DIXDC1), transcript variant 1, mRNA [NM_001037954]	85458	GO:0005515|GO:0043015|GO:0021695|GO:0090263|GO:0003779|GO:0031435|GO:0005829|GO:0046328|GO:0043025|GO:0043010|GO:0043679|GO:0050772|GO:0004871|GO:0030900|GO:0005925|GO:0005938|GO:0060071	111893275	chr11	111893216	+	hs|11q23.1	NM_001037954	chr11:111893216-111893275	NM_001037954	Hs.655626
A_33_P3271490	4.18778	2.06618	4.18778	up	3.06233	1.61463	3.06233	up	RBMS1	RNA binding motif, single stranded interacting protein 1	FALSE	Homo sapiens RNA binding motif, single stranded interacting protein 1 (RBMS1), transcript variant 1, mRNA [NM_016836]	5937	GO:0006260|GO:0005515|GO:0006396|GO:0003690|GO:0003697|GO:0000166|GO:0003723|GO:0005634	161130579	chr2	161130520	-	hs|2q24.2	NM_016836	chr2:161130579-161130520	NM_016836	Hs.470412
A_33_P3215744	4.16595	2.05865	4.16595	up	3.6109	1.85236	3.6109	up	PART1	prostate androgen-regulated transcript 1 (non-protein coding)	FALSE	Homo sapiens prostate androgen-regulated transcript 1 (non-protein coding) (PART1), transcript variant 2, long non-coding RNA [NR_028508]	25859		59784107	chr5	59784048	+	hs|5q12.1	NR_028508	chr5:59784048-59784107	NR_028508	Hs.146312
A_23_P137016	4.15329	2.05426	4.15329	up	4.49326	2.16776	4.49326	up	SAT1	spermidine/spermine N1-acetyltransferase 1	FALSE	Homo sapiens spermidine/spermine N1-acetyltransferase 1 (SAT1), transcript variant 1, mRNA [NM_002970]	6303	GO:0005515|GO:0001525|GO:0032918|GO:0044281|GO:0005829|GO:0005622|GO:0034641|GO:0006596|GO:0019809|GO:0042127|GO:0006595|GO:0004145|GO:0009447	23804114	chrX	23804055	+	hs|Xp22.11	NM_002970	chrX:23804055-23804114	NM_002970	Hs.28491
A_33_P3393734	4.15322	2.05423	4.15322	up	3.55375	1.82934	3.55375	up	RPS27	ribosomal protein S27	FALSE	ribosomal protein S27 [Source:HGNC Symbol;Acc:10416] [ENST00000392558]	6232	GO:0005515|GO:0010467|GO:0003735|GO:0016070|GO:0016071|GO:0008283|GO:0019083|GO:0006614|GO:0019058|GO:0005634|GO:0006415|GO:0003677|GO:0006412|GO:0006413|GO:0005829|GO:0006414|GO:0000184|GO:0022627|GO:0016032|GO:0005840|GO:0008270|GO:0000278|GO:0044267	153963785	chr1	153963726	+	hs|1q21.3		chr1:153963726-153963785
A_23_P96383	4.14936	2.05289	4.14936	up	5.35826	2.42176	5.35826	up	SRPX	sushi-repeat containing protein, X-linked	FALSE	Homo sapiens sushi-repeat containing protein, X-linked (SRPX), transcript variant 1, mRNA [NM_006307]	8406	GO:0034976|GO:0005776|GO:0016020|GO:0009986|GO:0005783|GO:0060244|GO:0006914|GO:2001241|GO:0001845|GO:0007155	38008772	chrX	38008713	-	hs|Xp11.4	NM_006307	chrX:38008772-38008713	NM_006307	Hs.15154
A_33_P3372257	4.14288	2.05063	4.14288	up	2.62788	1.3939	2.62788	up	HOMER1	homer homolog 1 (Drosophila)	FALSE	Homo sapiens homer homolog 1 (Drosophila) (HOMER1), transcript variant 1, mRNA [NM_004272]	9456	GO:0030018|GO:0030054|GO:0051928|GO:0035418|GO:0007268|GO:0048148|GO:2001257|GO:2001256|GO:0007206|GO:0042802|GO:0043198|GO:0045211|GO:0097110|GO:0043025|GO:0035591|GO:0048875|GO:0046982|GO:0090279|GO:0045177|GO:0048741|GO:0009967|GO:0044325|GO:0051592|GO:0032947|GO:0031802|GO:0003009|GO:0005887|GO:0043034|GO:0007623|GO:0035094	78669935	chr5	78669876	-	hs|5q14.1	NM_004272	chr5:78669935-78669876	NM_004272	Hs.591761
A_33_P3376546	4.13376	2.04745	4.13376	up	2.17474	1.12084	2.17474	up	PTGFR	prostaglandin F receptor (FP)	FALSE	Homo sapiens prostaglandin F receptor (FP) (PTGFR), transcript variant 2, mRNA [NM_001039585]	5737	GO:0043066|GO:0005737|GO:0035584|GO:0007567|GO:0007186|GO:0005886|GO:0005887|GO:0032496|GO:0005576|GO:0004958	79006355	chr1	79006296	+	hs|1p31.1	NM_001039585	chr1:79006296-79006355	NM_001039585	Hs.654365
A_23_P123193	4.13	2.04614	4.13	up	3.56572	1.83419	3.56572	up	ACTR3B	ARP3 actin-related protein 3 homolog B (yeast)	FALSE	Homo sapiens ARP3 actin-related protein 3 homolog B (yeast) (ACTR3B), transcript variant 1, mRNA [NM_020445]	57180	GO:0008150|GO:0003674|GO:0005737|GO:0003779|GO:0042995|GO:0005575|GO:0005856|GO:0005524	152552432	chr7	152552373	+	hs|7q36.1	NM_020445	chr7:152552373-152552432	NM_020445	Hs.647117
A_33_P3407049	4.12044	2.0428	4.12044	up	3.3056	1.72491	3.3056	up			FALSE				143342842	chr7	143342783	-	hs|7q35		chr7:143342842-143342783
A_19_P00319522	4.11061	2.03935	4.11061	up	2.50749	1.32624	2.50749	up			FALSE	Q9T9C9_PAROL (Q9T9C9) NADH dehydrogenase subunit-6, partial (8%) [THC2707206]			44822973	chr5	44822914	+	hs|5p12		chr5:044822914-044822973
A_33_P3334313	4.10502	2.03739	4.10502	up	3.69142	1.88418	3.69142	up	ACTR3B	ARP3 actin-related protein 3 homolog B (yeast)	FALSE	Homo sapiens ARP3 actin-related protein 3 homolog B (yeast) (ACTR3B), transcript variant 1, mRNA [NM_020445]	57180	GO:0008150|GO:0003674|GO:0005737|GO:0003779|GO:0042995|GO:0005575|GO:0005856|GO:0005524	152552005	chr7	152551946	+	hs|7q36.1	NM_020445	chr7:152551946-152552005	NM_020445	Hs.647117
A_33_P3254751	4.09537	2.034	4.09537	up	6.50829	2.70228	6.50829	up	ST6GALNAC6	ST6 (alpha-N-acetyl-neuraminyl-2,3-beta-galactosyl-1,3)-N-acetylgalactosaminide alpha-2,6-sialyltransferase 6	FALSE	ST6 (alpha-N-acetyl-neuraminyl-2,3-beta-galactosyl-1,3)-N-acetylgalactosaminide alpha-2,6-sialyltransferase 6 [Source:HGNC Symbol;Acc:23364] [ENST00000483353]	30815	GO:0001665|GO:0006677|GO:0008373|GO:0009312|GO:0005886|GO:0006687|GO:0009988|GO:0005737|GO:0009100|GO:0000139|GO:0001574|GO:0006486|GO:0016021	130665665	chr9	130665606	-	hs|9q34.11	AK124217	chr9:130665665-130665606		Hs.660782
A_23_P128574	4.09454	2.0337	4.09454	up	3.43306	1.77949	3.43306	up	ENOX1	ecto-NOX disulfide-thiol exchanger 1	FALSE	Homo sapiens ecto-NOX disulfide-thiol exchanger 1 (ENOX1), transcript variant 1, mRNA [NM_017993]	55068	GO:0005886|GO:0000166|GO:0016491|GO:0048511|GO:0003676|GO:0005615|GO:0055114	43787918	chr13	43787859	-	hs|13q14.11	NM_017993	chr13:43787918-43787859	NM_017993	Hs.128258
A_23_P85682	4.09002	2.03211	4.09002	up	2.94772	1.5596	2.94772	up	NFIA	nuclear factor I/A	FALSE	Homo sapiens nuclear factor I/A (NFIA), transcript variant 2, mRNA [NM_005595]	4774	GO:0006260|GO:0014070|GO:0006355|GO:0001077|GO:0003700|GO:0045944|GO:0005634|GO:0000978|GO:0019079|GO:0006351|GO:0008134	61921973	chr1	61921914	+	hs|1p31.3	NM_005595	chr1:61921914-61921973	NM_005595	Hs.744898
A_33_P3238290	4.0818	2.02921	4.0818	up	6.93256	2.79339	6.93256	up	FAM65C	family with sequence similarity 65, member C	FALSE	Homo sapiens family with sequence similarity 65, member C (FAM65C), transcript variant 2, mRNA [NM_001290268]	140876		49202794	chr20	49202735	-	hs|20q13.13	NM_001290268	chr20:49202794-49202735	NM_001290268	Hs.372578
A_33_P3391603	4.06805	2.02434	4.06805	up	6.26382	2.64704	6.26382	up	LAMA4	laminin, alpha 4	FALSE	Homo sapiens laminin, alpha 4 (LAMA4), transcript variant 5, mRNA [NM_001105209]	3910	GO:0030334|GO:0001568|GO:0005102|GO:0005605|GO:0005606|GO:0005576|GO:0030155|GO:0005604|GO:0031012|GO:0045995|GO:0050873|GO:0030198|GO:0007155|GO:0070062|GO:0005201	112575046	chr6	112574987	-	hs|6q21	NM_001105209	chr6:112575046-112574987	NM_001105209	Hs.654572
A_33_P3295283	4.0651	2.02329	4.0651	up	6.50809	2.70223	6.50809	up	LPCAT3	lysophosphatidylcholine acyltransferase 3	FALSE	Homo sapiens lysophosphatidylcholine acyltransferase 3 (LPCAT3), mRNA [NM_005768]	10162	GO:0036150|GO:0047184|GO:0005789|GO:0044281|GO:0016021|GO:0006644|GO:0036151|GO:0097006|GO:0046474|GO:0036152	7085411	chr12	7085352	-	hs|12p13.31	NM_005768	chr12:7085411-7085352	NM_005768	Hs.655248
A_33_P3388958	4.06286	2.0225	4.06286	up	4.06489	2.02322	4.06489	up	SNX32	sorting nexin 32	FALSE	Homo sapiens sorting nexin 32 (SNX32), mRNA [NM_152760]	254122	GO:0035091|GO:0006886|GO:0005768	65621169	chr11	65621110	+	hs|11q13.1	NM_152760	chr11:65621110-65621169	NM_152760	Hs.591950
A_23_P207507	4.03953	2.01419	4.03953	up	5.30874	2.40837	5.30874	up	ABCC3	ATP-binding cassette, sub-family C (CFTR/MRP), member 3	FALSE	Homo sapiens ATP-binding cassette, sub-family C (CFTR/MRP), member 3 (ABCC3), transcript variant 1, mRNA [NM_003786]	8714	GO:0016020|GO:0006200|GO:0005886|GO:0005887|GO:0015721|GO:0006810|GO:0042626|GO:0008514|GO:0008206|GO:0044281|GO:0055085|GO:0005524	48768760	chr17	48768701	+	hs|17q21.33	NM_003786	chr17:48768701-48768760	NM_003786	Hs.463421
A_23_P500400	4.03495	2.01255	4.03495	up	5.04415	2.33461	5.04415	up	ABCA6	ATP-binding cassette, sub-family A (ABC1), member 6	FALSE	Homo sapiens ATP-binding cassette, sub-family A (ABC1), member 6 (ABCA6), mRNA [NM_080284]	23460	GO:0006200|GO:0006810|GO:0016021|GO:0016887|GO:0005524	67074908	chr17	67074849	-	hs|17q24.2	NM_080284	chr17:67074908-67074849	NM_080284	Hs.709514
A_23_P158096	4.03196	2.01148	4.03196	up	3.18943	1.6733	3.18943	up	COL27A1	collagen, type XXVII, alpha 1	FALSE	collagen, type XXVII, alpha 1 [Source:HGNC Symbol;Acc:22986] [ENST00000468565]	85301	GO:0030198|GO:0005788|GO:0005576|GO:0005583|GO:0046872|GO:0005201	117073797	chr9	117073738	+	hs|9q32	XM_006717308	chr9:117073738-117073797	XM_006717308	Hs.494892
A_23_P154457	4.02697	2.0097	4.02697	up	2.81066	1.49091	2.81066	up	NOL10	nucleolar protein 10	FALSE	Homo sapiens nucleolar protein 10 (NOL10), transcript variant 1, mRNA [NM_024894]	79954	GO:0005730	10711198	chr2	10711139	-	hs|2p25.1	NM_024894	chr2:10711198-10711139	NM_024894	Hs.222494
A_23_P126706	4.02225	2.008	4.02225	up	4.95911	2.31008	4.95911	up	ANGPTL1	angiopoietin-like 1	FALSE	Homo sapiens angiopoietin-like 1 (ANGPTL1), mRNA [NM_004673]	9068	GO:0005102|GO:0007169|GO:0005615|GO:0070062	178820318	chr1	178820259	-	hs|1q25.2	NM_004673	chr1:178820318-178820259	NM_004673	Hs.591474
A_33_P3237775	4.02147	2.00772	4.02147	up	7.5632	2.919	7.5632	up	NR1H3	nuclear receptor subfamily 1, group H, member 3	FALSE	Homo sapiens nuclear receptor subfamily 1, group H, member 3 (NR1H3), transcript variant 1, mRNA [NM_005693]	10062	GO:0005515|GO:0010467|GO:2000189|GO:0000790|GO:2000188|GO:0006367|GO:0044212|GO:0032810|GO:0043031|GO:0003707|GO:0060336|GO:0004879|GO:0044255|GO:0042632|GO:0010745|GO:0003713|GO:0043277|GO:0000122|GO:0032270|GO:0048550|GO:0032570|GO:0032369|GO:0055092|GO:0005654|GO:0008270|GO:0045893|GO:0051006|GO:0034145|GO:0032376|GO:0090341|GO:0090188|GO:0070328|GO:0005634|GO:0010870|GO:0010875|GO:0015485|GO:…	47290280	chr11	47290221	+	hs|11p11.2	NM_005693	chr11:47290221-47290280	NM_005693	Hs.438863
A_23_P83110	4.01833	2.0066	4.01833	up	2.77935	1.47475	2.77935	up	CDK5RAP2	CDK5 regulatory subunit associated protein 2	FALSE	Homo sapiens CDK5 regulatory subunit associated protein 2 (CDK5RAP2), transcript variant 1, mRNA [NM_018249]	55755	GO:0005515|GO:0008017|GO:0005516|GO:0048471|GO:0030054|GO:0044212|GO:0001578|GO:0000132|GO:0005829|GO:0005737|GO:0007059|GO:0015631|GO:0000086|GO:0005856|GO:0000242|GO:0070062|GO:0022008|GO:0090231|GO:0005813|GO:0005794|GO:0019901|GO:0005874|GO:0000226|GO:0046600|GO:0051297|GO:0000922|GO:0045665|GO:0007420|GO:0045664|GO:0045893|GO:0000278	123156834	chr9	123152051	-	hs|9q33.2	NM_018249	chr9:123156834-123152051	NM_018249	Hs.269560
A_33_P3315355	4.01453	2.00523	4.01453	up	3.67642	1.8783	3.67642	up	SETD6	SET domain containing 6	FALSE	Homo sapiens SET domain containing 6 (SETD6), transcript variant 1, mRNA [NM_001160305]	79918	GO:0005515|GO:0005737|GO:0051059|GO:0050727|GO:0032088|GO:0005634|GO:0018026|GO:0016279	58553001	chr16	58552942	+	hs|16q21	NM_001160305	chr16:58552942-58553001	NM_001160305	Hs.731691
A_24_P107291	4.01382	2.00498	4.01382	up	6.52517	2.70602	6.52517	up	PPP2R1B	protein phosphatase 2, regulatory subunit A, beta	FALSE	Homo sapiens protein phosphatase 2, regulatory subunit A, beta (PPP2R1B), transcript variant 2, mRNA [NM_181699]	5519	GO:0005515|GO:0060561|GO:0045121|GO:2001241	111612850	chr11	111612791	-	hs|11q23.1	NM_181699	chr11:111612850-111612791	NM_181699	Hs.584790
A_33_P3255914	4.01206	2.00434	4.01206	up	4.50941	2.17294	4.50941	up	MYLIP	myosin regulatory light chain interacting protein	FALSE	Homo sapiens myosin regulatory light chain interacting protein (MYLIP), mRNA [NM_013262]	29116	GO:0042632|GO:0005515|GO:0008092|GO:0045732|GO:0004842|GO:0016567|GO:0005886|GO:0016874|GO:0006928|GO:0007399|GO:0031648|GO:0005622|GO:0005737|GO:0042787|GO:0032803|GO:0008270|GO:0010989|GO:0005856|GO:0019898	16148468	chr6	16148409	+	hs|6p22.3	NM_013262	chr6:16148409-16148468	NM_013262	Hs.484738
A_24_P153576	4.01104	2.00398	4.01104	up	3.18391	1.6708	3.18391	up	SHPRH	SNF2 histone linker PHD RING helicase, E3 ubiquitin protein ligase	FALSE	Homo sapiens SNF2 histone linker PHD RING helicase, E3 ubiquitin protein ligase (SHPRH), transcript variant 2, mRNA [NM_173082]	257218	GO:0000209|GO:0004842|GO:0006281|GO:0016874|GO:0006334|GO:0004386|GO:0008270|GO:0005634|GO:0000786|GO:0005524|GO:0003677	146266660	chr6	146266601	-	hs|6q24.3	NM_173082	chr6:146266660-146266601	NM_173082	Hs.723297
A_23_P330578	4.00614	2.00221	4.00614	up	4.19412	2.06837	4.19412	up	LRRC39	leucine rich repeat containing 39	FALSE	Homo sapiens leucine rich repeat containing 39 (LRRC39), transcript variant 3, mRNA [NM_144620]	127495		100614593	chr1	100614534	-	hs|1p21.2	NM_144620	chr1:100614593-100614534	NM_144620	Hs.44277
A_24_P224998	3.98927	1.99612	3.98927	up	3.17421	1.6664	3.17421	up			FALSE	Q3SZ59_BOVIN (Q3SZ59) Ribosomal protein L36a, partial (94%) [THC2525241]		GO:0003735|GO:0005840|GO:0006412	100650536	chrX	100650477	+	hs|Xq22.1		chrX:100650477-100650536
A_33_P3349496	3.98258	1.9937	3.98258	up	5.33223	2.41474	5.33223	up	CEP83	centrosomal protein 83kDa	FALSE	PREDICTED: Homo sapiens coiled-coil domain containing 41 (CCDC41), transcript variant X4, misc_RNA [XR_429106]	51134	GO:0005515|GO:0042384|GO:0003674|GO:0005794|GO:0005814|GO:0071539|GO:0048278	94671645	chr12	94671586	-	hs|12q22	XR_429106	chr12:94671645-94671586	XR_429106
A_23_P58390	3.96807	1.98844	3.96807	up	3.99263	1.99734	3.99263	up	C4orf32	chromosome 4 open reading frame 32	FALSE	Homo sapiens chromosome 4 open reading frame 32 (C4orf32), mRNA [NM_152400]	132720	GO:0016021	113110028	chr4	113109969	+	hs|4q25	NM_152400	chr4:113109969-113110028	NM_152400	Hs.23439
A_33_P3336617	3.96533	1.98744	3.96533	up	6.99129	2.80556	6.99129	up	ALDH3A2	aldehyde dehydrogenase 3 family, member A2	FALSE	Homo sapiens aldehyde dehydrogenase 3 family, member A2 (ALDH3A2), transcript variant 2, mRNA [NM_000382]	224	GO:0006714|GO:0052814|GO:0046577|GO:0004029|GO:0005743|GO:0006081|GO:0007417|GO:0050061|GO:0043231|GO:0008544|GO:0007422|GO:0005789|GO:0016021|GO:0033306|GO:0070062|GO:0055114|GO:0004030|GO:0005777	19575254	chr17	19575195	+	hs|17p11.2	NM_000382	chr17:19575195-19575254	NM_000382	Hs.499886
A_33_P3237699	3.95154	1.98241	3.95154	up	3.52313	1.81686	3.52313	up	RMND5A	required for meiotic nuclear division 5 homolog A (S. cerevisiae)	FALSE	Homo sapiens required for meiotic nuclear division 5 homolog A (S. cerevisiae) (RMND5A), mRNA [NM_022780]	64795		87002416	chr2	87002357	+	hs|2p11.2	NM_022780	chr2:87002357-87002416	NM_022780	Hs.75277
A_23_P57856	3.93699	1.97709	3.93699	up	3.31969	1.73105	3.31969	up	BCL6	B-cell CLL/lymphoma 6	FALSE	Homo sapiens B-cell CLL/lymphoma 6 (BCL6), transcript variant 2, mRNA [NM_001130845]	604	GO:0005515|GO:0030308|GO:0003700|GO:0008285|GO:0030036|GO:0030890|GO:0035024|GO:0005657|GO:0005634|GO:0048294|GO:0007266|GO:0007283|GO:0046872|GO:0042092|GO:0043380|GO:0006954|GO:0002829|GO:0048821|GO:0002903|GO:0030183|GO:0002467|GO:0032319|GO:0002634|GO:0000060|GO:0032764|GO:0043065|GO:0050727|GO:0000122|GO:0006351|GO:0006974|GO:0031490|GO:0043565|GO:0000902|GO:0045629|GO:0003682|GO:0050776|GO:…	187439700	chr3	187439641	-	hs|3q27.3	NM_001130845	chr3:187439700-187439641	NM_001130845	Hs.478588
A_23_P31273	3.93301	1.97564	3.93301	up	2.77784	1.47396	2.77784	up	AMPH	amphiphysin	FALSE	Homo sapiens amphiphysin (AMPH), transcript variant 1, mRNA [NM_001635]	273	GO:0005515|GO:0031256|GO:0030054|GO:0005543|GO:0007268|GO:0030672|GO:0048488|GO:0007612|GO:0015629|GO:0008021|GO:0006897	38423860	chr7	38423801	-	hs|7p14.1	NM_001635	chr7:38423860-38423801	NM_001635	Hs.592182
A_23_P316612	3.92953	1.97436	3.92953	up	5.36111	2.42253	5.36111	up	GLIS1	GLIS family zinc finger 1	FALSE	Homo sapiens GLIS family zinc finger 1 (GLIS1), mRNA [NM_147193]	148979	GO:0006366|GO:0045944|GO:0005634|GO:0000122|GO:0003677|GO:0046872	53971989	chr1	53971930	-	hs|1p32.3	NM_147193	chr1:53971989-53971930	NM_147193	Hs.306691
A_33_P3330443	3.92582	1.97299	3.92582	up	2.90603	1.53905	2.90603	up	FAM110B	family with sequence similarity 110, member B	FALSE	Homo sapiens family with sequence similarity 110, member B (FAM110B), mRNA [NM_147189]	90362	GO:0005737|GO:0005815	59062265	chr8	59062206	+	hs|8q12.1	NM_147189	chr8:59062206-59062265	NM_147189	Hs.154652
A_33_P3310929	3.91209	1.96794	3.91209	up	3.17707	1.6677	3.17707	up	ADAM12	ADAM metallopeptidase domain 12	FALSE	Homo sapiens ADAM metallopeptidase domain 12 (ADAM12), transcript variant 1, mRNA [NM_003474]	8038	GO:0005515|GO:0017124|GO:0007173|GO:0005886|GO:0006508|GO:0008270|GO:0007520|GO:0005576|GO:0016021|GO:0007155|GO:0004222|GO:0008237	127703502	chr10	127703443	-	hs|10q26.2	NM_003474	chr10:127703502-127703443	NM_003474	Hs.594351
A_33_P3282840	3.89982	1.96341	3.89982	up	2.88051	1.52632	2.88051	up	RPS29	ribosomal protein S29	FALSE	Homo sapiens ribosomal protein S29 (RPS29), transcript variant 2, mRNA [NM_001030001]	6235	GO:0010467|GO:0003735|GO:0016070|GO:0016071|GO:0019083|GO:0006614|GO:0019058|GO:0015935|GO:0006415|GO:0006412|GO:0006413|GO:0005829|GO:0006414|GO:0005737|GO:0000184|GO:0022627|GO:0016032|GO:0008270|GO:0044267|GO:0070062	50044133	chr14	50044074	-	hs|14q21.3	NM_001030001	chr14:50044133-50044074	NM_001030001	Hs.156367
A_33_P3291484	3.84603	1.94337	3.84603	up	3.25926	1.70454	3.25926	up	ST8SIA4	ST8 alpha-N-acetyl-neuraminide alpha-2,8-sialyltransferase 4	FALSE	Homo sapiens ST8 alpha-N-acetyl-neuraminide alpha-2,8-sialyltransferase 4 (ST8SIA4), transcript variant 1, mRNA [NM_005668]	7903	GO:0003828|GO:0030173|GO:0009311|GO:0000139|GO:0007411|GO:0006491|GO:0001574|GO:0006486|GO:0033691|GO:0006464|GO:0007399	100143016	chr5	100142957	-	hs|5q21.1	NM_005668	chr5:100143016-100142957	NM_005668	Hs.308628
A_33_P3645465	3.84008	1.94114	3.84008	up	3.80371	1.92741	3.80371	up	PDCD4-AS1	PDCD4 antisense RNA 1	FALSE	Homo sapiens PDCD4 antisense RNA 1 (PDCD4-AS1), long non-coding RNA [NR_026932]	282997		112629567	chr10	112629508	-	hs|10q25.2	NR_026932	chr10:112629567-112629508	NR_026932	Hs.599931
A_32_P108474	3.83985	1.94105	3.83985	up	2.27298	1.18458	2.27298	up	ABCE1	ATP-binding cassette, sub-family E (OABP), member 1	FALSE	Homo sapiens ATP-binding cassette, sub-family E (OABP), member 1 (ABCE1), transcript variant 1, mRNA [NM_002940]	6059	GO:0005739|GO:0005737|GO:0051536|GO:0008428|GO:0006200|GO:0016032|GO:0009615|GO:0043086|GO:0016887|GO:0005524|GO:0006401	146048976	chr4	146048917	+	hs|4q31.21	NM_002940	chr4:146048917-146048976	NM_002940	Hs.12013
A_23_P8452	3.83932	1.94085	3.83932	up	5.1722	2.37078	5.1722	up	LFNG	LFNG O-fucosylpeptide 3-beta-N-acetylglucosaminyltransferase	FALSE	Homo sapiens LFNG O-fucosylpeptide 3-beta-N-acetylglucosaminyltransferase (LFNG), transcript variant 1, mRNA [NM_001040167]	3955	GO:0045747|GO:0033829|GO:0007386|GO:0001756|GO:0005576|GO:0014807|GO:0046872|GO:0032092|GO:0003674|GO:0001541|GO:0030173|GO:0007219|GO:0008152|GO:0009887|GO:0007143|GO:0008593	2568030	chr7	2567971	+	hs|7p22.3	NM_001040167	chr7:2567971-2568030	NM_001040167	Hs.159142
A_32_P205110	3.82698	1.93621	3.82698	up	4.58149	2.19582	4.58149	up	FOXC1	forkhead box C1	FALSE	Homo sapiens forkhead box C1 (FOXC1), mRNA [NM_001453]	2296	GO:0005515|GO:0001657|GO:0007389|GO:0003700|GO:0055010|GO:0006366|GO:0044212|GO:0003705|GO:0001654|GO:0001756|GO:0048844|GO:0007507|GO:0050880|GO:0003690|GO:0007219|GO:0014032|GO:0030199|GO:0009888|GO:0030203|GO:0001945|GO:0000977|GO:0008301|GO:0000122|GO:0001701|GO:0060038|GO:0031490|GO:0005720|GO:0001501|GO:0001503|GO:0007420|GO:0045930|GO:0048341|GO:0045893|GO:0008134|GO:0005634|GO:0051090|GO:…	1613917	chr6	1613858	+	hs|6p25.3	NM_001453	chr6:1613858-1613917	NM_001453	Hs.348883
A_32_P232035	3.81997	1.93356	3.81997	up	2.36831	1.24386	2.36831	up	LOC100270746	uncharacterized LOC100270746	FALSE	Homo sapiens uncharacterized LOC100270746 (LOC100270746), long non-coding RNA [NR_026776]	100270746		26987283	chr6	26987224	-	hs|6p22.2	NR_026776	chr6:26987283-26987224	NR_026776	Hs.590428
A_33_P3247175	3.8153	1.9318	3.8153	up	2.18104	1.12502	2.18104	up	C4orf47	chromosome 4 open reading frame 47	FALSE	Homo sapiens chromosome 4 open reading frame 47 (C4orf47), mRNA [NM_001114357]	441054		186370821	chr4	186370762	+	hs|4q35.1	NM_001114357	chr4:186370762-186370821	NM_001114357	Hs.549398
A_33_P3240507	3.80634	1.9284	3.80634	up	3.67971	1.87959	3.67971	up	KCTD12	potassium channel tetramerization domain containing 12	FALSE	Homo sapiens potassium channel tetramerization domain containing 12 (KCTD12), mRNA [NM_138444]	115207	GO:0042734|GO:0030054|GO:0045211|GO:0051260|GO:0070062	77456107	chr13	77456048	-	hs|13q22.3	NM_138444	chr13:77456107-77456048	NM_138444	Hs.644125
A_24_P109214	3.80266	1.92701	3.80266	up	4.91071	2.29593	4.91071	up	APOC1	apolipoprotein C-I	FALSE	Homo sapiens apolipoprotein C-I (APOC1), mRNA [NM_001645]	341	GO:0032375|GO:0006629|GO:0050995|GO:0005783|GO:0010900|GO:0010873|GO:0042627|GO:0034379|GO:0060228|GO:0034361|GO:0034364|GO:0034382|GO:0055102|GO:0034447|GO:0070062|GO:0008203|GO:0033344|GO:0005504|GO:0004859|GO:0032374|GO:0045717|GO:0031210|GO:0034369|GO:0043085|GO:0051005|GO:0010916|GO:0033700|GO:0048261|GO:0034375|GO:0042157|GO:0006641|GO:0045833	45422495	chr19	45422436	+	hs|19q13.32	NM_001645	chr19:45422436-45422495	NM_001645	Hs.110675
A_24_P376391	3.79248	1.92314	3.79248	up	3.24284	1.69726	3.24284	up	PLXND1	plexin D1	FALSE	Homo sapiens plexin D1 (PLXND1), mRNA [NM_015103]	23129	GO:0005515|GO:0030334|GO:0001569|GO:0005886|GO:0019904|GO:0045765|GO:0001525|GO:0007416|GO:0030027|GO:0032092|GO:0005622|GO:0017154|GO:0043542|GO:0005887|GO:0007411|GO:0060666|GO:0071526	129274457	chr3	129274398	-	hs|3q22.1	NM_015103	chr3:129274457-129274398	NM_015103	Hs.301685
A_33_P3303146	3.76447	1.91245	3.76447	up	2.5719	1.36284	2.5719	up	ATG4C	autophagy related 4C, cysteine peptidase	FALSE	Homo sapiens autophagy related 4C, cysteine peptidase (ATG4C), transcript variant 1, mRNA [NM_032852]	84938	GO:0006501|GO:0006995|GO:0000422|GO:0006914|GO:0005576|GO:0051697|GO:0005829|GO:0004197|GO:0005737|GO:0016485|GO:0006612|GO:0006508|GO:0034727|GO:0008233|GO:0000045	63330049	chr1	63329990	+	hs|1p31.3	NM_032852	chr1:63329990-63330049	NM_032852	Hs.7353
A_24_P122524	3.76341	1.91204	3.76341	up	3.46501	1.79286	3.46501	up	WDR3	WD repeat domain 3	FALSE	Homo sapiens WD repeat domain 3 (WDR3), mRNA [NM_006784]	10885	GO:0031965|GO:0005730|GO:0005634	118502496	chr1	118502437	+	hs|1p12	NM_006784	chr1:118502437-118502496	NM_006784	Hs.310809
A_19_P00316494	3.75869	1.91023	3.75869	up	3.25436	1.70238	3.25436	up			FALSE	Q30VC0_DESDG (Q30VC0) Flagellar biosynthetic protein FliP, partial (8%) [THC2498220]			53579609	chr4	53579550	+	hs|4q12		chr4:053579550-053579609
A_23_P111361	3.75554	1.90902	3.75554	up	2.49234	1.3175	2.49234	up	PPIL6	peptidylprolyl isomerase (cyclophilin)-like 6	FALSE	Homo sapiens peptidylprolyl isomerase (cyclophilin)-like 6 (PPIL6), transcript variant 1, mRNA [NM_173672]	285755	GO:0000413|GO:0006457|GO:0003755	109714104	chr6	109714045	-	hs|6q21	NM_173672	chr6:109714104-109714045	NM_173672	Hs.32234
A_33_P3216933	3.74287	1.90415	3.74287	up	5.79816	2.5356	5.79816	up	SIK2	salt-inducible kinase 2	FALSE	Homo sapiens salt-inducible kinase 2 (SIK2), mRNA [NM_015191]	23235	GO:0035556|GO:0008286|GO:0005515|GO:0005737|GO:0046777|GO:0000287|GO:0004674|GO:0046626|GO:0006468|GO:0005634|GO:0005524	111597629	chr11	111597570	+	hs|11q23.1	NM_015191	chr11:111597570-111597629	NM_015191	Hs.269128
A_24_P8220	3.73994	1.90301	3.73994	up	3.2677	1.70827	3.2677	up	HS6ST1	heparan sulfate 6-O-sulfotransferase 1	FALSE	Homo sapiens heparan sulfate 6-O-sulfotransferase 1 (HS6ST1), mRNA [NM_004807]	9394	GO:0048286|GO:0000139|GO:0048666|GO:0005975|GO:0005887|GO:0060716|GO:0008146|GO:0044281|GO:0001525|GO:0030203|GO:0015015|GO:0006024	129023118	chr2	129023059	-	hs|2q14.3	NM_004807	chr2:129023118-129023059	NM_004807	Hs.512841
A_19_P00322687	3.71779	1.89445	3.71779	up	4.74626	2.24679	4.74626	up	ERVMER34-1	endogenous retrovirus group MER34, member 1	FALSE	Homo sapiens endogenous retrovirus group MER34, member 1 (ERVMER34-1), transcript variant 2, mRNA [NM_001242690]	100288413	GO:0019031|GO:0016021	53617789	chr4	53617730	-	hs|4q12	NM_001242690	chr4:53617789-53617730	NM_001242690	Hs.363087
A_23_P32861	3.70964	1.89128	3.70964	up	2.71023	1.43842	2.71023	up	NMD3	NMD3 ribosome export adaptor	FALSE	Homo sapiens NMD3 ribosome export adaptor (NMD3), mRNA [NM_015938]	51068	GO:0005737|GO:0005730|GO:0043023|GO:0005654|GO:0030674|GO:0015031|GO:0000055	160968814	chr3	160968755	+	hs|3q26.1	NM_015938	chr3:160968755-160968814	NM_015938	Hs.598836
A_33_P3414422	3.7009	1.88788	3.7009	up	3.80272	1.92703	3.80272	up	GPHN	gephyrin	FALSE	Homo sapiens gephyrin (GPHN), transcript variant 1, mRNA [NM_020806]	10243	GO:0030054|GO:0005886|GO:0006767|GO:0044281|GO:0005524|GO:0046872|GO:0032324|GO:0005737|GO:0007529|GO:0006766|GO:0045211|GO:0006777|GO:0005856|GO:0016740	67648432	chr14	67648373	+	hs|14q23.3	NM_020806	chr14:67648373-67648432	NM_020806	Hs.208765
A_24_P27229	3.68563	1.88191	3.68563	up	6.15672	2.62216	6.15672	up	CSAD	cysteine sulfinic acid decarboxylase	FALSE	Homo sapiens cysteine sulfinic acid decarboxylase (CSAD), transcript variant 1, mRNA [NM_015989]	51380	GO:0034641|GO:0000096|GO:0000098|GO:0030170|GO:0004782|GO:0044281|GO:0042412	53553708	chr12	53553475	-	hs|12q13.13	NM_015989	chr12:53553708-53553475	NM_015989	Hs.279815
A_33_P3329462	3.67575	1.87804	3.67575	up	2.07894	1.05585	2.07894	up			FALSE	ig32f10.y1 HR85 islet Homo sapiens cDNA 5', mRNA sequence [BM264234]			51095345	chr13	51095286	-	hs|13q14.3		chr13:51095345-51095286		Hs.722230
A_23_P97860	3.67398	1.87734	3.67398	up	3.865	1.95047	3.865	up	LIPA	lipase A, lysosomal acid, cholesterol esterase	FALSE	Homo sapiens lipase A, lysosomal acid, cholesterol esterase (LIPA), transcript variant 2, mRNA [NM_000235]	3988	GO:0016042|GO:0000902|GO:0048873|GO:0048771|GO:0006954|GO:0030324|GO:0008283|GO:0001816|GO:0005764|GO:0016298|GO:0070062|GO:0004771	90973457	chr10	90973398	-	hs|10q23.31	NM_000235	chr10:90973457-90973398	NM_000235	Hs.643030
A_23_P213857	3.65757	1.87089	3.65757	up	7.21149	2.8503	7.21149	up	C7	complement component 7	FALSE	Homo sapiens complement component 7 (C7), mRNA [NM_000587]	730	GO:0006957|GO:0030449|GO:0006956|GO:0005579|GO:0045087|GO:0019835|GO:0006958|GO:0006883|GO:0005576|GO:0070062	40981960	chr5	40981901	+	hs|5p13.1	NM_000587	chr5:40981901-40981960	NM_000587	Hs.78065
A_33_P3211634	3.64953	1.86771	3.64953	up	2.31648	1.21193	2.31648	up	PPIL6	peptidylprolyl isomerase (cyclophilin)-like 6	FALSE	Homo sapiens peptidylprolyl isomerase (cyclophilin)-like 6 (PPIL6), transcript variant 4, mRNA [NM_001286361]	285755	GO:0000413|GO:0006457|GO:0003755	109748110	chr6	109748051	-	hs|6q21	NM_001286361	chr6:109748110-109748051	NM_001286361	Hs.32234
A_23_P252306	3.64441	1.86568	3.64441	up	2.14338	1.09989	2.14338	up	ID1	inhibitor of DNA binding 1, dominant negative helix-loop-helix protein	FALSE	Homo sapiens inhibitor of DNA binding 1, dominant negative helix-loop-helix protein (ID1), transcript variant 1, mRNA [NM_002165]	3397	GO:0005515|GO:0060426|GO:0003700|GO:0060425|GO:0048514|GO:0005634|GO:0043433|GO:0007507|GO:0031648|GO:0043408|GO:0046983|GO:0007179|GO:0046677|GO:0043066|GO:0005794|GO:0005730|GO:0045765|GO:0001525|GO:0000122|GO:0030509|GO:0006351|GO:0043392|GO:0043534|GO:0045668|GO:0001886|GO:0032963|GO:0005654|GO:0045892|GO:0010621	30194217	chr20	30194158	+	hs|20q11.21	NM_002165	chr20:30194158-30194217	NM_002165	Hs.504609
A_23_P113462	3.6214	1.85655	3.6214	up	3.25347	1.70198	3.25347	up	KIF21A	kinesin family member 21A	FALSE	Homo sapiens kinesin family member 21A (KIF21A), transcript variant 2, mRNA [NM_017641]	55605	GO:0008017|GO:0005515|GO:0005871|GO:0005737|GO:0008152|GO:0005874|GO:0003777|GO:0005524|GO:0007018	39687030	chr12	39687018	-	hs|12q12	NM_017641	chr12:39687030-39687018	NM_017641	Hs.374201
A_32_P152195	3.6203	1.85611	3.6203	up	2.11991	1.084	2.11991	up	STAC2	SH3 and cysteine rich domain 2	FALSE	Homo sapiens SH3 and cysteine rich domain 2 (STAC2), mRNA [NM_198993]	342667	GO:0035556|GO:0046872	37366870	chr17	37366811	-	hs|17q12	NM_198993	chr17:37366870-37366811	NM_198993	Hs.145068
A_24_P941051	3.59678	1.8467	3.59678	up	2.57953	1.36711	2.57953	up	CSTF2T	cleavage stimulation factor, 3' pre-RNA, subunit 2, 64kDa, tau variant	FALSE	Homo sapiens cleavage stimulation factor, 3' pre-RNA, subunit 2, 64kDa, tau variant (CSTF2T), mRNA [NM_015235]	23283	GO:0006397|GO:0005622|GO:0000166|GO:0005634	53455459	chr10	53455400	-	hs|10q21.1	NM_015235	chr10:53455459-53455400	NM_015235	Hs.591358
A_33_P3313055	3.58532	1.8421	3.58532	up	7.04403	2.8164	7.04403	up	NOTCH3	notch 3	FALSE	Homo sapiens notch 3 (NOTCH3), mRNA [NM_000435]	4854	GO:0005515|GO:0010467|GO:0006367|GO:0007220|GO:0005886|GO:0005634|GO:0015629|GO:0005829|GO:0005737|GO:0007219|GO:0006355|GO:0005509|GO:0005730|GO:0005576|GO:0072104|GO:0048663|GO:0048661|GO:0043235|GO:0000139|GO:0045665|GO:0005789|GO:0005654|GO:0016021|GO:0030900|GO:0019899	15270548	chr19	15270489	-	hs|19p13.12	NM_000435	chr19:15270548-15270489	NM_000435	Hs.8546
A_19_P00801521	3.58065	1.84022	3.58065	up	2.26121	1.17709	2.26121	up			FALSE	ALU1_HUMAN (P39188) Alu subfamily J sequence contamination warning entry, partial (9%) [THC2728326]			86383063	chr6	86383004	-	hs|6q14.3		chr6:086383063-086383004
A_23_P131208	3.57124	1.83642	3.57124	up	4.18761	2.06613	4.18761	up	NR4A2	nuclear receptor subfamily 4, group A, member 2	FALSE	Homo sapiens nuclear receptor subfamily 4, group A, member 2 (NR4A2), mRNA [NM_006186]	4929	GO:0005515|GO:0008344|GO:0010467|GO:0021986|GO:0006367|GO:0003707|GO:0016265|GO:0005634|GO:0009791|GO:0042053|GO:0042416|GO:0043576|GO:0043524|GO:0005737|GO:0010035|GO:0045944|GO:0031668|GO:0043401|GO:0004879|GO:0001666|GO:0046982|GO:0042551|GO:0021952|GO:0051866|GO:0043085|GO:0006351|GO:0043565|GO:0007165|GO:0001975|GO:0071542|GO:0008270|GO:0005654|GO:0017085|GO:0034599|GO:0001764|GO:0030522	157181786	chr2	157181727	-	hs|2q24.1	NM_006186	chr2:157181786-157181727	NM_006186	Hs.563344
A_19_P00331316	3.56956	1.83574	3.56956	up	3.07892	1.62242	3.07892	up			FALSE	Q4FSK1_PSYAR (Q4FSK1) Probable methyltransferase, partial (5%) [THC2609110]			45023040	chr7	45022981	-	hs|7p13		chr7:045023040-045022981
A_33_P3236661	3.56458	1.83373	3.56458	up	3.38611	1.75963	3.38611	up	PCDH9	protocadherin 9	FALSE	Homo sapiens protocadherin 9, mRNA (cDNA clone MGC:167030 IMAGE:8860363), complete cds. [BC150296]	5101	GO:0005886|GO:0005509|GO:0030900|GO:0016021|GO:0007156	67798730	chr13	67798671	-	hs|13q21.32	BC150296	chr13:67798730-67798671		Hs.654709
A_23_P164436	3.5519	1.82859	3.5519	up	11.8333	3.56478	11.8333	up	ASPA	aspartoacylase	FALSE	Homo sapiens aspartoacylase (ASPA), transcript variant 1, mRNA [NM_000049]	443	GO:0005737|GO:0019807|GO:0022010|GO:0006533|GO:0048714|GO:0016788|GO:0005634|GO:0004046|GO:0046872|GO:0070062	3402515	chr17	3402456	+	hs|17p13.2	NM_000049	chr17:3402456-3402515	NM_000049	Hs.171142
A_19_P00318261	3.54922	1.8275	3.54922	up	4.65778	2.21964	4.65778	up	SNORA26	small nucleolar RNA, H/ACA box 26	FALSE	Homo sapiens small nucleolar RNA, H/ACA box 26 (SNORA26), small nucleolar RNA [NR_003016]	677810		53579526	chr4	53579467	+	hs|4q12	NR_003016	chr4:53579467-53579526	NR_003016	Hs.635034
A_23_P93032	3.54044	1.82393	3.54044	up	5.31519	2.41012	5.31519	up	ZBED3	zinc finger, BED-type containing 3	FALSE	Homo sapiens zinc finger, BED-type containing 3 (ZBED3), mRNA [NM_032367]	84327	GO:0016020|GO:0045944|GO:0090263|GO:0050821|GO:0001933|GO:0016055|GO:0003677|GO:0046872|GO:0005829	76372621	chr5	76372562	-	hs|5q13.3	NM_032367	chr5:76372621-76372562	NM_032367	Hs.584988
A_32_P2452	3.53458	1.82154	3.53458	up	5.03697	2.33256	5.03697	up	TMTC1	transmembrane and tetratricopeptide repeat containing 1	FALSE	Homo sapiens transmembrane and tetratricopeptide repeat containing 1 (TMTC1), transcript variant 2, mRNA [NM_175861]	83857	GO:0005739|GO:0016021	29653922	chr12	29653863	-	hs|12p11.22	NM_175861	chr12:29653922-29653863	NM_175861	Hs.401954
A_24_P176079	3.52797	1.81884	3.52797	up	3.38437	1.75889	3.38437	up	WASF3	WAS protein family, member 3	FALSE	Homo sapiens WAS protein family, member 3 (WASF3), transcript variant 1, mRNA [NM_006646]	10810	GO:0005737|GO:0006461|GO:0014003|GO:0008360|GO:0030032|GO:0007010|GO:0030041|GO:0003779|GO:0005856|GO:0030027|GO:0031643	27262753	chr13	27262694	+	hs|13q12.13	NM_006646	chr13:27262694-27262753	NM_006646	Hs.618732
A_33_P3410599	3.52541	1.81779	3.52541	up	2.20127	1.13834	2.20127	up	FAM46A	family with sequence similarity 46, member A	FALSE	Homo sapiens family with sequence similarity 46, member A (FAM46A), mRNA [NM_017633]	55603	GO:0010468|GO:0030193	82455540	chr6	82455481	-	hs|6q14.1	NM_017633	chr6:82455540-82455481	NM_017633	Hs.10784
A_33_P3336622	3.5234	1.81697	3.5234	up	5.57544	2.47909	5.57544	up	ALDH3A2	aldehyde dehydrogenase 3 family, member A2	FALSE	Homo sapiens aldehyde dehydrogenase 3 family, member A2 (ALDH3A2), transcript variant 1, mRNA [NM_001031806]	224	GO:0006714|GO:0052814|GO:0046577|GO:0004029|GO:0005743|GO:0006081|GO:0007417|GO:0050061|GO:0043231|GO:0008544|GO:0007422|GO:0005789|GO:0016021|GO:0033306|GO:0070062|GO:0055114|GO:0004030|GO:0005777	19580891	chr17	19580832	+	hs|17p11.2	NM_001031806	chr17:19580832-19580891	NM_001031806	Hs.499886
A_33_P3570974	3.52162	1.81624	3.52162	up	5.0805	2.34497	5.0805	up	EXTL3-AS1	EXTL3 antisense RNA 1	FALSE	Homo sapiens chromosome 8 open reading frame 50, mRNA (cDNA clone IMAGE:5295006). [BC043205]	101929402		28553818	chr8	28553759	-	hs|8p21.1	BC043205	chr8:28553818-28553759		Hs.667366
A_24_P150466	3.52027	1.81569	3.52027	up	4.59746	2.20084	4.59746	up	SMOC1	SPARC related modular calcium binding 1	FALSE	Homo sapiens SPARC related modular calcium binding 1 (SMOC1), transcript variant 1, mRNA [NM_001034852]	64093	GO:0005515|GO:0007165|GO:0045667|GO:0030198|GO:0001654|GO:0010811|GO:0005509|GO:0050840|GO:0060173|GO:0030154|GO:0005604	70498841	chr14	70498782	+	hs|14q24.2	NM_001034852	chr14:70498782-70498841	NM_001034852	Hs.497349
A_33_P3398111	3.51655	1.81416	3.51655	up	5.93929	2.57029	5.93929	up	ZC3H18-AS1	ZC3H18 antisense RNA 1 (head to head)	FALSE	Homo sapiens cDNA FLJ45530 fis, clone BRTHA2028297. [AK127438]	400555		88620171	chr16	88620112	-	hs|16q24.2	AK127438	chr16:88620171-88620112		Hs.120392
A_23_P432056	3.51242	1.81247	3.51242	up	8.25769	3.04574	8.25769	up	RTN4RL1	reticulon 4 receptor-like 1	FALSE	Homo sapiens reticulon 4 receptor-like 1 (RTN4RL1), mRNA [NM_178568]	146760	GO:0031103|GO:0009986|GO:0045121|GO:0004872|GO:0046658|GO:0009897	1840616	chr17	1840557	-	hs|17p13.3	NM_178568	chr17:1840616-1840557	NM_178568	Hs.22917
A_23_P50081	3.50999	1.81147	3.50999	up	2.39769	1.26165	2.39769	up	IMPA2	inositol(myo)-1(or 4)-monophosphatase 2	FALSE	Homo sapiens inositol(myo)-1(or 4)-monophosphatase 2 (IMPA2), mRNA [NM_014214]	3613	GO:0052833|GO:0052832|GO:0006021|GO:0043647|GO:0006796|GO:0044281|GO:0042803|GO:0046872|GO:0005829|GO:0007165|GO:0046854|GO:0005737|GO:0046855|GO:0008934	12030707	chr18	12030648	+	hs|18p11.21	NM_014214	chr18:12030648-12030707	NM_014214	Hs.743311
A_23_P75063	3.50914	1.81112	3.50914	up	7.49507	2.90594	7.49507	up	DYDC2	DPY30 domain containing 2	FALSE	Homo sapiens DPY30 domain containing 2 (DYDC2), transcript variant 1, mRNA [NM_032372]	84332		82126758	chr10	82126699	+	hs|10q23.1	NM_032372	chr10:82126699-82126758	NM_032372	Hs.741500
A_23_P20022	3.50649	1.81003	3.50649	up	2.91086	1.54145	2.91086	up	HILPDA	hypoxia inducible lipid droplet-associated	FALSE	Homo sapiens hypoxia inducible lipid droplet-associated (HILPDA), transcript variant 1, mRNA [NM_013332]	29923	GO:0005811|GO:0005515|GO:0008284|GO:0009986|GO:0006950|GO:0005102|GO:0010884|GO:0035425|GO:0016021|GO:0001819|GO:0030141|GO:0005615	128098440	chr7	128098381	+	hs|7q32.1	NM_013332	chr7:128098381-128098440	NM_013332	Hs.706124
A_23_P320578	3.50075	1.80766	3.50075	up	2.07539	1.05338	2.07539	up	RGS16	regulator of G-protein signaling 16	FALSE	Homo sapiens regulator of G-protein signaling 16 (RGS16), mRNA [NM_002928]	6004	GO:0043547|GO:0005515|GO:0005516|GO:0005737|GO:0008277|GO:0005886|GO:0038032|GO:0007601|GO:0005096	182567930	chr1	182567871	-	hs|1q25.3	NM_002928	chr1:182567930-182567871	NM_002928	Hs.413297
A_24_P173823	3.48627	1.80169	3.48627	up	2.19875	1.13669	2.19875	up	PBX1	pre-B-cell leukemia homeobox 1	FALSE	Homo sapiens pre-B-cell leukemia homeobox 1 (PBX1), transcript variant 1, mRNA [NM_002585]	5087	GO:0005515|GO:0006694|GO:0001658|GO:0008284|GO:0003700|GO:0030325|GO:0048706|GO:0048538|GO:0005634|GO:0009954|GO:0030326|GO:0048536|GO:0009952|GO:0043433|GO:0005737|GO:0030278|GO:0045944|GO:0009887|GO:0007548|GO:0035162|GO:0005667|GO:0046982|GO:0005730|GO:0003677|GO:0006351|GO:0043565|GO:0001077|GO:0010971|GO:0045665|GO:0008134	164821035	chr1	164820976	+	hs|1q23.3	NM_002585	chr1:164820976-164821035	NM_002585	Hs.557097
A_23_P145114	3.48612	1.80162	3.48612	up	3.86161	1.9492	3.86161	up	GCLC	glutamate-cysteine ligase, catalytic subunit	FALSE	Homo sapiens glutamate-cysteine ligase, catalytic subunit (GCLC), transcript variant 1, mRNA [NM_001498]	2729	GO:2001237|GO:0050662|GO:0046685|GO:0006805|GO:0009408|GO:0006534|GO:0032436|GO:0051409|GO:0044281|GO:0005829|GO:0034641|GO:0005737|GO:0043524|GO:0051900|GO:0050880|GO:0008637|GO:0004357|GO:0006750|GO:0009725|GO:0031397|GO:0006979|GO:0043066|GO:0000287|GO:0046982|GO:0006536|GO:0005524|GO:0019852|GO:0000096|GO:0043531|GO:0017109|GO:0045454|GO:0016595|GO:0045892	53362256	chr6	53362197	-	hs|6p12.1	NM_001498	chr6:53362256-53362197	NM_001498	Hs.654465
A_23_P105138	3.48174	1.79981	3.48174	up	4.66918	2.22317	4.66918	up	CAT	catalase	FALSE	Homo sapiens catalase (CAT), mRNA [NM_001752]	847	GO:0050661|GO:0001657|GO:0009650|GO:0020027|GO:0005782|GO:0005886|GO:0004096|GO:0005783|GO:0044281|GO:0042697|GO:0005764|GO:0046872|GO:0042803|GO:0043231|GO:0005829|GO:0009060|GO:0005758|GO:0006195|GO:0051092|GO:0051289|GO:0051781|GO:0033197|GO:0004046|GO:0042744|GO:0005778|GO:0070062|GO:0005777|GO:0008203|GO:0001666|GO:0043066|GO:0051262|GO:0016209|GO:0005794|GO:0001822|GO:0005102|GO:0055086|GO:…	34493093	chr11	34493034	+	hs|11p13	NM_001752	chr11:34493034-34493093	NM_001752	Hs.502302
A_24_P347378	3.47823	1.79835	3.47823	up	2.13448	1.09389	2.13448	up	ALOX5AP	arachidonate 5-lipoxygenase-activating protein	FALSE	Homo sapiens arachidonate 5-lipoxygenase-activating protein (ALOX5AP), transcript variant 1, mRNA [NM_001629]	241	GO:0005515|GO:0019369|GO:0050544|GO:0005783|GO:0005635|GO:0044281|GO:0006691|GO:0042803|GO:0005829|GO:0004602|GO:0070207|GO:0002675|GO:0002540|GO:0071277|GO:2001300|GO:0019370|GO:0031965|GO:0046982|GO:0019372|GO:0004464|GO:0004364|GO:0043085|GO:0047485|GO:0005789|GO:0016021|GO:0008047|GO:0019899	31338214	chr13	31338155	+	hs|13q12.3	NM_001629	chr13:31338155-31338214	NM_001629	Hs.507658
A_19_P00317856	3.46666	1.79354	3.46666	up	3.41722	1.77282	3.41722	up	LOC101928156	uncharacterized LOC101928156	FALSE	PREDICTED: Homo sapiens uncharacterized LOC101928156 (LOC101928156), ncRNA [XR_241404]	101928156		217385497	chr2	217385438	+	hs|2q35	XR_241404	chr2:217385438-217385497	XR_241404
A_23_P94736	3.45942	1.79053	3.45942	up	3.4799	1.79905	3.4799	up	ST6GALNAC4	ST6 (alpha-N-acetyl-neuraminyl-2,3-beta-galactosyl-1,3)-N-acetylgalactosaminide alpha-2,6-sialyltransferase 4	FALSE	Homo sapiens ST6 (alpha-N-acetyl-neuraminyl-2,3-beta-galactosyl-1,3)-N-acetylgalactosaminide alpha-2,6-sialyltransferase 4 (ST6GALNAC4), transcript variant 1, mRNA [NM_175039]	27090	GO:0006664|GO:0008373|GO:0000139|GO:0047290|GO:0016266|GO:0016021|GO:0044267|GO:0043687	130670859	chr9	130670800	-	hs|9q34.11	NM_175039	chr9:130670859-130670800	NM_175039	Hs.3972
A_33_P3307875	3.45411	1.78831	3.45411	up	2.68798	1.42652	2.68798	up	SPTSSA	serine palmitoyltransferase, small subunit A	FALSE	Homo sapiens serine palmitoyltransferase, small subunit A (SPTSSA), mRNA [NM_138288]	171546	GO:0005515|GO:0004758|GO:0030148|GO:0016021|GO:0017059	34902204	chr14	34902145	-	hs|14q13.1	NM_138288	chr14:34902204-34902145	NM_138288	Hs.740577
A_23_P156497	3.44807	1.78579	3.44807	up	2.93873	1.55519	2.93873	up	ELOVL5	ELOVL fatty acid elongase 5	FALSE	Homo sapiens ELOVL fatty acid elongase 5 (ELOVL5), transcript variant 1, mRNA [NM_021814]	60481	GO:0005515|GO:0006636|GO:0005783|GO:0044281|GO:0035338|GO:0036109|GO:0043651|GO:0033559|GO:0009922|GO:0005789|GO:0019432|GO:0034625|GO:0016021|GO:0034626|GO:0042761|GO:0044255	53132945	chr6	53132886	-	hs|6p12.1	NM_021814	chr6:53132945-53132886	NM_021814	Hs.520189
A_32_P214925	3.43032	1.77835	3.43032	up	2.25574	1.1736	2.25574	up	FAM115C	family with sequence similarity 115, member C	FALSE	Homo sapiens family with sequence similarity 115, member C (FAM115C), transcript variant 2, mRNA [NM_173678]	285966		143422150	chr7	143422091	+	hs|7q35	NM_173678	chr7:143422091-143422150	NM_173678	Hs.743565
A_33_P3230324	3.42802	1.77738	3.42802	up	3.24734	1.69926	3.24734	up	COPS8	COP9 signalosome subunit 8	FALSE	Homo sapiens COP9 signalosome subunit 8 (COPS8), transcript variant 2, mRNA [NM_198189]	10920	GO:0048471|GO:0005737|GO:0008285|GO:0008180|GO:0007250|GO:0010388|GO:0005730|GO:0005634|GO:0070062	238007429	chr2	238007370	+	hs|2q37.3	NM_198189	chr2:238007370-238007429	NM_198189	Hs.531713
A_23_P154037	3.42787	1.77731	3.42787	up	2.94239	1.55699	2.94239	up	AOX1	aldehyde oxidase 1	FALSE	Homo sapiens aldehyde oxidase 1 (AOX1), mRNA [NM_001159]	316	GO:0008762|GO:0005506|GO:0051537|GO:0004854|GO:0072593|GO:0042816|GO:0050660|GO:0006767|GO:0009055|GO:0044281|GO:0005829|GO:0004031|GO:0043546|GO:0051287|GO:0006954|GO:0006766|GO:0070062|GO:0055114	201535683	chr2	201535624	+	hs|2q33.1	NM_001159	chr2:201535624-201535683	NM_001159	Hs.406238
A_23_P144476	3.42731	1.77708	3.42731	up	5.63997	2.49569	5.63997	up	SPRY1	sprouty homolog 1, antagonist of FGF signaling (Drosophila)	FALSE	Homo sapiens sprouty homolog 1, antagonist of FGF signaling (Drosophila) (SPRY1), transcript variant 2, mRNA [NM_199327]	10252	GO:0001656|GO:0005515|GO:0001657|GO:0008285|GO:0005886|GO:0042059|GO:0001759|GO:0051387|GO:0005829|GO:0046580|GO:0007173|GO:0043407|GO:0040037|GO:0070373|GO:0034261	124324553	chr4	124324494	+	hs|4q28.1	NM_199327	chr4:124324494-124324553	NM_199327	Hs.744854
A_23_P256542	3.42711	1.77699	3.42711	up	2.66369	1.41343	2.66369	up	FAM162A	family with sequence similarity 162, member A	FALSE	Homo sapiens family with sequence similarity 162, member A (FAM162A), mRNA [NM_014367]	26355	GO:0005739|GO:0005515|GO:0005737|GO:0043065|GO:0006919|GO:0090200|GO:0006927|GO:0071456|GO:0005634|GO:0016021|GO:0051402|GO:0070062	122128789	chr3	122128730	+	hs|3q21.1	NM_014367	chr3:122128730-122128789	NM_014367	Hs.584881
A_24_P278299	3.42105	1.77444	3.42105	up	2.54928	1.35009	2.54928	up	ASB13	ankyrin repeat and SOCS box containing 13	FALSE	Homo sapiens ankyrin repeat and SOCS box containing 13 (ASB13), transcript variant 1, mRNA [NM_024701]	79754	GO:0035556|GO:0005515|GO:0016567	5681088	chr10	5681029	-	hs|10p15.1	NM_024701	chr10:5681088-5681029	NM_024701	Hs.445899
A_23_P2920	3.41779	1.77306	3.41779	up	3.91388	1.9686	3.91388	up	SERPINA3	serpin peptidase inhibitor, clade A (alpha-1 antiproteinase, antitrypsin), member 3	FALSE	Homo sapiens serpin peptidase inhibitor, clade A (alpha-1 antiproteinase, antitrypsin), member 3 (SERPINA3), mRNA [NM_001085]	12	GO:0005515|GO:0004867|GO:0072562|GO:0005576|GO:0005634|GO:0006953|GO:0003677|GO:0005615|GO:0019216|GO:0005622|GO:0010951|GO:0030162|GO:0006954|GO:0030277|GO:0070062	95088741	chr14	95088682	+	hs|14q32.13	NM_001085	chr14:95088682-95088741	NM_001085	Hs.534293
A_23_P216630	3.41357	1.77128	3.41357	up	3.16339	1.66147	3.16339	up	SLC44A1	solute carrier family 44 (choline transporter), member 1	FALSE	Homo sapiens solute carrier family 44 (choline transporter), member 1 (SLC44A1), transcript variant 1, mRNA [NM_080546]	23446	GO:0015220|GO:0005886|GO:0015871|GO:0005741|GO:0044281|GO:0016021|GO:0006644|GO:0055085|GO:0070062|GO:0046474|GO:0006656	108153567	chr9	108153508	+	hs|9q31.1	NM_080546	chr9:108153508-108153567	NM_080546	Hs.573495
A_33_P3393766	3.4085	1.76913	3.4085	up	2.21716	1.14871	2.21716	up	C17orf96	chromosome 17 open reading frame 96	FALSE	Homo sapiens chromosome 17 open reading frame 96 (C17orf96), mRNA [NM_001130677]	100170841		36828068	chr17	36828009	-	hs|17q12	NM_001130677	chr17:36828068-36828009	NM_001130677	Hs.445574
A_24_P272073	3.40416	1.7673	3.40416	up	2.4548	1.2956	2.4548	up			FALSE				31302524	chr11	31302465	-	hs|11p13		chr11:031302524-031302465
A_33_P3367077	3.39435	1.76313	3.39435	up	3.96066	1.98574	3.96066	up			FALSE	PREDICTED: Homo sapiens uncharacterized LOC100507172 (LOC100507172), mRNA [XM_003118552]			71122645	chr6	71122586	-	hs|6q13	XM_003118552	chr6:71122645-71122586		Hs.669000
A_33_P3677298	3.37552	1.75511	3.37552	up	4.31619	2.10976	4.31619	up	LOC152286	uncharacterized LOC152286	FALSE	Homo sapiens mRNA; cDNA DKFZp434E036 (from clone DKFZp434E036) [AL117431]	152286		12913015	chr3	12912956	-	hs|3p25.2	AL117431	chr3:12913015-12912956		Hs.561180
A_23_P336198	3.3678	1.75181	3.3678	up	4.74029	2.24498	4.74029	up	GLCCI1	glucocorticoid induced transcript 1	FALSE	Homo sapiens glucocorticoid induced transcript 1 (GLCCI1), mRNA [NM_138426]	113263	GO:0005737	8128637	chr7	8128578	+	hs|7p21.3	NM_138426	chr7:8128578-8128637	NM_138426	Hs.131673
A_33_P3691916	3.366	1.75104	3.366	up	2.56044	1.35639	2.56044	up	FAM13A	family with sequence similarity 13, member A	FALSE	Homo sapiens family with sequence similarity 13, member A (FAM13A), transcript variant 1, mRNA [NM_014883]	10144	GO:0043547|GO:0051056|GO:0007264|GO:0005829|GO:0005096	89647940	chr4	89647881	-	hs|4q22.1	NM_014883	chr4:89647940-89647881	NM_014883	Hs.97270
A_24_P941268	3.36595	1.75101	3.36595	up	5.55303	2.47327	5.55303	up	CA5B	carbonic anhydrase VB, mitochondrial	FALSE	Homo sapiens carbonic anhydrase VB, mitochondrial (CA5B), mRNA [NM_007220]	11238	GO:0005739|GO:0005759|GO:0015701|GO:0008270|GO:0044281|GO:0004089|GO:0006730	15804645	chrX	15804586	+	hs|Xp22.2	NM_007220	chrX:15804586-15804645	NM_007220	Hs.653287
A_32_P91902	3.35826	1.74771	3.35826	up	4.96262	2.3111	4.96262	up	TSPAN14	tetraspanin 14	FALSE	Homo sapiens tetraspanin 14 (TSPAN14), transcript variant 1, mRNA [NM_030927]	81619	GO:0045747|GO:0051604|GO:0005886|GO:0016021|GO:0019899|GO:0090002	82281917	chr10	82281858	+	hs|10q23.1	NM_030927	chr10:82281858-82281917	NM_030927	Hs.718943
A_33_P3358183	3.34993	1.74413	3.34993	up	2.82364	1.49755	2.82364	up	PTGFR	prostaglandin F receptor (FP)	FALSE	Homo sapiens prostaglandin F receptor (FP) (PTGFR), transcript variant 1, mRNA [NM_000959]	5737	GO:0043066|GO:0005737|GO:0035584|GO:0007567|GO:0007186|GO:0005886|GO:0005887|GO:0032496|GO:0005576|GO:0004958	78959225	chr1	78959166	+	hs|1p31.1	NM_000959	chr1:78959166-78959225	NM_000959	Hs.654365
A_33_P3282434	3.3469	1.74282	3.3469	up	3.39174	1.76203	3.39174	up	SLC16A1	solute carrier family 16 (monocarboxylate transporter), member 1	FALSE	Homo sapiens solute carrier family 16 (monocarboxylate transporter), member 1 (SLC16A1), transcript variant 2, mRNA [NM_001166496]	6566	GO:0005813|GO:0005886|GO:0008028|GO:0044281|GO:0050900|GO:0055085|GO:0042803|GO:0051297|GO:0005739|GO:0015130|GO:0015718|GO:0015728|GO:0071407|GO:0035879|GO:0016020|GO:0005887|GO:0006090|GO:0007596|GO:0015355|GO:0097159|GO:0016021|GO:0044237|GO:0070062|GO:0015293	113454562	chr1	113454503	-	hs|1p13.2	NM_001166496	chr1:113454562-113454503	NM_001166496	Hs.75231
A_33_P3241937	3.33515	1.73775	3.33515	up	3.16393	1.66172	3.16393	up	TBC1D16	TBC1 domain family, member 16	FALSE	Homo sapiens TBC1 domain family, member 16 (TBC1D16), transcript variant 1, mRNA [NM_019020]	125058	GO:0032851|GO:0005097	77914006	chr17	77913947	-	hs|17q25.3	NM_019020	chr17:77914006-77913947	NM_019020	Hs.369819
A_32_P87697	3.33029	1.73565	3.33029	up	8.75762	3.13054	8.75762	up	HLA-DRA	major histocompatibility complex, class II, DR alpha	FALSE	Homo sapiens major histocompatibility complex, class II, DR alpha (HLA-DRA), mRNA [NM_019111]	3122	GO:0050852|GO:0005886|GO:0019221|GO:0031295|GO:0005765|GO:0005764|GO:0019886|GO:0006955|GO:0042605|GO:0071556|GO:0070062|GO:0060333|GO:0030658|GO:0012507|GO:0009986|GO:0002506|GO:0002504|GO:0002503|GO:0042613|GO:0032588|GO:0030666|GO:0000139|GO:0050890|GO:0005887|GO:0031902|GO:0023026|GO:0030669|GO:0032395	32412507	chr6	32412448	+	hs|6p21.32	NM_019111	chr6:32412448-32412507	NM_019111	Hs.520048
A_24_P58894	3.32614	1.73385	3.32614	up	2.92171	1.54681	2.92171	up			FALSE				23682412	chr9	23682353	+	hs|9p21.3		chr9:023682353-023682412
A_19_P00801634	3.32526	1.73347	3.32526	up	2.43298	1.28272	2.43298	up	NOP56	NOP56 ribonucleoprotein	FALSE	Homo sapiens NOP56 ribonucleoprotein (NOP56), transcript variant 1, mRNA [NM_006392]	10528	GO:0005515|GO:0008219|GO:0005737|GO:0030515|GO:0031428|GO:0006364|GO:0003723|GO:0070761|GO:0005730|GO:0005732|GO:0005654	2638618	chr20	2637849	+	hs|20p13	NM_006392	chr20:2637849-2638618	NM_006392	Hs.376064
A_23_P345118	3.324	1.73292	3.324	up	3.13576	1.64882	3.13576	up	PIM1	pim-1 oncogene	FALSE	Homo sapiens pim-1 oncogene (PIM1), transcript variant 1, mRNA [NM_002648]	5292	GO:0005515|GO:0043066|GO:0030145|GO:0005886|GO:0008283|GO:0006915|GO:0005634|GO:0007275|GO:0005524|GO:0043433|GO:0031659|GO:0005737|GO:0007049|GO:0046777|GO:0004674|GO:0030212|GO:0006468|GO:0043024|GO:0008134	37143161	chr6	37143102	+	hs|6p21.2	NM_002648	chr6:37143102-37143161	NM_002648	Hs.81170
A_24_P203689	3.32182	1.73197	3.32182	up	3.65272	1.86897	3.65272	up	KIF7	kinesin family member 7	FALSE	Homo sapiens kinesin family member 7 (KIF7), mRNA [NM_198525]	374654	GO:0008017|GO:0005515|GO:0045880|GO:0005929|GO:0005871|GO:0008152|GO:0045879|GO:0003777|GO:0005524|GO:0007018	90172282	chr15	90172223	-	hs|15q26.1	NM_198525	chr15:90172282-90172223	NM_198525	Hs.513134
A_23_P36658	3.31525	1.72912	3.31525	up	4.02981	2.01071	4.02981	up	MGST1	microsomal glutathione S-transferase 1	FALSE	Homo sapiens microsomal glutathione S-transferase 1 (MGST1), transcript variant 3, mRNA [NM_145791]	4257	GO:0005515|GO:0006805|GO:0005783|GO:0042493|GO:0005743|GO:0045177|GO:0006749|GO:0010243|GO:0005634|GO:0005741|GO:0044281|GO:0004364|GO:0042803|GO:0071449|GO:0004602|GO:0005739|GO:0070207|GO:0043295|GO:0032496|GO:0005789|GO:0033327|GO:0016021|GO:0005778|GO:0055114	16516966	chr12	16516907	+	hs|12p12.3	NM_145791	chr12:16516907-16516966	NM_145791	Hs.389700
A_24_P68908	3.30895	1.72637	3.30895	up	7.50163	2.9072	7.50163	up	LOC344887	NmrA-like family domain containing 1 pseudogene	FALSE	Homo sapiens NmrA-like family domain containing 1 pseudogene (LOC344887), non-coding RNA [NR_033752]	344887		185698601	chr3	185698542	+	hs|3q27.2		chr3:185698542-185698601	NR_033752	Hs.128803
A_33_P3213377	3.30718	1.7256	3.30718	up	2.65709	1.40985	2.65709	up	IMMP2L	IMP2 inner mitochondrial membrane peptidase-like (S. cerevisiae)	FALSE	Homo sapiens IMP2 inner mitochondrial membrane peptidase-like (S. cerevisiae) (IMMP2L), transcript variant 1, mRNA [NM_032549]	83943	GO:0042720|GO:0001541|GO:0006627|GO:0006508|GO:0008236|GO:0008233|GO:0016021|GO:0007283|GO:0030728	110303717	chr7	110303658	-	hs|7q31.1	NM_032549	chr7:110303717-110303658	NM_032549	Hs.731706
A_23_P169197	3.30441	1.72439	3.30441	up	4.22299	2.07826	4.22299	up	HSDL2	hydroxysteroid dehydrogenase like 2	FALSE	Homo sapiens hydroxysteroid dehydrogenase like 2 (HSDL2), transcript variant 1, mRNA [NM_032303]	84263	GO:0005739|GO:0008150|GO:0003674|GO:0016491|GO:0055114|GO:0005777	115233829	chr9	115233770	+	hs|9q32	NM_032303	chr9:115233770-115233829	NM_032303	Hs.59486
A_24_P101402	3.29608	1.72075	3.29608	up	3.32743	1.73441	3.32743	up	NOP56	NOP56 ribonucleoprotein	FALSE	Homo sapiens NOP56 ribonucleoprotein (NOP56), transcript variant 1, mRNA [NM_006392]	10528	GO:0005515|GO:0008219|GO:0005737|GO:0030515|GO:0031428|GO:0006364|GO:0003723|GO:0070761|GO:0005730|GO:0005732|GO:0005654	2638939	chr20	2638880	+	hs|20p13	NM_006392	chr20:2638880-2638939	NM_006392	Hs.376064
A_33_P3331233	3.28321	1.71511	3.28321	up	2.16113	1.11179	2.16113	up			FALSE	immunoglobulin heavy variable 3/OR16-13 (non-functional) [Source:HGNC Symbol;Acc:5637] [ENST00000562905]			33630041	chr16	33629982	+	hs|16p11.2	TCONS_l2_00009699	chr16:33629982-33630041		Hs.595878
A_23_P257003	3.28239	1.71475	3.28239	up	3.56672	1.8346	3.56672	up	PCSK5	proprotein convertase subtilisin/kexin type 5	FALSE	Homo sapiens proprotein convertase subtilisin/kexin type 5 (PCSK5), transcript variant 2, mRNA [NM_006200]	5125	GO:0032455|GO:0004252|GO:0002001|GO:0030323|GO:0048706|GO:0007267|GO:0019058|GO:0042089|GO:0009952|GO:0005615|GO:0007507|GO:0016486|GO:0016485|GO:0006508|GO:0030141|GO:0035108|GO:0042277|GO:0048011|GO:0005794|GO:0007566|GO:0005796|GO:0001822|GO:0043043|GO:0048566|GO:0008233|GO:0016021|GO:0006465	78808271	chr9	78808212	+	hs|9q21.13	NM_006200	chr9:78808212-78808271	NM_006200	Hs.368542
A_24_P409881	3.28182	1.71449	3.28182	up	2.84312	1.50747	2.84312	up			FALSE				79952690	chr12	79952631	+	hs|12q21.2		chr12:079952631-079952690
A_33_P3344831	3.28106	1.71416	3.28106	up	2.30876	1.20712	2.30876	up	TMEM45A	transmembrane protein 45A	FALSE	Homo sapiens transmembrane protein 45A (TMEM45A), mRNA [NM_018004]	55076	GO:0016021	100296257	chr3	100296198	+	hs|3q12.2	NM_018004	chr3:100296198-100296257	NM_018004	Hs.658956
A_24_P285501	3.27883	1.71318	3.27883	up	2.86054	1.51629	2.86054	up	UBR3	ubiquitin protein ligase E3 component n-recognin 3 (putative)	FALSE	Homo sapiens ubiquitin protein ligase E3 component n-recognin 3 (putative) (UBR3), mRNA [NM_172070]	130507	GO:0007608|GO:0006511|GO:0004842|GO:0016567|GO:0001967|GO:0042048|GO:0016874|GO:0008270|GO:0016021|GO:0009790|GO:0001701	170940210	chr2	170940151	+	hs|2q31.1	NM_172070	chr2:170940151-170940210	NM_172070	Hs.379548
A_23_P89589	3.27703	1.71239	3.27703	up	2.89459	1.53336	2.89459	up	PER1	period circadian clock 1	FALSE	Homo sapiens period circadian clock 1 (PER1), mRNA [NM_002616]	5187	GO:0005634|GO:0000989|GO:0005737|GO:0046329|GO:0009649|GO:0045944|GO:1900744|GO:0004871|GO:0019900|GO:0043153|GO:0031625|GO:0043124|GO:0070932|GO:0042634|GO:0070888|GO:0000122|GO:0000978|GO:2000323|GO:0006351|GO:0031490|GO:0032922|GO:0007165|GO:0010608|GO:0043966|GO:0043967|GO:1900015|GO:0002028|GO:0007623|GO:0042752|GO:0097167|GO:0045892	8044326	chr17	8044267	-	hs|17p13.1	NM_002616	chr17:8044326-8044267	NM_002616	Hs.445534
A_23_P369485	3.27352	1.71084	3.27352	up	3.10755	1.63578	3.10755	up	MGC45800	uncharacterized LOC90768	FALSE	Homo sapiens uncharacterized LOC90768 (MGC45800), long non-coding RNA [NR_027107]	90768		183063701	chr4	183063642	-	hs|4q34.3	NR_027107	chr4:183063701-183063642	NR_027107	Hs.175465
A_33_P3355708	3.26593	1.7075	3.26593	up	24.257	4.60033	24.257	up	C14orf180	chromosome 14 open reading frame 180	FALSE	Homo sapiens chromosome 14 open reading frame 180 (C14orf180), transcript variant 3, mRNA [NM_001286400]	400258	GO:0005886|GO:0016021	105055953	chr14	105055894	+	hs|14q32.33	NM_001286400	chr14:105055894-105055953	NM_001286400	Hs.153827
A_19_P00319804	3.26482	1.707	3.26482	up	4.44272	2.15144	4.44272	up			FALSE	Homo sapiens cDNA FLJ13750 fis, clone PLACE3000331. [AK023812]			218849970	chr2	218849911	-	hs|2q35	AK023812	chr2:218849970-218849911		Hs.736040
A_33_P3413840	3.26104	1.70533	3.26104	up	3.15901	1.65947	3.15901	up	GK	glycerol kinase	FALSE	Homo sapiens glycerol kinase (GK), transcript variant 4, mRNA [NM_001205019]	2710	GO:0005515|GO:0004370|GO:0019563|GO:0005741|GO:0044281|GO:0005524|GO:0006071|GO:0046167|GO:0005829|GO:0016310|GO:0019432|GO:0006641|GO:0044255|GO:0070062	30746989	chrX	30739101	+	hs|Xp21.2	NM_001205019	chrX:30739101-30746989	NM_001205019	Hs.1466
A_24_P787897	3.24856	1.6998	3.24856	up	4.1886	2.06647	4.1886	up	XYLT1	xylosyltransferase I	FALSE	Homo sapiens xylosyltransferase I (XYLT1), mRNA [NM_022166]	64131	GO:0034605|GO:0008375|GO:0030206|GO:0000139|GO:0005789|GO:0030158|GO:0005576|GO:0016021|GO:0015012|GO:0006024	17196526	chr16	17196467	-	hs|16p12.3	NM_022166	chr16:17196526-17196467	NM_022166	Hs.22907
A_33_P3271635	3.24699	1.6991	3.24699	up	6.533	2.70775	6.533	up	HLA-DPB1	major histocompatibility complex, class II, DP beta 1	FALSE	Homo sapiens major histocompatibility complex, class II, DP beta 1 (HLA-DPB1), mRNA [NM_002121]	3115	GO:0032729|GO:0050852|GO:0012507|GO:0005886|GO:0009986|GO:0019221|GO:0031295|GO:0042613|GO:0005765|GO:0032588|GO:0030666|GO:0019886|GO:0000139|GO:0050870|GO:0042605|GO:0042102|GO:0071556|GO:0030669|GO:0010008|GO:0060333|GO:0030658	33048537	chr6	33048489	+	hs|6p21.32	NM_002121	chr6:33048489-33048537	NM_002121	Hs.485130
A_23_P421054	3.24177	1.69678	3.24177	up	3.43122	1.77872	3.43122	up	C6orf165	chromosome 6 open reading frame 165	FALSE	Homo sapiens chromosome 6 open reading frame 165 (C6orf165), mRNA [NM_001031743]	154313		88140867	chr6	88140808	+	hs|6q15	NM_001031743	chr6:88140808-88140867	NM_001031743	Hs.82921
A_23_P42695	3.22879	1.691	3.22879	up	2.76666	1.46814	2.76666	up	GGCT	gamma-glutamylcyclotransferase	FALSE	Homo sapiens gamma-glutamylcyclotransferase (GGCT), transcript variant 1, mRNA [NM_024051]	79017	GO:0003839|GO:0006805|GO:0006750|GO:0001836|GO:0044281|GO:0042803|GO:0070062|GO:0005829	30536417	chr7	30536358	-	hs|7p14.3	NM_024051	chr7:30536417-30536358	NM_024051	Hs.530024
A_33_P3227920	3.20571	1.68064	3.20571	up	3.7163	1.89387	3.7163	up	SLC16A4	solute carrier family 16, member 4	FALSE	Homo sapiens solute carrier family 16, member 4 (SLC16A4), transcript variant 1, mRNA [NM_004696]	9122	GO:0015718|GO:0016020|GO:0005887|GO:0008028|GO:0055085|GO:0015293	110905674	chr1	110905615	-	hs|1p13.3	NM_004696	chr1:110905674-110905615	NM_004696	Hs.351306
A_23_P6708	3.20179	1.67888	3.20179	up	2.62664	1.39322	2.62664	up	NCBP2-AS2	NCBP2 antisense RNA 2 (head to head)	FALSE	Homo sapiens NCBP2 antisense RNA 2 (head to head) (NCBP2-AS2), long non-coding RNA [NR_024388]	152217		196670388	chr3	196670329	+	hs|3q29	NR_024388	chr3:196670329-196670388	NR_024388	Hs.118820
A_24_P56388	3.18072	1.66935	3.18072	up	2.90142	1.53676	2.90142	up	HIF1A	hypoxia inducible factor 1, alpha subunit (basic helix-loop-helix transcription factor)	FALSE	Homo sapiens hypoxia inducible factor 1, alpha subunit (basic helix-loop-helix transcription factor) (HIF1A), transcript variant 2, mRNA [NM_181054]	3091	GO:0042541|GO:0005515|GO:0010468|GO:0003700|GO:0003705|GO:0001755|GO:0000989|GO:0001947|GO:0006879|GO:0043524|GO:0007219|GO:0042789|GO:0031625|GO:0035035|GO:0006089|GO:0019901|GO:0014850|GO:0001892|GO:0032722|GO:0030502|GO:0008542|GO:0032963|GO:0019896|GO:0005654|GO:0019899|GO:0032364|GO:0008134|GO:0030949|GO:0032007|GO:0021987|GO:0042826|GO:0035257|GO:0005634|GO:0001837|GO:0010870|GO:0005829|GO:…	62214904	chr14	62214845	+	hs|14q23.2	NM_181054	chr14:62214845-62214904	NM_181054	Hs.597216
A_33_P3416473	3.17924	1.66868	3.17924	up	2.22827	1.15592	2.22827	up	YAE1D1	Yae1 domain containing 1	FALSE	Homo sapiens Yae1 domain containing 1 (YAE1D1), transcript variant 2, mRNA [NM_001282446]	57002		39651573	chr7	39651514	+	hs|7p14.1	NM_001282446	chr7:39651514-39651573	NM_001282446	Hs.72168
A_33_P3354414	3.17586	1.66715	3.17586	up	2.66167	1.41233	2.66167	up	AOX1	aldehyde oxidase 1	FALSE	Homo sapiens aldehyde oxidase 1 (AOX1), mRNA [NM_001159]	316	GO:0008762|GO:0005506|GO:0051537|GO:0004854|GO:0072593|GO:0042816|GO:0050660|GO:0006767|GO:0009055|GO:0044281|GO:0005829|GO:0004031|GO:0043546|GO:0051287|GO:0006954|GO:0006766|GO:0070062|GO:0055114	201534464	chr2	201534405	+	hs|2q33.1	NM_001159	chr2:201534405-201534464	NM_001159	Hs.406238
A_23_P109881	3.17501	1.66676	3.17501	up	2.99378	1.58197	2.99378	up	ITIH4	inter-alpha-trypsin inhibitor heavy chain family, member 4	FALSE	Homo sapiens inter-alpha-trypsin inhibitor heavy chain family, member 4 (ITIH4), transcript variant 1, mRNA [NM_002218]	3700	GO:0010951|GO:0005515|GO:0005737|GO:0005886|GO:0004866|GO:0004867|GO:0030212|GO:0072562|GO:0005576|GO:0006953|GO:0034097|GO:0070062	52847378	chr3	52847319	-	hs|3p21.1	NM_002218	chr3:52847378-52847319	NM_002218	Hs.709406
A_32_P132317	3.16545	1.66241	3.16545	up	2.73979	1.45407	2.73979	up	GPR155	G protein-coupled receptor 155	FALSE	Homo sapiens G protein-coupled receptor 155 (GPR155), transcript variant 1, mRNA [NM_001033045]	151556	GO:0035556|GO:0003674|GO:0050890|GO:0016021|GO:0055085|GO:0070062	175297161	chr2	175297102	-	hs|2q31.1	NM_001033045	chr2:175297161-175297102	NM_001033045	Hs.516604
A_33_P3361257	3.15984	1.65985	3.15984	up	2.46621	1.3023	2.46621	up	NOP16	NOP16 nucleolar protein	FALSE	Homo sapiens NOP16 nucleolar protein (NOP16), transcript variant 3, mRNA [NM_016391]	51491	GO:0005730|GO:0005634|GO:0043231	175811304	chr5	175811245	-	hs|5q35.2	NM_016391	chr5:175811304-175811245	NM_016391	Hs.696283
A_24_P362572	3.15973	1.6598	3.15973	up	2.21067	1.14448	2.21067	up	BZW1	basic leucine zipper and W2 domains 1	FALSE	Homo sapiens basic leucine zipper and W2 domains 1 (BZW1), transcript variant 4, mRNA [NM_014670]	9689	GO:0006355|GO:0005737|GO:0006351	201687678	chr2	201687619	+	hs|2q33.1	NM_014670	chr2:201687619-201687678	NM_014670	Hs.355983
A_33_P3347528	3.15596	1.65808	3.15596	up	6.43957	2.68696	6.43957	up	CHIAP2	chitinase, acidic pseudogene 2	FALSE	Homo sapiens chitinase, acidic pseudogene 2 (CHIAP2), non-coding RNA [NR_003928]	149620		111828729	chr1	111828670	+	hs|1p13.2		chr1:111828670-111828729	NR_003928	Hs.736960
A_23_P127584	3.14722	1.65408	3.14722	up	3.27061	1.70956	3.27061	up	NNMT	nicotinamide N-methyltransferase	FALSE	Homo sapiens nicotinamide N-methyltransferase (NNMT), mRNA [NM_006169]	4837	GO:0008112|GO:0006805|GO:0042493|GO:0031100|GO:0010243|GO:0044281|GO:0032259|GO:0005829	114183131	chr11	114183072	+	hs|11q23.2	NM_006169	chr11:114183072-114183131	NM_006169	Hs.503911
A_19_P00317436	3.14195	1.65166	3.14195	up	4.43327	2.14837	4.43327	up			FALSE	Homo sapiens cDNA clone IMAGE:4814008. [BC047228]			50659350	chr15	50659291	+	hs|15q21.2	BC047228	chr15:50659291-50659350		Hs.656448
A_24_P414719	3.14136	1.65139	3.14136	up	2.53759	1.34346	2.53759	up	NFYA	nuclear transcription factor Y, alpha	FALSE	Homo sapiens nuclear transcription factor Y, alpha (NFYA), transcript variant 1, mRNA [NM_002505]	4800	GO:0005515|GO:0006355|GO:0016602|GO:0003700|GO:0006366|GO:0045944|GO:0005654|GO:0005634|GO:0044281|GO:0003677|GO:0044255	41069973	chr6	41069914	+	hs|6p21.1	NM_002505	chr6:41069914-41069973	NM_002505	Hs.10441
A_23_P159839	3.13766	1.64969	3.13766	up	2.83735	1.50455	2.83735	up	C1GALT1C1	C1GALT1-specific chaperone 1	FALSE	Homo sapiens C1GALT1-specific chaperone 1 (C1GALT1C1), transcript variant 1, mRNA [NM_152692]	29071	GO:0005515|GO:0004653|GO:0000139|GO:0016266|GO:0016021|GO:0044267|GO:0070062|GO:0043687	119760176	chrX	119760117	-	hs|Xq24	NM_152692	chrX:119760176-119760117	NM_152692	Hs.643920
A_33_P3244347	3.13532	1.64861	3.13532	up	3.87697	1.95493	3.87697	up	PC	pyruvate carboxylase	FALSE	Homo sapiens pyruvate carboxylase (PC), transcript variant 3, mRNA [NM_001040716]	5091	GO:0006629|GO:0005515|GO:0005975|GO:0006768|GO:0006107|GO:0005743|GO:0006094|GO:0006767|GO:0044281|GO:0003677|GO:0005524|GO:0046872|GO:0005829|GO:0005739|GO:0006766|GO:0006090|GO:0005759|GO:0009374|GO:0004736|GO:0004075|GO:0006006	66616157	chr11	66616098	-	hs|11q13.2	NM_001040716	chr11:66616157-66616098	NM_001040716	Hs.89890
A_33_P3217218	3.13528	1.64859	3.13528	up	2.61647	1.38762	2.61647	up	AGPAT5	1-acylglycerol-3-phosphate O-acyltransferase 5	FALSE	Homo sapiens 1-acylglycerol-3-phosphate O-acyltransferase 5 (AGPAT5), mRNA [NM_018361]	55326	GO:0005741|GO:0005635|GO:0008654|GO:0044281|GO:0003841|GO:0005739|GO:0005789|GO:0016024|GO:0019432|GO:0016021|GO:0006644|GO:0006654|GO:0044255|GO:0046474	6618950	chr8	6618891	+	hs|8p23.1	NM_018361	chr8:6618891-6618950	NM_018361	Hs.624002
A_33_P3389060	3.1342	1.6481	3.1342	up	2.16067	1.11148	2.16067	up	CDK5RAP2	CDK5 regulatory subunit associated protein 2	FALSE	Homo sapiens CDK5 regulatory subunit associated protein 2 (CDK5RAP2), transcript variant 1, mRNA [NM_018249]	55755	GO:0005515|GO:0008017|GO:0005516|GO:0048471|GO:0030054|GO:0044212|GO:0001578|GO:0000132|GO:0005829|GO:0005737|GO:0007059|GO:0015631|GO:0000086|GO:0005856|GO:0000242|GO:0070062|GO:0022008|GO:0090231|GO:0005813|GO:0005794|GO:0019901|GO:0005874|GO:0000226|GO:0046600|GO:0051297|GO:0000922|GO:0045665|GO:0007420|GO:0045664|GO:0045893|GO:0000278	123165144	chr9	123165085	-	hs|9q33.2	NM_018249	chr9:123165144-123165085	NM_018249	Hs.269560
A_23_P351667	3.12904	1.64572	3.12904	up	3.27035	1.70945	3.27035	up	ADAM23	ADAM metallopeptidase domain 23	FALSE	Homo sapiens ADAM metallopeptidase domain 23 (ADAM23), mRNA [NM_003812]	8745	GO:0005515|GO:0005178|GO:0005887|GO:0006508|GO:0008270|GO:0005576|GO:0007417|GO:0007155|GO:0004222|GO:0008237	207482434	chr2	207482375	+	hs|2q33.3	NM_003812	chr2:207482375-207482434	NM_003812	Hs.591643
A_23_P49546	3.1288	1.64561	3.1288	up	3.65987	1.87179	3.65987	up	GRIN2C	glutamate receptor, ionotropic, N-methyl D-aspartate 2C	FALSE	Homo sapiens glutamate receptor, ionotropic, N-methyl D-aspartate 2C (GRIN2C), transcript variant 1, mRNA [NM_000835]	2905	GO:0005515|GO:0030054|GO:0005886|GO:0005234|GO:0017146|GO:0007268|GO:0030425|GO:0008104|GO:0034220|GO:0004972|GO:0045211|GO:0006810|GO:0050885|GO:0006812|GO:0005261|GO:0033058|GO:0042177|GO:0060079|GO:0009611|GO:0035249|GO:0014069|GO:0007215|GO:0030165|GO:0035235|GO:0047485|GO:0005887	72838263	chr17	72838204	-	hs|17q25.1	NM_000835	chr17:72838263-72838204	NM_000835	Hs.436980
A_23_P136978	3.12057	1.64181	3.12057	up	4.83941	2.27483	4.83941	up	SRPX2	sushi-repeat containing protein, X-linked 2	FALSE	Homo sapiens sushi-repeat containing protein, X-linked 2 (SRPX2), mRNA [NM_014467]	27286	GO:0005515|GO:0051965|GO:0030054|GO:0009986|GO:0005102|GO:0001525|GO:0005615|GO:0060076|GO:0042802|GO:0042325|GO:0005737|GO:0016337|GO:0048870|GO:0097060|GO:0090050	99926032	chrX	99925973	+	hs|Xq22.1	NM_014467	chrX:99925973-99926032	NM_014467	Hs.306339
A_23_P253561	3.12006	1.64158	3.12006	up	2.9374	1.55454	2.9374	up	TTPAL	tocopherol (alpha) transfer protein-like	FALSE	Homo sapiens tocopherol (alpha) transfer protein-like (TTPAL), transcript variant 1, mRNA [NM_024331]	79183	GO:0005622|GO:0005215|GO:0006810	43123141	chr20	43123082	+	hs|20q13.12	NM_024331	chr20:43123082-43123141	NM_024331	Hs.283869
A_23_P320739	3.12002	1.64155	3.12002	up	4.10719	2.03815	4.10719	up	MEF2C	myocyte enhancer factor 2C	FALSE	Homo sapiens myocyte enhancer factor 2C (MEF2C), transcript variant 1, mRNA [NM_002397]	4208	GO:0000987|GO:0005515|GO:0003700|GO:0000983|GO:0006366|GO:0000981|GO:0003705|GO:0003139|GO:0003185|GO:0003138|GO:0030017|GO:0001947|GO:0007507|GO:0002756|GO:0014033|GO:0002062|GO:0000165|GO:0002755|GO:0007611|GO:0033197|GO:0002467|GO:0021542|GO:0014902|GO:0030501|GO:0000977|GO:0000122|GO:0007521|GO:0002224|GO:0001649|GO:0001958|GO:0007517|GO:0007519|GO:0002931|GO:0010694|GO:0005654|GO:0001782|GO:…	88016876	chr5	88016817	-	hs|5q14.3	NM_002397	chr5:88016876-88016817	NM_002397	Hs.649965
A_24_P44341	3.11394	1.63874	3.11394	up	2.82361	1.49754	2.82361	up	UGGT2	UDP-glucose glycoprotein glucosyltransferase 2	FALSE	Homo sapiens UDP-glucose glycoprotein glucosyltransferase 2 (UGGT2), mRNA [NM_020121]	55757	GO:0005793|GO:0006457|GO:0005788|GO:0003980|GO:0044267|GO:0043687|GO:0018279	96665632	chr13	96665573	-	hs|13q32.1	NM_020121	chr13:96665632-96665573	NM_020121	Hs.193226
A_32_P104000	3.10553	1.63484	3.10553	up	3.0425	1.60526	3.0425	up	DCUN1D3	DCN1, defective in cullin neddylation 1, domain containing 3	FALSE	Homo sapiens DCN1, defective in cullin neddylation 1, domain containing 3 (DCUN1D3), mRNA [NM_173475]	123879	GO:0003674|GO:0048471|GO:0030308|GO:0010225|GO:0043065|GO:0010332	20869555	chr16	20869496	-	hs|16p12.3	NM_173475	chr16:20869555-20869496	NM_173475	Hs.101007
A_33_P3522525	3.10301	1.63367	3.10301	up	2.63867	1.39981	2.63867	up	GRPEL1	GrpE-like 1, mitochondrial (E. coli)	FALSE	Homo sapiens GrpE-like 1, mitochondrial (E. coli) (GRPEL1), mRNA [NM_025196]	80273	GO:0005739|GO:0050790|GO:0006457|GO:0005759|GO:0006626|GO:0051087|GO:0051082|GO:0044267|GO:0042803|GO:0000774	7062315	chr4	7062256	-	hs|4p16.1	NM_025196	chr4:7062315-7062256	NM_025196	Hs.443723
A_24_P352116	3.10195	1.63317	3.10195	up	3.14333	1.65229	3.14333	up	SNHG7	small nucleolar RNA host gene 7 (non-protein coding)	FALSE	Homo sapiens small nucleolar RNA host gene 7 (non-protein coding) (SNHG7), transcript variant 1, long non-coding RNA [NR_003672]	84973		139620028	chr9	139619969	-	hs|9q34.3	NR_003672	chr9:139620028-139619969	NR_003672	Hs.495480
A_33_P3227676	3.10118	1.63282	3.10118	up	4.5403	2.18279	4.5403	up	C2orf72	chromosome 2 open reading frame 72	FALSE	Homo sapiens chromosome 2 open reading frame 72 (C2orf72), mRNA [NM_001144994]	257407		231914414	chr2	231914355	+	hs|2q37.1	NM_001144994	chr2:231914355-231914414	NM_001144994	Hs.526596
A_23_P103601	3.09156	1.62833	3.09156	up	7.26888	2.86173	7.26888	up	MAN1C1	mannosidase, alpha, class 1C, member 1	FALSE	Homo sapiens mannosidase, alpha, class 1C, member 1 (MAN1C1), transcript variant 1, mRNA [NM_020379]	57134	GO:0030173|GO:0000139|GO:0005509|GO:0004571|GO:0006487|GO:0044267|GO:0043687|GO:0018279	26110894	chr1	26110835	+	hs|1p36.11	NM_020379	chr1:26110835-26110894	NM_020379	Hs.197043
A_19_P00328463	3.0915	1.6283	3.0915	up	2.47013	1.30459	2.47013	up			FALSE	ALU1_HUMAN (P39188) Alu subfamily J sequence contamination warning entry, partial (9%) [THC2728326]			86382731	chr6	86382672	-	hs|6q14.3		chr6:086382731-086382672
A_23_P145074	3.08572	1.62561	3.08572	up	2.20813	1.14283	2.20813	up	PNRC1	proline-rich nuclear receptor coactivator 1	FALSE	Homo sapiens proline-rich nuclear receptor coactivator 1 (PNRC1), mRNA [NM_006813]	10957	GO:0005515|GO:0006355|GO:0005634|GO:0006351	89794485	chr6	89794426	+	hs|6q15	NM_006813	chr6:89794426-89794485	NM_006813	Hs.75969
A_23_P29803	3.0852	1.62537	3.0852	up	2.73731	1.45276	2.73731	up	POLR2H	polymerase (RNA) II (DNA directed) polypeptide H	FALSE	Homo sapiens polymerase (RNA) II (DNA directed) polypeptide H (POLR2H), transcript variant 2, mRNA [NM_006232]	5437	GO:0008380|GO:0010467|GO:0006368|GO:0006386|GO:0006367|GO:0006385|GO:0006366|GO:0006363|GO:0006362|GO:0006361|GO:0005634|GO:0006360|GO:0006383|GO:0005829|GO:0005736|GO:0005665|GO:0016032|GO:0005666|GO:0032481|GO:0006370|GO:0003677|GO:0050434|GO:0006281|GO:0006283|GO:0001056|GO:0000398|GO:0045087|GO:0001055|GO:0001054|GO:0005654|GO:0006289	184086303	chr3	184086244	+	hs|3q27.1	NM_006232	chr3:184086244-184086303	NM_006232	Hs.432574
A_23_P101208	3.07581	1.62097	3.07581	up	4.34129	2.11812	4.34129	up	CYB5A	cytochrome b5 type A (microsomal)	FALSE	Homo sapiens cytochrome b5 type A (microsomal) (CYB5A), transcript variant 2, mRNA [NM_001914]	1528	GO:0004129|GO:0006767|GO:0005741|GO:0044281|GO:0046872|GO:0019852|GO:0004033|GO:0016020|GO:0006766|GO:0005789|GO:0016021|GO:0019899|GO:0046686|GO:0070062|GO:0055114|GO:0020037	71920777	chr18	71920718	-	hs|18q22.3	NM_001914	chr18:71920777-71920718	NM_001914	Hs.465413
A_23_P145054	3.07192	1.61914	3.07192	up	9.80858	3.29404	9.80858	up	FAM162B	family with sequence similarity 162, member B	FALSE	Homo sapiens family with sequence similarity 162, member B (FAM162B), mRNA [NM_001085480]	221303	GO:0016021	117073445	chr6	117073386	-	hs|6q22.1	NM_001085480	chr6:117073445-117073386	NM_001085480	Hs.126712
A_23_P99204	3.06648	1.61658	3.06648	up	2.04521	1.03225	2.04521	up	MAPKAPK5-AS1	MAPKAPK5 antisense RNA 1	FALSE	Homo sapiens MAPKAPK5 antisense RNA 1 (MAPKAPK5-AS1), long non-coding RNA [NR_015404]	51275		112278006	chr12	112277947	-	hs|12q24.12	NR_015404	chr12:112278006-112277947	NR_015404	Hs.333120
A_23_P28625	3.06309	1.61499	3.06309	up	3.2341	1.69336	3.2341	up	WDR12	WD repeat domain 12	FALSE	Homo sapiens WD repeat domain 12 (WDR12), mRNA [NM_018256]	55759	GO:0070545|GO:0005515|GO:0000463|GO:0007219|GO:0008283|GO:0043021|GO:0005730|GO:0042273|GO:0005654|GO:0030687|GO:0000466	203745644	chr2	203745585	-	hs|2q33.2	NM_018256	chr2:203745644-203745585	NM_018256	Hs.73291
A_32_P176018	3.05543	1.61138	3.05543	up	5.57737	2.47959	5.57737	up	ACTL8	actin-like 8	FALSE	Homo sapiens actin-like 8 (ACTL8), mRNA [NM_030812]	81569	GO:0005737|GO:0030855|GO:0005856	18153449	chr1	18153390	+	hs|1p36.13	NM_030812	chr1:18153390-18153449	NM_030812	Hs.2149
A_33_P3229241	3.05364	1.61053	3.05364	up	3.52613	1.81808	3.52613	up	HIST2H2BF	histone cluster 2, H2bf	FALSE	Homo sapiens histone cluster 2, H2bf, mRNA (cDNA clone MGC:131639 IMAGE:5224812), complete cds. [BC110793]	440689	GO:0003674|GO:0046982|GO:0006334|GO:0006325|GO:0005654|GO:0005634|GO:0000786|GO:0003677|GO:0070062	149397179	chr1	149397120	-	hs|1q21.2	BC110793	chr1:149397179-149397120		Hs.632451
A_19_P00326765	3.05351	1.61047	3.05351	up	2.45133	1.29357	2.45133	up			FALSE				141851818	chr5	141851759	-	hs|5q31.3		chr5:141851818-141851759
A_24_P926195	3.05119	1.60937	3.05119	up	3.43215	1.77911	3.43215	up	MAN1A2	mannosidase, alpha, class 1A, member 2	FALSE	Homo sapiens mannosidase, alpha, class 1A, member 2 (MAN1A2), mRNA [NM_006699]	10905	GO:0005794|GO:0007585|GO:0048286|GO:0004571|GO:0005509|GO:0005730|GO:0000139|GO:0016020|GO:0006491|GO:0016021|GO:0044267|GO:0070062|GO:0018279|GO:0043687	118067911	chr1	118067852	+	hs|1p12	NM_006699	chr1:118067852-118067911	NM_006699	Hs.435938
A_23_P142560	3.04353	1.60574	3.04353	up	3.45647	1.7893	3.45647	up	ZEB2	zinc finger E-box binding homeobox 2	FALSE	Homo sapiens zinc finger E-box binding homeobox 2 (ZEB2), transcript variant 1, mRNA [NM_014795]	9839	GO:0021846|GO:0003700|GO:0048023|GO:0001756|GO:0001755|GO:0001843|GO:0030177|GO:0070412|GO:0005634|GO:0000122|GO:0046872|GO:0006351|GO:0007399|GO:0043565|GO:0021766|GO:0019208|GO:0045944|GO:0045636|GO:0043507|GO:0048066	145146320	chr2	145146261	-	hs|2q22.3	NM_014795	chr2:145146320-145146261	NM_014795	Hs.34871
A_24_P391574	3.0426	1.60531	3.0426	up	5.7844	2.53217	5.7844	up	LDLRAD3	low density lipoprotein receptor class A domain containing 3	FALSE	Homo sapiens low density lipoprotein receptor class A domain containing 3 (LDLRAD3), mRNA [NM_174902]	143458	GO:0030054|GO:0001540|GO:0005886|GO:0070613|GO:0016021|GO:0006898	36252456	chr11	36252397	+	hs|11p13	NM_174902	chr11:36252397-36252456	NM_174902	Hs.745134
A_19_P00811854	3.04211	1.60507	3.04211	up	4.2794	2.09741	4.2794	up			FALSE				226006342	chr1	226006283	+	hs|1q42.12		chr1:226006283-226006342
A_19_P00321756	3.04131	1.60469	3.04131	up	2.70844	1.43746	2.70844	up	DANCR	differentiation antagonizing non-protein coding RNA	FALSE	differentiation antagonizing non-protein coding RNA [Source:HGNC Symbol;Acc:28964] [ENST00000444958]	57291		53586420	chr4	53586361	+	hs|4q12		chr4:53586361-53586420
A_33_P3384260	3.03951	1.60384	3.03951	up	2.62181	1.39056	2.62181	up	HNRNPA1	heterogeneous nuclear ribonucleoprotein A1	FALSE	heterogeneous nuclear ribonucleoprotein A1 [Source:HGNC Symbol;Acc:5031] [ENST00000546500]	3178	GO:0005515|GO:0008380|GO:0008219|GO:0010467|GO:0003727|GO:0051170|GO:0003723|GO:0005634|GO:0071013|GO:0006405|GO:0005737|GO:0003697|GO:0000166|GO:0000380|GO:0016032|GO:0005681|GO:0045111|GO:0051168|GO:0070062|GO:0006397|GO:0005730|GO:0000398|GO:0030529|GO:0005654|GO:0051028	54680846	chr12	54680787	+	hs|12q13.13	XM_005268826	chr12:54680787-54680846	XM_005268826	Hs.546261
A_32_P57702	3.03803	1.60313	3.03803	up	2.34673	1.23065	2.34673	up	LOC641746	glycine cleavage system protein H (aminomethyl carrier) pseudogene	FALSE	Homo sapiens glycine cleavage system protein H (aminomethyl carrier) pseudogene (LOC641746), non-coding RNA [NR_033245]	641746		64043402	chr7	64043343	+	hs|7q11.21	NR_033245	chr7:64043343-64043402	NR_033245	Hs.488363
A_23_P25121	3.03469	1.60155	3.03469	up	3.96664	1.98792	3.96664	up	FKBP11	FK506 binding protein 11, 19 kDa	FALSE	Homo sapiens FK506 binding protein 11, 19 kDa (FKBP11), transcript variant 1, mRNA [NM_016594]	51303	GO:0000413|GO:0061077|GO:0005789|GO:0003755|GO:0005528|GO:0016021	49317611	chr12	49315972	-	hs|12q13.12	NM_016594	chr12:49317611-49315972	NM_016594	Hs.655103
A_33_P3329750	3.03182	1.60018	3.03182	up	3.8132	1.931	3.8132	up			FALSE				38147459	chr10	38147400	+	hs|10p11.1		chr10:038147400-038147459
A_33_P3262495	3.02903	1.59886	3.02903	up	2.21592	1.14791	2.21592	up	ZNF503	zinc finger protein 503	FALSE	Homo sapiens zinc finger protein 503 (ZNF503), transcript variant 1, mRNA [NM_032772]	84858	GO:0061351|GO:0006355|GO:0008285|GO:0010629|GO:0070315|GO:0005634|GO:0003676|GO:0046872|GO:0006351	77158027	chr10	77157968	-	hs|10q22.2	NM_032772	chr10:77158027-77157968	NM_032772	Hs.195710
A_33_P3220470	3.02692	1.59785	3.02692	up	5.58491	2.48153	5.58491	up	SMAD6	SMAD family member 6	FALSE	Homo sapiens SMAD family member 6 (SMAD6), transcript variant 1, mRNA [NM_005585]	4091	GO:0005515|GO:0001657|GO:0043627|GO:0008285|GO:0003700|GO:0010991|GO:0030617|GO:0044212|GO:0005634|GO:0060394|GO:0046872|GO:0005829|GO:0030514|GO:0035556|GO:0070698|GO:0006955|GO:0005737|GO:0045444|GO:0007179|GO:0030512|GO:0031625|GO:0005667|GO:0043066|GO:0031589|GO:0070410|GO:0070411|GO:0070412|GO:0007352|GO:0030509|GO:0006351|GO:0043234|GO:0034713|GO:0003682|GO:0034616	67074322	chr15	67074263	+	hs|15q22.31	NM_005585	chr15:67074263-67074322	NM_005585	Hs.153863
A_19_P00805563	3.02673	1.59776	3.02673	up	2.74442	1.4565	2.74442	up			FALSE	601437678F1 NIH_MGC_72 Homo sapiens cDNA clone IMAGE:3922723 5', mRNA sequence [BE894306]			5048361	chr6	5048302	+	hs|6p25.1	BE894306	chr6:005048302-005048361		Hs.634161
A_33_P3310274	3.0265	1.59765	3.0265	up	3.54396	1.82536	3.54396	up			FALSE	Q5T511_HUMAN (Q5T511) Leucine-rich repeat-containing G protein-coupled receptor 6 (Fragment), complete [THC2755556]			202166212	chr1	202166153	+	hs|1q32.1		chr1:202166153-202166212
A_19_P00800282	3.02644	1.59762	3.02644	up	2.8495	1.51071	2.8495	up			FALSE	601437678F1 NIH_MGC_72 Homo sapiens cDNA clone IMAGE:3922723 5', mRNA sequence [BE894306]			5048301	chr6	5048242	+	hs|6p25.1	BE894306	chr6:005048242-005048301		Hs.634161
A_33_P3293049	3.02568	1.59726	3.02568	up	10.1827	3.34804	10.1827	up	HLA-DQA1	major histocompatibility complex, class II, DQ alpha 1	FALSE	Homo sapiens major histocompatibility complex, class II, DQ alpha 1 (HLA-DQA1), mRNA [NM_002122]	3117	GO:0050852|GO:0012507|GO:0005886|GO:0019221|GO:0031295|GO:0042613|GO:0005765|GO:0032588|GO:0030666|GO:0019886|GO:0006955|GO:0000139|GO:0005887|GO:0042605|GO:0071556|GO:0032395|GO:0030669|GO:0010008|GO:0060333|GO:0030658	32610560	chr6	32610501	+	hs|6p21.32	NM_002122	chr6:32610501-32610560	NM_002122	Hs.387679
A_24_P203407	3.02189	1.59545	3.02189	up	4.47832	2.16296	4.47832	up	FITM2	fat storage-inducing transmembrane protein 2	FALSE	Homo sapiens fat storage-inducing transmembrane protein 2 (FITM2), mRNA [NM_001080472]	128486	GO:0005739|GO:0003674|GO:0010890|GO:0022604|GO:0007010|GO:0005789|GO:0030176|GO:0035356|GO:0010866|GO:0034389	42935452	chr20	42935393	-	hs|20q13.12	NM_001080472	chr20:42935452-42935393	NM_001080472	Hs.632269
A_23_P11685	3.02139	1.59521	3.02139	up	2.29571	1.19894	2.29571	up	PLA2G4A	phospholipase A2, group IVA (cytosolic, calcium-dependent)	FALSE	Homo sapiens phospholipase A2, group IVA (cytosolic, calcium-dependent) (PLA2G4A), mRNA [NM_024420]	5321	GO:0046456|GO:0019369|GO:0005743|GO:0035965|GO:0044281|GO:0006690|GO:0005829|GO:0005544|GO:0005737|GO:0004622|GO:0042127|GO:0047498|GO:0004623|GO:0006654|GO:0071236|GO:0050482|GO:0005794|GO:0006663|GO:0036149|GO:0005509|GO:0036148|GO:0030168|GO:0036150|GO:0007596|GO:0005789|GO:0016023|GO:0006644|GO:0009395|GO:0036151|GO:0046474|GO:0036152	186957711	chr1	186957652	+	hs|1q31.1	NM_024420	chr1:186957652-186957711	NM_024420	Hs.497200
A_19_P00331794	3.01762	1.59341	3.01762	up	3.21938	1.68678	3.21938	up			FALSE				130872591	chrX	130872532	-	hs|Xq26.2		chrX:130872591-130872532
A_24_P925664	3.01672	1.59298	3.01672	up	2.91551	1.54375	2.91551	up	MDM2	MDM2 oncogene, E3 ubiquitin protein ligase	FALSE	Homo sapiens MDM2 oncogene, E3 ubiquitin protein ligase (MDM2), transcript variant 1, mRNA [NM_002392]	4193	GO:0005515|GO:0071157|GO:0004842|GO:0034504|GO:0070301|GO:0016874|GO:0045202|GO:0071301|GO:0018205|GO:0042220|GO:0042802|GO:0009743|GO:0007173|GO:0042787|GO:0010039|GO:0032026|GO:0046677|GO:0031625|GO:0006977|GO:0071312|GO:0071391|GO:0043278|GO:0000122|GO:0007089|GO:0043234|GO:0045931|GO:0008543|GO:0045087|GO:0008270|GO:0005654|GO:0019899|GO:0045892|GO:0038095|GO:0045472|GO:0008284|GO:0016567|GO:…	69238950	chr12	69238891	+	hs|12q15	NM_002392	chr12:69238891-69238950	NM_002392	Hs.484551
A_23_P359214	3.01548	1.59239	3.01548	up	2.74382	1.45619	2.74382	up	LINC00842	long intergenic non-protein coding RNA 842	FALSE	Homo sapiens long intergenic non-protein coding RNA 842 (LINC00842), long non-coding RNA [NR_033957]	643650		47151178	chr10	47151119	-	hs|10q11.22	NR_033957	chr10:47151178-47151119	NR_033957	Hs.744313
A_23_P259314	3.01548	1.59239	3.01548	up	2.18353	1.12666	2.18353	up	RPS4Y1	ribosomal protein S4, Y-linked 1	FALSE	Homo sapiens ribosomal protein S4, Y-linked 1 (RPS4Y1), mRNA [NM_001008]	6192	GO:0010467|GO:0003735|GO:0016070|GO:0016071|GO:0019083|GO:0003723|GO:0006614|GO:0019058|GO:0005634|GO:0007275|GO:0019843|GO:0006415|GO:0006412|GO:0006413|GO:0005829|GO:0006414|GO:0000184|GO:0022627|GO:0016032|GO:0044267|GO:0005844	2733165	chrY	2722790	+	hs|Yp11.31	NM_001008	chrY:2722790-2733165	NM_001008	Hs.282376
A_33_P3268910	3.01272	1.59107	3.01272	up	5.54833	2.47205	5.54833	up	SPRY1	sprouty homolog 1, antagonist of FGF signaling (Drosophila)	FALSE	Homo sapiens sprouty homolog 1, antagonist of FGF signaling (Drosophila) (SPRY1), transcript variant 1, mRNA [NM_001258038]	10252	GO:0001656|GO:0005515|GO:0001657|GO:0008285|GO:0005886|GO:0042059|GO:0001759|GO:0051387|GO:0005829|GO:0046580|GO:0007173|GO:0043407|GO:0040037|GO:0070373|GO:0034261	124318977	chr4	124318918	+	hs|4q28.1	NM_001258038	chr4:124318918-124318977	NM_001258038	Hs.744854
A_33_P3371727	3.01267	1.59104	3.01267	up	5.52023	2.46473	5.52023	up	SAT1	spermidine/spermine N1-acetyltransferase 1	FALSE	spermidine/spermine N1-acetyltransferase 1 [Source:HGNC Symbol;Acc:10540] [ENST00000379253]	6303	GO:0005515|GO:0001525|GO:0032918|GO:0044281|GO:0005829|GO:0005622|GO:0034641|GO:0006596|GO:0019809|GO:0042127|GO:0006595|GO:0004145|GO:0009447	23802328	chrX	23802269	+	hs|Xp22.11	AK310078	chrX:23802269-23802328		Hs.28491
A_23_P324384	3.01047	1.58999	3.01047	up	2.2344	1.15989	2.2344	up	RPS4Y2	ribosomal protein S4, Y-linked 2	FALSE	Homo sapiens ribosomal protein S4, Y-linked 2 (RPS4Y2), mRNA [NM_001039567]	140032	GO:0008150|GO:0003674|GO:0003735|GO:0005840|GO:0019843|GO:0005575|GO:0006412	22941494	chrY	22941435	+	hs|Yq11.223	NM_001039567	chrY:22941435-22941494	NM_001039567	Hs.367761
A_19_P00801821	3.00958	1.58956	3.00958	up	2.74	1.45417	2.74	up			FALSE				23682358	chr9	23682299	+	hs|9p21.3		chr9:023682299-023682358
A_19_P00803226	3.00139	1.58563	3.00139	up	3.20852	1.68191	3.20852	up	XLOC_007249		FALSE	BROAD Institute lincRNA (XLOC_007249), lincRNA [TCONS_00015190]			144363045	chr8	144362986	-	hs|8q24.3		chr8:144363045-144362986		Hs.446671
A_24_P303594	3.00089	1.58539	3.00089	up	2.14328	1.09982	2.14328	up	ACTR3B	ARP3 actin-related protein 3 homolog B (yeast)	FALSE	Homo sapiens ARP3 actin-related protein 3 homolog B (yeast) (ACTR3B), transcript variant 2, mRNA [NM_001040135]	57180	GO:0008150|GO:0003674|GO:0005737|GO:0003779|GO:0042995|GO:0005575|GO:0005856|GO:0005524	152520547	chr7	152520488	+	hs|7q36.1	NM_001040135	chr7:152520488-152520547	NM_001040135	Hs.647117
A_32_P28223	2.99897	1.58447	2.99897	up	2.84267	1.50725	2.84267	up	LOC101928837	uncharacterized LOC101928837	FALSE	Homo sapiens uncharacterized LOC101928837 (LOC101928837), transcript variant 1, long non-coding RNA [NR_120561]	101928837		76493751	chr11	76493692	-	hs|11q13.5	NR_120561	chr11:76493751-76493692	NR_120561	Hs.656851
A_23_P258769	2.99826	1.58413	2.99826	up	9.1032	3.18637	9.1032	up	HLA-DPB1	major histocompatibility complex, class II, DP beta 1	FALSE	Homo sapiens major histocompatibility complex, class II, DP beta 1 (HLA-DPB1), mRNA [NM_002121]	3115	GO:0032729|GO:0050852|GO:0012507|GO:0005886|GO:0009986|GO:0019221|GO:0031295|GO:0042613|GO:0005765|GO:0032588|GO:0030666|GO:0019886|GO:0000139|GO:0050870|GO:0042605|GO:0042102|GO:0071556|GO:0030669|GO:0010008|GO:0060333|GO:0030658	33054418	chr6	33054359	+	hs|6p21.32	NM_002121	chr6:33054359-33054418	NM_002121	Hs.485130
A_23_P2705	2.99552	1.58281	2.99552	up	2.47125	1.30524	2.47125	up	LPAR6	lysophosphatidic acid receptor 6	FALSE	Homo sapiens lysophosphatidic acid receptor 6 (LPAR6), transcript variant 1, mRNA [NM_005767]	10161	GO:0007186|GO:0005886|GO:0004930|GO:0016021	48985730	chr13	48985671	-	hs|13q14.2	NM_005767	chr13:48985730-48985671	NM_005767	Hs.123464
A_33_P3300600	2.99317	1.58167	2.99317	up	5.48747	2.45614	5.48747	up	OR7G1	olfactory receptor, family 7, subfamily G, member 1	FALSE	Homo sapiens olfactory receptor, family 7, subfamily G, member 1 (OR7G1), mRNA [NM_001005192]	125962	GO:0050911|GO:0004984|GO:0007186|GO:0005886|GO:0004930|GO:0016021	9225584	chr19	9225525	-	hs|19p13.2	NM_001005192	chr19:9225584-9225525	NM_001005192	Hs.553576
A_19_P00331726	2.99148	1.58086	2.99148	up	2.49518	1.31915	2.49518	up			FALSE				53579018	chr4	53578959	-	hs|4q12		chr4:053579018-053578959
A_23_P85598	2.99026	1.58027	2.99026	up	5.22132	2.38441	5.22132	up	ADCK3	aarF domain containing kinase 3	FALSE	Homo sapiens aarF domain containing kinase 3 (ADCK3), mRNA [NM_020247]	56997	GO:0005739|GO:0008219|GO:0006744|GO:0004674|GO:0006468|GO:0005524	227174754	chr1	227174695	+	hs|1q42.13	NM_020247	chr1:227174695-227174754	NM_020247	Hs.118241
A_32_P75094	2.9894	1.57985	2.9894	up	3.65345	1.86926	3.65345	up	AIFM2	apoptosis-inducing factor, mitochondrion-associated, 2	FALSE	Homo sapiens apoptosis-inducing factor, mitochondrion-associated, 2 (AIFM2), transcript variant 2, mRNA [NM_032797]	84883	GO:0005811|GO:0043065|GO:0050660|GO:0005741|GO:0003677|GO:0005615|GO:0005829|GO:0005739|GO:0005737|GO:0008637|GO:0004174|GO:0016021|GO:0008137|GO:0055114	71872124	chr10	71872065	-	hs|10q22.1	NM_032797	chr10:71872124-71872065	NM_032797	Hs.650680
A_24_P171983	2.98389	1.57719	2.98389	up	2.48263	1.31187	2.48263	up	NDUFAF4	NADH dehydrogenase (ubiquinone) complex I, assembly factor 4	FALSE	Homo sapiens NADH dehydrogenase (ubiquinone) complex I, assembly factor 4 (NDUFAF4), mRNA [NM_014165]	29078	GO:0005739|GO:0005515|GO:0032981|GO:0005516|GO:0031966	97339244	chr6	97339185	-	hs|6q16.1	NM_014165	chr6:97339244-97339185	NM_014165	Hs.512144
A_23_P397019	2.982	1.57628	2.982	up	3.03594	1.60214	3.03594	up	DNAJC25	DnaJ (Hsp40) homolog, subfamily C , member 25	FALSE	Homo sapiens DnaJ (Hsp40) homolog, subfamily C , member 25 (DNAJC25), transcript variant 1, mRNA [NM_001015882]	548645	GO:0016021	114416374	chr9	114416315	+	hs|9q31.3	NM_001015882	chr9:114416315-114416374	NM_001015882	Hs.534196
A_23_P59528	2.98184	1.5762	2.98184	up	2.20725	1.14225	2.20725	up	ACN9	ACN9 homolog (S. cerevisiae)	FALSE	Homo sapiens ACN9 homolog (S. cerevisiae) (ACN9), mRNA [NM_020186]	57001	GO:0006111|GO:0005758	96810846	chr7	96810787	+	hs|7q21.3	NM_020186	chr7:96810787-96810846	NM_020186	Hs.592269
A_23_P34345	2.9803	1.57546	2.9803	up	5.23289	2.38761	5.23289	up	VCAM1	vascular cell adhesion molecule 1	FALSE	Homo sapiens vascular cell adhesion molecule 1 (VCAM1), transcript variant 1, mRNA [NM_001078]	7412	GO:0035924|GO:0060710|GO:0005886|GO:0005783|GO:0045471|GO:0019221|GO:0002102|GO:0030175|GO:0050901|GO:0005615|GO:0010043|GO:0007507|GO:0030198|GO:0010212|GO:0071356|GO:0042102|GO:0030183|GO:0032496|GO:0007159|GO:0022614|GO:0016032|GO:0071333|GO:0007155|GO:0050839|GO:0007157|GO:0070062|GO:0060333|GO:0001666|GO:0002526|GO:0005794|GO:0009986|GO:0007584|GO:0007568|GO:0045177|GO:0002544|GO:0042383|GO:…	101203842	chr1	101203783	+	hs|1p21.2	NM_001078	chr1:101203783-101203842	NM_001078	Hs.109225
A_23_P209987	2.97697	1.57385	2.97697	up	2.57411	1.36407	2.57411	up	POLR1B	polymerase (RNA) I polypeptide B, 128kDa	FALSE	Homo sapiens polymerase (RNA) I polypeptide B, 128kDa (POLR1B), transcript variant 1, mRNA [NM_019014]	84172	GO:0005515|GO:0010467|GO:0017126|GO:0007566|GO:0009303|GO:0006363|GO:0005730|GO:0006362|GO:0032549|GO:0006361|GO:0006360|GO:0009790|GO:0003677|GO:0046872|GO:0005737|GO:0005736|GO:0001054|GO:0005654	113333485	chr2	113333426	+	hs|2q13	NM_019014	chr2:113333426-113333485	NM_019014	Hs.745127
A_32_P97169	2.97619	1.57347	2.97619	up	2.60936	1.3837	2.60936	up	GPC6	glypican 6	FALSE	Homo sapiens glypican 6 (GPC6), mRNA [NM_005708]	10082	GO:0005886|GO:0007603|GO:0005796|GO:0005975|GO:0005578|GO:0006027|GO:0043395|GO:0005634|GO:0044281|GO:0031225|GO:0001523|GO:0005615|GO:0006024|GO:0016477|GO:0005887|GO:0030204|GO:0030203|GO:0043202	95059393	chr13	95059334	+	hs|13q32.1	NM_005708	chr13:95059334-95059393	NM_005708	Hs.444329
A_19_P00808500	2.97256	1.5717	2.97256	up	3.1458	1.65343	3.1458	up			FALSE				4891570	chr9	4891511	+	hs|9p24.1		chr9:004891511-004891570
A_23_P86002	2.97251	1.57168	2.97251	up	3.64136	1.86448	3.64136	up	TMED5	transmembrane emp24 protein transport domain containing 5	FALSE	Homo sapiens transmembrane emp24 protein transport domain containing 5 (TMED5), transcript variant 1, mRNA [NM_016040]	50999	GO:0005515|GO:0005801|GO:0005793|GO:0005794|GO:0033116|GO:0090161|GO:0005789|GO:0016021|GO:0015031|GO:0070971	93622008	chr1	93621949	-	hs|1p22.1	NM_016040	chr1:93622008-93621949	NM_016040	Hs.482873
A_23_P33791	2.97111	1.571	2.97111	up	2.41499	1.27202	2.41499	up	SSBP2	single-stranded DNA binding protein 2	FALSE	Homo sapiens single-stranded DNA binding protein 2 (SSBP2), transcript variant 2, mRNA [NM_012446]	23635	GO:0006355|GO:0005737|GO:0003697|GO:0005634	80716327	chr5	80716268	-	hs|5q14.1	NM_012446	chr5:80716327-80716268	NM_012446	Hs.102735
A_24_P942112	2.97106	1.57098	2.97106	up	2.04264	1.03043	2.04264	up	POLR1B	polymerase (RNA) I polypeptide B, 128kDa	FALSE	Homo sapiens cDNA FLJ10816 fis, clone NT2RP4000997, highly similar to DNA-DIRECTED RNA POLYMERASE I 135 KD POLYPEPTIDE (EC 2.7.7.6). [AK001678]	84172	GO:0005515|GO:0010467|GO:0017126|GO:0007566|GO:0009303|GO:0006363|GO:0005730|GO:0006362|GO:0032549|GO:0006361|GO:0006360|GO:0009790|GO:0003677|GO:0046872|GO:0005737|GO:0005736|GO:0001054|GO:0005654	113334739	chr2	113334680	+	hs|2q13	AK001678	chr2:113334680-113334739		Hs.745127
A_33_P3281191	2.95846	1.56485	2.95846	up	2.94961	1.56053	2.94961	up	NID1	nidogen 1	FALSE	Homo sapiens nidogen 1 (NID1), mRNA [NM_002508]	4811	GO:0005509|GO:0005518|GO:0010811|GO:0005605|GO:0043394|GO:0005576|GO:0032836|GO:0071944|GO:0005604|GO:0031012|GO:0007160|GO:0022617|GO:0030198|GO:0043237|GO:0043236|GO:0071711|GO:0070062	236139213	chr1	236139154	-	hs|1q42.3	NM_002508	chr1:236139213-236139154	NM_002508	Hs.356624
A_32_P69166	2.95766	1.56446	2.95766	up	2.11188	1.07853	2.11188	up	ANKRD42	ankyrin repeat domain 42	FALSE	Homo sapiens ankyrin repeat domain 42 (ANKRD42), mRNA [NM_182603]	338699	GO:1900017|GO:0051092|GO:0051059|GO:0005634	82959098	chr11	82959039	+	hs|11q14.1	NM_182603	chr11:82959039-82959098	NM_182603	Hs.503438
A_33_P3323059	2.94915	1.5603	2.94915	up	3.10371	1.63399	3.10371	up	ZNF320	zinc finger protein 320	FALSE	zinc finger protein 320 [Source:HGNC Symbol;Acc:13842] [ENST00000595202]	162967	GO:0006355|GO:0003700|GO:0005634|GO:0003677|GO:0046872|GO:0006351	53367217	chr19	53367158	-	hs|19q13.41	AK307375	chr19:53367217-53367158		Hs.369632
A_33_P3339103	2.94848	1.55997	2.94848	up	2.91596	1.54397	2.91596	up	POLR1C	polymerase (RNA) I polypeptide C, 30kDa	FALSE	Homo sapiens polymerase (RNA) I polypeptide C, 30kDa (POLR1C), mRNA [NM_203290]	9533	GO:0010467|GO:0006386|GO:0006385|GO:0003899|GO:0006363|GO:0006362|GO:0006361|GO:0006360|GO:0003677|GO:0006383|GO:0005829|GO:0001056|GO:0005736|GO:0045087|GO:0001054|GO:0046983|GO:0005666|GO:0032481|GO:0005654	43489240	chr6	43489181	+	hs|6p21.1	NM_203290	chr6:43489181-43489240	NM_203290	Hs.743509
A_23_P135239	2.94481	1.55817	2.94481	up	3.13192	1.64705	3.13192	up	TLE1	transducin-like enhancer of split 1 (E(sp1) homolog, Drosophila)	FALSE	Homo sapiens transducin-like enhancer of split 1 (E(sp1) homolog, Drosophila) (TLE1), mRNA [NM_005077]	7088	GO:0005515|GO:0005667|GO:0001106|GO:0030178|GO:0005730|GO:0007275|GO:0005634|GO:0000122|GO:2000811|GO:0006351|GO:0005829|GO:0010628|GO:0007165|GO:0005737|GO:0007219|GO:0003682|GO:0009887|GO:0005654|GO:0016055|GO:0045892|GO:0043124|GO:0008134	84199177	chr9	84199118	-	hs|9q21.32	NM_005077	chr9:84199177-84199118	NM_005077	Hs.197320
A_33_P3337485	2.93915	1.5554	2.93915	up	3.62799	1.85917	3.62799	up	CD248	CD248 molecule, endosialin	FALSE	Homo sapiens CD248 molecule, endosialin (CD248), mRNA [NM_020404]	57124	GO:0008284|GO:0060033|GO:0005509|GO:0005578|GO:0050840|GO:0048535|GO:0003674|GO:0008150|GO:0005737|GO:0016477|GO:0030246|GO:0016021|GO:2000353|GO:0070062	66082335	chr11	66082276	-	hs|11q13.2	NM_020404	chr11:66082335-66082276	NM_020404	Hs.195727
A_19_P00810899	2.93861	1.55514	2.93861	up	3.33425	1.73736	3.33425	up	SNHG20	small nucleolar RNA host gene 20 (non-protein coding)	FALSE	Homo sapiens small nucleolar RNA host gene 20 (non-protein coding) (SNHG20), long non-coding RNA [NR_027058]	654434		75090995	chr17	75090936	+	hs|17q25.2	NR_027058	chr17:75090936-75090995	NR_027058	Hs.720923
A_33_P3271651	2.93574	1.55373	2.93574	up	7.22745	2.85349	7.22745	up	HLA-DPB1	major histocompatibility complex, class II, DP beta 1	FALSE	Homo sapiens major histocompatibility complex, class II, DP beta 1 (HLA-DPB1), mRNA [NM_002121]	3115	GO:0032729|GO:0050852|GO:0012507|GO:0005886|GO:0009986|GO:0019221|GO:0031295|GO:0042613|GO:0005765|GO:0032588|GO:0030666|GO:0019886|GO:0000139|GO:0050870|GO:0042605|GO:0042102|GO:0071556|GO:0030669|GO:0010008|GO:0060333|GO:0030658	33052843	chr6	33052784	+	hs|6p21.32	NM_002121	chr6:33052784-33052843	NM_002121	Hs.485130
A_19_P00328003	2.92726	1.54955	2.92726	up	2.51218	1.32894	2.51218	up			FALSE				1430596	chr16	1430537	-	hs|16p13.3		chr16:001430596-001430537
A_32_P158746	2.92086	1.54639	2.92086	up	2.80364	1.4873	2.80364	up	RPL17	ribosomal protein L17	FALSE	Homo sapiens ribosomal protein L17 (RPL17), transcript variant 1, mRNA [NM_000985]	6139	GO:0010467|GO:0003735|GO:0016070|GO:0016071|GO:0019083|GO:0006614|GO:0019058|GO:0005634|GO:0006415|GO:0006412|GO:0006413|GO:0005829|GO:0006414|GO:0000184|GO:0016032|GO:0022625|GO:0044267	47016870	chr18	47015908	-	hs|18q21.1	NM_000985	chr18:47016870-47015908	NM_000985	Hs.374588
A_24_P678418	2.91681	1.54439	2.91681	up	2.85173	1.51184	2.85173	up	DICER1-AS1	DICER1 antisense RNA 1	FALSE	Homo sapiens DICER1 antisense RNA 1 (DICER1-AS1), long non-coding RNA [NR_015415]	400242		95646159	chr14	95646100	+	hs|14q32.13	NR_015415	chr14:95646100-95646159	NR_015415	Hs.497573
A_33_P3224307	2.91358	1.54279	2.91358	up	4.95512	2.30892	4.95512	up	SCARNA12	small Cajal body-specific RNA 12	FALSE	Homo sapiens small Cajal body-specific RNA 12 (SCARNA12), guide RNA [NR_003010]	677777		7076683	chr12	7076624	-	hs|12p13.31	NR_003010	chr12:7076683-7076624	NR_003010	Hs.689636
A_23_P17204	2.91312	1.54256	2.91312	up	2.5319	1.34022	2.5319	up	ANAPC1	anaphase promoting complex subunit 1	FALSE	Homo sapiens anaphase promoting complex subunit 1 (ANAPC1), mRNA [NM_022662]	64682	GO:0007094|GO:0007067|GO:0070979|GO:0005680|GO:0051437|GO:0005654|GO:0051436|GO:0000278|GO:0031145|GO:0051439|GO:0005829	112526856	chr2	112526797	-	hs|2q13	NM_022662	chr2:112526856-112526797	NM_022662	Hs.436527
A_24_P804667	2.91216	1.54209	2.91216	up	2.79435	1.48251	2.79435	up	METTL12	methyltransferase like 12	FALSE	Homo sapiens methyltransferase like 12 (METTL12), mRNA [NM_001043229]	751071	GO:0005739|GO:0008168|GO:0032259	62434374	chr11	62434315	+	hs|11q12.3	NM_001043229	chr11:62434315-62434374	NM_001043229	Hs.640726
A_24_P414269	2.90909	1.54057	2.90909	up	2.90401	1.53805	2.90401	up	ALG3	ALG3, alpha-1,3- mannosyltransferase	FALSE	Homo sapiens ALG3, alpha-1,3- mannosyltransferase (ALG3), transcript variant 1, mRNA [NM_005787]	10195	GO:0052925|GO:0000033|GO:0005789|GO:0006486|GO:0016021|GO:0006488|GO:0044267|GO:0043687|GO:0018279	183960286	chr3	183960227	-	hs|3q27.1	NM_005787	chr3:183960286-183960227	NM_005787	Hs.478481
A_33_P3396339	2.8987	1.53541	2.8987	up	2.01067	1.00768	2.01067	up			FALSE				129478006	chr5	129477947	+	hs|5q23.3		chr5:129477947-129478006
A_19_P00317164	2.89047	1.5313	2.89047	up	3.51587	1.81388	3.51587	up	RDX	radixin	FALSE	Homo sapiens radixin (RDX), transcript variant 1, mRNA [NM_001260492]	5962	GO:0005515|GO:0005886|GO:0030033|GO:0045177|GO:0032420|GO:0030315|GO:0045176|GO:0003779|GO:0030175|GO:0032154|GO:0001726|GO:0005615|GO:0030027|GO:0051693|GO:0010628|GO:0051286|GO:0005737|GO:0061028|GO:0005856|GO:0005925|GO:0070062|GO:0019898	110066370	chr11	110066311	-	hs|11q22.3	NM_001260492	chr11:110066370-110066311	NM_001260492	Hs.263671
A_24_P115932	2.88978	1.53096	2.88978	up	17.4404	4.12436	17.4404	up	PTGDR2	prostaglandin D2 receptor 2	FALSE	Homo sapiens prostaglandin D2 receptor 2 (PTGDR2), mRNA [NM_004778]	11251	GO:0045745|GO:0006955|GO:0019722|GO:0007186|GO:0006935|GO:0005886|GO:0005887|GO:0004930|GO:0001785|GO:0004956|GO:0007193|GO:0004958	60618787	chr11	60618728	-	hs|11q12.2	NM_004778	chr11:60618787-60618728	NM_004778	Hs.299567
A_24_P239606	2.88825	1.5302	2.88825	up	2.20875	1.14323	2.20875	up	GADD45B	growth arrest and DNA-damage-inducible, beta	FALSE	Homo sapiens growth arrest and DNA-damage-inducible, beta (GADD45B), mRNA [NM_015675]	4616	GO:0005515|GO:0043065|GO:0006950|GO:0046330|GO:0006915|GO:0005634|GO:0007275|GO:0030154|GO:0000186|GO:0005737|GO:0000185|GO:1900745|GO:0051726|GO:0006469	2478237	chr19	2478178	+	hs|19p13.3	NM_015675	chr19:2478178-2478237	NM_015675	Hs.110571
A_23_P63847	2.88758	1.52986	2.88758	up	2.12514	1.08756	2.12514	up	SUPV3L1	suppressor of var1, 3-like 1 (S. cerevisiae)	FALSE	Homo sapiens suppressor of var1, 3-like 1 (S. cerevisiae) (SUPV3L1), mRNA [NM_003171]	6832	GO:0005515|GO:0003725|GO:0042645|GO:0000962|GO:0000965|GO:0006200|GO:0030307|GO:0003723|GO:0035946|GO:0035945|GO:0005634|GO:0042803|GO:0005739|GO:0004004|GO:0005759|GO:0032508|GO:0070827|GO:0043066|GO:0004386|GO:0000958|GO:0006310|GO:2000827|GO:0005524|GO:0003677|GO:0003678|GO:0006401|GO:0070584|GO:0045025|GO:0034458	70968747	chr10	70968688	+	hs|10q22.1	NM_003171	chr10:70968688-70968747	NM_003171	Hs.106469
A_23_P117683	2.88652	1.52933	2.88652	up	2.41099	1.26963	2.41099	up	HYPK	huntingtin interacting protein K	FALSE	Homo sapiens huntingtin interacting protein K (HYPK), transcript variant 1, mRNA [NM_016400]	25764	GO:0005737|GO:0005634	44094038	chr15	44093979	+	hs|15q15.3	NM_016400	chr15:44093979-44094038	NM_016400	Hs.730672
A_33_P3294669	2.88375	1.52795	2.88375	up	2.09064	1.06394	2.09064	up			FALSE				3694273	chr6	3694214	-	hs|6p25.2		chr6:003694273-003694214
A_19_P00809656	2.86869	1.52039	2.86869	up	2.31694	1.21222	2.31694	up			FALSE	small nucleolar RNA host gene 15 (non-protein coding) [Source:HGNC Symbol;Acc:27797] [ENST00000582727]			45023305	chr7	45023246	-	hs|7p13		chr7:45023305-45023246
A_23_P64873	2.8681	1.52009	2.8681	up	2.7485	1.45865	2.7485	up	DCN	decorin	FALSE	Homo sapiens decorin (DCN), transcript variant A1, mRNA [NM_001920]	1634	GO:0019800|GO:0005518|GO:0005589|GO:0044281|GO:0005539|GO:0005615|GO:0030208|GO:0030207|GO:0030206|GO:0022617|GO:0030198|GO:0032496|GO:0009887|GO:0030204|GO:0030203|GO:0043202|GO:0005975|GO:0005796|GO:0001822|GO:0007568|GO:0050840|GO:0005578|GO:0005576|GO:0001890|GO:0009612|GO:0031012|GO:0047485|GO:0007519|GO:0042060	91539893	chr12	91539834	-	hs|12q21.33	NM_001920	chr12:91539893-91539834	NM_001920	Hs.156316
A_33_P3311076	2.86523	1.51865	2.86523	up	3.7403	1.90315	3.7403	up	CYB5A	cytochrome b5 type A (microsomal)	FALSE	Homo sapiens cytochrome b5 type A (microsomal) (CYB5A), transcript variant 3, mRNA [NM_001190807]	1528	GO:0004129|GO:0006767|GO:0005741|GO:0044281|GO:0046872|GO:0019852|GO:0004033|GO:0016020|GO:0006766|GO:0005789|GO:0016021|GO:0019899|GO:0046686|GO:0070062|GO:0055114|GO:0020037	71930657	chr18	71930598	-	hs|18q22.3	NM_001190807	chr18:71930657-71930598	NM_001190807	Hs.465413
A_23_P66608	2.86159	1.51682	2.86159	up	2.78077	1.47549	2.78077	up	KAT2A	K(lysine) acetyltransferase 2A	FALSE	Homo sapiens K(lysine) acetyltransferase 2A (KAT2A), mRNA [NM_021078]	2648	GO:0005515|GO:0072686|GO:0042826|GO:0006366|GO:0008283|GO:0001756|GO:0006325|GO:0005615|GO:0021537|GO:0031647|GO:0035264|GO:0043997|GO:0016032|GO:0044154|GO:0006338|GO:0004402|GO:0016578|GO:0006357|GO:0030914|GO:0010484|GO:0003713|GO:0001843|GO:0001701|GO:0033276|GO:0022037|GO:0043983|GO:0043966|GO:0003682|GO:0005671|GO:0005654|GO:0030901	40265294	chr17	40265235	-	hs|17q21.2	NM_021078	chr17:40265294-40265235	NM_021078	Hs.463045
A_33_P3399363	2.86148	1.51676	2.86148	up	2.52806	1.33803	2.52806	up	GPR155	G protein-coupled receptor 155	FALSE	Homo sapiens G protein-coupled receptor 155 (GPR155), transcript variant 1, mRNA [NM_001033045]	151556	GO:0035556|GO:0003674|GO:0050890|GO:0016021|GO:0055085|GO:0070062	175299107	chr2	175299048	-	hs|2q31.1	NM_001033045	chr2:175299107-175299048	NM_001033045	Hs.516604
A_33_P3280965	2.8561	1.51405	2.8561	up	3.11113	1.63744	3.11113	up	SNHG9	small nucleolar RNA host gene 9 (non-protein coding)	FALSE	Homo sapiens small nucleolar RNA host gene 9 (non-protein coding) (SNHG9), long non-coding RNA [NR_003142]	735301		2015504	chr16	2015445	+	hs|16p13.3	NR_003142	chr16:2015445-2015504	NR_003142	Hs.115329
A_33_P3251751	2.85294	1.51245	2.85294	up	3.69999	1.88752	3.69999	up	CMBL	carboxymethylenebutenolidase homolog (Pseudomonas)	FALSE	Homo sapiens carboxymethylenebutenolidase homolog (Pseudomonas) (CMBL), mRNA [NM_138809]	134147	GO:0016787|GO:0008152|GO:0070062|GO:0005829	10277813	chr5	10277754	-	hs|5p15.2	NM_138809	chr5:10277813-10277754	NM_138809	Hs.192586
A_33_P3290949	2.84982	1.51087	2.84982	up	3.1265	1.64455	3.1265	up	PTCD3	pentatricopeptide repeat domain 3	FALSE	pentatricopeptide repeat domain 3 [Source:HGNC Symbol;Acc:24717] [ENST00000487043]	55037	GO:0005739|GO:0032543|GO:0043024|GO:0019843|GO:0006417	86363991	chr2	86363932	+	hs|2p11.2		chr2:86363932-86363991
A_23_P31921	2.84935	1.51063	2.84935	up	3.01755	1.59338	3.01755	up	ASS1	argininosuccinate synthase 1	FALSE	Homo sapiens argininosuccinate synthase 1 (ASS1), transcript variant 1, mRNA [NM_000050]	445	GO:0005515|GO:0071499|GO:0006531|GO:0044281|GO:0005524|GO:0045429|GO:0005829|GO:0034641|GO:0005737|GO:0000050|GO:0006526|GO:0000052|GO:0000053|GO:0016597|GO:0070062|GO:0004055	133342179	chr9	133342120	+	hs|9q34.11	NM_000050	chr9:133342120-133342179	NM_000050	Hs.160786
A_24_P778836	2.84869	1.5103	2.84869	up	2.46055	1.29898	2.46055	up	RSL1D1	ribosomal L1 domain containing 1	FALSE	Homo sapiens ribosomal L1 domain containing 1 (RSL1D1), mRNA [NM_015659]	26156	GO:0032880|GO:0016020|GO:0005730|GO:0001649	11928312	chr16	11928253	-	hs|16p13.13	NM_015659	chr16:11928312-11928253	NM_015659	Hs.401842
A_33_P3311493	2.84535	1.50861	2.84535	up	3.83607	1.93963	3.83607	up	TRHDE-AS1	TRHDE antisense RNA 1	FALSE	Homo sapiens TRHDE antisense RNA 1 (TRHDE-AS1), transcript variant 2, long non-coding RNA [NR_026836]	283392		72656394	chr12	72656335	-	hs|12q21.1	NR_026836	chr12:72656394-72656335	NR_026836	Hs.363603
A_23_P58466	2.84377	1.50781	2.84377	up	2.02414	1.01731	2.02414	up	SMN1	survival of motor neuron 1, telomeric	FALSE	Homo sapiens survival of motor neuron 1, telomeric (SMN1), transcript variant d, mRNA [NM_000344]	6606		70248783	chr5	70248724	+	hs|5q13.2	NM_000344	chr5:70248724-70248783	NM_000344	Hs.535788
A_23_P259333	2.83925	1.50551	2.83925	up	2.13708	1.09564	2.13708	up	C6orf203	chromosome 6 open reading frame 203	FALSE	Homo sapiens chromosome 6 open reading frame 203 (C6orf203), transcript variant 1, mRNA [NM_016487]	51250	GO:0005739	107372310	chr6	107365527	+	hs|6q21	NM_016487	chr6:107365527-107372310	NM_016487	Hs.486084
A_23_P9415	2.83689	1.50431	2.83689	up	3.26152	1.70554	3.26152	up	ACO1	aconitase 1, soluble	FALSE	Homo sapiens aconitase 1, soluble (ACO1), transcript variant 2, mRNA [NM_002197]	48	GO:0005515|GO:0051539|GO:0005794|GO:0006099|GO:0005783|GO:0003723|GO:0003994|GO:0010040|GO:0009791|GO:0046872|GO:0006417|GO:0005829|GO:0005739|GO:0006879|GO:0006101|GO:0050892|GO:0005737|GO:0030350|GO:0070062	32450604	chr9	32450545	+	hs|9p21.1	NM_002197	chr9:32450545-32450604	NM_002197	Hs.567229
A_33_P3413815	2.83632	1.50402	2.83632	up	2.40714	1.26732	2.40714	up	LAMB2P1	laminin, beta 2 pseudogene 1	FALSE	Homo sapiens laminin, beta 2 pseudogene 1 (LAMB2P1), non-coding RNA [NR_004405]	22973		49190351	chr3	49190292	-	hs|3p21.31	NR_004405	chr3:49190351-49190292	NR_004405	Hs.607092
A_33_P3370094	2.83491	1.5033	2.83491	up	2.74397	1.45626	2.74397	up	MME	membrane metallo-endopeptidase	FALSE	Homo sapiens membrane metallo-endopeptidase (MME), transcript variant 2b, mRNA [NM_007289]	4311	GO:0005515|GO:0030424|GO:0005886|GO:0002003|GO:0045202|GO:0030425|GO:0005737|GO:0006508|GO:0070062|GO:0042277|GO:0044306|GO:0001822|GO:0071492|GO:0071493|GO:0046449|GO:0019233|GO:0050435|GO:0008021|GO:0005903|GO:0004175|GO:0005887|GO:0071345|GO:0008270|GO:0016021|GO:0090399|GO:0004222|GO:0044267|GO:0006518	154898275	chr3	154898216	+	hs|3q25.2	NM_007289	chr3:154898216-154898275	NM_007289	Hs.307734
A_24_P73943	2.83425	1.50297	2.83425	up	2.71226	1.4395	2.71226	up	COX11	cytochrome c oxidase assembly homolog 11 (yeast)	FALSE	Homo sapiens cytochrome c oxidase assembly homolog 11 (yeast) (COX11), transcript variant 1, mRNA [NM_004375]	1353	GO:0005739|GO:0008535|GO:0007585|GO:0005507|GO:0004129|GO:0005743|GO:0009055|GO:0033132|GO:0016021	53038762	chr17	53038703	-	hs|17q22	NM_004375	chr17:53038762-53038703	NM_004375	Hs.591171
A_33_P3221438	2.83385	1.50276	2.83385	up	2.18744	1.12925	2.18744	up	XXYLT1	xyloside xylosyltransferase 1	FALSE	Homo sapiens xyloside xylosyltransferase 1 (XXYLT1), mRNA [NM_152531]	152002	GO:0008152|GO:0005789|GO:0016763|GO:0016021	194789120	chr3	194789061	-	hs|3q29	NM_152531	chr3:194789120-194789061	NM_152531	Hs.744847
A_24_P166443	2.83381	1.50274	2.83381	up	3.82828	1.9367	3.82828	up	HLA-DPB1	major histocompatibility complex, class II, DP beta 1	FALSE	Homo sapiens major histocompatibility complex, class II, DP beta 1 (HLA-DPB1), mRNA [NM_002121]	3115	GO:0032729|GO:0050852|GO:0012507|GO:0005886|GO:0009986|GO:0019221|GO:0031295|GO:0042613|GO:0005765|GO:0032588|GO:0030666|GO:0019886|GO:0000139|GO:0050870|GO:0042605|GO:0042102|GO:0071556|GO:0030669|GO:0010008|GO:0060333|GO:0030658	33053587	chr6	33052981	+	hs|6p21.32	NM_002121	chr6:33052981-33053587	NM_002121	Hs.485130
A_33_P3419910	2.83353	1.5026	2.83353	up	3.26638	1.70769	3.26638	up			FALSE				30537281	chr7	30537222	-	hs|7p14.3		chr7:030537281-030537222
A_33_P3290707	2.83231	1.50198	2.83231	up	3.11507	1.63926	3.11507	up	MME	membrane metallo-endopeptidase	FALSE	Homo sapiens membrane metallo-endopeptidase (MME), transcript variant 2b, mRNA [NM_007289]	4311	GO:0005515|GO:0030424|GO:0005886|GO:0002003|GO:0045202|GO:0030425|GO:0005737|GO:0006508|GO:0070062|GO:0042277|GO:0044306|GO:0001822|GO:0071492|GO:0071493|GO:0046449|GO:0019233|GO:0050435|GO:0008021|GO:0005903|GO:0004175|GO:0005887|GO:0071345|GO:0008270|GO:0016021|GO:0090399|GO:0004222|GO:0044267|GO:0006518	154802115	chr3	154802056	+	hs|3q25.2	NM_007289	chr3:154802056-154802115	NM_007289	Hs.307734
A_32_P172848	2.83042	1.50101	2.83042	up	2.70143	1.43372	2.70143	up	GK	glycerol kinase	FALSE	Homo sapiens glycerol kinase (GK), transcript variant 2, mRNA [NM_000167]	2710	GO:0005515|GO:0004370|GO:0019563|GO:0005741|GO:0044281|GO:0005524|GO:0006071|GO:0046167|GO:0005829|GO:0016310|GO:0019432|GO:0006641|GO:0044255|GO:0070062	30712625	chrX	30712566	+	hs|Xp21.2	NM_000167	chrX:30712566-30712625	NM_000167	Hs.1466
A_23_P54605	2.82871	1.50014	2.82871	up	2.35494	1.23569	2.35494	up	RSL1D1	ribosomal L1 domain containing 1	FALSE	Homo sapiens ribosomal L1 domain containing 1 (RSL1D1), mRNA [NM_015659]	26156	GO:0032880|GO:0016020|GO:0005730|GO:0001649	11933775	chr16	11933716	-	hs|16p13.13	NM_015659	chr16:11933775-11933716	NM_015659	Hs.401842
A_24_P98762	2.82788	1.49972	2.82788	up	8.39759	3.06997	8.39759	up	PPP2R1B	protein phosphatase 2, regulatory subunit A, beta	FALSE	Homo sapiens protein phosphatase 2, regulatory subunit A, beta (PPP2R1B), transcript variant 1, mRNA [NM_002716]	5519	GO:0005515|GO:0060561|GO:0045121|GO:2001241	111608719	chr11	111608660	-	hs|11q23.1	NM_002716	chr11:111608719-111608660	NM_002716	Hs.584790
A_32_P174083	2.82718	1.49937	2.82718	up	2.66969	1.41667	2.66969	up	CYCS	cytochrome c, somatic	FALSE	Homo sapiens cytochrome c, somatic (CYCS), mRNA [NM_018947]	54205	GO:0005515|GO:0008635|GO:0005506|GO:0070469|GO:0005743|GO:0000159|GO:0006915|GO:0005634|GO:0044281|GO:0097193|GO:0005829|GO:0022904|GO:0005739|GO:0005758|GO:0045333|GO:0045155|GO:0006309|GO:0016311|GO:0004722|GO:0044237|GO:0020037	25158379	chr7	25158320	-	hs|7p15.3	NM_018947	chr7:25158379-25158320	NM_018947	Hs.437060
A_23_P411806	2.82062	1.49601	2.82062	up	3.56513	1.83395	3.56513	up	SLC44A1	solute carrier family 44 (choline transporter), member 1	FALSE	Homo sapiens solute carrier family 44 (choline transporter), member 1 (SLC44A1), transcript variant 1, mRNA [NM_080546]	23446	GO:0015220|GO:0005886|GO:0015871|GO:0005741|GO:0044281|GO:0016021|GO:0006644|GO:0055085|GO:0070062|GO:0046474|GO:0006656	108136997	chr9	108136938	+	hs|9q31.1	NM_080546	chr9:108136938-108136997	NM_080546	Hs.573495
A_24_P66932	2.81944	1.49541	2.81944	up	2.36826	1.24383	2.36826	up	LOC729080	glycine cleavage system protein H (aminomethyl carrier) pseudogene	FALSE	Homo sapiens glycine cleavage system protein H (aminomethyl carrier) pseudogene (LOC729080), non-coding RNA [NR_033244]	729080		141276021	chr5	141275962	-	hs|5q31.3	NR_033244	chr5:141276021-141275962	NR_033244	Hs.730564
A_33_P3267296	2.81292	1.49207	2.81292	up	3.72367	1.89673	3.72367	up	FKBP11	FK506 binding protein 11, 19 kDa	FALSE	Homo sapiens FK506 binding protein 11, 19 kDa (FKBP11), transcript variant 1, mRNA [NM_016594]	51303	GO:0000413|GO:0061077|GO:0005789|GO:0003755|GO:0005528|GO:0016021	49317625	chr12	49317566	-	hs|12q13.12	NM_016594	chr12:49317625-49317566	NM_016594	Hs.655103
A_23_P79703	2.81227	1.49174	2.81227	up	3.52441	1.81738	3.52441	up	HADHB	hydroxyacyl-CoA dehydrogenase/3-ketoacyl-CoA thiolase/enoyl-CoA hydratase (trifunctional protein), beta subunit	FALSE	Homo sapiens hydroxyacyl-CoA dehydrogenase/3-ketoacyl-CoA thiolase/enoyl-CoA hydratase (trifunctional protein), beta subunit (HADHB), transcript variant 1, mRNA [NM_000183]	3032	GO:0042645|GO:0005515|GO:0006635|GO:0005783|GO:0035965|GO:0005743|GO:0003857|GO:0005741|GO:0044281|GO:0005740|GO:0032403|GO:0005739|GO:0051287|GO:0016508|GO:0016509|GO:0016507|GO:0003988|GO:0004300|GO:0006644|GO:0000062|GO:0044255|GO:0070062|GO:0046474	26512972	chr2	26512913	+	hs|2p23.3	NM_000183	chr2:26512913-26512972	NM_000183	Hs.515848
A_33_P3266444	2.80927	1.49019	2.80927	up	3.47329	1.7963	3.47329	up	MRPS25	mitochondrial ribosomal protein S25	FALSE	Homo sapiens mitochondrial ribosomal protein S25 (MRPS25), mRNA [NM_022497]	64432	GO:0005739|GO:0005840	15090184	chr3	15090125	-	hs|3p25.1	NM_022497	chr3:15090184-15090125	NM_022497	Hs.715617
A_32_P197561	2.80546	1.48824	2.80546	up	2.62903	1.39453	2.62903	up	EBF1	early B-cell factor 1	FALSE	Homo sapiens early B-cell factor 1 (EBF1), transcript variant 1, mRNA [NM_001290360]	1879	GO:0003700|GO:0046983|GO:0007275|GO:0005634|GO:0045893|GO:0003677|GO:0046872|GO:0006351	158124037	chr5	158123978	-	hs|5q33.3	NM_001290360	chr5:158124037-158123978	NM_001290360	Hs.573143
A_33_P3233906	2.80289	1.48691	2.80289	up	2.18344	1.1266	2.18344	up	RAMP1	receptor (G protein-coupled) activity modifying protein 1	FALSE	Homo sapiens receptor (G protein-coupled) activity modifying protein 1 (RAMP1), mRNA [NM_005855]	10267	GO:0004948|GO:0005515|GO:0005886|GO:0009986|GO:0030819|GO:0031716|GO:0001525|GO:0015031|GO:0015026|GO:0072659|GO:0005615|GO:0006886|GO:0043235|GO:0031623|GO:0008277|GO:0007186|GO:0005887|GO:0008565|GO:0004872|GO:0006816|GO:0060050	238820598	chr2	238820539	+	hs|2q37.3	NM_005855	chr2:238820539-238820598	NM_005855	Hs.471783
A_33_P3257170	2.79716	1.48396	2.79716	up	2.62633	1.39305	2.62633	up	PRR3	proline rich 3	FALSE	proline rich 3 [Source:HGNC Symbol;Acc:21149] [ENST00000461523]	80742	GO:0046872	30529205	chr6	30529146	+	hs|6p21.33	AK131382	chr6:30529146-30529205
A_33_P3419912	2.79084	1.4807	2.79084	up	2.51837	1.33249	2.51837	up	GGCT	gamma-glutamylcyclotransferase	FALSE	Homo sapiens gamma-glutamylcyclotransferase (GGCT), transcript variant 2, mRNA [NM_001199815]	79017	GO:0003839|GO:0006805|GO:0006750|GO:0001836|GO:0044281|GO:0042803|GO:0070062|GO:0005829	30537446	chr7	30537387	-	hs|7p14.3	NM_001199815	chr7:30537446-30537387	NM_001199815	Hs.530024
A_32_P195401	2.78958	1.48005	2.78958	up	2.22921	1.15653	2.22921	up	FAM117B	family with sequence similarity 117, member B	FALSE	Homo sapiens family with sequence similarity 117, member B (FAM117B), mRNA [NM_173511]	150864		203634434	chr2	203634375	+	hs|2q33.2	NM_173511	chr2:203634375-203634434	NM_173511	Hs.471130
A_32_P217510	2.78951	1.48001	2.78951	up	2.38223	1.25231	2.38223	up	WDR75	WD repeat domain 75	FALSE	Homo sapiens WD repeat domain 75 (WDR75), mRNA [NM_032168]	84128	GO:0005730|GO:0005634	190340072	chr2	190340013	+	hs|2q32.2	NM_032168	chr2:190340013-190340072	NM_032168	Hs.399984
A_24_P383076	2.78919	1.47985	2.78919	up	2.17623	1.12183	2.17623	up	AASDH	aminoadipate-semialdehyde dehydrogenase	FALSE	Homo sapiens aminoadipate-semialdehyde dehydrogenase (AASDH), transcript variant 1, mRNA [NM_181806]	132949	GO:0006631|GO:0016878|GO:0005524	57215519	chr4	57215460	-	hs|4q12	NM_181806	chr4:57215519-57215460	NM_181806	Hs.104347
A_23_P117933	2.78919	1.47985	2.78919	up	2.50314	1.32374	2.50314	up	GCSH	glycine cleavage system protein H (aminomethyl carrier)	FALSE	Homo sapiens glycine cleavage system protein H (aminomethyl carrier) (GCSH), transcript variant 1, mRNA [NM_004483]	2653	GO:0005739|GO:0005960|GO:0019464|GO:0006546|GO:0004047|GO:0019899|GO:0032259	81116042	chr16	81115983	-	hs|16q23.2	NM_004483	chr16:81116042-81115983	NM_004483	Hs.546256
A_33_P3234025	2.78838	1.47943	2.78838	up	3.84544	1.94315	3.84544	up	KAZN	kazrin, periplakin interacting protein	FALSE	PREDICTED: Homo sapiens kazrin, periplakin interacting protein (KAZN), transcript variant X2, mRNA [XM_005245796]	23254	GO:0030057|GO:0005737|GO:0031424|GO:0005634|GO:0001533	14507087	chr1	14507028	+	hs|1p36.21	XM_005245796	chr1:14507028-14507087	XM_005245796
A_33_P3449417	2.78233	1.47629	2.78233	up	2.05377	1.03827	2.05377	up	KARS	lysyl-tRNA synthetase	FALSE	Homo sapiens lysyl-tRNA synthetase (KARS), transcript variant 1, mRNA [NM_001130089]	3735	GO:0005515|GO:0010467|GO:0008219|GO:0000049|GO:0005886|GO:0015966|GO:0005576|GO:0005634|GO:0004824|GO:0005524|GO:0046872|GO:0017101|GO:0008033|GO:0005829|GO:0006418|GO:0005739|GO:0005737|GO:0005759|GO:0006430|GO:0015630|GO:0016032|GO:0016597	75661852	chr16	75661793	-	hs|16q23.1	NM_001130089	chr16:75661852-75661793	NM_001130089	Hs.3100
A_24_P210082	2.77898	1.47456	2.77898	up	2.60397	1.38071	2.60397	up	C11orf71	chromosome 11 open reading frame 71	FALSE	Homo sapiens chromosome 11 open reading frame 71 (C11orf71), transcript variant 2, mRNA [NM_019021]	54494		114270786	chr11	114270727	-	hs|11q23.2	NM_019021	chr11:114270786-114270727	NM_019021	Hs.715083
A_23_P61447	2.77831	1.47421	2.77831	up	3.75686	1.90953	3.75686	up	ETFDH	electron-transferring-flavoprotein dehydrogenase	FALSE	Homo sapiens electron-transferring-flavoprotein dehydrogenase (ETFDH), transcript variant 1, mRNA [NM_004453]	2110	GO:0048039|GO:0051539|GO:0048038|GO:0031966|GO:0050660|GO:0043783|GO:0009055|GO:0044281|GO:0033539|GO:0046872|GO:0022904|GO:0004174|GO:0005759|GO:0016491|GO:0031305|GO:0022900|GO:0006979|GO:0044237	159629704	chr4	159629645	+	hs|4q32.1	NM_004453	chr4:159629645-159629704	NM_004453	Hs.155729
A_33_P3366082	2.77813	1.47411	2.77813	up	2.60773	1.38279	2.60773	up	EBPL	emopamil binding protein-like	FALSE	Homo sapiens emopamil binding protein-like (EBPL), transcript variant 1, mRNA [NM_032565]	84650	GO:0005783|GO:0005789|GO:0016125|GO:0016021|GO:0047750	50237253	chr13	50237194	-	hs|13q14.2	NM_032565	chr13:50237253-50237194	NM_032565	Hs.433278
A_33_P3304252	2.77183	1.47084	2.77183	up	2.55002	1.35051	2.55002	up	MRPL32	mitochondrial ribosomal protein L32	FALSE	Homo sapiens mitochondrial ribosomal protein L32 (MRPL32), mRNA [NM_031903]	64983	GO:0003735|GO:0005761|GO:0015934|GO:0006412	42977222	chr7	42977163	+	hs|7p14.1	NM_031903	chr7:42977163-42977222	NM_031903	Hs.50252
A_23_P92954	2.76805	1.46887	2.76805	up	2.87292	1.52252	2.87292	up	HSD17B4	hydroxysteroid (17-beta) dehydrogenase 4	FALSE	Homo sapiens hydroxysteroid (17-beta) dehydrogenase 4 (HSD17B4), transcript variant 2, mRNA [NM_000414]	3295	GO:0000038|GO:0005782|GO:0006699|GO:0044281|GO:0042803|GO:0043231|GO:0005739|GO:0060009|GO:0008206|GO:0044255|GO:0005778|GO:0005777|GO:0044594|GO:0006635|GO:0008209|GO:0005102|GO:0003857|GO:0036109|GO:0033989|GO:0001649|GO:0033559|GO:0008210|GO:0036112|GO:0036111|GO:0016020|GO:0016508|GO:0008152|GO:0033540|GO:0016853|GO:0055114	118872144	chr5	118867067	+	hs|5q23.1	NM_000414	chr5:118867067-118872144	NM_000414	Hs.406861
A_32_P108655	2.76762	1.46864	2.76762	up	2.53002	1.33915	2.53002	up	AK4	adenylate kinase 4	FALSE	Homo sapiens adenylate kinase 4 (AK4), transcript variant 1, mRNA [NM_001005353]	205	GO:0046033|GO:0046034|GO:0042493|GO:0004550|GO:0004017|GO:0009142|GO:0005525|GO:0046899|GO:0005524|GO:0001889|GO:0005739|GO:0006165|GO:0007420|GO:0005759|GO:0046039|GO:0070062	65692691	chr1	65692632	+	hs|1p31.3	NM_001005353	chr1:65692632-65692691	NM_001005353	Hs.10862
A_33_P3425356	2.76258	1.46602	2.76258	up	3.01348	1.59143	3.01348	up	ARMC8	armadillo repeat containing 8	FALSE	Homo sapiens armadillo repeat containing 8 (ARMC8), transcript variant 2, mRNA [NM_015396]	25852		138015219	chr3	138015161	+	hs|3q22.3	NM_015396	chr3:138015161-138015219	NM_015396	Hs.744868
A_23_P41025	2.76089	1.46513	2.76089	up	3.01329	1.59134	3.01329	up	GNL3	guanine nucleotide binding protein-like 3 (nucleolar)	FALSE	Homo sapiens guanine nucleotide binding protein-like 3 (nucleolar) (GNL3), transcript variant 1, mRNA [NM_014366]	26354	GO:0006184|GO:0005515|GO:0008283|GO:0042254|GO:0042127|GO:0005730|GO:0003924|GO:0005654|GO:0005634|GO:0005525|GO:0005615	52728380	chr3	52728321	+	hs|3p21.1	NM_014366	chr3:52728321-52728380	NM_014366	Hs.313544
A_23_P200801	2.75886	1.46407	2.75886	up	2.81198	1.49159	2.81198	up	PDE4DIP	phosphodiesterase 4D interacting protein	FALSE	Homo sapiens phosphodiesterase 4D interacting protein (PDE4DIP), transcript variant 5, mRNA [NM_001002811]	9659	GO:0005515|GO:0005813|GO:0005737|GO:0005794|GO:0005634|GO:0030016|GO:0019899|GO:0043623	144890739	chr1	144890680	-	hs|1q21.1	NM_001002811	chr1:144890739-144890680	NM_001002811	Hs.731111
A_32_P4018	2.75837	1.46382	2.75837	up	3.90052	1.96367	3.90052	up	ROR1	receptor tyrosine kinase-like orphan receptor 1	FALSE	Homo sapiens receptor tyrosine kinase-like orphan receptor 1 (ROR1), transcript variant 1, mRNA [NM_005012]	4919	GO:0043235|GO:0005515|GO:0017147|GO:0005737|GO:0005886|GO:0005887|GO:0018108|GO:0004714|GO:0007169|GO:0005524	64646851	chr1	64646792	+	hs|1p31.3	NM_005012	chr1:64646792-64646851	NM_005012	Hs.128753
A_33_P3362148	2.75821	1.46373	2.75821	up	2.80245	1.48669	2.80245	up	TTC28-AS1	TTC28 antisense RNA 1	FALSE	Homo sapiens TTC28 antisense RNA 1 (TTC28-AS1), transcript variant 1, long non-coding RNA [NR_026963]	284900		28398598	chr22	28398539	+	hs|22q12.1	NR_026963	chr22:28398539-28398598	NR_026963	Hs.602319
A_23_P213959	2.75425	1.46166	2.75425	up	4.71823	2.23825	4.71823	up	PPARGC1B	peroxisome proliferator-activated receptor gamma, coactivator 1 beta	FALSE	Homo sapiens peroxisome proliferator-activated receptor gamma, coactivator 1 beta (PPARGC1B), transcript variant 1, mRNA [NM_133263]	133522	GO:0006366|GO:0003723|GO:0050682|GO:0005634|GO:0044281|GO:2000273|GO:0051591|GO:0005739|GO:0030374|GO:0000166|GO:0045780|GO:0045944|GO:0007015|GO:0044255|GO:0006355|GO:0001104|GO:0030331|GO:0045672|GO:0051384|GO:0006390|GO:0060346|GO:0001503|GO:0016592|GO:0010694|GO:0030546|GO:0034614|GO:0005654|GO:0045892|GO:0030520|GO:0042327	149225368	chr5	149221927	+	hs|5q32	NM_133263	chr5:149221927-149225368	NM_133263	Hs.483816
A_23_P170626	2.74509	1.45685	2.74509	up	2.62659	1.39319	2.62659	up	CHCHD7	coiled-coil-helix-coiled-coil-helix domain containing 7	FALSE	Homo sapiens coiled-coil-helix-coiled-coil-helix domain containing 7 (CHCHD7), transcript variant 1, mRNA [NM_001011667]	79145	GO:0005758	57131125	chr8	57131066	+	hs|8q12.1	NM_001011667	chr8:57131066-57131125	NM_001011667	Hs.436913
A_23_P204980	2.74108	1.45475	2.74108	up	2.92433	1.54811	2.92433	up	UGGT2	UDP-glucose glycoprotein glucosyltransferase 2	FALSE	Homo sapiens UDP-glucose glycoprotein glucosyltransferase 2 (UGGT2), mRNA [NM_020121]	55757	GO:0005793|GO:0006457|GO:0005788|GO:0003980|GO:0044267|GO:0043687|GO:0018279	96453984	chr13	96453925	-	hs|13q32.1	NM_020121	chr13:96453984-96453925	NM_020121	Hs.193226
A_33_P3278435	2.7388	1.45354	2.7388	up	2.30128	1.20244	2.30128	up	COA4	cytochrome c oxidase assembly factor 4 homolog (S. cerevisiae)	FALSE	Homo sapiens cytochrome c oxidase assembly factor 4 homolog (S. cerevisiae) (COA4), mRNA [NM_016565]	51287	GO:0005739	73583781	chr11	73583722	-	hs|11q13.4	NM_016565	chr11:73583781-73583722	NM_016565	Hs.475387
A_23_P30275	2.73713	1.45266	2.73713	up	2.49048	1.31642	2.49048	up	PCYOX1L	prenylcysteine oxidase 1 like	FALSE	Homo sapiens prenylcysteine oxidase 1 like (PCYOX1L), mRNA [NM_024028]	78991	GO:0001735|GO:0030328|GO:0005576|GO:0055114	148749081	chr5	148749022	+	hs|5q32	NM_024028	chr5:148749022-148749081	NM_024028	Hs.644397
A_23_P342934	2.7368	1.45249	2.7368	up	2.31377	1.21025	2.31377	up	TLE3	transducin-like enhancer of split 3	FALSE	Homo sapiens transducin-like enhancer of split 3 (TLE3), transcript variant 1, mRNA [NM_005078]	7090	GO:0005515|GO:0007165|GO:0006355|GO:0007219|GO:0009887|GO:0005654|GO:0005634|GO:0016055|GO:0006351	70341255	chr15	70341196	-	hs|15q23	NM_005078	chr15:70341255-70341196	NM_005078	Hs.287362
A_33_P3298024	2.73608	1.45211	2.73608	up	2.83839	1.50507	2.83839	up	ABCC3	ATP-binding cassette, sub-family C (CFTR/MRP), member 3	FALSE	Homo sapiens ATP-binding cassette, sub-family C (CFTR/MRP), member 3 (ABCC3), transcript variant 2, mRNA [NM_001144070]	8714	GO:0016020|GO:0006200|GO:0005886|GO:0005887|GO:0015721|GO:0006810|GO:0042626|GO:0008514|GO:0008206|GO:0044281|GO:0055085|GO:0005524	48745279	chr17	48745220	+	hs|17q21.33	NM_001144070	chr17:48745220-48745279	NM_001144070	Hs.463421
A_33_P3371493	2.73119	1.44953	2.73119	up	2.80625	1.48864	2.80625	up	TOP1	topoisomerase (DNA) I	FALSE	Homo sapiens topoisomerase (DNA) I (TOP1), mRNA [NM_003286]	7150	GO:0005515|GO:0003917|GO:0003918|GO:0006200|GO:0042493|GO:0005730|GO:0005634|GO:0012501|GO:0000228|GO:0003677|GO:0005524|GO:0006260|GO:0016310|GO:0007059|GO:0040016|GO:0000932|GO:0003682|GO:0043204|GO:0016032|GO:0006338|GO:0005654|GO:0031298|GO:0006265	39742793	chr20	39742734	+	hs|20q12	NM_003286	chr20:39742734-39742793	NM_003286	Hs.472737
A_33_P3409159	2.72997	1.44889	2.72997	up	3.11099	1.63737	3.11099	up	SLC22A23	solute carrier family 22, member 23	FALSE	Homo sapiens solute carrier family 22, member 23 (SLC22A23), transcript variant 1, mRNA [NM_015482]	63027	GO:0022857|GO:0016021|GO:0055085|GO:0006811	3269758	chr6	3269699	-	hs|6p25.2	NM_015482	chr6:3269758-3269699	NM_015482	Hs.713588
A_23_P45475	2.72958	1.44868	2.72958	up	2.92277	1.54734	2.92277	up	GLA	galactosidase, alpha	FALSE	Homo sapiens galactosidase, alpha (GLA), mRNA [NM_000169]	2717	GO:0005515|GO:0006665|GO:0005794|GO:0009311|GO:0006687|GO:0046477|GO:0052692|GO:0046479|GO:0005102|GO:0016936|GO:0005576|GO:0016139|GO:0044281|GO:0003824|GO:0005764|GO:0042803|GO:0005737|GO:0051001|GO:0016787|GO:0045019|GO:0004557|GO:0070062|GO:0043202	100652937	chrX	100652878	-	hs|Xq22.1	NM_000169	chrX:100652937-100652878	NM_000169	Hs.69089
A_33_P3334630	2.7294	1.44859	2.7294	up	3.4456	1.78475	3.4456	up	PLP1	proteolipid protein 1	FALSE	Homo sapiens proteolipid protein 1 (PLP1), transcript variant 3, mRNA [NM_001128834]	5354	GO:0008219|GO:0005886|GO:0022010|GO:0007268|GO:0008366|GO:0010628|GO:0005198|GO:0007229|GO:0021762|GO:0042759|GO:0043209|GO:0048469|GO:0019911|GO:0016021	103047416	chrX	103047357	+	hs|Xq22.2	NM_001128834	chrX:103047357-103047416	NM_001128834	Hs.1787
A_19_P00316564	2.71596	1.44146	2.71596	up	6.50829	2.70228	6.50829	up	LOC653712	intraflagellar transport 122 homolog (Chlamydomonas) pseudogene	FALSE	Homo sapiens intraflagellar transport 122 homolog (Chlamydomonas) pseudogene (LOC653712), non-coding RNA [NR_034179]	653712		128588526	chr3	128588467	-	hs|3q21.3	NR_034179	chr3:128588526-128588467	NR_034179	Hs.653243
A_23_P94338	2.71224	1.43949	2.71224	up	2.65488	1.40865	2.65488	up	ENPP2	ectonucleotide pyrophosphatase/phosphodiesterase 2	FALSE	Homo sapiens ectonucleotide pyrophosphatase/phosphodiesterase 2 (ENPP2), transcript variant 1, mRNA [NM_006209]	5168	GO:0030334|GO:0090305|GO:0005886|GO:0005509|GO:0004551|GO:0006928|GO:0006796|GO:0003676|GO:0005615|GO:0006898|GO:0006955|GO:0004528|GO:0016787|GO:0007186|GO:0006935|GO:0005887|GO:0004622|GO:0047391|GO:0030247|GO:0008270|GO:0034638|GO:0009395|GO:0008134|GO:0005044	120581567	chr8	120581508	-	hs|8q24.12	NM_006209	chr8:120581567-120581508	NM_006209	Hs.190977
A_19_P00328237	2.70608	1.43621	2.70608	up	3.03787	1.60306	3.03787	up			FALSE				163290813	chr1	163290754	+	hs|1q23.3		chr1:163290754-163290813
A_33_P3423121	2.70419	1.4352	2.70419	up	3.57351	1.83734	3.57351	up	RDX	radixin	FALSE	Homo sapiens radixin (RDX), transcript variant 1, mRNA [NM_001260492]	5962	GO:0005515|GO:0005886|GO:0030033|GO:0045177|GO:0032420|GO:0030315|GO:0045176|GO:0003779|GO:0030175|GO:0032154|GO:0001726|GO:0005615|GO:0030027|GO:0051693|GO:0010628|GO:0051286|GO:0005737|GO:0061028|GO:0005856|GO:0005925|GO:0070062|GO:0019898	110066370	chr11	110066311	-	hs|11q22.3	NM_001260492	chr11:110066370-110066311	NM_001260492	Hs.263671
A_33_P3309643	2.70296	1.43454	2.70296	up	2.09269	1.06536	2.09269	up			FALSE				143526270	chr7	143526211	-	hs|7q35		chr7:143526270-143526211
A_23_P201655	2.70258	1.43434	2.70258	up	2.77546	1.47273	2.77546	up	MYCBP	MYC binding protein	FALSE	Homo sapiens MYC binding protein (MYCBP), transcript variant 1, mRNA [NM_012333]	26292	GO:0005739|GO:0005515|GO:0006355|GO:0005813|GO:0005737|GO:0003713|GO:0005634|GO:0007283|GO:0006351	39330362	chr1	39330303	-	hs|1p34.3	NM_012333	chr1:39330362-39330303	NM_012333	Hs.591506
A_23_P73526	2.70244	1.43426	2.70244	up	4.54683	2.18486	4.54683	up	CITED1	Cbp/p300-interacting transactivator, with Glu/Asp-rich carboxy-terminal domain, 1	FALSE	Homo sapiens Cbp/p300-interacting transactivator, with Glu/Asp-rich carboxy-terminal domain, 1 (CITED1), transcript variant 1, mRNA [NM_004143]	4435	GO:0001656|GO:0005515|GO:0001658|GO:0043627|GO:0060711|GO:0003700|GO:0044212|GO:0060712|GO:0051591|GO:0042803|GO:0043524|GO:0000578|GO:0042438|GO:0032496|GO:0070670|GO:0007179|GO:0071107|GO:0032868|GO:0071104|GO:0071105|GO:0003713|GO:0060231|GO:0001890|GO:0007420|GO:0070741|GO:0045893|GO:0045892|GO:0008283|GO:0030178|GO:0005634|GO:0060395|GO:0005829|GO:0005737|GO:0034341|GO:0034097|GO:0071559|GO:…	71522731	chrX	71522672	-	hs|Xq13.1	NM_004143	chrX:71522731-71522672	NM_004143	Hs.40403
A_23_P162378	2.69775	1.43176	2.69775	up	2.50907	1.32715	2.50907	up	CEP83	centrosomal protein 83kDa	FALSE	Homo sapiens centrosomal protein 83kDa (CEP83), transcript variant 1, mRNA [NM_016122]	51134	GO:0005515|GO:0042384|GO:0003674|GO:0005794|GO:0005814|GO:0071539|GO:0048278	94702242	chr12	94702183	-	hs|12q22	NM_016122	chr12:94702242-94702183	NM_016122	Hs.279209
A_33_P3246083	2.69686	1.43128	2.69686	up	3.14664	1.65381	3.14664	up	OXSM	3-oxoacyl-ACP synthase, mitochondrial	FALSE	Homo sapiens 3-oxoacyl-ACP synthase, mitochondrial (OXSM), transcript variant 1, mRNA [NM_017897]	54995	GO:0005739|GO:0006637|GO:0051792|GO:0051790|GO:0004315	25836000	chr3	25835941	+	hs|3p24.2	NM_017897	chr3:25835941-25836000	NM_017897	Hs.55781
A_23_P31453	2.69616	1.4309	2.69616	up	2.64859	1.40522	2.64859	up	STEAP1	six transmembrane epithelial antigen of the prostate 1	FALSE	Homo sapiens six transmembrane epithelial antigen of the prostate 1 (STEAP1), mRNA [NM_012449]	26872	GO:0005215|GO:0005886|GO:0005911|GO:0005887|GO:0016491|GO:0055085|GO:0055072|GO:0046872|GO:0010008|GO:0055114|GO:0015267|GO:0006811	89794063	chr7	89794004	+	hs|7q21.13	NM_012449	chr7:89794004-89794063	NM_012449	Hs.61635
A_24_P320604	2.69538	1.43049	2.69538	up	2.23436	1.15986	2.23436	up	ARMC2	armadillo repeat containing 2	FALSE	Homo sapiens armadillo repeat containing 2 (ARMC2), transcript variant 1, mRNA [NM_032131]	84071		109294794	chr6	109294735	+	hs|6q21	NM_032131	chr6:109294735-109294794	NM_032131	Hs.645481
A_23_P153945	2.6933	1.42938	2.6933	up	2.62419	1.39187	2.62419	up	GTDC1	glycosyltransferase-like domain containing 1	FALSE	Homo sapiens glycosyltransferase-like domain containing 1 (GTDC1), transcript variant 1, mRNA [NM_001006636]	79712	GO:0009058|GO:0016757	144703687	chr2	144703628	-	hs|2q22.3	NM_001006636	chr2:144703687-144703628	NM_001006636	Hs.44780
A_23_P69670	2.69137	1.42834	2.69137	up	2.01489	1.0107	2.01489	up	BLOC1S4	biogenesis of lysosomal organelles complex-1, subunit 4, cappuccino	FALSE	Homo sapiens biogenesis of lysosomal organelles complex-1, subunit 4, cappuccino (BLOC1S4), mRNA [NM_018366]	55330	GO:0070527|GO:0005515|GO:0048490|GO:0005737|GO:0031083|GO:0032438|GO:0050885|GO:0006892|GO:0061024|GO:0008089|GO:0031175|GO:0005829	6719120	chr4	6719061	+	hs|4p16.1	NM_018366	chr4:6719061-6719120	NM_018366	Hs.7570
A_24_P573533	2.68762	1.42633	2.68762	up	2.47282	1.30616	2.47282	up	CBWD5	COBW domain containing 5	FALSE	Homo sapiens COBW domain containing 5 (CBWD5), transcript variant 1, mRNA [NM_001024916]	220869	GO:0005524	70432360	chr9	70432301	-	hs|9q21.11	NM_001024916	chr9:70432360-70432301	NM_001024916	Hs.645337
A_33_P3311498	2.68449	1.42465	2.68449	up	3.52005	1.81559	3.52005	up	TRHDE-AS1	TRHDE antisense RNA 1	FALSE	Homo sapiens TRHDE antisense RNA 1 (TRHDE-AS1), transcript variant 1, long non-coding RNA [NR_026837]	283392		72647369	chr12	72647310	-	hs|12q21.1	NR_026837	chr12:72647369-72647310	NR_026837	Hs.363603
A_23_P254081	2.68308	1.42389	2.68308	up	2.35928	1.23835	2.35928	up	LIAS	lipoic acid synthetase	FALSE	Homo sapiens lipoic acid synthetase (LIAS), transcript variant 1, mRNA [NM_006859]	11019	GO:0005739|GO:0051539|GO:0006954|GO:0009249|GO:0032496|GO:0009107|GO:0001843|GO:0016992|GO:0006979|GO:0046872	39478826	chr4	39478767	+	hs|4p14	NM_006859	chr4:39478767-39478826	NM_006859	Hs.550502
A_23_P380724	2.68261	1.42364	2.68261	up	2.68339	1.42405	2.68339	up	FASTKD5	FAST kinase domains 5	FALSE	Homo sapiens FAST kinase domains 5 (FASTKD5), mRNA [NM_021826]	60493	GO:0005739|GO:0045333|GO:0004672|GO:0006468	3127292	chr20	3127233	-	hs|20p13	NM_021826	chr20:3127292-3127233	NM_021826	Hs.741168
A_23_P20683	2.68218	1.42341	2.68218	up	2.03107	1.02224	2.03107	up	KIAA0020	KIAA0020	FALSE	Homo sapiens KIAA0020 (KIAA0020), mRNA [NM_014878]	9933	GO:0005783|GO:0005730	2804293	chr9	2804234	-	hs|9p24.2	NM_014878	chr9:2804293-2804234	NM_014878	Hs.493309
A_33_P3247042	2.67957	1.422	2.67957	up	3.78351	1.91972	3.78351	up	FPR3	formyl peptide receptor 3	FALSE	Homo sapiens formyl peptide receptor 3 (FPR3), mRNA [NM_002030]	2359	GO:0004982|GO:0007165|GO:0007186|GO:0006935|GO:0005886|GO:0006928|GO:0016021	52329259	chr19	52329200	+	hs|19q13.41	NM_002030	chr19:52329200-52329259	NM_002030	Hs.445466
A_24_P303420	2.67935	1.42188	2.67935	up	2.61898	1.389	2.61898	up	ADCY10P1	adenylate cyclase 10 (soluble) pseudogene 1	FALSE	Homo sapiens adenylate cyclase 10 (soluble) pseudogene 1 (ADCY10P1), non-coding RNA [NR_026938]	221442		41107780	chr6	41107721	+	hs|6p21.1	NR_026938	chr6:41107721-41107780	NR_026938	Hs.374076
A_33_P3409154	2.67664	1.42042	2.67664	up	3.59726	1.8469	3.59726	up	SLC22A23	solute carrier family 22, member 23	FALSE	Homo sapiens solute carrier family 22, member 23 (SLC22A23), transcript variant 1, mRNA [NM_015482]	63027	GO:0022857|GO:0016021|GO:0055085|GO:0006811	3273134	chr6	3273075	-	hs|6p25.2	NM_015482	chr6:3273134-3273075	NM_015482	Hs.713588
A_23_P137143	2.66829	1.41591	2.66829	up	2.23508	1.16032	2.23508	up	DKC1	dyskeratosis congenita 1, dyskerin	FALSE	Homo sapiens dyskeratosis congenita 1, dyskerin (DKC1), transcript variant 1, mRNA [NM_001363]	1736	GO:0009982|GO:0005515|GO:0006396|GO:0005697|GO:0015030|GO:0008283|GO:0003720|GO:0003723|GO:0006364|GO:0005730|GO:0005634|GO:0001522|GO:0005737|GO:0000723|GO:0005654|GO:0007004	154005646	chrX	154005587	+	hs|Xq28	NM_001363	chrX:154005587-154005646	NM_001363	Hs.4747
A_33_P3264528	2.66553	1.41442	2.66553	up	2.66691	1.41517	2.66691	up	HOXA11	homeobox A11	FALSE	Homo sapiens homeobox A11 (HOXA11), mRNA [NM_005523]	3207	GO:0001656|GO:0001658|GO:0003700|GO:0005634|GO:0009954|GO:0009953|GO:0001759|GO:0030326|GO:0009952|GO:0009653|GO:0048589|GO:0032993|GO:0060351|GO:0032332|GO:0005667|GO:0010720|GO:0007275|GO:0006351|GO:0043565|GO:0043234|GO:0007501|GO:0001501|GO:0060272|GO:0035115|GO:0045893|GO:0042733	27220835	chr7	27220776	-	hs|7p15.2	NM_005523	chr7:27220835-27220776	NM_005523	Hs.249171
A_23_P64898	2.66428	1.41374	2.66428	up	2.07817	1.05532	2.07817	up	KLRG1	killer cell lectin-like receptor subfamily G, member 1	FALSE	Homo sapiens killer cell lectin-like receptor subfamily G, member 1 (KLRG1), mRNA [NM_005810]	10219	GO:0006968|GO:0006954|GO:0005886|GO:0045087|GO:0050776|GO:0030246|GO:0004872|GO:0016021|GO:0007166	9162653	chr12	9162594	+	hs|12p13.31	NM_005810	chr12:9162594-9162653	NM_005810	Hs.558446
A_32_P112623	2.66346	1.4133	2.66346	up	2.77074	1.47027	2.77074	up	FAM27E2	family with sequence similarity 27, member E2	FALSE	Homo sapiens family with sequence similarity 27, member E2 (FAM27E2), long non-coding RNA [NR_103714]	100289124		46385718	chr9	46385659	-	hs|9p11.2	NR_103714	chr9:46385718-46385659	NR_103714
A_33_P3404775	2.66334	1.41323	2.66334	up	2.81387	1.49256	2.81387	up	PABPC4	poly(A) binding protein, cytoplasmic 4 (inducible form)	FALSE	Homo sapiens poly(A) binding protein, cytoplasmic 4 (inducible form) (PABPC4), transcript variant 1, mRNA [NM_001135653]	8761	GO:0005515|GO:0006396|GO:0010494|GO:0017130|GO:0005634|GO:0006412|GO:0006401|GO:0008266|GO:0005737|GO:0000166|GO:0007596|GO:0030529|GO:0008143	40026573	chr1	40026514	-	hs|1p34.3	NM_001135653	chr1:40026573-40026514	NM_001135653	Hs.169900
A_24_P134727	2.65611	1.40932	2.65611	up	2.01956	1.01404	2.01956	up	TFAM	transcription factor A, mitochondrial	FALSE	Homo sapiens transcription factor A, mitochondrial (TFAM), transcript variant 1, mRNA [NM_003201]	7019	GO:0042645|GO:0005515|GO:0010467|GO:0003700|GO:0006356|GO:0008301|GO:0005634|GO:0006391|GO:0006390|GO:0005739|GO:0006261|GO:0003682|GO:0005759|GO:0031072|GO:0033108|GO:0045893|GO:0070363	60155231	chr10	60155172	+	hs|10q21.1	NM_003201	chr10:60155172-60155231	NM_003201	Hs.594250
A_23_P983	2.65416	1.40826	2.65416	up	3.08072	1.62327	3.08072	up	PRDX6	peroxiredoxin 6	FALSE	Homo sapiens peroxiredoxin 6 (PRDX6), mRNA [NM_004905]	9588	GO:0005515|GO:0016209|GO:0005615|GO:0005764|GO:0005829|GO:0004602|GO:0005737|GO:0004623|GO:0016023|GO:0042744|GO:0051920|GO:0006979|GO:0009395|GO:0070062|GO:0055114	173457143	chr1	173457084	+	hs|1q25.1	NM_004905	chr1:173457084-173457143	NM_004905	Hs.120
A_33_P3301876	2.65165	1.40689	2.65165	up	3.61942	1.85576	3.61942	up			FALSE				240321637	chr2	240321578	-	hs|2q37.3		chr2:240321637-240321578
A_24_P408801	2.6504	1.40621	2.6504	up	2.55903	1.3556	2.55903	up	ZNF587B	zinc finger protein 587B	FALSE	Human zinc finger protein zfp6 (ZF6) mRNA, partial cds. [U71363]	100293516	GO:0006355|GO:0005634|GO:0003676|GO:0046872	58353483	chr19	58353424	+	hs|19q13.43	U71363	chr19:58353424-58353483		Hs.658251
A_23_P128408	2.65019	1.4061	2.65019	up	2.01256	1.00903	2.01256	up	TRIAP1	TP53 regulated inhibitor of apoptosis 1	FALSE	Homo sapiens TP53 regulated inhibitor of apoptosis 1 (TRIAP1), mRNA [NM_016399]	51499	GO:0005515|GO:0043066|GO:0048471|GO:0030330|GO:0097035|GO:0005739|GO:0002039|GO:0005758|GO:0043234|GO:0034644|GO:0090201|GO:0015914|GO:0045944|GO:2001140|GO:0043154|GO:0006977	120882083	chr12	120882024	-	hs|12q24.31	NM_016399	chr12:120882083-120882024	NM_016399	Hs.69499
A_23_P120883	2.64806	1.40494	2.64806	up	2.583	1.36905	2.583	up	HMOX1	heme oxygenase (decycling) 1	FALSE	Homo sapiens heme oxygenase (decycling) 1 (HMOX1), mRNA [NM_002133]	3162	GO:0031670|GO:0008219|GO:0042542|GO:0043627|GO:0005615|GO:0042803|GO:0006879|GO:0043524|GO:0051260|GO:0042167|GO:0043123|GO:0006979|GO:0032764|GO:0043305|GO:0014806|GO:0006788|GO:0043392|GO:0006778|GO:0010656|GO:0005789|GO:0019899|GO:0071243|GO:0020037|GO:0045080|GO:0007264|GO:0005783|GO:0004392|GO:0034101|GO:0004630|GO:0005634|GO:0044281|GO:0055072|GO:0046872|GO:0043433|GO:0005829|GO:0035556|GO:…	35790181	chr22	35790122	+	hs|22q12.3	NM_002133	chr22:35790122-35790181	NM_002133	Hs.517581
A_33_P3252369	2.64775	1.40477	2.64775	up	2.16803	1.11639	2.16803	up	TMEM182	transmembrane protein 182	FALSE	Homo sapiens transmembrane protein 182 (TMEM182), mRNA [NM_144632]	130827	GO:0016021	103433878	chr2	103433819	+	hs|2q12.1	NM_144632	chr2:103433819-103433878	NM_144632	Hs.436203
A_23_P321501	2.64442	1.40295	2.64442	up	3.33503	1.7377	3.33503	up	DHRS2	dehydrogenase/reductase (SDR family) member 2	FALSE	Homo sapiens dehydrogenase/reductase (SDR family) member 2 (DHRS2), transcript variant 1, mRNA [NM_182908]	10202	GO:0043066|GO:0004090|GO:0008285|GO:0009636|GO:0005634|GO:0005635|GO:0005739|GO:0005737|GO:0005759|GO:0008207|GO:0034599|GO:0043011|GO:0070062|GO:0055114	24114560	chr14	24114500	+	hs|14q11.2	NM_182908	chr14:24114500-24114560	NM_182908	Hs.272499
A_33_P3223660	2.64405	1.40275	2.64405	up	2.57792	1.36621	2.57792	up	LINC00476	long intergenic non-protein coding RNA 476	FALSE	Homo sapiens long intergenic non-protein coding RNA 476 (LINC00476), transcript variant 2, long non-coding RNA [NR_023389]	100128782		98637536	chr9	98637477	-	hs|9q22.32	NR_023389	chr9:98637536-98637477	NR_023389	Hs.494549
A_32_P26376	2.64242	1.40186	2.64242	up	3.23969	1.69585	3.23969	up	POGLUT1	protein O-glucosyltransferase 1	FALSE	Homo sapiens protein O-glucosyltransferase 1 (POGLUT1), transcript variant 1, mRNA [NM_152305]	56983	GO:0035251|GO:0007219|GO:0006493|GO:0005788|GO:0030158|GO:0046527|GO:0072358|GO:0008593|GO:0070062	119213462	chr3	119213403	+	hs|3q13.33	NM_152305	chr3:119213403-119213462	NM_152305	Hs.231750
A_24_P235783	2.64119	1.40119	2.64119	up	2.45415	1.29522	2.45415	up	SF1	splicing factor 1	FALSE	splicing factor 1 [Source:HGNC Symbol;Acc:12950] [ENST00000463343]	7536	GO:0000245|GO:0006355|GO:0003714|GO:0003723|GO:0005730|GO:0050810|GO:0048662|GO:0005634|GO:0000389|GO:0006351|GO:0000398|GO:0030238|GO:0033327|GO:0005840|GO:0005681|GO:0008270	64543888	chr11	64543829	-	hs|11q13.1	D26121	chr11:64543888-64543829
A_23_P116414	2.64104	1.4011	2.64104	up	4.06565	2.02349	4.06565	up	PLA2G16	phospholipase A2, group XVI	FALSE	Homo sapiens phospholipase A2, group XVI (PLA2G16), transcript variant 1, mRNA [NM_007069]	11145	GO:0005515|GO:0052739|GO:0048471|GO:0005783|GO:0036149|GO:0052740|GO:0044281|GO:0005575|GO:0045786|GO:0005829|GO:0016042|GO:0036150|GO:0004623|GO:0008970|GO:0016021|GO:0006644|GO:0036151|GO:0046474|GO:0036152	63342381	chr11	63342322	-	hs|11q12.3	NM_007069	chr11:63342381-63342322	NM_007069	Hs.502775
A_33_P3238052	2.63713	1.39897	2.63713	up	2.30702	1.20603	2.30702	up	FAM216A	family with sequence similarity 216, member A	FALSE	Homo sapiens family with sequence similarity 216, member A (FAM216A), mRNA [NM_013300]	29902		110928041	chr12	110927982	+	hs|12q24.11	NM_013300	chr12:110927982-110928041	NM_013300	Hs.436618
A_23_P38618	2.63536	1.398	2.63536	up	2.64786	1.40482	2.64786	up	PIGL	phosphatidylinositol glycan anchor biosynthesis, class L	FALSE	Homo sapiens phosphatidylinositol glycan anchor biosynthesis, class L (PIGL), mRNA [NM_004278]	9487	GO:0006501|GO:0016254|GO:0005789|GO:0016021|GO:0044267|GO:0006506|GO:0000225|GO:0043687	16229505	chr17	16229446	+	hs|17p11.2	NM_004278	chr17:16229446-16229505	NM_004278	Hs.499793
A_23_P76914	2.63437	1.39746	2.63437	up	2.02668	1.01912	2.02668	up	SIX1	SIX homeobox 1	FALSE	Homo sapiens SIX homeobox 1 (SIX1), mRNA [NM_005982]	6495	GO:0005515|GO:0007389|GO:0001657|GO:0001658|GO:0034504|GO:0003700|GO:0044212|GO:0007605|GO:0048538|GO:0048704|GO:0030878|GO:0001759|GO:0048701|GO:0072075|GO:0043524|GO:0090191|GO:0048839|GO:0042472|GO:0072107|GO:0000122|GO:2000729|GO:0060037|GO:0072193|GO:0072095|GO:0007519|GO:0045893|GO:0051451|GO:0048699|GO:0005634|GO:0032880|GO:0005737|GO:0045944|GO:0030855|GO:0090103|GO:0072513|GO:0042474|GO:…	61112906	chr14	61112847	-	hs|14q23.1	NM_005982	chr14:61112906-61112847	NM_005982	Hs.633506
A_23_P52176	2.62076	1.38999	2.62076	up	2.31091	1.20846	2.31091	up	ZNF124	zinc finger protein 124	FALSE	Homo sapiens zinc finger protein 124 (ZNF124), transcript variant 1, mRNA [NM_003431]	7678	GO:0006355|GO:0005634|GO:0003677|GO:0046872|GO:0006351	247319518	chr1	247319459	-	hs|1q44	NM_003431	chr1:247319518-247319459	NM_003431	Hs.743338
A_33_P3350726	2.61754	1.38821	2.61754	up	3.18502	1.6713	3.18502	up	PPARG	peroxisome proliferator-activated receptor gamma	FALSE	Homo sapiens peroxisome proliferator-activated receptor gamma (PPARG), transcript variant 3, mRNA [NM_138711]	5468	GO:0005515|GO:0010467|GO:0043627|GO:0030308|GO:0006367|GO:0003700|GO:0050544|GO:0044212|GO:0033189|GO:0009409|GO:0003707|GO:0007507|GO:0042953|GO:0004879|GO:0019395|GO:0032869|GO:0010745|GO:0046321|GO:0000122|GO:0001890|GO:0002674|GO:0045165|GO:0050872|GO:0007186|GO:0045087|GO:0045600|GO:0008270|GO:0005654|GO:0045893|GO:0001012|GO:0015909|GO:0019899|GO:0045892|GO:0006629|GO:0031100|GO:0033993|GO:…	12434187	chr3	12434128	+	hs|3p25.2	NM_138711	chr3:12434128-12434187	NM_138711	Hs.162646
A_23_P419786	2.61348	1.38597	2.61348	up	2.70833	1.43741	2.70833	up	ZNF781	zinc finger protein 781	FALSE	Homo sapiens zinc finger protein 781 (ZNF781), mRNA [NM_152605]	163115	GO:0006355|GO:0005634|GO:0003677|GO:0046872|GO:0006351	38159449	chr19	38159390	-	hs|19q13.12	NM_152605	chr19:38159449-38159390	NM_152605	Hs.722657
A_23_P146551	2.61273	1.38556	2.61273	up	2.32391	1.21655	2.32391	up	MOB3B	MOB kinase activator 3B	FALSE	Homo sapiens MOB kinase activator 3B (MOB3B), mRNA [NM_024761]	79817	GO:0005515|GO:0046872	27329679	chr9	27329620	-	hs|9p21.2	NM_024761	chr9:27329679-27329620	NM_024761	Hs.369022
A_23_P156970	2.60868	1.38332	2.60868	up	3.09981	1.63218	3.09981	up	MEST	mesoderm specific transcript	FALSE	Homo sapiens mesoderm specific transcript (MEST), transcript variant 1, mRNA [NM_002402]	4232	GO:0016787|GO:0005783|GO:0008152|GO:0005789|GO:0007498|GO:0032526|GO:0016021|GO:0010883|GO:0070062	130145707	chr7	130145648	+	hs|7q32.2	NM_002402	chr7:130145648-130145707	NM_002402	Hs.270978
A_23_P38154	2.60843	1.38318	2.60843	up	2.8406	1.50619	2.8406	up	FDXR	ferredoxin reductase	FALSE	Homo sapiens ferredoxin reductase (FDXR), transcript variant 2, mRNA [NM_004110]	2232	GO:0005515|GO:0006694|GO:0005743|GO:0006091|GO:0044281|GO:0070402|GO:0005739|GO:0070995|GO:0004324|GO:0005759|GO:0015039|GO:0008203|GO:0055114	72858709	chr17	72858650	-	hs|17q25.1	NM_004110	chr17:72858709-72858650	NM_004110	Hs.69745
A_23_P414913	2.60631	1.38201	2.60631	up	2.42252	1.27651	2.42252	up	GLIPR2	GLI pathogenesis-related 2	FALSE	Homo sapiens GLI pathogenesis-related 2 (GLIPR2), transcript variant 1, mRNA [NM_022343]	152007	GO:0000139|GO:0010718|GO:0070374|GO:0010634|GO:0042803|GO:0070062	36163822	chr9	36163763	+	hs|9p13.3	NM_022343	chr9:36163763-36163822	NM_022343	Hs.493819
A_32_P755542	2.60492	1.38124	2.60492	up	2.223	1.15251	2.223	up	TAMM41	TAM41, mitochondrial translocator assembly and maintenance protein, homolog (S. cerevisiae)	FALSE	Homo sapiens TAM41, mitochondrial translocator assembly and maintenance protein, homolog (S. cerevisiae) (TAMM41), transcript variant 2, mRNA [NM_138807]	132001	GO:0031314|GO:0030150	11832001	chr3	11831942	-	hs|3p25.2	NM_138807	chr3:11832001-11831942	NM_138807	Hs.475472
A_32_P157481	2.60416	1.38082	2.60416	up	2.27598	1.18649	2.27598	up	ERCC4	excision repair cross-complementation group 4	FALSE	Homo sapiens excision repair cross-complementation group 4 (ERCC4), mRNA [NM_005236]	2072	GO:0005515|GO:0009650|GO:0010834|GO:0000110|GO:0005634|GO:0000109|GO:0003697|GO:0000723|GO:0006295|GO:0000724|GO:0006296|GO:0009411|GO:0000784|GO:0000781|GO:0005669|GO:0001094|GO:0004520|GO:0008022|GO:0003684|GO:0047485|GO:0006281|GO:0006283|GO:0000712|GO:0043566|GO:0000014|GO:0032205|GO:0005654|GO:0006289|GO:0000718|GO:0000737|GO:0033683	14046105	chr16	14046046	+	hs|16p13.12	NM_005236	chr16:14046046-14046105	NM_005236	Hs.567265
A_32_P351968	2.59841	1.37763	2.59841	up	5.8317	2.54392	5.8317	up	HLA-DMB	major histocompatibility complex, class II, DM beta	FALSE	Homo sapiens major histocompatibility complex, class II, DM beta (HLA-DMB), mRNA [NM_002118]	3109	GO:0019886|GO:0006955|GO:0002399|GO:0042102|GO:0031902|GO:0002503|GO:0023026|GO:0042613|GO:2001190|GO:0016021|GO:0005765	32902563	chr6	32902504	-	hs|6p21.32	NM_002118	chr6:32902563-32902504	NM_002118	Hs.351279
A_19_P00326708	2.5968	1.37673	2.5968	up	2.47253	1.30599	2.47253	up			FALSE	ALU6_HUMAN (P39193) Alu subfamily SP sequence contamination warning entry, partial (21%) [THC2538668]			77867679	chr4	77867620	-	hs|4q21.1		chr4:077867679-077867620
A_23_P166899	2.5967	1.37668	2.5967	up	2.24476	1.16656	2.24476	up	DNAJB11	DnaJ (Hsp40) homolog, subfamily B, member 11	FALSE	Homo sapiens DnaJ (Hsp40) homolog, subfamily B, member 11 (DNAJB11), mRNA [NM_016306]	51726	GO:0005515|GO:0016556|GO:0006457|GO:0005783|GO:0005788|GO:0005634|GO:0051082|GO:0006987|GO:0044267|GO:0030968	186302323	chr3	186302264	+	hs|3q27.3	NM_016306	chr3:186302264-186302323	NM_016306	Hs.317192
A_33_P3252236	2.59406	1.37521	2.59406	up	2.67555	1.41984	2.67555	up	N6AMT1	N-6 adenine-specific DNA methyltransferase 1 (putative)	FALSE	Homo sapiens N-6 adenine-specific DNA methyltransferase 1 (putative) (N6AMT1), transcript variant 3, non-coding RNA [NR_047510]	29104	GO:0005515|GO:0043234|GO:0030307|GO:0006479|GO:0008276|GO:0003676	30244575	chr21	30244516	-	hs|21q21.3	NR_047510	chr21:30244575-30244516	NR_047510	Hs.163846
A_23_P89799	2.59274	1.37448	2.59274	up	3.7366	1.90173	3.7366	up	ACAA2	acetyl-CoA acyltransferase 2	FALSE	Homo sapiens acetyl-CoA acyltransferase 2 (ACAA2), mRNA [NM_006111]	10449	GO:0005739|GO:0005515|GO:0006695|GO:0006631|GO:0005743|GO:0071456|GO:0003988|GO:0070062	47309991	chr18	47309932	-	hs|18q21.1	NM_006111	chr18:47309991-47309932	NM_006111	Hs.200136
A_33_P3286754	2.59042	1.37319	2.59042	up	2.41309	1.27088	2.41309	up	SEC14L2	SEC14-like 2 (S. cerevisiae)	FALSE	Homo sapiens SEC14-like 2 (S. cerevisiae) (SEC14L2), transcript variant 2, mRNA [NM_033382]	23541	GO:0005215|GO:0005737|GO:0005543|GO:0045540|GO:0006810|GO:0005634|GO:0016021|GO:0045893|GO:0008431|GO:0006351	30812963	chr22	30812904	+	hs|22q12.2	NM_033382	chr22:30812904-30812963	NM_033382	Hs.335614
A_33_P3386970	2.58823	1.37197	2.58823	up	3.04533	1.6066	3.04533	up			FALSE	Homo sapiens cDNA clone IMAGE:5302913. [BC039426]			159994900	chr1	159994841	-	hs|1q23.2	BC039426	chr1:159994900-159994841		Hs.53565
A_23_P92012	2.58181	1.36838	2.58181	up	2.25674	1.17424	2.25674	up	TSEN2	TSEN2 tRNA splicing endonuclease subunit	FALSE	Homo sapiens TSEN2 tRNA splicing endonuclease subunit (TSEN2), transcript variant 1, mRNA [NM_025265]	80746	GO:0006397|GO:0006388|GO:0005813|GO:0005737|GO:0005730|GO:0005634|GO:0003676|GO:0000214|GO:0000213|GO:0016829	12574664	chr3	12574605	+	hs|3p25.2	NM_025265	chr3:12574605-12574664	NM_025265	Hs.335550
A_23_P135990	2.57982	1.36727	2.57982	up	2.16811	1.11644	2.16811	up	SLCO2A1	solute carrier organic anion transporter family, member 2A1	FALSE	Homo sapiens solute carrier organic anion transporter family, member 2A1 (SLCO2A1), mRNA [NM_005630]	6578	GO:0015132|GO:0016020|GO:0015732|GO:0005886|GO:0005887|GO:0006869|GO:0043252|GO:0055085|GO:0005319	133651840	chr3	133651781	-	hs|3q22.1	NM_005630	chr3:133651840-133651781	NM_005630	Hs.518270
A_23_P35564	2.57853	1.36655	2.57853	up	2.41845	1.27408	2.41845	up	SEC31B	SEC31 homolog B (S. cerevisiae)	FALSE	Homo sapiens SEC31 homolog B (S. cerevisiae) (SEC31B), mRNA [NM_015490]	25956	GO:0012507|GO:0030120|GO:0005789|GO:0016192|GO:0015031	102246472	chr10	102246413	-	hs|10q24.31	NM_015490	chr10:102246472-102246413	NM_015490	Hs.18889
A_24_P280983	2.57851	1.36654	2.57851	up	2.5983	1.37757	2.5983	up	HOXA11-AS	HOXA11 antisense RNA	FALSE	Homo sapiens HOXA11 antisense RNA (HOXA11-AS), antisense RNA [NR_002795]	221883		27228906	chr7	27228847	+	hs|7p15.2	NR_002795	chr7:27228847-27228906	NR_002795	Hs.587427
A_24_P319364	2.57799	1.36625	2.57799	up	4.56388	2.19026	4.56388	up	F11R	F11 receptor	FALSE	Homo sapiens F11 receptor (F11R), mRNA [NM_016946]	50848	GO:0005515|GO:0030054|GO:0005886|GO:0034329|GO:0050900|GO:0045216|GO:0006954|GO:0070830|GO:0005911|GO:0007596|GO:0030198|GO:0030855|GO:0015630|GO:0016032|GO:0007179|GO:0005923|GO:0016021|GO:0007155|GO:0070062	160966092	chr1	160966033	-	hs|1q23.3	NM_016946	chr1:160966092-160966033	NM_016946	Hs.517293
A_23_P385911	2.57775	1.36612	2.57775	up	2.04192	1.02993	2.04192	up	CEP44	centrosomal protein 44kDa	FALSE	Homo sapiens centrosomal protein 44kDa (CEP44), transcript variant 2, mRNA [NM_001145314]	80817	GO:0005813|GO:0005737|GO:0000922|GO:0030496	175253397	chr4	175253338	+	hs|4q34.1	NM_001145314	chr4:175253338-175253397	NM_001145314	Hs.555989
A_23_P82588	2.57561	1.36491	2.57561	up	2.05684	1.04043	2.05684	up	C7orf55	chromosome 7 open reading frame 55	FALSE	Homo sapiens chromosome 7 open reading frame 55 (C7orf55), transcript variant 1, mRNA [NM_197964]	154791	GO:0005739	139030525	chr7	139030466	+	hs|7q34	NM_197964	chr7:139030466-139030525	NM_197964	Hs.718441
A_33_P3367795	2.57222	1.36302	2.57222	up	2.25651	1.1741	2.25651	up	RPS6	ribosomal protein S6	FALSE	ribosomal protein S6 [Source:HGNC Symbol;Acc:10429] [ENST00000380381]	6194	GO:0005515|GO:0008286|GO:0010467|GO:0006364|GO:0015935|GO:0019058|GO:0005634|GO:0006412|GO:0006413|GO:0006414|GO:0005829|GO:0005737|GO:0000184|GO:0016032|GO:0042274|GO:0031929|GO:0043065|GO:0003735|GO:0016070|GO:0019901|GO:0016071|GO:0006614|GO:0019083|GO:0005730|GO:0042593|GO:0006415|GO:0022627|GO:0030529|GO:0044267	19379001	chr9	19378942	-	hs|9p22.1		chr9:19379001-19378942
A_23_P401098	2.57021	1.36188	2.57021	up	2.51775	1.33214	2.51775	up	TTC39C	tetratricopeptide repeat domain 39C	FALSE	Homo sapiens tetratricopeptide repeat domain 39C (TTC39C), transcript variant 2, mRNA [NM_153211]	125488		21712496	chr18	21711873	+	hs|18q11.2	NM_153211	chr18:21711873-21712496	NM_153211	Hs.128576
A_33_P3323136	2.56929	1.36137	2.56929	up	3.09354	1.62926	3.09354	up	ENKUR	enkurin, TRPC channel interacting protein	FALSE	Homo sapiens enkurin, TRPC channel interacting protein (ENKUR), transcript variant 1, mRNA [NM_145010]	219670	GO:0005929|GO:0005516|GO:0017124	25304865	chr10	25304806	-	hs|10p12.1	NM_145010	chr10:25304865-25304806	NM_145010	Hs.534486
A_33_P3358745	2.56849	1.36092	2.56849	up	3.44874	1.78607	3.44874	up	SEPP1	selenoprotein P, plasma, 1	FALSE	Homo sapiens selenoprotein P, plasma, 1 (SEPP1), transcript variant 3, mRNA [NM_001093726]	6414	GO:0019953|GO:0008430|GO:0001887|GO:0007420|GO:0007626|GO:0005576|GO:0009791|GO:0040007|GO:0006979|GO:0005615|GO:0070062	42800881	chr5	42800822	-	hs|5p12	NM_001093726	chr5:42800881-42800822	NM_001093726	Hs.275775
A_24_P178444	2.56815	1.36073	2.56815	up	3.66305	1.87305	3.66305	up			FALSE				107048024	chr11	107047965	+	hs|11q22.3		chr11:107047965-107048024
A_24_P144346	2.56576	1.35939	2.56576	up	2.47299	1.30626	2.47299	up			FALSE	immunoglobulin heavy variable 3/OR16-10 (non-functional) [Source:HGNC Symbol;Acc:5634] [ENST00000425181]			33006756	chr16	33006697	+	hs|16p11.2	XM_006726634	chr16:33006697-33006756	XM_006726634	Hs.737699
A_23_P52986	2.56507	1.359	2.56507	up	3.23832	1.69525	3.23832	up	VWCE	von Willebrand factor C and EGF domains	FALSE	Homo sapiens von Willebrand factor C and EGF domains (VWCE), mRNA [NM_152718]	220001	GO:0005509|GO:0005576	61025840	chr11	61025781	-	hs|11q12.2	NM_152718	chr11:61025840-61025781	NM_152718	Hs.60640
A_23_P134008	2.56291	1.35778	2.56291	up	2.00704	1.00507	2.00704	up	USP45	ubiquitin specific peptidase 45	FALSE	ubiquitin specific peptidase 45 [Source:HGNC Symbol;Acc:20080] [ENST00000472914]	85015	GO:0006511|GO:0016579|GO:0004843|GO:0008270	99930682	chr6	99930623	-	hs|6q16.2	BC005991	chr6:99930682-99930623		Hs.143410
A_24_P374382	2.56228	1.35743	2.56228	up	2.16059	1.11142	2.16059	up	TOP1P2	topoisomerase (DNA) I pseudogene 2	FALSE	Homo sapiens topoisomerase (DNA) I pseudogene 2 (TOP1P2), non-coding RNA [NR_001283]	7152		25161366	chr22	25161307	+	hs|22q11.23	NR_001283	chr22:25161307-25161366	NR_001283	Hs.381281
A_33_P3366073	2.56207	1.35731	2.56207	up	3.10857	1.63625	3.10857	up	EBPL	emopamil binding protein-like	FALSE	Homo sapiens emopamil binding protein-like (EBPL), transcript variant 3, long non-coding RNA [NR_103802]	84650	GO:0005783|GO:0005789|GO:0016125|GO:0016021|GO:0047750	50260701	chr13	50260642	-	hs|13q14.2	NR_103802	chr13:50260701-50260642	NR_103802	Hs.433278
A_23_P250294	2.55839	1.35524	2.55839	up	2.90193	1.53701	2.90193	up	ABHD5	abhydrolase domain containing 5	FALSE	Homo sapiens abhydrolase domain containing 5 (ABHD5), mRNA [NM_016006]	51099	GO:0005811|GO:0004806|GO:0042171|GO:0010898|GO:0005634|GO:0044281|GO:0003841|GO:0030154|GO:0043231|GO:0005829|GO:0005737|GO:0010891|GO:0006631|GO:0019433|GO:0006654|GO:0051006	43760090	chr3	43760031	+	hs|3p21.33	NM_016006	chr3:43760031-43760090	NM_016006	Hs.19385
A_23_P252062	2.55301	1.3522	2.55301	up	2.76802	1.46885	2.76802	up	PPARG	peroxisome proliferator-activated receptor gamma	FALSE	Homo sapiens peroxisome proliferator-activated receptor gamma (PPARG), transcript variant 3, mRNA [NM_138711]	5468	GO:0005515|GO:0010467|GO:0043627|GO:0030308|GO:0006367|GO:0003700|GO:0050544|GO:0044212|GO:0033189|GO:0009409|GO:0003707|GO:0007507|GO:0042953|GO:0004879|GO:0019395|GO:0032869|GO:0010745|GO:0046321|GO:0000122|GO:0001890|GO:0002674|GO:0045165|GO:0050872|GO:0007186|GO:0045087|GO:0045600|GO:0008270|GO:0005654|GO:0045893|GO:0001012|GO:0015909|GO:0019899|GO:0045892|GO:0006629|GO:0031100|GO:0033993|GO:…	12458558	chr3	12458499	+	hs|3p25.2	NM_138711	chr3:12458499-12458558	NM_138711	Hs.162646
A_33_P3284939	2.5527	1.35202	2.5527	up	2.38294	1.25274	2.38294	up	TMEM189	transmembrane protein 189	FALSE	Homo sapiens transmembrane protein 189 (TMEM189), transcript variant 1, mRNA [NM_199129]	387521	GO:0005789|GO:0016021	48740366	chr20	48740307	-	hs|20q13.13	NM_199129	chr20:48740366-48740307	NM_199129	Hs.744839
A_24_P941336	2.54858	1.34969	2.54858	up	2.33722	1.22479	2.33722	up	TSR1	TSR1, 20S rRNA accumulation, homolog (S. cerevisiae)	FALSE	Homo sapiens TSR1, 20S rRNA accumulation, homolog (S. cerevisiae) (TSR1), mRNA [NM_018128]	55720	GO:0042255|GO:0005730	2226955	chr17	2226896	-	hs|17p13.3	NM_018128	chr17:2226955-2226896	NM_018128	Hs.388170
A_23_P142878	2.54753	1.3491	2.54753	up	3.43223	1.77915	3.43223	up	ATOH8	atonal homolog 8 (Drosophila)	FALSE	Homo sapiens atonal homolog 8 (Drosophila) (ATOH8), mRNA [NM_032827]	84913	GO:0006355|GO:0046983|GO:0005634|GO:0003677|GO:0030154|GO:0006351|GO:0007399	86014927	chr2	86014868	+	hs|2p11.2	NM_032827	chr2:86014868-86014927	NM_032827	Hs.135569
A_33_P3388855	2.54696	1.34878	2.54696	up	2.37251	1.24642	2.37251	up	LRPPRC	leucine-rich pentatricopeptide repeat containing	FALSE	Homo sapiens leucine-rich pentatricopeptide repeat containing (LRPPRC), mRNA [NM_133259]	10128	GO:0042645|GO:0008017|GO:0000961|GO:0005515|GO:0048471|GO:0006355|GO:0000794|GO:0070129|GO:0003723|GO:0005874|GO:0048487|GO:0005637|GO:0005634|GO:0006351|GO:0005640|GO:0005739|GO:0051015|GO:0047497|GO:0003697|GO:0030529|GO:0005654|GO:0051028|GO:0005856	44190787	chr2	44190728	-	hs|2p21	NM_133259	chr2:44190787-44190728	NM_133259	Hs.368084
A_24_P26073	2.54498	1.34765	2.54498	up	2.51331	1.32959	2.51331	up	LRPPRC	leucine-rich pentatricopeptide repeat containing	FALSE	Homo sapiens leucine-rich pentatricopeptide repeat containing (LRPPRC), mRNA [NM_133259]	10128	GO:0042645|GO:0008017|GO:0000961|GO:0005515|GO:0048471|GO:0006355|GO:0000794|GO:0070129|GO:0003723|GO:0005874|GO:0048487|GO:0005637|GO:0005634|GO:0006351|GO:0005640|GO:0005739|GO:0051015|GO:0047497|GO:0003697|GO:0030529|GO:0005654|GO:0051028|GO:0005856	44117011	chr2	44116952	-	hs|2p21	NM_133259	chr2:44117011-44116952	NM_133259	Hs.368084
A_24_P123347	2.54433	1.34729	2.54433	up	2.33243	1.22183	2.33243	up	PPAT	phosphoribosyl pyrophosphate amidotransferase	FALSE	Homo sapiens phosphoribosyl pyrophosphate amidotransferase (PPAT), mRNA [NM_002703]	5471	GO:0032869|GO:0051539|GO:0009168|GO:0001822|GO:0060135|GO:0031100|GO:0055086|GO:0044281|GO:0035690|GO:0046872|GO:0005829|GO:0000082|GO:0007595|GO:0051289|GO:0006144|GO:0006543|GO:0009116|GO:0009113|GO:0004044|GO:0006164|GO:0006189	57260042	chr4	57259983	-	hs|4q12	NM_002703	chr4:57260042-57259983	NM_002703	Hs.331420
A_23_P78410	2.54228	1.34612	2.54228	up	2.26021	1.17646	2.26021	up	TIMM21	translocase of inner mitochondrial membrane 21 homolog (yeast)	FALSE	Homo sapiens translocase of inner mitochondrial membrane 21 homolog (yeast) (TIMM21), mRNA [NM_014177]	29090	GO:0033617|GO:0005744|GO:0005515|GO:0032981|GO:0003674|GO:0006626|GO:0016021|GO:0005575|GO:0030150|GO:0044267	71825763	chr18	71825704	+	hs|18q22.3	NM_014177	chr18:71825704-71825763	NM_014177	Hs.532835
A_32_P2738	2.54125	1.34554	2.54125	up	2.64358	1.40249	2.64358	up	TCTN3	tectonic family member 3	FALSE	Homo sapiens tectonic family member 3 (TCTN3), transcript variant 1, mRNA [NM_015631]	26123	GO:0060271|GO:0006915|GO:0016021|GO:0070062|GO:0007224	97423752	chr10	97423693	-	hs|10q24.1	NM_015631	chr10:97423752-97423693	NM_015631	Hs.438991
A_23_P161918	2.53889	1.3442	2.53889	up	3.40038	1.7657	3.40038	up	CCDC86	coiled-coil domain containing 86	FALSE	Homo sapiens coiled-coil domain containing 86 (CCDC86), mRNA [NM_024098]	79080	GO:0005515|GO:0005730|GO:0016032|GO:0005634	60618530	chr11	60618471	+	hs|11q12.2	NM_024098	chr11:60618471-60618530	NM_024098	Hs.4253
A_23_P210747	2.53878	1.34414	2.53878	up	2.41883	1.27431	2.41883	up	TRMT6	tRNA methyltransferase 6 homolog (S. cerevisiae)	FALSE	Homo sapiens tRNA methyltransferase 6 homolog (S. cerevisiae) (TRMT6), transcript variant 1, mRNA [NM_015939]	51605	GO:0006446|GO:0003743|GO:0005634|GO:0008033|GO:0006413	5918821	chr20	5918762	-	hs|20p12.3	NM_015939	chr20:5918821-5918762	NM_015939	Hs.128791
A_33_P3250348	2.53728	1.34328	2.53728	up	2.03638	1.02601	2.03638	up	PCDH18	protocadherin 18	FALSE	Homo sapiens protocadherin 18 (PCDH18), mRNA [NM_019035]	54510	GO:0005886|GO:0007420|GO:0005509|GO:0016021|GO:0007156	138440160	chr4	138440101	-	hs|4q28.3	NM_019035	chr4:138440160-138440101	NM_019035	Hs.591691
A_24_P681011	2.53646	1.34281	2.53646	up	4.1359	2.0482	4.1359	up	HIPK2	homeodomain interacting protein kinase 2	FALSE	Homo sapiens homeodomain interacting protein kinase 2 (HIPK2), transcript variant 1, mRNA [NM_022740]	28996	GO:0005515|GO:0001654|GO:0046330|GO:0046332|GO:0048596|GO:0007224|GO:0043524|GO:0030578|GO:0018105|GO:0050882|GO:0018107|GO:0007179|GO:0006978|GO:0001102|GO:0001105|GO:0060235|GO:0003714|GO:0046790|GO:0010842|GO:0000122|GO:0042771|GO:0043388|GO:0045893|GO:0008284|GO:0005634|GO:0061072|GO:0009952|GO:0060395|GO:0032092|GO:0030514|GO:0005737|GO:0051091|GO:0030182|GO:0045944|GO:0007628|GO:0051726|GO:…	139246970	chr7	139246911	-	hs|7q34	NM_022740	chr7:139246970-139246911	NM_022740	Hs.731417
A_33_P3301221	2.53578	1.34243	2.53578	up	2.12812	1.08958	2.12812	up	LOC100129110	uncharacterized LOC100129110	FALSE	Homo sapiens cDNA FLJ46574 fis, clone THYMU3041736. [AK128431]	100129110		2306367	chr1	2306308	-	hs|1p36.32	AK128431	chr1:2306367-2306308		Hs.642701
A_33_P3276913	2.53177	1.34014	2.53177	up	2.97731	1.57401	2.97731	up			FALSE	601860685F2 NIH_MGC_76 Homo sapiens cDNA clone IMAGE:4072028 5', mRNA sequence [BG533310]			38471388	chr21	38471329	+	hs|21q22.13	BG533310	chr21:038471329-038471388		Hs.659005
A_33_P3333777	2.52822	1.33812	2.52822	up	2.18671	1.12876	2.18671	up	GABPB1-AS1	GABPB1 antisense RNA 1	FALSE	Homo sapiens GABPB1 antisense RNA 1 (GABPB1-AS1), long non-coding RNA [NR_024490]	100129387		50650216	chr15	50650157	+	hs|15q21.2	NR_024490	chr15:50650157-50650216	NR_024490	Hs.659360
A_23_P209200	2.52519	1.33639	2.52519	up	2.18939	1.13053	2.18939	up	CCNE1	cyclin E1	FALSE	Homo sapiens cyclin E1 (CCNE1), mRNA [NM_001238]	898	GO:0005515|GO:0019901|GO:0003713|GO:0005730|GO:0005634|GO:0050681|GO:0000079|GO:0005829|GO:0000082|GO:0000083|GO:0016301|GO:0006270|GO:0000307|GO:0016538|GO:0005654|GO:0006468|GO:0045893|GO:0016055|GO:0000278|GO:0030521|GO:0051301	30315165	chr19	30315106	+	hs|19q12	NM_001238	chr19:30315106-30315165	NM_001238	Hs.244723
A_33_P3346348	2.52398	1.3357	2.52398	up	2.53853	1.34399	2.53853	up	TBC1D31	TBC1 domain family, member 31	FALSE	Homo sapiens TBC1 domain family, member 31 (TBC1D31), transcript variant 2, mRNA [NM_001145088]	93594	GO:0005813|GO:0032851|GO:0005097	124113227	chr8	124113168	+	hs|8q24.13	NM_001145088	chr8:124113168-124113227	NM_001145088	Hs.492716
A_23_P364544	2.521	1.33399	2.521	up	2.56895	1.36118	2.56895	up	C12orf60	chromosome 12 open reading frame 60	FALSE	Homo sapiens chromosome 12 open reading frame 60 (C12orf60), mRNA [NM_175874]	144608		14976572	chr12	14976513	+	hs|12p12.3	NM_175874	chr12:14976513-14976572	NM_175874	Hs.659951
A_33_P3320368	2.51992	1.33338	2.51992	up	2.4783	1.30935	2.4783	up	TMEM161A	transmembrane protein 161A	FALSE	Homo sapiens transmembrane protein 161A (TMEM161A), transcript variant 1, mRNA [NM_017814]	54929	GO:0034644|GO:0045739|GO:0034599|GO:0032526|GO:0016021	19230489	chr19	19230430	-	hs|19p13.11	NM_017814	chr19:19230489-19230430	NM_017814	Hs.631629
A_23_P4082	2.5185	1.33257	2.5185	up	2.19386	1.13347	2.19386	up	CCT6B	chaperonin containing TCP1, subunit 6B (zeta 2)	FALSE	Homo sapiens chaperonin containing TCP1, subunit 6B (zeta 2) (CCT6B), transcript variant 1, mRNA [NM_006584]	10693	GO:0006457|GO:0005832|GO:0008565|GO:0051082|GO:0007283|GO:0051131|GO:0015031|GO:0005524	33255052	chr17	33254993	-	hs|17q12	NM_006584	chr17:33255052-33254993	NM_006584	Hs.73072
A_33_P3265224	2.51362	1.32977	2.51362	up	2.72358	1.44551	2.72358	up	CEP68	centrosomal protein 68kDa	FALSE	centrosomal protein 68kDa [Source:HGNC Symbol;Acc:29076] [ENST00000537589]	23177	GO:0051297|GO:0005813|GO:0005737	65302254	chr2	65302195	+	hs|2p14	BX648774	chr2:65302195-65302254		Hs.709257
A_33_P3214298	2.51151	1.32856	2.51151	up	2.28572	1.19265	2.28572	up	IMPDH2	IMP (inosine 5'-monophosphate) dehydrogenase 2	FALSE	Homo sapiens IMP (inosine 5'-monophosphate) dehydrogenase 2 (IMPDH2), mRNA [NM_000884]	3615	GO:0009168|GO:0003938|GO:0003723|GO:0055086|GO:0005634|GO:0044281|GO:0003677|GO:0046872|GO:0005829|GO:0005737|GO:0006177|GO:0000166|GO:0006144|GO:0030554|GO:0005778|GO:0070062|GO:0055114	49062188	chr3	49062129	-	hs|3p21.31	NM_000884	chr3:49062188-49062129	NM_000884	Hs.654400
A_33_P3326588	2.51142	1.3285	2.51142	up	2.45983	1.29856	2.45983	up	TNFRSF10D	tumor necrosis factor receptor superfamily, member 10d, decoy with truncated death domain	FALSE	Homo sapiens tumor necrosis factor receptor superfamily, member 10d, decoy with truncated death domain (TNFRSF10D), mRNA [NM_003840]	8793	GO:0007165|GO:0043066|GO:0045569|GO:0006915|GO:0016021|GO:0004888	22993186	chr8	22993127	-	hs|8p21.3	NM_003840	chr8:22993186-22993127	NM_003840	Hs.213467
A_33_P3323218	2.50945	1.32737	2.50945	up	3.23698	1.69465	3.23698	up	CARF	calcium responsive transcription factor	FALSE	Homo sapiens calcium responsive transcription factor (CARF), transcript variant 2, mRNA [NM_024744]	79800	GO:0061400|GO:0035865|GO:0003700|GO:0071277|GO:0005730|GO:0005654|GO:0005634|GO:0003677|GO:0006351	203850994	chr2	203850935	+	hs|2q33.2	NM_024744	chr2:203850935-203850994	NM_024744	Hs.444982
A_23_P58266	2.50826	1.32668	2.50826	up	2.60563	1.38163	2.60563	up	S100P	S100 calcium binding protein P	FALSE	Homo sapiens S100 calcium binding protein P (S100P), mRNA [NM_005980]	6286	GO:0005515|GO:0005737|GO:0010033|GO:0000287|GO:0050786|GO:0043542|GO:0005509|GO:0031528|GO:0005634|GO:0070062|GO:0048306	6698878	chr4	6698819	+	hs|4p16.1	NM_005980	chr4:6698819-6698878	NM_005980	Hs.2962
A_33_P3277753	2.50616	1.32548	2.50616	up	3.47735	1.79799	3.47735	up	ANKRD23	ankyrin repeat domain 23	FALSE	Homo sapiens ankyrin repeat domain 23 (ANKRD23), mRNA [NM_144994]	200539	GO:0014704|GO:0006631|GO:0005634|GO:0031674|GO:0031432|GO:0009612	97503711	chr2	97503652	-	hs|2q11.2	NM_144994	chr2:97503711-97503652	NM_144994	Hs.643430
A_33_P3230073	2.50516	1.3249	2.50516	up	2.10906	1.0766	2.10906	up			FALSE				166717837	chr1	166717778	+	hs|1q24.1		chr1:166717778-166717837
A_24_P506977	2.50446	1.3245	2.50446	up	2.19166	1.13202	2.19166	up	SNHG15	small nucleolar RNA host gene 15 (non-protein coding)	FALSE	Homo sapiens small nucleolar RNA host gene 15 (non-protein coding) (SNHG15), long non-coding RNA [NR_003697]	285958		45022910	chr7	45022851	-	hs|7p13	NR_003697	chr7:45022910-45022851	NR_003697	Hs.25892
A_23_P128554	2.50367	1.32404	2.50367	up	2.75524	1.46218	2.75524	up	EBPL	emopamil binding protein-like	FALSE	Homo sapiens emopamil binding protein-like (EBPL), transcript variant 1, mRNA [NM_032565]	84650	GO:0005783|GO:0005789|GO:0016125|GO:0016021|GO:0047750	50234979	chr13	50234920	-	hs|13q14.2	NM_032565	chr13:50234979-50234920	NM_032565	Hs.433278
A_33_P3378047	2.50264	1.32345	2.50264	up	2.35152	1.23359	2.35152	up	SESTD1	SEC14 and spectrin domains 1	FALSE	Homo sapiens SEC14 and spectrin domains 1 (SESTD1), mRNA [NM_178123]	91404	GO:0005515|GO:0005545|GO:0070300|GO:0043325|GO:0080025|GO:0070273|GO:0001786|GO:0031210|GO:0005546|GO:0034704|GO:0032266|GO:0010314	179973718	chr2	179973659	-	hs|2q31.2	NM_178123	chr2:179973718-179973659	NM_178123	Hs.30977
A_23_P217637	2.50134	1.3227	2.50134	up	2.36695	1.24303	2.36695	up	TIMM8A	translocase of inner mitochondrial membrane 8 homolog A (yeast)	FALSE	Homo sapiens translocase of inner mitochondrial membrane 8 homolog A (yeast) (TIMM8A), transcript variant 1, mRNA [NM_004085]	1678	GO:0005739|GO:0005758|GO:0006626|GO:0005743|GO:0072321|GO:0044267|GO:0046872|GO:0007399	100600640	chrX	100600627	-	hs|Xq22.1	NM_004085	chrX:100600640-100600627	NM_004085	Hs.447877
A_32_P75299	2.50051	1.32222	2.50051	up	2.25525	1.17329	2.25525	up	TOMM5	translocase of outer mitochondrial membrane 5 homolog (yeast)	FALSE	Homo sapiens translocase of outer mitochondrial membrane 5 homolog (yeast) (TOMM5), transcript variant 3, mRNA [NM_001134484]	401505	GO:0005739|GO:0008565|GO:0006626|GO:0005742|GO:0016021|GO:0044267	37588890	chr9	37588831	-	hs|9p13.2	NM_001134484	chr9:37588890-37588831	NM_001134484	Hs.130774
A_33_P3232504	2.49653	1.31993	2.49653	up	2.77161	1.47072	2.77161	up	CYSRT1	cysteine-rich tail protein 1	FALSE	Homo sapiens cysteine-rich tail protein 1 (CYSRT1), mRNA [NM_199001]	375791	GO:0070062	140120757	chr9	140120698	+	hs|9q34.3	NM_199001	chr9:140120698-140120757	NM_199001	Hs.512469
A_23_P200710	2.49509	1.31909	2.49509	up	4.00286	2.00103	4.00286	up	PIK3C2B	phosphatidylinositol-4-phosphate 3-kinase, catalytic subunit type 2 beta	FALSE	Homo sapiens phosphatidylinositol-4-phosphate 3-kinase, catalytic subunit type 2 beta (PIK3C2B), mRNA [NM_002646]	5287	GO:0005515|GO:0005886|GO:0006661|GO:0036092|GO:0005783|GO:0048015|GO:0005634|GO:0030139|GO:0044281|GO:0001727|GO:0005524|GO:0005829|GO:0046854|GO:0008150|GO:0016303|GO:0043491|GO:0035005|GO:0035091|GO:0005942|GO:0006644	204391950	chr1	204391891	-	hs|1q32.1	NM_002646	chr1:204391950-204391891	NM_002646	Hs.497487
A_23_P1912	2.49212	1.31737	2.49212	up	4.84959	2.27786	4.84959	up	ZP1	zona pellucida glycoprotein 1 (sperm receptor)	FALSE	Homo sapiens zona pellucida glycoprotein 1 (sperm receptor) (ZP1), mRNA [NM_207341]	22917	GO:0007338|GO:0005794|GO:0005886|GO:0005578|GO:0005576|GO:0016021|GO:0030141|GO:0007339|GO:0032504	60643156	chr11	60643097	+	hs|11q12.2	NM_207341	chr11:60643097-60643156	NM_207341	Hs.172130
A_33_P3522511	2.49163	1.31709	2.49163	up	2.3766	1.2489	2.3766	up	KIAA0485	uncharacterized LOC57235	FALSE	Homo sapiens mRNA, chromosome 1 specific transcript KIAA0485. [AB007954]	57235		61596965	chr1	61596906	+	hs|1p31.3	AB007954	chr1:61596906-61596965		Hs.604754
A_23_P84334	2.49142	1.31697	2.49142	up	2.20852	1.14308	2.20852	up	TMEM39A	transmembrane protein 39A	FALSE	Homo sapiens transmembrane protein 39A (TMEM39A), transcript variant 1, mRNA [NM_018266]	55254	GO:0016021	119149952	chr3	119149893	-	hs|3q13.33	NM_018266	chr3:119149952-119149893	NM_018266	Hs.594171
A_24_P272225	2.48777	1.31486	2.48777	up	2.37692	1.24909	2.37692	up	ASH1L-AS1	ASH1L antisense RNA 1	FALSE	Homo sapiens ASH1L antisense RNA 1 (ASH1L-AS1), long non-coding RNA [NR_027023]	645676		155533676	chr1	155533617	+	hs|1q22	NR_027023	chr1:155533617-155533676	NR_027023	Hs.745405
A_23_P119964	2.48725	1.31455	2.48725	up	2.20052	1.13785	2.20052	up	CEBPZ	CCAAT/enhancer binding protein (C/EBP), zeta	FALSE	Homo sapiens CCAAT/enhancer binding protein (C/EBP), zeta (CEBPZ), mRNA [NM_005760]	10153	GO:0001077|GO:0006366|GO:0045944|GO:0005634|GO:0000978|GO:0003677	37430001	chr2	37429942	-	hs|2p22.2	NM_005760	chr2:37430001-37429942	NM_005760	Hs.135406
A_24_P419300	2.48487	1.31317	2.48487	up	2.12168	1.08521	2.12168	up	PP7080	uncharacterized LOC25845	FALSE	Homo sapiens uncharacterized LOC25845 (PP7080), long non-coding RNA [NR_024158]	25845		470888	chr5	470829	-	hs|5p15.33	NR_024158	chr5:470888-470829	NR_024158	Hs.719132
A_32_P218025	2.48369	1.31248	2.48369	up	6.46803	2.69333	6.46803	up	LOC100506253	uncharacterized LOC100506253	FALSE	PREDICTED: Homo sapiens uncharacterized LOC100506253 (LOC100506253), ncRNA [XR_109812]	100506253		76103993	chr4	76103934	-	hs|4q13.3	XR_109812	chr4:76103993-76103934	XR_109812	Hs.136333
A_33_P3396527	2.47927	1.30992	2.47927	up	2.92185	1.54688	2.92185	up	POLR3G	polymerase (RNA) III (DNA directed) polypeptide G (32kD)	FALSE	Homo sapiens polymerase (RNA) III (DNA directed) polypeptide G (32kD) (POLR3G), mRNA [NM_006467]	10622	GO:0032728|GO:0010467|GO:0000790|GO:0006386|GO:0006385|GO:0003899|GO:0008283|GO:0006359|GO:0006384|GO:0006383|GO:0005829|GO:0051607|GO:0045089|GO:0001056|GO:0045087|GO:0005666|GO:0032481|GO:0005654	89810177	chr5	89810118	+	hs|5q14.3	NM_006467	chr5:89810118-89810177	NM_006467	Hs.282387
A_33_P3881812	2.47637	1.30822	2.47637	up	2.20651	1.14177	2.20651	up	IRGM	immunity-related GTPase family, M	FALSE	immunity-related GTPase family, M [Source:HGNC Symbol;Acc:29597] [ENST00000520549]	345611	GO:0016817|GO:0006954|GO:0000139|GO:0045087|GO:0000421|GO:0030670|GO:0006914|GO:0001891|GO:0042995|GO:0005525	150280258	chr5	150280199	+	hs|5q33.1	BC038539	chr5:150280199-150280258		Hs.519680
A_33_P3280930	2.47532	1.30761	2.47532	up	2.31094	1.20848	2.31094	up	SNHG6	small nucleolar RNA host gene 6 (non-protein coding)	FALSE	Homo sapiens small nucleolar RNA host gene 6 (non-protein coding) (SNHG6), long non-coding RNA [NR_002599]	641638		67834344	chr8	67834285	-	hs|8q13.1	NR_002599	chr8:67834344-67834285	NR_002599	Hs.372680
A_33_P3738458	2.47373	1.30669	2.47373	up	4.44754	2.15301	4.44754	up	TNS1	tensin 1	FALSE	Homo sapiens tensin 1 (TNS1), mRNA [NM_022648]	7145	GO:0005515|GO:0010761|GO:0005737|GO:0009986|GO:0007044|GO:0003779|GO:0005856|GO:0005925	218667628	chr2	218667569	-	hs|2q35	NM_022648	chr2:218667628-218667569	NM_022648	Hs.471381
A_23_P45396	2.46966	1.30431	2.46966	up	2.45694	1.29686	2.45694	up	HSD17B10	hydroxysteroid (17-beta) dehydrogenase 10	FALSE	Homo sapiens hydroxysteroid (17-beta) dehydrogenase 10 (HSD17B10), transcript variant 1, mRNA [NM_004493]	3028	GO:0005515|GO:0006629|GO:0005886|GO:0005783|GO:0005743|GO:0030283|GO:0008709|GO:0003857|GO:0009083|GO:0044281|GO:0008033|GO:0005739|GO:0034641|GO:0005737|GO:0005759|GO:0047015|GO:0055114	53458440	chrX	53458381	-	hs|Xp11.22	NM_004493	chrX:53458440-53458381	NM_004493	Hs.171280
A_23_P2446	2.46832	1.30353	2.46832	up	2.39067	1.25742	2.39067	up	TMEM5	transmembrane protein 5	FALSE	Homo sapiens transmembrane protein 5 (TMEM5), transcript variant 1, mRNA [NM_014254]	10329	GO:0005887	64202566	chr12	64202507	+	hs|12q14.2	NM_014254	chr12:64202507-64202566	NM_014254	Hs.216386
A_24_P371962	2.46788	1.30327	2.46788	up	2.08067	1.05705	2.08067	up	AMD1	adenosylmethionine decarboxylase 1	FALSE	Homo sapiens adenosylmethionine decarboxylase 1 (AMD1), transcript variant 1, mRNA [NM_001634]	262	GO:0008295|GO:0034641|GO:0004014|GO:0006597|GO:0006595|GO:0006557|GO:0044281|GO:0005829	111216877	chr6	111216818	+	hs|6q21	NM_001634	chr6:111216818-111216877	NM_001634	Hs.159118
A_33_P3333975	2.46264	1.3002	2.46264	up	2.02874	1.02058	2.02874	up	CBWD5	COBW domain containing 5	FALSE	Homo sapiens COBW domain containing 5 (CBWD5), transcript variant 2, mRNA [NM_001286835]	220869	GO:0005524	70431992	chr9	70431987	-	hs|9q21.11	NM_001286835	chr9:70431992-70431987	NM_001286835	Hs.645337
A_33_P3283626	2.46054	1.29898	2.46054	up	2.16936	1.11727	2.16936	up	RNPC3	RNA-binding region (RNP1, RRM) containing 3	FALSE	Homo sapiens cDNA FLJ77710 complete cds. [AK289844]	55599	GO:0008380|GO:0006397|GO:0000166|GO:0003723|GO:0005730|GO:0005634|GO:0005689	104068571	chr1	104068512	+	hs|1p21.1	AK289844	chr1:104068512-104068571		Hs.632423
A_23_P60259	2.45963	1.29844	2.45963	up	2.89851	1.53531	2.89851	up	TMEM38B	transmembrane protein 38B	FALSE	Homo sapiens transmembrane protein 38B (TMEM38B), mRNA [NM_018112]	55151	GO:0031965|GO:0033017|GO:0005267|GO:0005634|GO:0016021|GO:0071805	108537255	chr9	108537196	+	hs|9q31.2	NM_018112	chr9:108537196-108537255	NM_018112	Hs.411925
A_23_P121926	2.4575	1.29719	2.4575	up	2.49277	1.31775	2.49277	up	SEPP1	selenoprotein P, plasma, 1	FALSE	Homo sapiens selenoprotein P, plasma, 1 (SEPP1), transcript variant 1, mRNA [NM_005410]	6414	GO:0019953|GO:0008430|GO:0001887|GO:0007420|GO:0007626|GO:0005576|GO:0009791|GO:0040007|GO:0006979|GO:0005615|GO:0070062	42799939	chr5	42799904	-	hs|5p12	NM_005410	chr5:42799939-42799904	NM_005410	Hs.275775
A_23_P210048	2.45461	1.29549	2.45461	up	2.03228	1.0231	2.03228	up	HDAC4	histone deacetylase 4	FALSE	Homo sapiens histone deacetylase 4 (HDAC4), mRNA [NM_006037]	9759	GO:0005515|GO:0030018|GO:0031594|GO:0042641|GO:0044212|GO:0010832|GO:0017053|GO:0045820|GO:0019901|GO:0034983|GO:0003714|GO:0048742|GO:0043393|GO:0001047|GO:0000122|GO:0030955|GO:0014894|GO:0033558|GO:0042113|GO:0001501|GO:0000118|GO:0002076|GO:0008270|GO:0045893|GO:0031672|GO:0045892|GO:0008134|GO:0008284|GO:0008285|GO:0042826|GO:0046970|GO:0005634|GO:0043433|GO:0005829|GO:0051091|GO:0005737|GO:…	239970735	chr2	239970676	-	hs|2q37.3	NM_006037	chr2:239970735-239970676	NM_006037	Hs.20516
A_23_P433188	2.45433	1.29533	2.45433	up	2.48758	1.31474	2.48758	up	GZF1	GDNF-inducible zinc finger protein 1	FALSE	Homo sapiens GDNF-inducible zinc finger protein 1 (GZF1), mRNA [NM_022482]	64412	GO:0043565|GO:0001078|GO:0001658|GO:0005730|GO:0001206|GO:0005654|GO:0000980|GO:0000122|GO:0000978|GO:0045892|GO:0046872|GO:0006351	23353607	chr20	23353548	+	hs|20p11.21	NM_022482	chr20:23353548-23353607	NM_022482	Hs.709462
A_23_P13852	2.45127	1.29353	2.45127	up	2.46361	1.30077	2.46361	up	STRAP	serine/threonine kinase receptor associated protein	FALSE	Homo sapiens serine/threonine kinase receptor associated protein (STRAP), mRNA [NM_007178]	11171	GO:0005515|GO:0030054|GO:0005886|GO:0050680|GO:0005102|GO:0005634|GO:0000122|GO:0010719|GO:0060394|GO:0000387|GO:0005829|GO:0005737|GO:0030277|GO:0032797|GO:0007179|GO:0034719|GO:0030512|GO:0010633	16056366	chr12	16056307	+	hs|12p12.3	NM_007178	chr12:16056307-16056366	NM_007178	Hs.743971
A_23_P300728	2.4502	1.2929	2.4502	up	2.22394	1.15312	2.22394	up	LMBR1	limb development membrane protein 1	FALSE	Homo sapiens limb development membrane protein 1 (LMBR1), mRNA [NM_022458]	64327	GO:0016021|GO:0042733	156476305	chr7	156476246	-	hs|7q36.3	NM_022458	chr7:156476305-156476246	NM_022458	Hs.209989
A_33_P3253214	2.4484	1.29184	2.4484	up	3.09863	1.63163	3.09863	up			FALSE	histone cluster 2, H2aa3 [Source:HGNC Symbol;Acc:4736] [ENST00000369161]			149823191	chr1	149823132	+	hs|1q21.2	L19779	chr1:149823132-149823191		Hs.530461
A_19_P00803169	2.44472	1.28967	2.44472	up	3.66027	1.87195	3.66027	up	OMA1	OMA1 zinc metallopeptidase	FALSE	OMA1 zinc metallopeptidase [Source:HGNC Symbol;Acc:29661] [ENST00000467509]	115209	GO:0006629|GO:0031966|GO:0034982|GO:0002024|GO:0005743|GO:0006950|GO:0046872|GO:0097009|GO:0010637|GO:0006006|GO:0006515|GO:0016021|GO:0004222|GO:0042407	58881117	chr1	58881058	-	hs|1p32.2		chr1:58881117-58881058
A_33_P3231297	2.44231	1.28825	2.44231	up	2.82917	1.50038	2.82917	up	CREG1	cellular repressor of E1A-stimulated genes 1	FALSE	Homo sapiens cellular repressor of E1A-stimulated genes 1 (CREG1), mRNA [NM_003851]	8804	GO:0005667|GO:0006357|GO:0008283|GO:0010181|GO:0003714|GO:0016491|GO:0007275|GO:0040008|GO:0070062|GO:0055114|GO:0008134	167510382	chr1	167510323	-	hs|1q24.2	NM_003851	chr1:167510382-167510323	NM_003851	Hs.5710
A_19_P00315641	2.44191	1.28801	2.44191	up	3.32771	1.73453	3.32771	up	LINC00632	long intergenic non-protein coding RNA 632	FALSE	Homo sapiens long intergenic non-protein coding RNA 632 (LINC00632), transcript variant 3, long non-coding RNA [NR_104228]	286411		139854832	chrX	139854773	+	hs|Xq27.1	NR_104228	chrX:139854773-139854832	NR_104228
A_23_P207742	2.44159	1.28782	2.44159	up	2.53875	1.34412	2.53875	up	THRA	thyroid hormone receptor, alpha	FALSE	Homo sapiens thyroid hormone receptor, alpha (THRA), transcript variant 2, mRNA [NM_003250]	7067	GO:0005515|GO:0010467|GO:0003700|GO:0006367|GO:0044212|GO:0006366|GO:0008016|GO:0009409|GO:0003707|GO:0010831|GO:2000143|GO:0042994|GO:0005634|GO:0030878|GO:0050994|GO:0070324|GO:0032403|GO:0060509|GO:0005829|GO:0045944|GO:0008050|GO:0043401|GO:0007611|GO:0017055|GO:0045925|GO:0033032|GO:0002155|GO:0006357|GO:0019904|GO:0002153|GO:0031490|GO:0043565|GO:0009755|GO:0001503|GO:0001502|GO:0030218|GO:…	38250067	chr17	38250008	+	hs|17q21.1	NM_003250	chr17:38250008-38250067	NM_003250	Hs.724
A_33_P3227551	2.44128	1.28764	2.44128	up	3.23594	1.69419	3.23594	up	ZNF331	zinc finger protein 331	FALSE	zinc finger protein 331 [Source:HGNC Symbol;Acc:15489] [ENST00000509069]	55422	GO:0006355|GO:0008270|GO:0005634|GO:0003677|GO:0006351	54042778	chr19	54042719	+	hs|19q13.42		chr19:54042719-54042778
A_33_P3400152	2.44124	1.28761	2.44124	up	2.81173	1.49146	2.81173	up	ENTPD1-AS1	ENTPD1 antisense RNA 1	FALSE	Homo sapiens ENTPD1 antisense RNA 1 (ENTPD1-AS1), long non-coding RNA [NR_038444]	728558		97636366	chr10	97636307	-	hs|10q24.1	NR_038444	chr10:97636366-97636307	NR_038444	Hs.538374
A_33_P3332130	2.43915	1.28638	2.43915	up	2.97623	1.57349	2.97623	up	PGRMC1	progesterone receptor membrane component 1	FALSE	Homo sapiens progesterone receptor membrane component 1 (PGRMC1), transcript variant 2, mRNA [NM_001282621]	10857	GO:0005515|GO:0007411|GO:0005783|GO:0005789|GO:0005730|GO:0016021|GO:0005496|GO:0070062|GO:0020037	118378265	chrX	118378206	+	hs|Xq24	NM_001282621	chrX:118378206-118378265	NM_001282621	Hs.90061
A_23_P217564	2.43635	1.28472	2.43635	up	3.31566	1.7293	3.31566	up	ACSL4	acyl-CoA synthetase long-chain family member 4	FALSE	Homo sapiens acyl-CoA synthetase long-chain family member 4 (ACSL4), transcript variant 1, mRNA [NM_004458]	2182	GO:0006629|GO:0047676|GO:0001676|GO:0030307|GO:0005741|GO:0035338|GO:0044281|GO:0005737|GO:0019432|GO:0043025|GO:0070672|GO:0060996|GO:0031957|GO:0005778|GO:0044255|GO:0070062|GO:0005811|GO:0008610|GO:0007584|GO:0060136|GO:0005524|GO:0004467|GO:0005789|GO:0032307|GO:0016021|GO:0015908	108885329	chrX	108885270	-	hs|Xq23	NM_004458	chrX:108885329-108885270	NM_004458	Hs.268785
A_32_P64200	2.43574	1.28436	2.43574	up	2.25563	1.17353	2.25563	up	GUCA1B	guanylate cyclase activator 1B (retina)	FALSE	Homo sapiens guanylate cyclase activator 1B (retina) (GUCA1B), mRNA [NM_002098]	2979	GO:0007589|GO:0001917|GO:0007603|GO:0005509|GO:0007267|GO:0031284|GO:0022400|GO:0007168|GO:0007601|GO:0016056|GO:0008048	42151260	chr6	42151201	-	hs|6p21.1	NM_002098	chr6:42151260-42151201	NM_002098	Hs.446529
A_33_P3225760	2.4353	1.2841	2.4353	up	2.64316	1.40226	2.64316	up	PCDH18	protocadherin 18	FALSE	Homo sapiens protocadherin 18 (PCDH18), mRNA [NM_019035]	54510	GO:0005886|GO:0007420|GO:0005509|GO:0016021|GO:0007156	138453085	chr4	138453026	-	hs|4q28.3	NM_019035	chr4:138453085-138453026	NM_019035	Hs.591691
A_23_P167983	2.4336	1.28309	2.4336	up	2.69494	1.43025	2.69494	up	HIST1H2AC	histone cluster 1, H2ac	FALSE	histone cluster 1, H2ac [Source:HGNC Symbol;Acc:4733] [ENST00000314088]	8334	GO:0008150|GO:0003674|GO:0046982|GO:0006334|GO:0005634|GO:0000786|GO:0003677	26138881	chr6	26138822	+	hs|6p22.2	BC050602	chr6:26138822-26138881		Hs.622290
A_23_P305507	2.43305	1.28276	2.43305	up	2.11809	1.08277	2.11809	up	TOP1	topoisomerase (DNA) I	FALSE	Homo sapiens topoisomerase (DNA) I (TOP1), mRNA [NM_003286]	7150	GO:0005515|GO:0003917|GO:0003918|GO:0006200|GO:0042493|GO:0005730|GO:0005634|GO:0012501|GO:0000228|GO:0003677|GO:0005524|GO:0006260|GO:0016310|GO:0007059|GO:0040016|GO:0000932|GO:0003682|GO:0043204|GO:0016032|GO:0006338|GO:0005654|GO:0031298|GO:0006265	39752264	chr20	39752205	+	hs|20q12	NM_003286	chr20:39752205-39752264	NM_003286	Hs.472737
A_23_P140256	2.43289	1.28267	2.43289	up	2.28411	1.19163	2.28411	up	PNP	purine nucleoside phosphorylase	FALSE	Homo sapiens purine nucleoside phosphorylase (PNP), mRNA [NM_000270]	4860	GO:0046638|GO:0004731|GO:0034356|GO:0044281|GO:0005829|GO:0005622|GO:0006955|GO:0006195|GO:0005737|GO:0001882|GO:0008144|GO:0042102|GO:0043101|GO:0002060|GO:0005856|GO:0070062|GO:0070970|GO:0042493|GO:0055086|GO:0006738|GO:0034418|GO:0006148|GO:0006139|GO:0006144|GO:0042301	20945163	chr14	20945104	+	hs|14q11.2	NM_000270	chr14:20945104-20945163	NM_000270	Hs.75514
A_23_P5339	2.42882	1.28025	2.42882	up	2.30043	1.20191	2.30043	up	TMEM177	transmembrane protein 177	FALSE	Homo sapiens transmembrane protein 177 (TMEM177), transcript variant 2, mRNA [NM_030577]	80775	GO:0016021	120439591	chr2	120439532	+	hs|2q14.2	NM_030577	chr2:120439532-120439591	NM_030577	Hs.439991
A_23_P216622	2.42801	1.27978	2.42801	up	2.1438	1.10017	2.1438	up	FKTN	fukutin	FALSE	Homo sapiens fukutin (FKTN), transcript variant 1, mRNA [NM_001079802]	2218	GO:0005801|GO:0005794|GO:0008285|GO:0005783|GO:0005634|GO:0060049|GO:0005615|GO:0007399|GO:0007517|GO:0046329|GO:0000139|GO:0008152|GO:0016021|GO:0016740	108402503	chr9	108402444	+	hs|9q31.2	NM_001079802	chr9:108402444-108402503	NM_001079802	Hs.55777
A_23_P414273	2.42302	1.2768	2.42302	up	2.55843	1.35526	2.55843	up	SMIM3	small integral membrane protein 3	FALSE	Homo sapiens small integral membrane protein 3 (SMIM3), mRNA [NM_032947]	85027	GO:0016021	150176249	chr5	150176190	+	hs|5q33.1	NM_032947	chr5:150176190-150176249	NM_032947	Hs.29444
A_33_P3299220	2.42232	1.27639	2.42232	up	3.22494	1.68927	3.22494	up	ADAMTSL4	ADAMTS-like 4	FALSE	Homo sapiens ADAMTS-like 4 (ADAMTSL4), transcript variant 2, mRNA [NM_025008]	54507	GO:0005515|GO:0043065|GO:0030198|GO:0006508|GO:0006915|GO:0005575|GO:0005614|GO:0004222|GO:0002020	150531200	chr1	150531141	+	hs|1q21.3	NM_025008	chr1:150531141-150531200	NM_025008	Hs.516243
A_23_P212050	2.41919	1.27452	2.41919	up	2.30394	1.2041	2.30394	up	BCHE	butyrylcholinesterase	FALSE	Homo sapiens butyrylcholinesterase (BCHE), mRNA [NM_000055]	590	GO:0033265|GO:0003990|GO:0008285|GO:0004104|GO:0072562|GO:0003824|GO:0005615|GO:0019695|GO:0042802|GO:0001540|GO:0005641|GO:0050783|GO:0007612|GO:0042493|GO:0005576|GO:0051384|GO:0043279|GO:0014016|GO:0007271|GO:0051593|GO:0016020|GO:0050805|GO:0005788|GO:0019899|GO:0044267	165490878	chr3	165490819	-	hs|3q26.1	NM_000055	chr3:165490878-165490819	NM_000055	Hs.420483
A_33_P3335228	2.41771	1.27364	2.41771	up	2.2236	1.1529	2.2236	up	MIPOL1	mirror-image polydactyly 1	FALSE	Homo sapiens mirror-image polydactyly 1 (MIPOL1), transcript variant 1, mRNA [NM_001195296]	145282	GO:0005634	37737966	chr14	37737907	+	hs|14q13.3	NM_001195296	chr14:37737907-37737966	NM_001195296	Hs.660396
A_23_P97265	2.41647	1.2729	2.41647	up	2.27279	1.18447	2.27279	up	GPATCH4	G patch domain containing 4	FALSE	Homo sapiens G patch domain containing 4 (GPATCH4), transcript variant 2, mRNA [NM_182679]	54865		156564382	chr1	156564323	-	hs|1q23.1	NM_182679	chr1:156564382-156564323	NM_182679	Hs.193832
A_33_P3233774	2.41446	1.2717	2.41446	up	2.42079	1.27548	2.42079	up	ZNF174	zinc finger protein 174	FALSE	Homo sapiens zinc finger protein 174 (ZNF174), transcript variant 2, mRNA [NM_001032292]	7727	GO:0005737|GO:0003700|GO:0044212|GO:0006366|GO:0000981|GO:0005730|GO:0005634|GO:0000122|GO:0015629|GO:0045892|GO:0046872|GO:0042803	3455042	chr16	3454983	+	hs|16p13.3	NM_001032292	chr16:3454983-3455042	NM_001032292	Hs.155204
A_23_P43071	2.41287	1.27075	2.41287	up	2.06117	1.04347	2.06117	up	MTERFD1	MTERF domain containing 1	FALSE	Homo sapiens MTERF domain containing 1 (MTERFD1), transcript variant 1, mRNA [NM_015942]	51001	GO:0005739|GO:0044212|GO:0045892|GO:0006351	97258135	chr8	97256297	-	hs|8q22.1	NM_015942	chr8:97258135-97256297	NM_015942	Hs.308613
A_24_P128442	2.41246	1.27051	2.41246	up	2.67405	1.41903	2.67405	up	TBX15	T-box 15	FALSE	Homo sapiens T-box 15 (TBX15), mRNA [NM_152380]	6913	GO:0000976|GO:0003700|GO:0046982|GO:0001106|GO:0070722|GO:0000122|GO:0048701|GO:0042803|GO:0006351	119425783	chr1	119425724	-	hs|1p12	NM_152380	chr1:119425783-119425724	NM_152380	Hs.146196
A_23_P69810	2.41239	1.27046	2.41239	up	5.03922	2.3332	5.03922	up	AGPAT9	1-acylglycerol-3-phosphate O-acyltransferase 9	FALSE	Homo sapiens 1-acylglycerol-3-phosphate O-acyltransferase 9 (AGPAT9), transcript variant 1, mRNA [NM_032717]	84803	GO:0032006|GO:0005783|GO:0004366|GO:0044281|GO:0003841|GO:0005789|GO:0016024|GO:0019432|GO:0016021|GO:0006644|GO:0006654|GO:0044255|GO:0046474	84526643	chr4	84526584	+	hs|4q21.23	NM_032717	chr4:84526584-84526643	NM_032717	Hs.99196
A_23_P57709	2.41133	1.26983	2.41133	up	3.35327	1.74557	3.35327	up	PCOLCE2	procollagen C-endopeptidase enhancer 2	FALSE	Homo sapiens procollagen C-endopeptidase enhancer 2 (PCOLCE2), mRNA [NM_013363]	26577	GO:0016504|GO:0010952|GO:0005518|GO:0008201|GO:0070062	142536972	chr3	142536913	-	hs|3q23	NM_013363	chr3:142536972-142536913	NM_013363	Hs.8944
A_23_P1948	2.4091	1.26849	2.4091	up	2.19932	1.13705	2.19932	up	C11orf48	chromosome 11 open reading frame 48	FALSE	Homo sapiens chromosome 11 open reading frame 48 (C11orf48), mRNA [NM_024099]	79081		62430562	chr11	62430503	-	hs|11q12.3	NM_024099	chr11:62430562-62430503	NM_024099	Hs.9061
A_32_P84454	2.40554	1.26636	2.40554	up	2.40681	1.26712	2.40681	up	SLC25A21-AS1	SLC25A21 antisense RNA 1	FALSE	Homo sapiens SLC25A21 antisense RNA 1 (SLC25A21-AS1), long non-coding RNA [NR_033240]	100129794		37642624	chr14	37642565	+	hs|14q13.3	NR_033240	chr14:37642565-37642624	NR_033240	Hs.601579
A_33_P3218584	2.40363	1.26521	2.40363	up	2.41218	1.27034	2.41218	up	POP5	processing of precursor 5, ribonuclease P/MRP subunit (S. cerevisiae)	FALSE	Homo sapiens processing of precursor 5, ribonuclease P/MRP subunit (S. cerevisiae) (POP5), transcript variant 1, mRNA [NM_015918]	51367	GO:0005515|GO:0004526|GO:0005655|GO:0008033	121016908	chr12	121016849	-	hs|12q24.31	NM_015918	chr12:121016908-121016849	NM_015918	Hs.279913
A_33_P3311267	2.40233	1.26444	2.40233	up	2.35543	1.23599	2.35543	up	KRTAP19-2	keratin associated protein 19-2	FALSE	Homo sapiens keratin associated protein 19-2 (KRTAP19-2), mRNA [NM_181608]	337969	GO:0005882	31859568	chr21	31859509	-	hs|21q22.11	NM_181608	chr21:31859568-31859509	NM_181608	Hs.553692
A_23_P162142	2.4014	1.26388	2.4014	up	3.52459	1.81745	3.52459	up	TSKU	tsukushi, small leucine rich proteoglycan	FALSE	Homo sapiens tsukushi, small leucine rich proteoglycan (TSKU), transcript variant 1, mRNA [NM_015516]	25987	GO:0010468|GO:0021960|GO:0021540|GO:0021670|GO:0030178|GO:0061073|GO:0005615	76508922	chr11	76508863	+	hs|11q13.5	NM_015516	chr11:76508863-76508922	NM_015516	Hs.8361
A_23_P77000	2.40112	1.2637	2.40112	up	2.79151	1.48105	2.79151	up	VASH1	vasohibin 1	FALSE	Homo sapiens vasohibin 1 (VASH1), mRNA [NM_014909]	22846	GO:0010596|GO:0005737|GO:0005783|GO:0001937|GO:0016525|GO:0009611|GO:0045177|GO:0007050|GO:0001525|GO:2000772|GO:0005615|GO:0043537	77249271	chr14	77249212	+	hs|14q24.3	NM_014909	chr14:77249212-77249271	NM_014909	Hs.525479
A_23_P4041	2.39976	1.26289	2.39976	up	2.1379	1.09619	2.1379	up	PCTP	phosphatidylcholine transfer protein	FALSE	Homo sapiens phosphatidylcholine transfer protein (PCTP), transcript variant 1, mRNA [NM_021213]	58488	GO:0015914|GO:0008525|GO:0006869|GO:0031210|GO:0008203|GO:0005829	53854681	chr17	53854622	+	hs|17q22	NM_021213	chr17:53854622-53854681	NM_021213	Hs.285218
A_33_P3265920	2.39858	1.26218	2.39858	up	3.06748	1.61705	3.06748	up	PTPN4	protein tyrosine phosphatase, non-receptor type 4 (megakaryocyte)	FALSE	Homo sapiens protein tyrosine phosphatase, non-receptor type 4 (megakaryocyte) (PTPN4), mRNA [NM_002830]	5775	GO:0008092|GO:0005515|GO:0005737|GO:0006470|GO:0009898|GO:0005856|GO:0035335|GO:0004726	120735036	chr2	120734977	+	hs|2q14.2	NM_002830	chr2:120734977-120735036	NM_002830	Hs.469809
A_23_P154488	2.39737	1.26145	2.39737	up	2.45097	1.29335	2.45097	up	PNPT1	polyribonucleotide nucleotidyltransferase 1	FALSE	Homo sapiens polyribonucleotide nucleotidyltransferase 1 (PNPT1), mRNA [NM_033109]	87178	GO:0097222|GO:0005515|GO:0000962|GO:0000965|GO:0035458|GO:0000964|GO:0043457|GO:0035928|GO:0035927|GO:0005739|GO:0070207|GO:0005758|GO:0008266|GO:0005737|GO:0051260|GO:2000772|GO:0045926|GO:0000957|GO:0043631|GO:0000958|GO:0006402|GO:0006401|GO:0071850|GO:0071042|GO:0004654|GO:0034046|GO:0035198|GO:2000627|GO:0070584|GO:0000175|GO:0016020|GO:0045025|GO:0034599|GO:0061014	55864694	chr2	55863476	-	hs|2p16.1	NM_033109	chr2:55864694-55863476	NM_033109	Hs.388733
A_33_P3396612	2.39632	1.26082	2.39632	up	2.06691	1.04747	2.06691	up			FALSE	BMS1 pseudogene 8 [Source:HGNC Symbol;Acc:49152] [ENST00000567036]			33489569	chr16	33489510	-	hs|16p11.2	TCONS_l2_00010128	chr16:33489569-33489510
A_23_P335452	2.39572	1.26046	2.39572	up	2.35858	1.23792	2.35858	up	ZCCHC24	zinc finger, CCHC domain containing 24	FALSE	Homo sapiens zinc finger, CCHC domain containing 24 (ZCCHC24), mRNA [NM_153367]	219654	GO:0008270	81142503	chr10	81142444	-	hs|10q22.3	NM_153367	chr10:81142503-81142444	NM_153367	Hs.523080
A_23_P314805	2.39403	1.25944	2.39403	up	3.50934	1.8112	3.50934	up	TMEM56	transmembrane protein 56	FALSE	Homo sapiens transmembrane protein 56 (TMEM56), transcript variant 2, mRNA [NM_152487]	148534	GO:0008150|GO:0003674|GO:0016021|GO:0005575	95658474	chr1	95658415	+	hs|1p21.3	NM_152487	chr1:95658415-95658474	NM_152487	Hs.483512
A_33_P3297050	2.39197	1.2582	2.39197	up	2.26808	1.18147	2.26808	up	ALG2	ALG2, alpha-1,3/1,6-mannosyltransferase	FALSE	Homo sapiens ALG2, alpha-1,3/1,6-mannosyltransferase (ALG2), transcript variant 1, mRNA [NM_033087]	85365	GO:0005515|GO:0048471|GO:0046982|GO:0000033|GO:0033164|GO:0005634|GO:0004378|GO:0033577|GO:0051592|GO:0005737|GO:0047485|GO:0016020|GO:0005789|GO:0016021|GO:0006488|GO:0043495|GO:0044267|GO:0048306|GO:0043687|GO:0018279	101978788	chr9	101978729	-	hs|9q22.33	NM_033087	chr9:101978788-101978729	NM_033087	Hs.40919
A_32_P42964	2.39041	1.25726	2.39041	up	2.32898	1.2197	2.32898	up	NUPR1L	nuclear protein, transcriptional regulator, 1-like	FALSE	Homo sapiens nuclear protein, transcriptional regulator, 1-like (NUPR1L), mRNA [NM_001145712]	389493		56182570	chr7	56182511	-	hs|7p11.2	NM_001145712	chr7:56182570-56182511	NM_001145712	Hs.177948
A_32_P100439	2.38793	1.25576	2.38793	up	3.22514	1.68936	3.22514	up	MTURN	maturin, neural progenitor differentiation regulator homolog (Xenopus)	FALSE	Homo sapiens maturin, neural progenitor differentiation regulator homolog (Xenopus) (MTURN), mRNA [NM_152793]	222166	GO:0007275	30202370	chr7	30202311	+	hs|7p14.3	NM_152793	chr7:30202311-30202370	NM_152793	Hs.200100
A_23_P200493	2.3878	1.25568	2.3878	up	2.92975	1.55078	2.92975	up	LBR	lamin B receptor	FALSE	Homo sapiens lamin B receptor (LBR), transcript variant 1, mRNA [NM_002296]	3930	GO:0005515|GO:0006695|GO:0031965|GO:0070087|GO:0005635|GO:0044281|GO:0016628|GO:0003677|GO:0005639|GO:0005739|GO:0016021|GO:0005521|GO:0055114	225589341	chr1	225589282	-	hs|1q42.12	NM_002296	chr1:225589341-225589282	NM_002296	Hs.435166
A_24_P342312	2.38319	1.25289	2.38319	up	2.10071	1.07088	2.10071	up	TENM4	teneurin transmembrane protein 4	FALSE	Homo sapiens teneurin transmembrane protein 4 (TENM4), mRNA [NM_001098816]	26011	GO:0043005|GO:2000543|GO:0005634|GO:0032289|GO:0060912|GO:0001702|GO:0042803|GO:0060038|GO:0007165|GO:0005737|GO:0005887|GO:0048666|GO:0048714|GO:0031643	78365059	chr11	78365000	-	hs|11q14.1	NM_001098816	chr11:78365059-78365000	NM_001098816	Hs.213087
A_32_P88310	2.37603	1.24856	2.37603	up	2.52811	1.33806	2.52811	up	LOC730183	uncharacterized LOC730183	FALSE	Homo sapiens uncharacterized LOC730183 (LOC730183), mRNA [NM_001256932]	730183		30709143	chr16	30709084	-	hs|16p11.2	NM_001256932	chr16:30709143-30709084	NM_001256932	Hs.535456
A_33_P3420446	2.3748	1.2478	2.3748	up	2.55721	1.35457	2.55721	up	LRRD1	leucine-rich repeats and death domain containing 1	FALSE	Homo sapiens leucine-rich repeats and death domain containing 1 (LRRD1), mRNA [NM_001161528]	401387	GO:0007165	91774317	chr7	91774258	-	hs|7q21.2	NM_001161528	chr7:91774317-91774258	NM_001161528	Hs.671729
A_24_P98161	2.37069	1.24531	2.37069	up	2.14987	1.10425	2.14987	up	KRIT1	KRIT1, ankyrin repeat containing	FALSE	Homo sapiens KRIT1, ankyrin repeat containing (KRIT1), transcript variant 4, mRNA [NM_194455]	889	GO:0005515|GO:0008017|GO:0005886|GO:0007264|GO:0005874|GO:2000114|GO:0005546|GO:0001525|GO:0032403|GO:0005615|GO:0032092|GO:0010596|GO:0050790|GO:0005083|GO:0005737|GO:0001937|GO:0005911|GO:0016525|GO:0045454|GO:2000352	91828674	chr7	91828615	-	hs|7q21.2	NM_194455	chr7:91828674-91828615	NM_194455	Hs.531987
A_32_P232559	2.37009	1.24494	2.37009	up	2.20918	1.14351	2.20918	up	PRKCQ-AS1	PRKCQ antisense RNA 1	FALSE	Homo sapiens PRKCQ antisense RNA 1 (PRKCQ-AS1), transcript variant 1, long non-coding RNA [NR_036502]	439949		6626147	chr10	6626088	+	hs|10p14	NR_036502	chr10:6626088-6626147	NR_036502	Hs.13262
A_19_P00320275	2.36763	1.24344	2.36763	up	3.53335	1.82104	3.53335	up	LINC00632	long intergenic non-protein coding RNA 632	FALSE	Homo sapiens long intergenic non-protein coding RNA 632 (LINC00632), transcript variant 3, long non-coding RNA [NR_104228]	286411		139854508	chrX	139854449	+	hs|Xq27.1	NR_104228	chrX:139854449-139854508	NR_104228
A_33_P3215128	2.36761	1.24343	2.36761	up	2.02586	1.01854	2.02586	up	IBA57	IBA57, iron-sulfur cluster assembly homolog (S. cerevisiae)	FALSE	Homo sapiens IBA57, iron-sulfur cluster assembly homolog (S. cerevisiae) (IBA57), mRNA [NM_001010867]	200205	GO:0005739|GO:0006546|GO:0004047|GO:0032259|GO:0006783	228369913	chr1	228369854	+	hs|1q42.13	NM_001010867	chr1:228369854-228369913	NM_001010867	Hs.237017
A_24_P264909	2.36751	1.24337	2.36751	up	2.71253	1.43964	2.71253	up	NDFIP2	Nedd4 family interacting protein 2	FALSE	Homo sapiens Nedd4 family interacting protein 2 (NDFIP2), transcript variant 1, mRNA [NM_019080]	54602	GO:0005515|GO:0048471|GO:0005794|GO:0005783|GO:0050699|GO:0032410|GO:0032585|GO:0051224|GO:0043231|GO:0005739|GO:0007165|GO:0005737|GO:0000139|GO:0010629|GO:0031398|GO:0004871|GO:0016021|GO:0043123	80127919	chr13	80127860	+	hs|13q31.1	NM_019080	chr13:80127860-80127919	NM_019080	Hs.525093
A_24_P156501	2.36692	1.24301	2.36692	up	2.34577	1.23006	2.34577	up	EBF1	early B-cell factor 1	FALSE	Homo sapiens early B-cell factor 1 (EBF1), transcript variant 2, mRNA [NM_024007]	1879	GO:0003700|GO:0046983|GO:0007275|GO:0005634|GO:0045893|GO:0003677|GO:0046872|GO:0006351	158126074	chr5	158126015	-	hs|5q33.3	NM_024007	chr5:158126074-158126015	NM_024007	Hs.573143
A_23_P168229	2.36692	1.24301	2.36692	up	2.27469	1.18567	2.27469	up	TXNDC5	thioredoxin domain containing 5 (endoplasmic reticulum)	FALSE	Homo sapiens thioredoxin domain containing 5 (endoplasmic reticulum) (TXNDC5), transcript variant 1, mRNA [NM_030810]	81567	GO:0005515|GO:0034976|GO:0043066|GO:0005783|GO:0006892|GO:0003756|GO:0043277|GO:0006457|GO:0005788|GO:0061024|GO:0045454|GO:0043202|GO:0070062	7882079	chr6	7882020	-	hs|6p24.3	NM_030810	chr6:7882079-7882020	NM_030810	Hs.150837
A_23_P121196	2.36641	1.2427	2.36641	up	2.01269	1.00912	2.01269	up	TMEM43	transmembrane protein 43	FALSE	Homo sapiens transmembrane protein 43 (TMEM43), mRNA [NM_024334]	79188	GO:0005515|GO:0005794|GO:0005783|GO:0005637|GO:0016021	14184342	chr3	14184283	+	hs|3p25.1	NM_024334	chr3:14184283-14184342	NM_024334	Hs.517817
A_33_P3227793	2.36608	1.2425	2.36608	up	3.0146	1.59197	3.0146	up	CGREF1	cell growth regulator with EF-hand domain 1	FALSE	Homo sapiens cell growth regulator with EF-hand domain 1 (CGREF1), transcript variant 1, mRNA [NM_006569]	10669	GO:0030308|GO:0008285|GO:0005509|GO:0006950|GO:0007050|GO:0005576|GO:0007155	27324201	chr2	27324142	-	hs|2p23.3	NM_006569	chr2:27324201-27324142	NM_006569	Hs.159525
A_23_P15123	2.36503	1.24186	2.36503	up	2.24442	1.16634	2.24442	up	UBFD1	ubiquitin family domain containing 1	FALSE	Homo sapiens ubiquitin family domain containing 1 (UBFD1), mRNA [NM_019116]	56061		23582090	chr16	23582031	+	hs|16p12.2	NM_019116	chr16:23582031-23582090	NM_019116	Hs.3459
A_23_P102582	2.36489	1.24177	2.36489	up	2.42437	1.27761	2.42437	up	C20orf24	chromosome 20 open reading frame 24	FALSE	Homo sapiens chromosome 20 open reading frame 24 (C20orf24), transcript variant 1, mRNA [NM_018840]	55969	GO:0008150|GO:0003674|GO:0005575	35240876	chr20	35240817	+	hs|20q11.23	NM_018840	chr20:35240817-35240876	NM_018840	Hs.584985
A_23_P166716	2.36371	1.24105	2.36371	up	2.45704	1.29692	2.45704	up	TRMT10C	tRNA methyltransferase 10 homolog C (S. cerevisiae)	FALSE	Homo sapiens tRNA methyltransferase 10 homolog C (S. cerevisiae) (TRMT10C), mRNA [NM_017819]	54931	GO:0042645|GO:0005739|GO:0005515|GO:0008168|GO:0000964|GO:0005730|GO:0005634|GO:0032259|GO:0008033	101285042	chr3	101284983	+	hs|3q12.3	NM_017819	chr3:101284983-101285042	NM_017819	Hs.740864
A_33_P3212092	2.36342	1.24088	2.36342	up	2.94098	1.55629	2.94098	up	PDCD4	programmed cell death 4 (neoplastic transformation inhibitor)	FALSE	Homo sapiens programmed cell death 4 (neoplastic transformation inhibitor) (PDCD4), transcript variant 2, mRNA [NM_145341]	27250	GO:0005515|GO:0005737|GO:0007569|GO:0003723|GO:0005730|GO:0006915|GO:0005634|GO:0045786|GO:0043508|GO:0045892|GO:0005829	112659661	chr10	112659602	+	hs|10q25.2	NM_145341	chr10:112659602-112659661	NM_145341	Hs.711490
A_19_P00331034	2.36214	1.2401	2.36214	up	2.83072	1.50117	2.83072	up	HSPA4L	heat shock 70kDa protein 4-like	FALSE	heat shock 70kDa protein 4-like [Source:HGNC Symbol;Acc:17041] [ENST00000296464]	22824	GO:0006986|GO:0005737|GO:0006457|GO:0005634|GO:0005524|GO:0005829	128761832	chr4	128761773	+	hs|4q28.1	AK090904	chr4:128761773-128761832		Hs.558200
A_23_P42116	2.36133	1.2396	2.36133	up	2.078	1.05519	2.078	up	PPT2	palmitoyl-protein thioesterase 2	FALSE	Homo sapiens palmitoyl-protein thioesterase 2 (PPT2), transcript variant 1, mRNA [NM_005155]	9374	GO:0008474|GO:0005764|GO:0016790|GO:0006464|GO:0070062	32131332	chr6	32131273	+	hs|6p21.32	NM_005155	chr6:32131273-32131332	NM_005155	Hs.332138
A_32_P132438	2.35815	1.23765	2.35815	up	3.03883	1.60352	3.03883	up	AKAP1	A kinase (PRKA) anchor protein 1	FALSE	Homo sapiens A kinase (PRKA) anchor protein 1 (AKAP1), transcript variant 1, mRNA [NM_003488]	8165	GO:0005739|GO:0005515|GO:0007596|GO:0003723|GO:0005741|GO:0016021|GO:0005829	55198571	chr17	55198512	+	hs|17q22	NM_003488	chr17:55198512-55198571	NM_003488	Hs.463506
A_24_P188377	2.35761	1.23733	2.35761	up	3.42569	1.7764	3.42569	up	CD55	CD55 molecule, decay accelerating factor for complement (Cromer blood group)	FALSE	Homo sapiens CD55 molecule, decay accelerating factor for complement (Cromer blood group) (CD55), transcript variant 1, mRNA [NM_000574]	1604	GO:2000516|GO:0005515|GO:0045730|GO:0030449|GO:0005886|GO:0043434|GO:0007283|GO:0031225|GO:0007204|GO:0008289|GO:0016324|GO:0001618|GO:0006958|GO:0031664|GO:0035743|GO:0070062|GO:0004857|GO:2000563|GO:0009986|GO:0060137|GO:0005576|GO:0009615|GO:0043086|GO:0045916|GO:0005887|GO:0045087|GO:0045121	207510130	chr1	207510071	+	hs|1q32.2	NM_000574	chr1:207510071-207510130	NM_000574	Hs.126517
A_23_P26865	2.35703	1.23697	2.35703	up	2.7394	1.45386	2.7394	up	MYH3	myosin, heavy chain 3, skeletal muscle, embryonic	FALSE	Homo sapiens myosin, heavy chain 3, skeletal muscle, embryonic (MYH3), mRNA [NM_002470]	4621	GO:0030048|GO:0005516|GO:0030049|GO:0042623|GO:0006200|GO:0045214|GO:0030326|GO:0005524|GO:0030017|GO:0005829|GO:0000146|GO:0032982|GO:0051015|GO:0007517|GO:0060325|GO:0003009|GO:0005859|GO:0070062	10532942	chr17	10531966	-	hs|17p13.1	NM_002470	chr17:10532942-10531966	NM_002470	Hs.440895
A_23_P302134	2.35693	1.23691	2.35693	up	2.46124	1.29939	2.46124	up	FLJ37453	uncharacterized LOC729614	FALSE	Homo sapiens uncharacterized LOC729614 (FLJ37453), long non-coding RNA [NR_024279]	729614		16161218	chr1	16161159	-	hs|1p36.21	NR_024279	chr1:16161218-16161159	NR_024279	Hs.119298
A_33_P3279526	2.3562	1.23646	2.3562	up	2.85764	1.51483	2.85764	up			FALSE				21260402	chr7	21260343	-	hs|7p15.3		chr7:021260402-021260343
A_23_P34144	2.35468	1.23553	2.35468	up	2.02208	1.01584	2.02208	up	MAGEH1	melanoma antigen family H, 1	FALSE	Homo sapiens melanoma antigen family H, 1 (MAGEH1), mRNA [NM_014061]	28986	GO:0005737|GO:0006915	55479936	chrX	55479877	+	hs|Xp11.21	NM_014061	chrX:55479877-55479936	NM_014061	Hs.279819
A_19_P00803587	2.35358	1.23486	2.35358	up	2.40684	1.26714	2.40684	up	DCUN1D3	DCN1, defective in cullin neddylation 1, domain containing 3	FALSE	DCN1, defective in cullin neddylation 1, domain containing 3 [Source:HGNC Symbol;Acc:28734] [ENST00000324344]	123879	GO:0003674|GO:0048471|GO:0030308|GO:0010225|GO:0043065|GO:0010332	20866378	chr16	20866319	-	hs|16p12.3	AK027199	chr16:20866378-20866319		Hs.592571
A_33_P3379775	2.3498	1.23254	2.3498	up	3.11999	1.64154	3.11999	up	TLE1	transducin-like enhancer of split 1 (E(sp1) homolog, Drosophila)	FALSE	transducin-like enhancer of split 1 (E(sp1) homolog, Drosophila) [Source:HGNC Symbol;Acc:11837] [ENST00000376463]	7088	GO:0005515|GO:0005667|GO:0001106|GO:0030178|GO:0005730|GO:0007275|GO:0005634|GO:0000122|GO:2000811|GO:0006351|GO:0005829|GO:0010628|GO:0007165|GO:0005737|GO:0007219|GO:0003682|GO:0009887|GO:0005654|GO:0016055|GO:0045892|GO:0043124|GO:0008134	84248423	chr9	84248384	-	hs|9q21.32		chr9:84248423-84248384
A_23_P96542	2.34771	1.23125	2.34771	up	2.77838	1.47425	2.77838	up	VMA21	VMA21 vacuolar H+-ATPase homolog (S. cerevisiae)	FALSE	Homo sapiens VMA21 vacuolar H+-ATPase homolog (S. cerevisiae) (VMA21), mRNA [NM_001017980]	203547	GO:0070072|GO:0030127|GO:0033116|GO:0005789|GO:0016021|GO:0005764	150573547	chrX	150573488	+	hs|Xq28	NM_001017980	chrX:150573488-150573547	NM_001017980	Hs.58633
A_24_P412734	2.34711	1.23089	2.34711	up	2.36191	1.23996	2.36191	up	PRSS36	protease, serine, 36	FALSE	Homo sapiens protease, serine, 36 (PRSS36), transcript variant 1, mRNA [NM_173502]	146547	GO:0005737|GO:0004252|GO:0006508|GO:0005578	31151730	chr16	31151671	-	hs|16p11.2	NM_173502	chr16:31151730-31151671	NM_173502	Hs.256632
A_33_P3318668	2.34484	1.22949	2.34484	up	2.83315	1.50241	2.83315	up	CYSRT1	cysteine-rich tail protein 1	FALSE	Homo sapiens cysteine-rich tail protein 1 (CYSRT1), mRNA [NM_199001]	375791	GO:0070062	140120762	chr9	140120703	+	hs|9q34.3	NM_199001	chr9:140120703-140120762	NM_199001	Hs.512469
A_32_P28939	2.34055	1.22685	2.34055	up	2.21981	1.15044	2.21981	up	ALKBH2	alkB, alkylation repair homolog 2 (E. coli)	FALSE	Homo sapiens alkB, alkylation repair homolog 2 (E. coli) (ALKBH2), transcript variant 2, mRNA [NM_001001655]	121642	GO:0006307|GO:0006281|GO:0080111|GO:0070989|GO:0043734|GO:0035511|GO:0005654|GO:0051747|GO:0008198	109526142	chr12	109526083	-	hs|12q24.11	NM_001001655	chr12:109526142-109526083	NM_001001655	Hs.374458
A_23_P152666	2.34047	1.2268	2.34047	up	2.57758	1.36601	2.57758	up	COX11	cytochrome c oxidase assembly homolog 11 (yeast)	FALSE	Homo sapiens cytochrome c oxidase assembly homolog 11 (yeast) (COX11), transcript variant 1, mRNA [NM_004375]	1353	GO:0005739|GO:0008535|GO:0007585|GO:0005507|GO:0004129|GO:0005743|GO:0009055|GO:0033132|GO:0016021	53039407	chr17	53039348	-	hs|17q22	NM_004375	chr17:53039407-53039348	NM_004375	Hs.591171
A_23_P386973	2.3402	1.22663	2.3402	up	3.3843	1.75886	3.3843	up	TFAP2D	transcription factor AP-2 delta (activating enhancer binding protein 2 delta)	FALSE	Homo sapiens transcription factor AP-2 delta (activating enhancer binding protein 2 delta) (TFAP2D), mRNA [NM_172238]	83741	GO:0005667|GO:0043524|GO:0000977|GO:0006366|GO:0061379|GO:0045944|GO:0000981|GO:0005634	50740472	chr6	50740413	+	hs|6p12.3	NM_172238	chr6:50740413-50740472	NM_172238	Hs.434107
A_23_P157607	2.33941	1.22614	2.33941	up	2.33339	1.22243	2.33339	up	INTS10	integrator complex subunit 10	FALSE	Homo sapiens integrator complex subunit 10 (INTS10), mRNA [NM_018142]	55174	GO:0005515|GO:0032039|GO:0016180	19709297	chr8	19709238	+	hs|8p21.3	NM_018142	chr8:19709238-19709297	NM_018142	Hs.512627
A_23_P90369	2.3391	1.22596	2.3391	up	2.26479	1.17938	2.26479	up	TMEM259	transmembrane protein 259	FALSE	Homo sapiens transmembrane protein 259 (TMEM259), transcript variant 1, mRNA [NM_001033026]	91304	GO:0005737|GO:0016021	1009717	chr19	1009658	-	hs|19p13.3	NM_001033026	chr19:1009717-1009658	NM_001033026	Hs.515003
A_19_P00319714	2.33849	1.22558	2.33849	up	2.62789	1.39391	2.62789	up	DLEU1	deleted in lymphocytic leukemia 1 (non-protein coding)	FALSE	Homo sapiens deleted in lymphocytic leukemia 1 (non-protein coding) (DLEU1), transcript variant 1, long non-coding RNA [NR_109973]	10301		50681351	chr13	50681292	+	hs|13q14.2	NR_109973	chr13:50681292-50681351	NR_109973	Hs.591229
A_23_P253921	2.33786	1.22519	2.33786	up	2.28481	1.19207	2.28481	up	ZKSCAN7	zinc finger with KRAB and SCAN domains 7	FALSE	Homo sapiens zinc finger with KRAB and SCAN domains 7 (ZKSCAN7), transcript variant 1, mRNA [NM_018651]	55888	GO:0006355|GO:0003700|GO:0005634|GO:0003677|GO:0046872|GO:0006351	44613593	chr3	44613534	+	hs|3p21.31	NM_018651	chr3:44613534-44613593	NM_018651	Hs.529512
A_33_P3397073	2.33723	1.2248	2.33723	up	2.31096	1.20849	2.31096	up	LOC100507547	uncharacterized LOC100507547	FALSE	Homo sapiens uncharacterized LOC100507547 (LOC100507547), transcript variant 1, long non-coding RNA [NR_037169]	100507547		32120829	chr6	32120770	-	hs|6p21.32	NR_037169	chr6:32120829-32120770	NR_037169	Hs.549204
A_23_P101905	2.33591	1.22399	2.33591	up	2.64437	1.40292	2.64437	up	APC2	adenomatosis polyposis coli 2	FALSE	Homo sapiens adenomatosis polyposis coli 2 (APC2), mRNA [NM_005883]	10297	GO:0005515|GO:0008017|GO:0005881|GO:0048471|GO:0005794|GO:0008013|GO:0031258|GO:0005884|GO:0016342|GO:0035414|GO:0005737|GO:0000139|GO:0015630|GO:0016055|GO:0090090	1473240	chr19	1473181	+	hs|19p13.3	NM_005883	chr19:1473181-1473240	NM_005883	Hs.446376
A_33_P3410589	2.33578	1.22391	2.33578	up	3.30346	1.72398	3.30346	up	FAM43A	family with sequence similarity 43, member A	FALSE	Homo sapiens family with sequence similarity 43, member A (FAM43A), mRNA [NM_153690]	131583		194409762	chr3	194409703	+	hs|3q29	NM_153690	chr3:194409703-194409762	NM_153690	Hs.435080
A_23_P146187	2.33564	1.22382	2.33564	up	2.18576	1.12813	2.18576	up	RRS1	RRS1 ribosome biogenesis regulator homolog (S. cerevisiae)	FALSE	Homo sapiens RRS1 ribosome biogenesis regulator homolog (S. cerevisiae) (RRS1), mRNA [NM_015169]	23212	GO:0000794|GO:0005783|GO:0042254|GO:0005730|GO:0005634|GO:0007080	67342751	chr8	67342692	+	hs|8q13.1	NM_015169	chr8:67342692-67342751	NM_015169	Hs.71827
A_33_P3380161	2.33399	1.2228	2.33399	up	2.78108	1.47565	2.78108	up	HNRNPU-AS1	HNRNPU antisense RNA 1	FALSE	Homo sapiens HNRNPU antisense RNA 1 (HNRNPU-AS1), long non-coding RNA [NR_026778]	284702		245004000	chr1	245003941	-	hs|1q44	NR_026778	chr1:245004000-245003941	NR_026778	Hs.743421
A_33_P3289113	2.33382	1.2227	2.33382	up	3.25996	1.70485	3.25996	up	COX11	cytochrome c oxidase assembly homolog 11 (yeast)	FALSE	cytochrome c oxidase assembly homolog 11 (yeast) [Source:HGNC Symbol;Acc:2261] [ENST00000572088]	1353	GO:0005739|GO:0008535|GO:0007585|GO:0005507|GO:0004129|GO:0005743|GO:0009055|GO:0033132|GO:0016021	53029524	chr17	53029465	-	hs|17q22	AK124809	chr17:53029524-53029465		Hs.591171
A_33_P3369760	2.3335	1.22249	2.3335	up	2.27626	1.18667	2.27626	up	GLIPR2	GLI pathogenesis-related 2	FALSE	Homo sapiens GLI pathogenesis-related 2 (GLIPR2), transcript variant 3, mRNA [NM_001287011]	152007	GO:0000139|GO:0010718|GO:0070374|GO:0010634|GO:0042803|GO:0070062	36162587	chr9	36162528	+	hs|9p13.3	NM_001287011	chr9:36162528-36162587	NM_001287011	Hs.493819
A_24_P98914	2.33166	1.22136	2.33166	up	2.42655	1.2789	2.42655	up	PFKM	phosphofructokinase, muscle	FALSE	Homo sapiens phosphofructokinase, muscle (PFKM), transcript variant 4, mRNA [NM_000289]	5213	GO:0005515|GO:0005975|GO:0044281|GO:0042593|GO:0008022|GO:0051259|GO:0005524|GO:0046872|GO:0046716|GO:0006096|GO:0042802|GO:0005829|GO:0016324|GO:0046835|GO:0006006|GO:0032024|GO:0019900|GO:0006002|GO:0070061|GO:0070062|GO:0003872|GO:0005945	48539783	chr12	48539724	+	hs|12q13.11	NM_000289	chr12:48539724-48539783	NM_000289	Hs.75160
A_23_P202143	2.32702	1.21848	2.32702	up	2.35667	1.23675	2.35667	up	NOLC1	nucleolar and coiled-body phosphoprotein 1	FALSE	Homo sapiens nucleolar and coiled-body phosphoprotein 1 (NOLC1), transcript variant 1, mRNA [NM_001284388]	9221	GO:0007000|GO:0005515|GO:0007067|GO:0007049|GO:0005737|GO:0015030|GO:0006364|GO:0005730|GO:0005525|GO:0005524	103922999	chr10	103922940	+	hs|10q24.32	NM_001284388	chr10:103922940-103922999	NM_001284388	Hs.523238
A_19_P00807689	2.32497	1.21721	2.32497	up	2.68108	1.42281	2.68108	up			FALSE				105564234	chr7	105564175	-	hs|7q22.3		chr7:105564234-105564175
A_23_P28434	2.323	1.21599	2.323	up	2.62853	1.39426	2.62853	up	VAMP8	vesicle-associated membrane protein 8	FALSE	Homo sapiens vesicle-associated membrane protein 8 (VAMP8), mRNA [NM_003761]	8673	GO:0019905|GO:0000046|GO:0005886|GO:0006892|GO:0031201|GO:0046718|GO:0005765|GO:0006887|GO:0015031|GO:0006906|GO:0006897|GO:0005739|GO:0005484|GO:0006461|GO:0016020|GO:0030100|GO:0031902|GO:0000149|GO:0061024|GO:0016021|GO:0055037|GO:0005769|GO:0070062|GO:0030667	85809091	chr2	85809032	+	hs|2p11.2	NM_003761	chr2:85809032-85809091	NM_003761	Hs.714302
A_33_P3386716	2.31999	1.21412	2.31999	up	2.65543	1.40894	2.65543	up	PPP1R15B	protein phosphatase 1, regulatory subunit 15B	FALSE	Homo sapiens protein phosphatase 1, regulatory subunit 15B (PPP1R15B), mRNA [NM_032833]	84919	GO:0005515|GO:0042542|GO:0006983|GO:0016311|GO:0000164|GO:0004722|GO:0006417	204372653	chr1	204372594	-	hs|1q32.1	NM_032833	chr1:204372653-204372594	NM_032833	Hs.304376
A_23_P62659	2.31748	1.21256	2.31748	up	2.29015	1.19544	2.29015	up	PPT1	palmitoyl-protein thioesterase 1	FALSE	Homo sapiens palmitoyl-protein thioesterase 1 (PPT1), transcript variant 1, mRNA [NM_000310]	5538	GO:0031579|GO:0030424|GO:0008344|GO:0030308|GO:0006907|GO:0005634|GO:0015031|GO:0005764|GO:0005615|GO:0030425|GO:0007269|GO:0005829|GO:0002084|GO:0030163|GO:0043524|GO:0048666|GO:0043025|GO:0007625|GO:0044257|GO:0051186|GO:0070062|GO:0008306|GO:0043066|GO:0032429|GO:0005794|GO:0008474|GO:0016290|GO:0051181|GO:0030149|GO:0050803|GO:0048549|GO:0005576|GO:0006898|GO:0007399|GO:0008021|GO:0016042|GO:…	40538584	chr1	40538525	-	hs|1p34.2	NM_000310	chr1:40538584-40538525	NM_000310	Hs.3873
A_23_P138139	2.31716	1.21236	2.31716	up	2.71399	1.44041	2.71399	up	OMA1	OMA1 zinc metallopeptidase	FALSE	Homo sapiens OMA1 zinc metallopeptidase (OMA1), mRNA [NM_145243]	115209	GO:0006629|GO:0031966|GO:0034982|GO:0002024|GO:0005743|GO:0006950|GO:0046872|GO:0097009|GO:0010637|GO:0006006|GO:0006515|GO:0016021|GO:0004222|GO:0042407	58971791	chr1	58971732	-	hs|1p32.2	NM_145243	chr1:58971791-58971732	NM_145243	Hs.425769
A_32_P90483	2.31578	1.2115	2.31578	up	2.44252	1.28837	2.44252	up	STXBP4	syntaxin binding protein 4	FALSE	Homo sapiens syntaxin binding protein 4 (STXBP4), mRNA [NM_178509]	252983	GO:0005515|GO:0008286|GO:0010838|GO:0005509|GO:0005730|GO:0050821|GO:0005634|GO:0006605|GO:0006974|GO:0005737|GO:0015758|GO:0045111|GO:0070062	53240823	chr17	53240764	+	hs|17q22	NM_178509	chr17:53240764-53240823	NM_178509	Hs.35199
A_33_P3399755	2.31503	1.21103	2.31503	up	2.36084	1.2393	2.36084	up	EPB42	erythrocyte membrane protein band 4.2	FALSE	erythrocyte membrane protein band 4.2 [Source:HGNC Symbol;Acc:3381] [ENST00000570199]	2038	GO:0005515|GO:0020027|GO:0005886|GO:0008360|GO:0048536|GO:0055072|GO:0005524|GO:0000902|GO:0018149|GO:0043249|GO:0003810|GO:0005200|GO:0030863|GO:0005856	43423226	chr15	43423167	-	hs|15q15.2		chr15:43423226-43423167
A_23_P345928	2.3128	1.20964	2.3128	up	2.02976	1.02131	2.02976	up	METTL25	methyltransferase like 25	FALSE	Homo sapiens methyltransferase like 25 (METTL25), mRNA [NM_032230]	84190	GO:0008168|GO:0032259	82872850	chr12	82872791	+	hs|12q21.31	NM_032230	chr12:82872791-82872850	NM_032230	Hs.506222
A_19_P00320090	2.3089	1.20721	2.3089	up	2.72477	1.44613	2.72477	up	SNHG20	small nucleolar RNA host gene 20 (non-protein coding)	FALSE	Homo sapiens small nucleolar RNA host gene 20 (non-protein coding) (SNHG20), long non-coding RNA [NR_027058]	654434		75090935	chr17	75090876	+	hs|17q25.2	NR_027058	chr17:75090876-75090935	NR_027058	Hs.720923
A_32_P176550	2.30252	1.20322	2.30252	up	2.28261	1.19068	2.28261	up	JMY	junction mediating and regulatory protein, p53 cofactor	FALSE	Homo sapiens junction mediating and regulatory protein, p53 cofactor (JMY), mRNA [NM_152405]	133746	GO:0005515|GO:0034314|GO:0070060|GO:0043065|GO:0006357|GO:0003713|GO:0003779|GO:0005634|GO:0070358|GO:0005737|GO:0051091|GO:0006281|GO:0072332|GO:0007050|GO:0005856|GO:0031252	78617868	chr5	78617809	+	hs|5q14.1	NM_152405	chr5:78617809-78617868	NM_152405	Hs.482605
A_23_P164228	2.29918	1.20112	2.29918	up	2.04621	1.03296	2.04621	up	ATP5G1	ATP synthase, H+ transporting, mitochondrial Fo complex, subunit C1 (subunit 9)	FALSE	Homo sapiens ATP synthase, H+ transporting, mitochondrial Fo complex, subunit C1 (subunit 9) (ATP5G1), transcript variant 1, mRNA [NM_005175]	516	GO:0005215|GO:0015078|GO:0005743|GO:0044281|GO:0005753|GO:0008289|GO:0005739|GO:0022904|GO:0042776|GO:0015991|GO:0016021|GO:0044237|GO:0045263	46971772	chr17	46970798	+	hs|17q21.32	NM_005175	chr17:46970798-46971772	NM_005175	Hs.80986
A_33_P3269069	2.29823	1.20052	2.29823	up	2.129	1.09018	2.129	up	HS2ST1	heparan sulfate 2-O-sulfotransferase 1	FALSE	Homo sapiens heparan sulfate 2-O-sulfotransferase 1 (HS2ST1), transcript variant 2, mRNA [NM_001134492]	9653	GO:0000139|GO:0005975|GO:0008146|GO:0044281|GO:0016021|GO:0030203|GO:0006024	87564102	chr1	87564043	+	hs|1p22.3	NM_001134492	chr1:87564043-87564102	NM_001134492	Hs.743280
A_33_P3253401	2.29726	1.19991	2.29726	up	2.03314	1.02371	2.03314	up			FALSE	DB576317 RIKEN full-length enriched human cDNA library, hypothalamus Homo sapiens cDNA clone H033093N20 3', mRNA sequence [DB576317]			132398533	chr6	132398474	+	hs|6q23.2	DB576317	chr6:132398474-132398533		Hs.730533
A_19_P00322880	2.29711	1.19982	2.29711	up	3.48285	1.80027	3.48285	up			FALSE	Homo sapiens cDNA FLJ10136 fis, clone HEMBA1003129. [AK000998]			32517350	chr3	32517291	+	hs|3p22.3	AK000998	chr3:32517291-32517350		Hs.675447
A_33_P3242798	2.29582	1.19901	2.29582	up	2.16277	1.11288	2.16277	up	CPS1	carbamoyl-phosphate synthase 1, mitochondrial	FALSE	Homo sapiens carbamoyl-phosphate synthase 1, mitochondrial (CPS1), transcript variant 2, mRNA [NM_001875]	1373	GO:0042645|GO:0005515|GO:0019240|GO:0005743|GO:0044281|GO:0014075|GO:0010043|GO:0032094|GO:0032403|GO:0050667|GO:0072341|GO:0034641|GO:0042594|GO:0005543|GO:0071377|GO:0070409|GO:0045909|GO:0005759|GO:0006508|GO:0032496|GO:0046209|GO:0019433|GO:0043200|GO:0055081|GO:0060416|GO:0042493|GO:0005509|GO:0005730|GO:0004087|GO:0009636|GO:0005524|GO:0044344|GO:0043234|GO:0004175|GO:0071400|GO:0007494|GO:…	211543800	chr2	211543741	+	hs|2q34	NM_001875	chr2:211543741-211543800	NM_001875	Hs.149252
A_23_P15202	2.29565	1.1989	2.29565	up	2.6099	1.384	2.6099	up	DHODH	dihydroorotate dehydrogenase (quinone)	FALSE	Homo sapiens dihydroorotate dehydrogenase (quinone) (DHODH), mRNA [NM_001361]	1723	GO:0048039|GO:0007565|GO:0043065|GO:0044205|GO:0010181|GO:0042493|GO:0005743|GO:0055086|GO:0044281|GO:0090140|GO:0046134|GO:0031000|GO:0042594|GO:0007595|GO:0008144|GO:0043025|GO:0004152|GO:0016021|GO:0006207|GO:0006206|GO:0004158|GO:0055114	72058347	chr16	72058288	+	hs|16q22.2	NM_001361	chr16:72058288-72058347	NM_001361	Hs.654427
A_23_P130764	2.29453	1.1982	2.29453	up	2.48714	1.31449	2.48714	up	KCNJ14	potassium inwardly-rectifying channel, subfamily J, member 14	FALSE	Homo sapiens potassium inwardly-rectifying channel, subfamily J, member 14 (KCNJ14), mRNA [NM_013348]	3770	GO:0005242|GO:0005886|GO:0008076|GO:0043025|GO:0007268|GO:0034765|GO:0071805|GO:0030425	48968518	chr19	48968459	+	hs|19q13.33	NM_013348	chr19:48968459-48968518	NM_013348	Hs.745133
A_23_P215341	2.29384	1.19777	2.29384	up	2.4505	1.29308	2.4505	up	FKBP14	FK506 binding protein 14, 22 kDa	FALSE	Homo sapiens FK506 binding protein 14, 22 kDa (FKBP14), transcript variant 1, mRNA [NM_017946]	55033	GO:0000413|GO:0061077|GO:0005509|GO:0005789|GO:0003755|GO:0005788|GO:0005528|GO:0006987|GO:0044267|GO:0030968	30053880	chr7	30053821	-	hs|7p14.3	NM_017946	chr7:30053880-30053821	NM_017946	Hs.390838
A_33_P3357082	2.29371	1.19769	2.29371	up	2.17303	1.11971	2.17303	up	METTL8	methyltransferase like 8	FALSE	Homo sapiens methyltransferase like 8 (METTL8), mRNA [NM_024770]	79828	GO:0005737|GO:0008168|GO:0005634|GO:0032259	172187129	chr2	172187070	-	hs|2q31.1	NM_024770	chr2:172187129-172187070	NM_024770	Hs.135146
A_23_P52058	2.29241	1.19687	2.29241	up	2.70366	1.43491	2.70366	up	TARBP1	TAR (HIV-1) RNA binding protein 1	FALSE	Homo sapiens TAR (HIV-1) RNA binding protein 1 (TARBP1), mRNA [NM_005646]	6894	GO:0006396|GO:0001510|GO:0006357|GO:0003723|GO:0005634|GO:0008173	234528232	chr1	234528173	-	hs|1q42.2	NM_005646	chr1:234528232-234528173	NM_005646	Hs.498115
A_23_P14105	2.29204	1.19663	2.29204	up	2.08595	1.0607	2.08595	up	RCBTB2	regulator of chromosome condensation (RCC1) and BTB (POZ) domain containing protein 2	FALSE	Homo sapiens regulator of chromosome condensation (RCC1) and BTB (POZ) domain containing protein 2 (RCBTB2), transcript variant 2, mRNA [NM_001268]	1102	GO:0032316|GO:0001669|GO:0005087	49063410	chr13	49063351	-	hs|13q14.2	NM_001268	chr13:49063410-49063351	NM_001268	Hs.652712
A_23_P141636	2.29187	1.19653	2.29187	up	2.00984	1.00708	2.00984	up	EIF4A3	eukaryotic translation initiation factor 4A3	FALSE	Homo sapiens eukaryotic translation initiation factor 4A3 (EIF4A3), mRNA [NM_014740]	9775	GO:0005515|GO:0017148|GO:0010467|GO:0006200|GO:0006364|GO:0019221|GO:0005634|GO:0003729|GO:0071013|GO:0005829|GO:0004004|GO:0005737|GO:0000184|GO:0008143|GO:0000289|GO:0035145|GO:0000288|GO:0016070|GO:0016071|GO:0005730|GO:0045727|GO:0005524|GO:0016607|GO:0000398|GO:0051028	78109220	chr17	78109161	-	hs|17q25.3	NM_014740	chr17:78109220-78109161	NM_014740	Hs.389649
A_32_P25273	2.28898	1.1947	2.28898	up	2.71052	1.43857	2.71052	up	HSPD1	heat shock 60kDa protein 1 (chaperonin)	FALSE	Homo sapiens heat shock 60kDa protein 1 (chaperonin) (HSPD1), transcript variant 1, mRNA [NM_002156]	3329	GO:0006986|GO:0005515|GO:0032755|GO:0043032|GO:0048291|GO:0003688|GO:0005615|GO:0051604|GO:0042026|GO:0006458|GO:0003697|GO:0005759|GO:0002755|GO:0002842|GO:0070062|GO:0032729|GO:0046696|GO:0002368|GO:0019907|GO:0009986|GO:0032727|GO:0042113|GO:0043234|GO:0042110|GO:0050870|GO:0051082|GO:0003725|GO:0006200|GO:0005886|GO:0032733|GO:0030135|GO:0005743|GO:0051087|GO:0032735|GO:0005829|GO:0005739|GO:…	198351440	chr2	198351381	-	hs|2q33.1	NM_002156	chr2:198351440-198351381	NM_002156	Hs.727543
A_23_P331670	2.28777	1.19394	2.28777	up	6.94871	2.79674	6.94871	up	PYGB	phosphorylase, glycogen; brain	FALSE	Homo sapiens phosphorylase, glycogen; brain (PYGB), mRNA [NM_002862]	5834	GO:0005737|GO:0005975|GO:0030170|GO:0008184|GO:0006006|GO:0044281|GO:0005980	25278385	chr20	25278326	+	hs|20p11.21	NM_002862	chr20:25278326-25278385	NM_002862	Hs.368157
A_33_P3691860	2.2867	1.19327	2.2867	up	2.01606	1.01154	2.01606	up	FAM122B	family with sequence similarity 122B	FALSE	Homo sapiens family with sequence similarity 122B (FAM122B), transcript variant 2, mRNA [NM_001166599]	159090		133906117	chrX	133906058	-	hs|Xq26.3	NM_001166599	chrX:133906117-133906058	NM_001166599	Hs.404706
A_33_P3389638	2.28647	1.19312	2.28647	up	2.50209	1.32313	2.50209	up	NOP14	NOP14 nucleolar protein	FALSE	Homo sapiens NOP14 nucleolar protein (NOP14), transcript variant 1, mRNA [NM_001291978]	8602	GO:0000462|GO:0000472|GO:0006364|GO:0032040|GO:0005730|GO:0000480|GO:0005634|GO:0005739|GO:0030515|GO:0042274|GO:0000447|GO:0019899|GO:0030692|GO:0030686	2939736	chr4	2939677	-	hs|4p16.3	NM_001291978	chr4:2939736-2939677	NM_001291978	Hs.627133
A_33_P3354514	2.28644	1.19311	2.28644	up	2.06004	1.04267	2.06004	up	SLC2A13	solute carrier family 2 (facilitated glucose transporter), member 13	FALSE	Homo sapiens solute carrier family 2 (facilitated glucose transporter), member 13, mRNA (cDNA clone MGC:48624 IMAGE:5272386), complete cds. [BC047507]	114134	GO:0005886|GO:0022891|GO:0016021|GO:0055085	40343374	chr12	40343315	-	hs|12q12	BC047507	chr12:40343374-40343315		Hs.558595
A_33_P3268974	2.28588	1.19275	2.28588	up	2.37142	1.24575	2.37142	up	RECQL5	RecQ protein-like 5	FALSE	Homo sapiens RecQ protein-like 5 (RECQL5), transcript variant 3, mRNA [NM_001003716]	9400	GO:0008026|GO:0031965|GO:0006200|GO:0000993|GO:0005730|GO:0005634|GO:0006310|GO:0006259|GO:0003676|GO:0005524|GO:0003678|GO:0051304|GO:0006260|GO:0007067|GO:0005737|GO:0006281|GO:0016591|GO:0005654|GO:0032508|GO:0034244	73646506	chr17	73646447	-	hs|17q25.1	NM_001003716	chr17:73646506-73646447	NM_001003716	Hs.632229
A_23_P12572	2.28556	1.19255	2.28556	up	2.05581	1.0397	2.05581	up	CASP7	caspase 7, apoptosis-related cysteine peptidase	FALSE	Homo sapiens caspase 7, apoptosis-related cysteine peptidase (CASP7), transcript variant d, mRNA [NM_033338]	840	GO:0005515|GO:0097153|GO:0008635|GO:0007568|GO:0097194|GO:0006915|GO:0001836|GO:0005634|GO:0097193|GO:0006921|GO:0005829|GO:0004197|GO:0007507|GO:0005737|GO:0043525|GO:0006508|GO:0005654|GO:0008234|GO:0004190|GO:0009411	115490553	chr10	115490494	+	hs|10q25.3	NM_033338	chr10:115490494-115490553	NM_033338	Hs.9216
A_19_P00805954	2.28552	1.19252	2.28552	up	2.29144	1.19625	2.29144	up	LOC100129461	uncharacterized LOC100129461	FALSE	PREDICTED: Homo sapiens uncharacterized LOC100129461 (LOC100129461), misc_RNA [XR_425965]	100129461		5043823	chr6	5043764	+	hs|6p25.1	XR_425965	chr6:5043764-5043823	XR_425965
A_23_P112512	2.28327	1.1911	2.28327	up	3.09683	1.63079	3.09683	up	SLC25A51	solute carrier family 25, member 51	FALSE	Homo sapiens solute carrier family 25, member 51 (SLC25A51), transcript variant 1, mRNA [NM_033412]	92014	GO:0006810|GO:0005743|GO:0016021	37887776	chr9	37887717	-	hs|9p13.2	NM_033412	chr9:37887776-37887717	NM_033412	Hs.634120
A_33_P3398809	2.2823	1.19049	2.2823	up	2.07638	1.05407	2.07638	up	MRRF	mitochondrial ribosome recycling factor	FALSE	Homo sapiens mitochondrial ribosome recycling factor (MRRF), transcript variant 1, mRNA [NM_138777]	92399	GO:0005739|GO:0032790|GO:0006412	125085168	chr9	125085109	+	hs|9q33.2	NM_138777	chr9:125085109-125085168	NM_138777	Hs.368011
A_24_P288836	2.28125	1.18982	2.28125	up	7.29388	2.86669	7.29388	up	HLA-DPB2	major histocompatibility complex, class II, DP beta 2 (pseudogene)	FALSE	Homo sapiens major histocompatibility complex, class II, DP beta 2 (pseudogene) (HLA-DPB2), non-coding RNA [NR_001435]	3116		33096481	chr6	33096422	+	hs|6p21.32	NR_001435	chr6:33096422-33096481	NR_001435	Hs.665450
A_33_P3352632	2.28121	1.1898	2.28121	up	2.60377	1.3806	2.60377	up	LOC728147	uncharacterized LOC728147	FALSE	Homo sapiens cDNA FLJ38943 fis, clone NT2NE2017480. [AK096262]	728147		2901828	chr12	2901769	-	hs|12p13.33	AK096262	chr12:2901828-2901769		Hs.448720
A_33_P3389023	2.27955	1.18875	2.27955	up	3.06805	1.61732	3.06805	up	SRD5A3	steroid 5 alpha-reductase 3	FALSE	Homo sapiens steroid 5 alpha-reductase 3 (SRD5A3), mRNA [NM_024592]	79644	GO:0003865|GO:0005783|GO:0006702|GO:0019348|GO:0016095|GO:0044281|GO:0016628|GO:0047751|GO:0005789|GO:0016021|GO:0006488|GO:0044267|GO:0006489|GO:0008202|GO:0055114|GO:0018279|GO:0043687	56237396	chr4	56237337	+	hs|4q12	NM_024592	chr4:56237337-56237396	NM_024592	Hs.39311
A_33_P3226832	2.27657	1.18686	2.27657	up	3.21696	1.6857	3.21696	up	F3	coagulation factor III (thromboplastin, tissue factor)	FALSE	Homo sapiens coagulation factor III (thromboplastin, tissue factor) (F3), transcript variant 1, mRNA [NM_001993]	2152	GO:0005515|GO:0051897|GO:0030335|GO:0005886|GO:0009986|GO:0006919|GO:0002543|GO:0002020|GO:0005615|GO:0045766|GO:0031233|GO:0050927|GO:0031012|GO:0005543|GO:0001938|GO:0007596|GO:0002541|GO:0007598|GO:0010641|GO:0016021|GO:0070062	94995139	chr1	94995080	-	hs|1p21.3	NM_001993	chr1:94995139-94995080	NM_001993	Hs.62192
A_24_P127312	2.27551	1.18619	2.27551	up	2.17175	1.11886	2.17175	up			FALSE	Q80V08_MOUSE (Q80V08) Rpl17 protein (Fragment), partial (94%) [THC2554858]		GO:0003735|GO:0005840|GO:0006412	29490100	chr8	29490041	+	hs|8p12		chr8:029490041-029490100
A_23_P164179	2.27472	1.18569	2.27472	up	2.58684	1.37119	2.58684	up	TOB1	transducer of ERBB2, 1	FALSE	Homo sapiens transducer of ERBB2, 1 (TOB1), transcript variant 1, mRNA [NM_005749]	10140	GO:0017148|GO:0005515|GO:0030971|GO:0008285|GO:1900153|GO:0060212|GO:0005070|GO:0060213|GO:0009967|GO:0030014	48940557	chr17	48940498	-	hs|17q21.33	NM_005749	chr17:48940557-48940498	NM_005749	Hs.744946
A_24_P215475	2.27244	1.18425	2.27244	up	2.40119	1.26375	2.40119	up	ZNF10	zinc finger protein 10	FALSE	Homo sapiens zinc finger protein 10 (ZNF10), mRNA [NM_015394]	7556	GO:0005515|GO:0006355|GO:0005634|GO:0003677|GO:0046872|GO:0006351	133735588	chr12	133735529	+	hs|12q24.33	NM_015394	chr12:133735529-133735588	NM_015394	Hs.573983
A_33_P3246505	2.27172	1.18379	2.27172	up	2.2791	1.18846	2.2791	up	MAP3K8	mitogen-activated protein kinase kinase kinase 8	FALSE	mitogen-activated protein kinase kinase kinase 8 [Source:HGNC Symbol;Acc:6860] [ENST00000375322]	1326	GO:0005515|GO:0007049|GO:0005737|GO:0000186|GO:0000287|GO:0004674|GO:0000165|GO:0031295|GO:0006468|GO:0005524|GO:0004709|GO:0005829	30728357	chr10	30728298	+	hs|10p11.23	AB209539	chr10:30728298-30728357
[truncated: 205 more rows]
