# Supplementary material for: SERPINB2 is a novel TGFβ-responsive lineage fate determinant of human bone marrow stromal cells
Source: Sci Rep. 2017 Sep 7;7:10797. doi: 10.1038/s41598-017-10983-x (PMC5589808; doi:10.1038/s41598-017-10983-x)
Supplement: Supplementary file 8 — Table s7 [file 41598_2017_10983_MOESM8_ESM.xlsx]

## Sheet: DOWN GENES  FOLD CAHNGE 2 SERPI
ProbeName	FC ([SERPINB2 siRNA] vs [SCR siRNA])	Log FC ([SERPINB2 siRNA] vs [SCR siRNA])	FC (abs) ([SERPINB2 siRNA] vs [SCR siRNA])	Regulation ([SERPINB2 siRNA] vs [SCR siRNA])	GeneSymbol	GeneName	ControlType	Description	EntrezGeneID	Go	Chromosome End Index_Avadis_	Chromosome Number_Avadis_	Chromosome Start Index_Avadis_	Chromosome Strand_Avadis_	Cytoband	GenbankAccession	GenomicCoordinates	RefSeqAccession	UniGeneID
A_23_P6535	-50.424	-5.65604	50.424	down	KLHDC7B	kelch domain containing 7B	FALSE	Homo sapiens kelch domain containing 7B (KLHDC7B), mRNA [NM_138433]	113730		50989347	chr22	50989288	+	hs|22q13.33	NM_138433	chr22:50989288-50989347	NM_138433	Hs.137007
A_23_P166306	-39.2402	-5.29426	39.2402	down	CBS	cystathionine-beta-synthase	FALSE	Homo sapiens cystathionine-beta-synthase (CBS), transcript variant 1, mRNA [NM_000071]	875	GO:0019343|GO:0005515|GO:0070814|GO:0019346|GO:0006535|GO:0005634|GO:0044281|GO:0042803|GO:0046872|GO:0050667|GO:0005829|GO:0042802|GO:0043231|GO:0072341|GO:0034641|GO:0004122|GO:0031625|GO:0005730|GO:0000096|GO:0043418|GO:0030170|GO:0006563|GO:0019899|GO:0019448|GO:0006565|GO:0020037	44473378	chr21	44473319	-	hs|21q22.3	NM_000071	chr21:44473378-44473319	NM_000071	Hs.533013
A_24_P335620	-36.3255	-5.18291	36.3255	down	SLC7A5	solute carrier family 7 (amino acid transporter light chain, L system), member 5	FALSE	Homo sapiens solute carrier family 7 (amino acid transporter light chain, L system), member 5 (SLC7A5), mRNA [NM_003486]	8140	GO:0006520|GO:0005886|GO:0005730|GO:0006865|GO:0005634|GO:0050900|GO:0055085|GO:0030154|GO:0043231|GO:0005829|GO:0007399|GO:0015804|GO:0016324|GO:0005737|GO:0016020|GO:0015171|GO:0007596|GO:0042605|GO:0006810|GO:0015175|GO:0016021|GO:0015179|GO:0070062|GO:0006811	87863966	chr16	87863907	-	hs|16q24.2	NM_003486	chr16:87863966-87863907	NM_003486	Hs.513797
A_33_P3260430	-35.4525	-5.14781	35.4525	down	SPRR2A	small proline-rich protein 2A	FALSE	Homo sapiens small proline-rich protein 2A (SPRR2A), mRNA [NM_005988]	6700	GO:0005515|GO:0005737|GO:0008544|GO:0030216|GO:0031424|GO:0001533	153028658	chr1	153028599	-	hs|1q21.3	NM_005988	chr1:153028658-153028599	NM_005988	Hs.355542
A_24_P141707	-30.4734	-4.92948	30.4734	down	INHBE	inhibin, beta E	FALSE	Homo sapiens inhibin, beta E (INHBE), mRNA [NM_031479]	83729	GO:0005179|GO:0043408|GO:0010862|GO:0042981|GO:0048468|GO:0060395|GO:0040007|GO:0008083|GO:0005615|GO:0005160|GO:0005125	57850923	chr12	57850864	+	hs|12q13.3	NM_031479	chr12:57850864-57850923	NM_031479	Hs.632713
A_33_P3672756	-28.9667	-4.85632	28.9667	down	LOC284561	uncharacterized LOC284561	FALSE	PREDICTED: Homo sapiens uncharacterized LOC284561 (LOC284561), misc_RNA [XR_110828]	284561		147763933	chr1	147763874	+	hs|1q21.2	XR_110828	chr1:147763874-147763933	XR_110828	Hs.504540
A_33_P3413905	-28.1983	-4.81754	28.1983	down	ADM2	adrenomedullin 2	FALSE	Homo sapiens adrenomedullin 2 (ADM2), transcript variant 1, mRNA [NM_024866]	79924	GO:0010628|GO:0007631|GO:0005179|GO:0007586|GO:0006468|GO:0005576|GO:0045776|GO:0007189|GO:0001525|GO:0032403|GO:0045766	50924866	chr22	50924807	+	hs|22q13.33	NM_024866	chr22:50924807-50924866	NM_024866	Hs.449099
A_23_P52336	-27.3869	-4.77541	27.3869	down	UNC5B	unc-5 homolog B (C. elegans)	FALSE	Homo sapiens unc-5 homolog B (C. elegans) (UNC5B), transcript variant 1, mRNA [NM_170744]	219699	GO:0005515|GO:0043524|GO:0043065|GO:0007411|GO:2001240|GO:0014068|GO:0016021|GO:0097190|GO:0033564	73059656	chr10	73059597	+	hs|10q22.1	NM_170744	chr10:73059597-73059656	NM_170744	Hs.522997
A_24_P245379	-24.3942	-4.60846	24.3942	down	SERPINB2	serpin peptidase inhibitor, clade B (ovalbumin), member 2	FALSE	Homo sapiens serpin peptidase inhibitor, clade B (ovalbumin), member 2 (SERPINB2), transcript variant 2, mRNA [NM_002575]	5055	GO:0010951|GO:0043066|GO:0005737|GO:0005886|GO:0007596|GO:0004867|GO:0005576|GO:0042730|GO:0005615	61570261	chr18	61570202	+	hs|18q21.33	NM_002575	chr18:61570202-61570261	NM_002575	Hs.594481
A_24_P325146	-21.342	-4.41562	21.342	down	KRTAP4-8	keratin associated protein 4-8	FALSE	Homo sapiens keratin associated protein 4-8 (KRTAP4-8), mRNA [NM_031960]	728224	GO:0042633|GO:0007568|GO:0045095	39253472	chr17	39253413	-	hs|17q21.2	NM_031960	chr17:39253472-39253413	NM_031960	Hs.307019
A_21_P0009800	-19.0039	-4.24822	19.0039	down	lnc-AC008686.1-1	lnc-AC008686.1-1:3	FALSE	LNCipedia lincRNA (lnc-AC008686.1-1), lincRNA [lnc-AC008686.1-1:3]			13782009	chr19	13781950	-	hs|19p13.2		chr19:13782009-13781950
A_33_P3376971	-19.0018	-4.24807	19.0018	down	CHAC1	ChaC glutathione-specific gamma-glutamylcyclotransferase 1	FALSE	Homo sapiens ChaC glutathione-specific gamma-glutamylcyclotransferase 1 (CHAC1), transcript variant 1, mRNA [NM_024111]	79094	GO:0006986|GO:0005802|GO:0005515|GO:0045746|GO:0016746|GO:0007219|GO:0070059|GO:0008152|GO:0005112|GO:0010955|GO:0022008|GO:0005829	41248690	chr15	41248631	+	hs|15q15.1	NM_024111	chr15:41248631-41248690	NM_024111	Hs.155569
A_24_P221485	-18.9602	-4.2449	18.9602	down			FALSE	phosphoserine aminotransferase 1 pseudogene 3 [Source:HGNC Symbol;Acc:HGNC:43989] [ENST00000439132]			79520790	chr1	79520731	-	hs|1p31.1		chr1:79520790-79520731
A_33_P3376965	-18.9456	-4.24379	18.9456	down	CHAC1	ChaC glutathione-specific gamma-glutamylcyclotransferase 1	FALSE	Homo sapiens ChaC glutathione-specific gamma-glutamylcyclotransferase 1 (CHAC1), transcript variant 1, mRNA [NM_024111]	79094	GO:0006986|GO:0005802|GO:0005515|GO:0045746|GO:0016746|GO:0007219|GO:0070059|GO:0008152|GO:0005112|GO:0010955|GO:0022008|GO:0005829	41247873	chr15	41247814	+	hs|15q15.1	NM_024111	chr15:41247814-41247873	NM_024111	Hs.155569
A_21_P0012705	-18.8283	-4.23483	18.8283	down	LOC102723973	uncharacterized LOC102723973	FALSE	PREDICTED: Homo sapiens uncharacterized LOC102723973 (LOC102723973), ncRNA [XR_425829]	102723973		190700574	chr4	190700515	-	hs|4q35.2	XR_425829	chr4:190700574-190700515	XR_425829
A_21_P0014427	-18.3767	-4.19981	18.3767	down	lnc-CHADL-1	lnc-CHADL-1:1	FALSE	Homo sapiens cDNA FLJ32615 fis, clone STOMA2000148. [AK057177]			41605490	chr22	41605431	-	hs|22q13.2	AK057177	chr22:41605490-41605431		Hs.627409
A_33_P3416414	-17.5385	-4.13246	17.5385	down			FALSE	phosphoserine aminotransferase 1 pseudogene 1 [Source:HGNC Symbol;Acc:HGNC:15785] [ENST00000518968]			50652922	chr8	50652863	-	hs|8q11.21		chr8:50652922-50652863
A_21_P0009773	-16.8768	-4.07697	16.8768	down	lnc-BBC3-1	lnc-BBC3-1:1	FALSE	LNCipedia lincRNA (lnc-BBC3-1), lincRNA [lnc-BBC3-1:1]			47742617	chr19	47742558	-	hs|19q13.32		chr19:47742617-47742558
A_23_P58266	-16.3881	-4.03458	16.3881	down	S100P	S100 calcium binding protein P	FALSE	Homo sapiens S100 calcium binding protein P (S100P), mRNA [NM_005980]	6286	GO:0005515|GO:0005737|GO:0010033|GO:0000287|GO:0050786|GO:0043542|GO:0005509|GO:0031528|GO:0005634|GO:0070062|GO:0048306	6698878	chr4	6698819	+	hs|4p16.1	NM_005980	chr4:6698819-6698878	NM_005980	Hs.2962
A_33_P3312519	-15.5278	-3.95678	15.5278	down	KPRP	keratinocyte proline-rich protein	FALSE	Homo sapiens keratinocyte proline-rich protein (KPRP), mRNA [NM_001025231]	448834	GO:0005737|GO:0070062	152734527	chr1	152734468	+	hs|1q21.3	NM_001025231	chr1:152734468-152734527	NM_001025231	Hs.149386
A_23_P126103	-15.4631	-3.95076	15.4631	down	CTH	cystathionine gamma-lyase	FALSE	Homo sapiens cystathionine gamma-lyase (CTH), transcript variant 1, mRNA [NM_001902]	1491	GO:0005515|GO:0019344|GO:0005516|GO:0070814|GO:0019346|GO:2001234|GO:0006534|GO:0005634|GO:0044540|GO:0044281|GO:0005829|GO:0030968|GO:0018272|GO:0034641|GO:0005737|GO:0051092|GO:0051289|GO:0004123|GO:0043123|GO:0070062|GO:0016846|GO:0047982|GO:0080146|GO:0000096|GO:0000098|GO:0030170|GO:0044524|GO:0005654	70905100	chr1	70905041	+	hs|1p31.1	NM_001902	chr1:70905041-70905100	NM_001902	Hs.19904
A_21_P0013475	-14.3234	-3.8403	14.3234	down			FALSE	asparagine synthetase pseudogene 4 [Source:HGNC Symbol;Acc:HGNC:39400] [ENST00000511103]			47610230	chr8	47610171	+	hs|8q11.1		chr8:47610171-47610230
A_23_P125303	-13.9648	-3.80373	13.9648	down	IGSF1	immunoglobulin superfamily, member 1	FALSE	Homo sapiens immunoglobulin superfamily, member 1 (IGSF1), transcript variant 1, mRNA [NM_001555]	3547	GO:0005515|GO:0007165|GO:0006355|GO:0016020|GO:0034711|GO:0005576|GO:0004872|GO:0016021|GO:0015026	130408747	chrX	130408688	-	hs|Xq26.2	NM_001555	chrX:130408747-130408688	NM_001555	Hs.22111
A_33_P3386775	-13.9353	-3.80067	13.9353	down	ADAM11	ADAM metallopeptidase domain 11	FALSE	Homo sapiens ADAM metallopeptidase domain 11 (ADAM11), mRNA [NM_002390]	4185	GO:0031012|GO:0005178|GO:0005886|GO:0007229|GO:0006508|GO:0008270|GO:0016021|GO:0004222|GO:0008237	42857928	chr17	42857869	+	hs|17q21.31	NM_002390	chr17:42857869-42857928	NM_002390	Hs.6088
A_23_P121064	-13.6701	-3.77295	13.6701	down	PTX3	pentraxin 3, long	FALSE	Homo sapiens pentraxin 3, long (PTX3), mRNA [NM_002852]	5806	GO:0050766|GO:0006954|GO:0046597|GO:0045087|GO:0001849|GO:0046790|GO:0005576|GO:0001872|GO:0005615|GO:0001878|GO:0008228|GO:0045429	157161028	chr3	157160969	+	hs|3q25.32	NM_002852	chr3:157160969-157161028	NM_002852	Hs.591286
A_21_P0013514	-13.654	-3.77126	13.654	down	XLOC_l2_014504		FALSE	BROAD Institute lincRNA (XLOC_l2_014504), lincRNA [TCONS_l2_00028188]			47505181	chr8	47505122	-	hs|8q11.1		chr8:47505181-47505122
A_33_P3363188	-13.1867	-3.72101	13.1867	down	FLJ43315	asparagine synthetase pseudogene	FALSE	Homo sapiens asparagine synthetase pseudogene (FLJ43315), non-coding RNA [NR_033856]	644316		91887	chrUn_gl000211	91828	+			chrUn_gl000211:91828-91887	NR_033856	Hs.632789
A_21_P0013512	-13.1661	-3.71875	13.1661	down			FALSE	asparagine synthetase pseudogene 1 [Source:HGNC Symbol;Acc:HGNC:754] [ENST00000518311]			47491719	chr8	47491130	-	hs|8q11.1		chr8:47491719-47491130
A_23_P259692	-12.5247	-3.6467	12.5247	down	PSAT1	phosphoserine aminotransferase 1	FALSE	Homo sapiens phosphoserine aminotransferase 1 (PSAT1), transcript variant 1, mRNA [NM_058179]	29968	GO:0034641|GO:0005737|GO:0030170|GO:0008652|GO:0004648|GO:0006564|GO:0044281|GO:0008615|GO:0070062|GO:0005829	80944837	chr9	80944778	+	hs|9q21.2	NM_058179	chr9:80944778-80944837	NM_058179	Hs.494261
A_22_P00018660	-12.011	-3.58629	12.011	down	lnc-ZBTB10-3	lnc-ZBTB10-3:1	FALSE	LNCipedia lincRNA (lnc-ZBTB10-3), lincRNA [lnc-ZBTB10-3:1]			81039905	chr8	81039846	+	hs|8q21.13		chr8:81039846-81039905
A_22_P00006772	-11.9753	-3.582	11.9753	down	lnc-FUS-1	lnc-FUS-1:1	FALSE	Homo sapiens mRNA; cDNA DKFZp667F205 (from clone DKFZp667F205). [AL713703]			31207967	chr16	31207908	+	hs|16p11.2	AL713703	chr16:31207908-31207967		Hs.382749
A_23_P11644	-11.9584	-3.57995	11.9584	down	SPRR2D	small proline-rich protein 2D	FALSE	Homo sapiens small proline-rich protein 2D (SPRR2D), mRNA [NM_006945]	6703	GO:0005737|GO:0008544|GO:0031424|GO:0001533	153012412	chr1	153012353	-	hs|1q21.3	NM_006945	chr1:153012412-153012353	NM_006945	Hs.505327
A_21_P0003414	-11.1232	-3.4755	11.1232	down			FALSE	BX093437 Soares_testis_NHT Homo sapiens cDNA clone IMAGp998L133560 ; IMAGE:1409436, mRNA sequence [BX093437]			149615467	chr4	149615408	+	hs|4q31.23		chr4:149615408-149615467		Hs.137068
A_22_P00015966	-10.8589	-3.4408	10.8589	down			FALSE	UI-H-BI4-apk-h-10-0-UI.s1 NCI_CGAP_Sub8 Homo sapiens cDNA clone IMAGE:3087978 3', mRNA sequence [BF510650]			29292061	chr17	29292002	-	hs|17q11.2	BF510650	chr17:29292061-29292002		Hs.565062
A_23_P210690	-10.5634	-3.40101	10.5634	down	TRIB3	tribbles pseudokinase 3	FALSE	Homo sapiens tribbles pseudokinase 3 (TRIB3), transcript variant 1, mRNA [NM_021158]	57761	GO:0008286|GO:0005515|GO:0034976|GO:0005886|GO:0045599|GO:0005634|GO:0044281|GO:0005829|GO:0032092|GO:0007173|GO:0043405|GO:0016301|GO:0055106|GO:0051443|GO:0031625|GO:0044255|GO:0048011|GO:0032869|GO:0019901|GO:0048015|GO:0003714|GO:0045717|GO:0005524|GO:0006351|GO:0010827|GO:0070059|GO:0008543|GO:0045087|GO:0004860|GO:0006468|GO:0005654|GO:0006469|GO:0045892|GO:0038095	378166	chr20	378107	+	hs|20p13	NM_021158	chr20:378107-378166	NM_021158	Hs.516826
A_19_P00315804	-10.4938	-3.39147	10.4938	down	VLDLR-AS1	VLDLR antisense RNA 1	FALSE	Homo sapiens VLDLR antisense RNA 1 (VLDLR-AS1), long non-coding RNA [NR_015375]	401491		2536421	chr9	2536362	-	hs|9p24.2		chr9:2536421-2536362	NR_015375	Hs.416043
A_21_P0010656	-9.87578	-3.30389	9.87578	down	XLOC_l2_001122		FALSE	BROAD Institute lincRNA (XLOC_l2_001122), lincRNA [TCONS_l2_00001539]			152616772	chr1	152616713	-	hs|1q21.3		chr1:152616772-152616713
A_23_P19624	-9.78479	-3.29054	9.78479	down	BMP6	bone morphogenetic protein 6	FALSE	Homo sapiens bone morphogenetic protein 6 (BMP6), mRNA [NM_001718]	654	GO:0051216|GO:0001654|GO:0050714|GO:0060395|GO:0005615|GO:0006879|GO:0030539|GO:0005737|GO:0006955|GO:0006954|GO:0045944|GO:0043408|GO:0010039|GO:0032026|GO:0032332|GO:0032526|GO:0050679|GO:0014823|GO:0030501|GO:0046982|GO:0001822|GO:0031988|GO:0010862|GO:0051384|GO:0042981|GO:0003323|GO:0030509|GO:2000860|GO:0005160|GO:0005125|GO:0001649|GO:0045669|GO:0001958|GO:0001501|GO:0001938|GO:0070700|GO:…	7881454	chr6	7881395	+	hs|6p24.3	NM_001718	chr6:7881395-7881454	NM_001718	Hs.285671
A_33_P3422802	-9.66889	-3.27335	9.66889	down	ULBP1	UL16 binding protein 1	FALSE	Homo sapiens UL16 binding protein 1 (ULBP1), mRNA [NM_025218]	80329	GO:0002474|GO:0030101|GO:0005886|GO:0005783|GO:0046703|GO:0042267|GO:0050776|GO:0042605|GO:0046658	150294741	chr6	150294682	+	hs|6q25.1	NM_025218	chr6:150294682-150294741	NM_025218	Hs.653255
A_23_P145694	-9.57365	-3.25907	9.57365	down	ASNS	asparagine synthetase (glutamine-hydrolyzing)	FALSE	Homo sapiens asparagine synthetase (glutamine-hydrolyzing) (ASNS), transcript variant 2, mRNA [NM_001673]	440	GO:0070981|GO:0031427|GO:0044281|GO:0032870|GO:0042803|GO:0030968|GO:0005829|GO:0034641|GO:0004066|GO:0009416|GO:0042149|GO:0006529|GO:0043200|GO:0032354|GO:0043066|GO:0048037|GO:0009636|GO:0008652|GO:0005524|GO:0009612|GO:0001889|GO:0045931|GO:0006987|GO:0044267|GO:0006541	97481520	chr7	97481461	-	hs|7q21.3	NM_001673	chr7:97481520-97481461	NM_001673	Hs.489207
A_21_P0011236	-9.22457	-3.20548	9.22457	down			FALSE	long intergenic non-protein coding RNA 1297 [Source:HGNC Symbol;Acc:HGNC:50443] [ENST00000620186]			19619486	chr14	19611944	+	hs|14q11.2		chr14:19611944-19619486
A_22_P00005343	-8.9957	-3.16924	8.9957	down	KCNG1	potassium channel, voltage gated modifier subfamily G, member 1	FALSE	Homo sapiens potassium channel, voltage gated modifier subfamily G, member 1 (KCNG1), mRNA [NM_002237]	3755	GO:0005251|GO:0005886|GO:0008076|GO:0007268|GO:0005267|GO:0051260|GO:0034765|GO:0016021|GO:0006813|GO:0071805|GO:0043231	49620280	chr20	49620221	-	hs|20q13.13	NM_002237	chr20:49620280-49620221	NM_002237	Hs.118695
A_23_P350001	-8.41391	-3.07278	8.41391	down	GUCY1A2	guanylate cyclase 1, soluble, alpha 2	FALSE	Homo sapiens guanylate cyclase 1, soluble, alpha 2 (GUCY1A2), transcript variant 2, mRNA [NM_000855]	2977	GO:0035556|GO:0007165|GO:0005737|GO:0007596|GO:0006182|GO:0030828|GO:0004383|GO:0005525|GO:0020037	106558464	chr11	106558405	-	hs|11q22.3	NM_000855	chr11:106558464-106558405	NM_000855	Hs.24321
A_23_P35082	-8.25282	-3.04489	8.25282	down	SESN2	sestrin 2	FALSE	Homo sapiens sestrin 2 (SESN2), mRNA [NM_031459]	83667	GO:0005515|GO:0032868|GO:0032042|GO:0005737|GO:0006635|GO:0046323|GO:0043491|GO:0006914|GO:0070328|GO:2000479|GO:0005634|GO:0009749	28608253	chr1	28608194	+	hs|1p35.3	NM_031459	chr1:28608194-28608253	NM_031459	Hs.469543
A_23_P101054	-7.94667	-2.99035	7.94667	down	KRT34	keratin 34, type I	FALSE	Homo sapiens keratin 34, type I (KRT34), mRNA [NM_021013]	3885	GO:0005882|GO:0008544|GO:0005198|GO:0005615|GO:0070062	39534077	chr17	39534018	-	hs|17q21.2	NM_021013	chr17:39534077-39534018	NM_021013	Hs.296942
A_33_P3402615	-7.92199	-2.98586	7.92199	down	SLC6A9	solute carrier family 6 (neurotransmitter transporter, glycine), member 9	FALSE	Homo sapiens solute carrier family 6 (neurotransmitter transporter, glycine), member 9 (SLC6A9), transcript variant 2, mRNA [NM_201649]	6536	GO:0015375|GO:0015816|GO:0016020|GO:0005886|GO:0005887|GO:0005328|GO:0006836|GO:0006810|GO:0055085|GO:0003333	44462221	chr1	44462162	-	hs|1p34.1	NM_201649	chr1:44462221-44462162	NM_201649	Hs.442590
A_23_P104996	-7.84411	-2.97161	7.84411	down	BEST1	bestrophin 1	FALSE	Homo sapiens bestrophin 1 (BEST1), transcript variant 1, mRNA [NM_004183]	7439	GO:0030321|GO:0006821|GO:0005886|GO:0034707|GO:0055085|GO:0005254|GO:0005829|GO:0016323|GO:0034220|GO:0016020|GO:0050908|GO:0051924|GO:0016021|GO:0007601	61730340	chr11	61730281	+	hs|11q12.3	NM_004183	chr11:61730281-61730340	NM_004183	Hs.712676
A_21_P0012622	-7.73708	-2.95179	7.73708	down			FALSE				148492073	chr4	148492014	+	hs|4q31.22		chr4:148492014-148492073		Hs.480899
A_23_P65651	-7.67318	-2.93982	7.67318	down	WARS	tryptophanyl-tRNA synthetase	FALSE	Homo sapiens tryptophanyl-tRNA synthetase (WARS), transcript variant 1, mRNA [NM_004184]	7453	GO:0005515|GO:0010467|GO:0008285|GO:0045765|GO:0005634|GO:0001525|GO:0005524|GO:0006412|GO:0005829|GO:0006418|GO:0006436|GO:0004830|GO:0005737|GO:0070062	100801100	chr14	100801041	-	hs|14q32.2	NM_004184	chr14:100801100-100801041	NM_004184	Hs.497599
A_23_P166848	-7.66761	-2.93878	7.66761	down	LTF	lactotransferrin	FALSE	Homo sapiens lactotransferrin (LTF), transcript variant 1, mRNA [NM_002343]	4057	GO:0005515|GO:0034145|GO:0071902|GO:0004252|GO:0033214|GO:1900229|GO:0042581|GO:0005634|GO:0005615|GO:0001817|GO:0051092|GO:0001895|GO:0006959|GO:0006508|GO:0097013|GO:0031665|GO:0043123|GO:0030141|GO:0033690|GO:0090382|GO:0008201|GO:0070062|GO:0043066|GO:2001205|GO:0051701|GO:0005506|GO:0032680|GO:0005576|GO:0003677|GO:0052572|GO:0006351|GO:2000308|GO:0002227|GO:0008199|GO:0045669|GO:0001503|GO:…	46479489	chr3	46477720	-	hs|3p21.31	NM_002343	chr3:46479489-46477720	NM_002343	Hs.529517
A_21_P0011865	-7.65184	-2.93581	7.65184	down	XLOC_l2_007595		FALSE	BROAD Institute lincRNA (XLOC_l2_007595), lincRNA [TCONS_l2_00014030]			151424603	chr2	151424544	+	hs|2q23.3		chr2:151424544-151424603
A_24_P326491	-7.63624	-2.93286	7.63624	down	MKX	mohawk homeobox	FALSE	Homo sapiens mohawk homeobox (MKX), transcript variant 1, mRNA [NM_173576]	283078	GO:0006366|GO:0005634|GO:0000122|GO:0000978|GO:0045662|GO:0001078|GO:0002932|GO:0001077|GO:0007517|GO:0032967|GO:0035990|GO:0045944|GO:0030199|GO:0001085	27962388	chr10	27962329	-	hs|10p12.1	NM_173576	chr10:27962388-27962329	NM_173576	Hs.128193
A_33_P3242623	-7.21512	-2.85102	7.21512	down	SLC7A11	solute carrier family 7 (anionic amino acid transporter light chain, xc- system), member 11	FALSE	Homo sapiens solute carrier family 7 (anionic amino acid transporter light chain, xc- system), member 11 (SLC7A11), mRNA [NM_014331]	23657	GO:0005515|GO:0005791|GO:0015327|GO:0070306|GO:0005886|GO:0009986|GO:0006865|GO:0009636|GO:0050900|GO:0055085|GO:0070527|GO:0007420|GO:0007596|GO:0016021|GO:0005856|GO:0006979|GO:0035094|GO:0006811	139085492	chr4	139085433	-	hs|4q28.3	NM_014331	chr4:139085492-139085433	NM_014331	Hs.390594
A_23_P21134	-7.21406	-2.85081	7.21406	down	DDIT3	DNA-damage-inducible transcript 3	FALSE	Homo sapiens DNA-damage-inducible transcript 3 (DDIT3), transcript variant 5, mRNA [NM_004083]	1649	GO:0005515|GO:0006986|GO:0034976|GO:0003700|GO:0006983|GO:0044212|GO:0005634|GO:0043620|GO:0045662|GO:0043433|GO:0032757|GO:0005829|GO:0030968|GO:0043525|GO:0042594|GO:0045944|GO:0007050|GO:0042789|GO:0016055|GO:0090090|GO:0006355|GO:0051209|GO:0046982|GO:2000016|GO:0005770|GO:0003714|GO:0044324|GO:0000978|GO:0003677|GO:0006974|GO:0001077|GO:0070059|GO:0045454|GO:0005654|GO:0043161|GO:0045893|GO:…	57911526	chr12	57911200	-	hs|12q13.3	NM_004083	chr12:57911526-57911200	NM_004083	Hs.505777
A_23_P11984	-7.19785	-2.84757	7.19785	down	SLC6A9	solute carrier family 6 (neurotransmitter transporter, glycine), member 9	FALSE	Homo sapiens solute carrier family 6 (neurotransmitter transporter, glycine), member 9 (SLC6A9), transcript variant 2, mRNA [NM_201649]	6536	GO:0015375|GO:0015816|GO:0016020|GO:0005886|GO:0005887|GO:0005328|GO:0006836|GO:0006810|GO:0055085|GO:0003333	44466646	chr1	44466499	-	hs|1p34.1	NM_201649	chr1:44466646-44466499	NM_201649	Hs.442590
A_23_P120316	-7.18975	-2.84594	7.18975	down	MTHFD2	methylenetetrahydrofolate dehydrogenase (NADP+ dependent) 2, methenyltetrahydrofolate cyclohydrolase	FALSE	Homo sapiens methylenetetrahydrofolate dehydrogenase (NADP+ dependent) 2, methenyltetrahydrofolate cyclohydrolase (MTHFD2), transcript variant 1, mRNA [NM_006636]	10797	GO:0000287|GO:0004329|GO:0004477|GO:0005615|GO:0005829|GO:0005739|GO:0004488|GO:0004487|GO:0042301|GO:0046653|GO:0009396|GO:0006730|GO:0055114	74442044	chr2	74441985	+	hs|2p13.1	NM_006636	chr2:74441985-74442044	NM_006636	Hs.469030
A_33_P3410654	-7.17253	-2.84248	7.17253	down	CLEC12B	C-type lectin domain family 12, member B	FALSE	Homo sapiens C-type lectin domain family 12, member B (CLEC12B), transcript variant 2, mRNA [NM_205852]	387837	GO:0005886|GO:0030246|GO:0016021	10170310	chr12	10170251	+	hs|12p13.2	NM_205852	chr12:10170251-10170310	NM_205852	Hs.127937
A_33_P3805839	-7.1262	-2.83313	7.1262	down			FALSE	IMP (inosine monophosphate) dehydrogenase 1 pseudogene 11 [Source:HGNC Symbol;Acc:HGNC:6054] [ENST00000567885]			10205981	chr16	10205922	+	hs|16p13.2		chr16:10205922-10205981
A_32_P176911	-7.11684	-2.83124	7.11684	down	LINC00239	long intergenic non-protein coding RNA 239	FALSE	Homo sapiens long intergenic non-protein coding RNA 239 (LINC00239), long non-coding RNA [NR_026774]	145200		102198775	chr14	102198716	+	hs|14q32.31	NR_026774	chr14:102198716-102198775	NR_026774	Hs.150840
A_24_P117410	-7.05758	-2.81917	7.05758	down	KLHDC7B	kelch domain containing 7B	FALSE	Homo sapiens kelch domain containing 7B (KLHDC7B), mRNA [NM_138433]	113730		50988514	chr22	50988455	+	hs|22q13.33	NM_138433	chr22:50988455-50988514	NM_138433	Hs.137007
A_19_P00811613	-6.93468	-2.79383	6.93468	down	LOC101930048	uncharacterized LOC101930048	FALSE	PREDICTED: Homo sapiens uncharacterized LOC101930048 (LOC101930048), transcript variant X1, ncRNA [XR_428438]	101930048		2503335	chr9	2503276	-	hs|9p24.2	XR_428438	chr9:2503335-2503276	XR_428438	Hs.416043
A_21_P0012031	-6.93179	-2.79323	6.93179	down			FALSE				151424591	chr2	151424532	+	hs|2q23.3		chr2:151424532-151424591
A_33_P3239185	-6.91967	-2.7907	6.91967	down	SYT7	synaptotagmin VII	FALSE	Homo sapiens synaptotagmin VII (SYT7), transcript variant 1, mRNA [NM_001252065]	9066	GO:0005215|GO:0030054|GO:0005886|GO:0005509|GO:0031045|GO:0006887|GO:0005764|GO:0005544|GO:0050796|GO:0045956|GO:0001778|GO:0030672|GO:0016021|GO:0070062	61282853	chr11	61282794	-	hs|11q12.2	NM_001252065	chr11:61282853-61282794	NM_001252065	Hs.131188
A_33_P3275055	-6.90392	-2.78742	6.90392	down	ST6GALNAC3	ST6 (alpha-N-acetyl-neuraminyl-2,3-beta-galactosyl-1,3)-N-acetylgalactosaminide alpha-2,6-sialyltransferase 3	FALSE	Homo sapiens ST6 (alpha-N-acetyl-neuraminyl-2,3-beta-galactosyl-1,3)-N-acetylgalactosaminide alpha-2,6-sialyltransferase 3 (ST6GALNAC3), transcript variant 2, mRNA [NM_001160011]	256435	GO:0006677|GO:0009100|GO:0008373|GO:0006687|GO:0000139|GO:0016021|GO:0006488|GO:0044267|GO:0043687|GO:0018279	76878099	chr1	76878040	+	hs|1p31.1	NM_001160011	chr1:76878040-76878099	NM_001160011	Hs.337040
A_23_P128817	-6.84875	-2.77584	6.84875	down	PCK2	phosphoenolpyruvate carboxykinase 2 (mitochondrial)	FALSE	Homo sapiens phosphoenolpyruvate carboxykinase 2 (mitochondrial) (PCK2), transcript variant 1, mRNA [NM_004563]	5106	GO:0005515|GO:0005975|GO:0006094|GO:0006107|GO:0051384|GO:0044281|GO:0005525|GO:0046872|GO:0005739|GO:0004611|GO:0006090|GO:0004613|GO:0005759|GO:0006116|GO:0009405|GO:0006006|GO:0032024|GO:0071333|GO:0070062	24571999	chr14	24569401	+	hs|14q11.2	NM_004563	chr14:24569401-24571999	NM_004563	Hs.75812
A_23_P126089	-6.8152	-2.76876	6.8152	down	SPRR2C	small proline-rich protein 2C (pseudogene)	FALSE	Homo sapiens small proline-rich protein 2C (pseudogene) (SPRR2C), non-coding RNA [NR_003062]	6702		153112700	chr1	153112641	-	hs|1q21.3	NR_003062	chr1:153112700-153112641	NR_003062	Hs.2421
A_22_P00003557	-6.76457	-2.758	6.76457	down	SLC7A11-AS1	SLC7A11 antisense RNA 1	FALSE	Homo sapiens SLC7A11 antisense RNA 1 (SLC7A11-AS1), long non-coding RNA [NR_038380]	641364		139089972	chr4	139089913	+	hs|4q28.3	NR_038380	chr4:139089913-139089972	NR_038380	Hs.570846
A_22_P00007487	-6.72763	-2.7501	6.72763	down	GUCY1A2	guanylate cyclase 1, soluble, alpha 2	FALSE	Homo sapiens guanylate cyclase 1, soluble, alpha 2 (GUCY1A2), transcript variant 1, mRNA [NM_001256424]	2977	GO:0035556|GO:0007165|GO:0005737|GO:0007596|GO:0006182|GO:0030828|GO:0004383|GO:0005525|GO:0020037	106544950	chr11	106544891	-	hs|11q22.3	NM_001256424	chr11:106544950-106544891	NM_001256424	Hs.24321
A_33_P3268378	-6.59452	-2.72127	6.59452	down	FAM167A	family with sequence similarity 167, member A	FALSE	Homo sapiens family with sequence similarity 167, member A (FAM167A), mRNA [NM_053279]	83648		11281586	chr8	11281527	-	hs|8p23.1	NM_053279	chr8:11281586-11281527	NM_053279	Hs.124299
A_23_P75811	-6.54646	-2.71072	6.54646	down	SLC3A2	solute carrier family 3 (amino acid transporter heavy chain), member 2	FALSE	Homo sapiens solute carrier family 3 (amino acid transporter heavy chain), member 2 (SLC3A2), transcript variant 2, mRNA [NM_001012662]	6520	GO:0005515|GO:0003725|GO:0005886|GO:0043169|GO:0006865|GO:0005634|GO:0003824|GO:0050900|GO:0005432|GO:0005737|GO:0016324|GO:0015175|GO:0006816|GO:0035725|GO:0060356|GO:0070062|GO:0006811|GO:0042470|GO:0009986|GO:0005975|GO:0055085|GO:0015827|GO:0016020|GO:0007596|GO:0016049|GO:0005654|GO:0016021|GO:0043330	62652748	chr11	62652689	+	hs|11q12.3	NM_001012662	chr11:62652689-62652748	NM_001012662	Hs.502769
A_23_P90172	-6.4617	-2.69191	6.4617	down	PPP1R15A	protein phosphatase 1, regulatory subunit 15A	FALSE	Homo sapiens protein phosphatase 1, regulatory subunit 15A (PPP1R15A), mRNA [NM_014330]	23645	GO:0005515|GO:0005783|GO:0005741|GO:0005829|GO:0030968|GO:0005739|GO:0008599|GO:0005737|GO:0033138|GO:0045943|GO:0000164|GO:0071862|GO:0007179|GO:0007050|GO:0030512|GO:0005794|GO:0019901|GO:0035308|GO:0006915|GO:0070972|GO:0006974|GO:0010628|GO:0032058|GO:0016020|GO:0005789|GO:0032516|GO:0032515|GO:0008157	49378901	chr19	49378127	+	hs|19q13.33	NM_014330	chr19:49378127-49378901	NM_014330	Hs.631593
A_22_P00021012	-6.43257	-2.6854	6.43257	down	lnc-GLS-1	lnc-GLS-1:1	FALSE	LNCipedia lincRNA (lnc-GLS-1), lincRNA [lnc-GLS-1:1]			191882892	chr2	191882833	+	hs|2q32.2		chr2:191882833-191882892
A_33_P3303810	-6.38253	-2.67413	6.38253	down	LAD1	ladinin 1	FALSE	Homo sapiens ladinin 1 (LAD1), mRNA [NM_005558]	3898	GO:0005198|GO:0070062|GO:0005604	201350401	chr1	201350342	-	hs|1q32.1	NM_005558	chr1:201350401-201350342	NM_005558	Hs.519035
A_22_P00025033	-6.37026	-2.67135	6.37026	down	FLRT1	fibronectin leucine rich transmembrane protein 1	FALSE	fibronectin leucine rich transmembrane protein 1 [Source:HGNC Symbol;Acc:HGNC:3760] [ENST00000246841]	23769	GO:0035556|GO:0008150|GO:0005887|GO:0005578|GO:0005057|GO:0030674|GO:0007155|GO:0005615	63871063	chr11	63871004	+	hs|11q13.1	XM_005273861	chr11:63871004-63871063	XM_005273861
A_33_P3240538	-6.34082	-2.66467	6.34082	down	TUBE1	tubulin, epsilon 1	FALSE	Homo sapiens tubulin, epsilon 1 (TUBE1), mRNA [NM_016262]	51175	GO:0006184|GO:0051258|GO:0007098|GO:0005874|GO:0005200|GO:0003924|GO:0005525|GO:0000242	112392126	chr6	112392067	-	hs|6q21	NM_016262	chr6:112392126-112392067	NM_016262	Hs.34851
A_33_P3325704	-6.28285	-2.65142	6.28285	down	SPRR2E	small proline-rich protein 2E	FALSE	Homo sapiens small proline-rich protein 2E (SPRR2E), mRNA [NM_001024209]	6704	GO:0005515|GO:0005737|GO:0008544|GO:0005198|GO:0031424|GO:0001533	153065731	chr1	153065672	-	hs|1q21.3	NM_001024209	chr1:153065731-153065672	NM_001024209	Hs.568518
A_24_P307808	-6.27624	-2.6499	6.27624	down	KCTD16	potassium channel tetramerization domain containing 16	FALSE	Homo sapiens potassium channel tetramerization domain containing 16 (KCTD16), mRNA [NM_020768]	57528	GO:0043235|GO:0042734|GO:0030054|GO:0008277|GO:0045211|GO:0051260	143856708	chr5	143856649	+	hs|5q31.3	NM_020768	chr5:143856649-143856708	NM_020768	Hs.661870
A_23_P386942	-6.11825	-2.61312	6.11825	down	DIRAS1	DIRAS family, GTP-binding RAS-like 1	FALSE	Homo sapiens DIRAS family, GTP-binding RAS-like 1 (DIRAS1), mRNA [NM_145173]	148252	GO:0006184|GO:0005886|GO:0043406|GO:0007264|GO:0003924|GO:0005525|GO:0051019	2714640	chr19	2714581	-	hs|19p13.3	NM_145173	chr19:2714640-2714581	NM_145173	Hs.172753
A_21_P0000629	-6.04117	-2.59483	6.04117	down	SARS	seryl-tRNA synthetase	FALSE	Homo sapiens seryl-tRNA synthetase (SARS), transcript variant 2, non-coding RNA [NR_034072]	6301	GO:0010467|GO:0003723|GO:0004828|GO:0005524|GO:0006412|GO:0097056|GO:0008033|GO:0005829|GO:0006418|GO:0005739|GO:0005737|GO:0006434|GO:0070062	109759779	chr1	109759720	+	hs|1p13.3	NR_034072	chr1:109759720-109759779	NR_034072	Hs.531176
A_23_P42868	-6.0193	-2.5896	6.0193	down	IGFBP1	insulin-like growth factor binding protein 1	FALSE	Homo sapiens insulin-like growth factor binding protein 1 (IGFBP1), mRNA [NM_000596]	3484	GO:0008286|GO:0030307|GO:0031994|GO:0031995|GO:0005576|GO:0042246|GO:0005615|GO:0030968|GO:0007165|GO:0043567|GO:0006987|GO:0044267|GO:0005520	45933025	chr7	45932966	+	hs|7p12.3	NM_000596	chr7:45932966-45933025	NM_000596	Hs.642938
A_23_P57784	-5.98243	-2.58073	5.98243	down	CLDN1	claudin 1	FALSE	Homo sapiens claudin 1 (CLDN1), mRNA [NM_021101]	9076	GO:0005515|GO:0061436|GO:0016328|GO:0045216|GO:0042802|GO:0016324|GO:0016338|GO:0005198|GO:0005887|GO:0016032|GO:0005923|GO:0016021|GO:0007155	190024060	chr3	190024001	-	hs|3q28	NM_021101	chr3:190024060-190024001	NM_021101	Hs.439060
A_22_P00024314	-5.85021	-2.54849	5.85021	down	lnc-ERICH1-8	lnc-ERICH1-8:1	FALSE	BX118099 Soares_NFL_T_GBC_S1 Homo sapiens cDNA clone IMAGp998F015827, mRNA sequence [BX118099]			3230934	chr8	3230875	-	hs|8p23.2	BX118099	chr8:3230934-3230875		Hs.738313
A_23_P66011	-5.6237	-2.49152	5.6237	down	NECAB2	N-terminal EF-hand calcium binding protein 2	FALSE	Homo sapiens N-terminal EF-hand calcium binding protein 2 (NECAB2), mRNA [NM_019065]	54550	GO:0005515|GO:0005737|GO:0005509	84036073	chr16	84036014	+	hs|16q23.3	NM_019065	chr16:84036014-84036073	NM_019065	Hs.140950
A_24_P203315	-5.5276	-2.46665	5.5276	down	CNIH2	cornichon family AMPA receptor auxiliary protein 2	FALSE	Homo sapiens cornichon family AMPA receptor auxiliary protein 2 (CNIH2), transcript variant 1, mRNA [NM_182553]	254263	GO:0005515|GO:0030054|GO:2000311|GO:0035249|GO:0014069|GO:0030425|GO:0035556|GO:0043197|GO:0043198|GO:0045211|GO:0032281|GO:0042391|GO:0005789|GO:0051668	66050756	chr11	66050597	+	hs|11q13.2	NM_182553	chr11:66050597-66050756	NM_182553	Hs.437072
A_23_P89665	-5.49027	-2.45688	5.49027	down	KRT33B	keratin 33B, type I	FALSE	Homo sapiens keratin 33B, type I (KRT33B), mRNA [NM_002279]	3884	GO:0005882|GO:0042633|GO:0005198|GO:0007568|GO:0005615|GO:0070062	39520119	chr17	39520060	-	hs|17q21.2	NM_002279	chr17:39520119-39520060	NM_002279	Hs.32950
A_19_P00315780	-5.47869	-2.45383	5.47869	down	LOC101929709	uncharacterized LOC101929709	FALSE		101929709		90733518	chr8	90733459	-	hs|8q21.3	XR_108862	chr8:90733518-90733459		Hs.651324
A_24_P183150	-5.47312	-2.45236	5.47312	down	CXCL3	chemokine (C-X-C motif) ligand 3	FALSE	Homo sapiens chemokine (C-X-C motif) ligand 3 (CXCL3), mRNA [NM_002090]	2921	GO:0008009|GO:0006955|GO:0070098|GO:0006954|GO:0007186|GO:0042127|GO:0030593|GO:0032496|GO:0005576|GO:0045236|GO:0005615|GO:0002690	74902761	chr4	74902702	-	hs|4q13.3	NM_002090	chr4:74902761-74902702	NM_002090	Hs.89690
A_33_P3419190	-5.46616	-2.45053	5.46616	down	AREG	amphiregulin	FALSE	Homo sapiens amphiregulin (AREG), mRNA [NM_001657]	374	GO:0005515|GO:0042542|GO:0008284|GO:0005154|GO:0008283|GO:0060750|GO:0007267|GO:0043434|GO:0005634|GO:0005615|GO:0051591|GO:0060598|GO:0031175|GO:0014009|GO:0005737|GO:0007173|GO:0032355|GO:0060744|GO:0009986|GO:0045740|GO:0051384|GO:0005125|GO:0045668|GO:0007186|GO:0016021|GO:0008083|GO:0060749|GO:0042327	75318352	chr4	75318293	+	hs|4q13.3	NM_001657	chr4:75318293-75318352	NM_001657	Hs.270833
A_33_P3355688	-5.44664	-2.44537	5.44664	down	lnc-SNX20-2	lnc-SNX20-2:1	FALSE	Homo sapiens cDNA FLJ42384 fis, clone UTERU2037361. [AK124375]			50640700	chr16	50640641	-	hs|16q12.1	AK124375	chr16:50640700-50640641
A_23_P55749	-5.36309	-2.42306	5.36309	down	COL5A3	collagen, type V, alpha 3	FALSE	Homo sapiens collagen, type V, alpha 3 (COL5A3), mRNA [NM_015719]	50509	GO:0005518|GO:0043394|GO:0005576|GO:0005588|GO:0007160|GO:0022617|GO:0007411|GO:0030198|GO:0030199|GO:0030574|GO:0005788|GO:0043588|GO:0008201|GO:0070062|GO:0005201	10070602	chr19	10070543	-	hs|19p13.2	NM_015719	chr19:10070602-10070543	NM_015719	Hs.235368
A_23_P157117	-5.30002	-2.406	5.30002	down	CREB5	cAMP responsive element binding protein 5	FALSE	Homo sapiens cAMP responsive element binding protein 5 (CREB5), transcript variant 1, mRNA [NM_182898]	9586	GO:0043565|GO:0005515|GO:0001077|GO:0003700|GO:0006366|GO:0045944|GO:0045444|GO:0005634|GO:0045893|GO:0060612|GO:0046872|GO:0070062	28859162	chr7	28859103	+	hs|7p14.3	NM_182898	chr7:28859103-28859162	NM_182898	Hs.437075
A_23_P133068	-5.288	-2.40272	5.288	down	ANK2	ankyrin 2, neuronal	FALSE	Homo sapiens ankyrin 2, neuronal (ANK2), transcript variant 1, mRNA [NM_001148]	287	GO:0005515|GO:0030018|GO:0003283|GO:0051928|GO:0086070|GO:0015459|GO:0043268|GO:0060307|GO:2001259|GO:0060048|GO:0005622|GO:0086066|GO:0007411|GO:0045211|GO:0051924|GO:0051117|GO:0030674|GO:0005856|GO:0086004|GO:0086005|GO:0030913|GO:0019901|GO:0030507|GO:0031430|GO:0033292|GO:0044325|GO:0002027|GO:0051597|GO:0005887|GO:0043034|GO:0055117|GO:0086014|GO:0045121|GO:0019899|GO:0031672|GO:0086015|GO:…	114303005	chr4	114302946	+	hs|4q26	NM_001148	chr4:114302946-114303005	NM_001148	Hs.620557
A_23_P9614	-5.22557	-2.38559	5.22557	down	NDUFA4L2	NADH dehydrogenase (ubiquinone) 1 alpha subcomplex, 4-like 2	FALSE	Homo sapiens NADH dehydrogenase (ubiquinone) 1 alpha subcomplex, 4-like 2 (NDUFA4L2), mRNA [NM_020142]	56901		57629546	chr12	57629358	-	hs|12q13.3	NM_020142	chr12:57629546-57629358	NM_020142	Hs.75069
A_23_P41344	-5.19084	-2.37597	5.19084	down	EREG	epiregulin	FALSE	Homo sapiens epiregulin (EREG), mRNA [NM_001432]	2069	GO:0005515|GO:0005154|GO:0008284|GO:0008285|GO:0042700|GO:0019221|GO:0050680|GO:0007267|GO:0043434|GO:0048146|GO:0001819|GO:0001556|GO:0005615|GO:0009653|GO:0000187|GO:0007173|GO:0045860|GO:0009887|GO:0048160|GO:0042108|GO:0045410|GO:0048011|GO:0051151|GO:0048015|GO:0045741|GO:0045740|GO:0045840|GO:0005576|GO:0001525|GO:0048661|GO:0043616|GO:0045089|GO:0005887|GO:0008543|GO:0030216|GO:0045087|GO:…	75254068	chr4	75254009	+	hs|4q13.3	NM_001432	chr4:75254009-75254068	NM_001432	Hs.115263
A_33_P3314525	-5.07513	-2.34344	5.07513	down	CRYM-AS1	CRYM antisense RNA 1	FALSE	Homo sapiens CRYM antisense RNA 1 (CRYM-AS1), long non-coding RNA [NR_026675]	400508		21329912	chr16	21329853	+	hs|16p12.2	NR_026675	chr16:21329853-21329912	NR_026675	Hs.578949
A_23_P54469	-5.06043	-2.33926	5.06043	down	ISL2	ISL LIM homeobox 2	FALSE	Homo sapiens ISL LIM homeobox 2 (ISL2), mRNA [NM_145805]	64843	GO:0043565|GO:0031290|GO:0021524|GO:0006355|GO:0045665|GO:0048666|GO:0021520|GO:0048935|GO:0008270|GO:0005634|GO:0003677	76632878	chr15	76632819	+	hs|15q24.3	NM_145805	chr15:76632819-76632878	NM_145805	Hs.444677
A_23_P404162	-5.03491	-2.33197	5.03491	down	HDAC9	histone deacetylase 9	FALSE	Homo sapiens histone deacetylase 9 (HDAC9), transcript variant 3, mRNA [NM_014707]	9734	GO:0005515|GO:0042826|GO:0046970|GO:0005634|GO:0046872|GO:0007507|GO:0005737|GO:0006954|GO:0007219|GO:0070491|GO:0005080|GO:0030183|GO:0051153|GO:0090050|GO:0004407|GO:0046969|GO:0032041|GO:0070932|GO:0005667|GO:0070933|GO:0016575|GO:0032869|GO:0034983|GO:0003714|GO:0048742|GO:0000122|GO:0006351|GO:0033558|GO:0042113|GO:0035097|GO:0000118|GO:0005654|GO:0045892|GO:0008134	18708061	chr7	18708002	+	hs|7p21.1	NM_014707	chr7:18708002-18708061	NM_014707	Hs.196054
A_19_P00321259	-4.99336	-2.32001	4.99336	down	LINC01133	long intergenic non-protein coding RNA 1133	FALSE	Homo sapiens long intergenic non-protein coding RNA 1133 (LINC01133), long non-coding RNA [NR_038849]	100505633		159948695	chr1	159948636	+	hs|1q23.2		chr1:159948636-159948695	NR_038849	Hs.445045
A_19_P00320229	-4.94785	-2.3068	4.94785	down	FLJ46906	uncharacterized LOC441172	FALSE	Homo sapiens uncharacterized LOC441172 (FLJ46906), long non-coding RNA [NR_033896]	441172		139015629	chr6	139015570	+	hs|6q24.1	NR_033896	chr6:139015570-139015629	NR_033896	Hs.92290
A_21_P0007663	-4.91985	-2.29861	4.91985	down	lnc-TMEM132C-6	lnc-TMEM132C-6:1	FALSE	LNCipedia lincRNA (lnc-TMEM132C-6), lincRNA [lnc-TMEM132C-6:1]			127635747	chr12	127635688	+	hs|12q24.32		chr12:127635688-127635747
A_23_P500433	-4.88094	-2.28716	4.88094	down	CARD9	caspase recruitment domain family, member 9	FALSE	Homo sapiens caspase recruitment domain family, member 9 (CARD9), transcript variant 1, mRNA [NM_052813]	64170	GO:0050700|GO:0032755|GO:0032760|GO:0050830|GO:0042493|GO:0042534|GO:0070423|GO:0046330|GO:0009620|GO:0045408|GO:0032874|GO:0042981|GO:0035872|GO:0042803|GO:0051607|GO:0005737|GO:0045076|GO:0045087|GO:0032494|GO:0032495|GO:0043123|GO:0043330	139258502	chr9	139258443	-	hs|9q34.3	NM_052813	chr9:139258502-139258443	NM_052813	Hs.694071
A_22_P00000944	-4.83749	-2.27426	4.83749	down			FALSE	K-EST0217412 L18POOL1n1 Homo sapiens cDNA clone L18POOL1n1-8-D04 5', mRNA sequence [CB158131]			137849071	chr7	137849012	+	hs|7q33		chr7:137849012-137849071		Hs.583543
A_23_P144843	-4.75516	-2.24949	4.75516	down	ESM1	endothelial cell-specific molecule 1	FALSE	Homo sapiens endothelial cell-specific molecule 1 (ESM1), transcript variant 1, mRNA [NM_007036]	11082	GO:0008284|GO:0005178|GO:0005576|GO:0002040|GO:0001525|GO:0005171|GO:0001558|GO:0005520	54274617	chr5	54274558	-	hs|5q11.2	NM_007036	chr5:54274617-54274558	NM_007036	Hs.129944
A_19_P00802607	-4.74814	-2.24736	4.74814	down	lnc-HK2-1	lnc-HK2-1:1	FALSE	LNCipedia lincRNA (lnc-HK2-1), lincRNA [lnc-HK2-1:1]			75169863	chr2	75169804	+	hs|2p12		chr2:75169804-75169863
A_33_P3260426	-4.73397	-2.24305	4.73397	down	SPRR2A	small proline-rich protein 2A	FALSE	Homo sapiens small proline-rich protein 2A (SPRR2A), mRNA [NM_005988]	6700	GO:0005515|GO:0005737|GO:0008544|GO:0030216|GO:0031424|GO:0001533	153028985	chr1	153028926	-	hs|1q21.3	NM_005988	chr1:153028985-153028926	NM_005988	Hs.355542
A_23_P388900	-4.73144	-2.24228	4.73144	down	SLC22A15	solute carrier family 22, member 15	FALSE	Homo sapiens solute carrier family 22, member 15 (SLC22A15), mRNA [NM_018420]	55356	GO:0022857|GO:0016021|GO:0055085|GO:0006811	116611870	chr1	116611811	+	hs|1p13.1	NM_018420	chr1:116611811-116611870	NM_018420	Hs.125482
A_24_P191312	-4.72395	-2.23999	4.72395	down	SLC1A4	solute carrier family 1 (glutamate/neutral amino acid transporter), member 4	FALSE	Homo sapiens solute carrier family 1 (glutamate/neutral amino acid transporter), member 4 (SLC1A4), transcript variant 1, mRNA [NM_003038]	6509	GO:0005882|GO:0006821|GO:0005886|GO:0006865|GO:0005254|GO:0034590|GO:0030425|GO:0015193|GO:0015195|GO:0015194|GO:0034589|GO:0015811|GO:0043025|GO:0006835|GO:0017153|GO:0070062|GO:0006811|GO:0042470|GO:0005813|GO:0009986|GO:0005815|GO:0035249|GO:0055085|GO:0015180|GO:0050890|GO:0015184|GO:0016020|GO:0005887|GO:0015826|GO:0006868|GO:0015825|GO:0035524|GO:0015824|GO:0015186|GO:0016021|GO:0015808	65250094	chr2	65250035	+	hs|2p14	NM_003038	chr2:65250035-65250094	NM_003038	Hs.654352
A_33_P6803725	-4.67684	-2.22553	4.67684	down			FALSE	small nucleolar RNA host gene 1 (non-protein coding) [Source:HGNC Symbol;Acc:HGNC:32688] [ENST00000539303]			62621316	chr11	62621047	-	hs|11q12.3	AK095849	chr11:62621316-62621047
A_33_P3263906	-4.67385	-2.22461	4.67385	down	TUBE1	tubulin, epsilon 1	FALSE	tubulin, epsilon 1 [Source:HGNC Symbol;Acc:HGNC:20775] [ENST00000368657]	51175	GO:0006184|GO:0051258|GO:0007098|GO:0005874|GO:0005200|GO:0003924|GO:0005525|GO:0000242	112400747	chr6	112400688	-	hs|6q21		chr6:112400747-112400688
A_23_P334955	-4.66969	-2.22333	4.66969	down	FAM167A	family with sequence similarity 167, member A	FALSE	Homo sapiens family with sequence similarity 167, member A (FAM167A), mRNA [NM_053279]	83648		11279717	chr8	11279658	-	hs|8p23.1	NM_053279	chr8:11279717-11279658	NM_053279	Hs.124299
A_23_P1691	-4.66399	-2.22156	4.66399	down	MMP1	matrix metallopeptidase 1 (interstitial collagenase)	FALSE	Homo sapiens matrix metallopeptidase 1 (interstitial collagenase) (MMP1), transcript variant 1, mRNA [NM_002421]	4312	GO:0005509|GO:0005578|GO:0005576|GO:0050900|GO:0004175|GO:0022617|GO:0007596|GO:0030198|GO:0030574|GO:0006508|GO:0016032|GO:0008270|GO:0004222|GO:0032461|GO:0044267	102660756	chr11	102660697	-	hs|11q22.2	NM_002421	chr11:102660756-102660697	NM_002421	Hs.83169
A_21_P0008039	-4.6586	-2.2199	4.6586	down	lnc-WASF3-1	lnc-WASF3-1:1	FALSE	LNCipedia lincRNA (lnc-WASF3-1), lincRNA [lnc-WASF3-1:1]			27092904	chr13	27092845	+	hs|13q12.13		chr13:27092845-27092904
A_19_P00320664	-4.63472	-2.21248	4.63472	down	FLJ46906	uncharacterized LOC441172	FALSE	Homo sapiens uncharacterized LOC441172 (FLJ46906), long non-coding RNA [NR_033896]	441172		139018161	chr6	139018102	+	hs|6q24.1	NR_033896	chr6:139018102-139018161	NR_033896	Hs.92290
A_33_P3253807	-4.6336	-2.21213	4.6336	down	CEBPG	CCAAT/enhancer binding protein (C/EBP), gamma	FALSE	Homo sapiens CCAAT/enhancer binding protein (C/EBP), gamma (CEBPG), transcript variant 1, mRNA [NM_001806]	1054	GO:0005515|GO:0046982|GO:0006357|GO:0016071|GO:0042267|GO:0005634|GO:0045739|GO:0043353|GO:0003677|GO:0043433|GO:0006351|GO:0043565|GO:0001889|GO:0051091|GO:0001077|GO:0006955|GO:0003690|GO:0045944|GO:0045078|GO:0043388|GO:0030183|GO:0005654|GO:0008134	33873525	chr19	33873466	+	hs|19q13.11	NM_001806	chr19:33873466-33873525	NM_001806	Hs.429666
A_23_P259071	-4.59833	-2.20111	4.59833	down	AREG	amphiregulin	FALSE	Homo sapiens amphiregulin (AREG), mRNA [NM_001657]	374	GO:0005515|GO:0042542|GO:0008284|GO:0005154|GO:0008283|GO:0060750|GO:0007267|GO:0043434|GO:0005634|GO:0005615|GO:0051591|GO:0060598|GO:0031175|GO:0014009|GO:0005737|GO:0007173|GO:0032355|GO:0060744|GO:0009986|GO:0045740|GO:0051384|GO:0005125|GO:0045668|GO:0007186|GO:0016021|GO:0008083|GO:0060749|GO:0042327	75320577	chr4	75320518	+	hs|4q13.3	NM_001657	chr4:75320518-75320577	NM_001657	Hs.270833
A_33_P3423215	-4.59364	-2.19964	4.59364	down	PART1	prostate androgen-regulated transcript 1 (non-protein coding)	FALSE	Homo sapiens prostate androgen-regulated transcript 1 (non-protein coding) (PART1), transcript variant 1, long non-coding RNA [NR_024617]	25859		59843176	chr5	59843117	+	hs|5q12.1	NR_024617	chr5:59843117-59843176	NR_024617	Hs.146312
A_24_P270728	-4.56196	-2.18965	4.56196	down	NUPR1	nuclear protein, transcriptional regulator, 1	FALSE	Homo sapiens nuclear protein, transcriptional regulator, 1 (NUPR1), transcript variant 1, mRNA [NM_001042483]	26471	GO:0002526|GO:0006355|GO:0043065|GO:0048147|GO:0009636|GO:0005634|GO:0045786|GO:0035914|GO:0003677|GO:0006351|GO:0031401|GO:0042771|GO:0003674|GO:0005737|GO:0006461|GO:0003682|GO:0016049|GO:2000194|GO:0006473|GO:0008584	28548880	chr16	28548821	-	hs|16p11.2	NM_001042483	chr16:28548880-28548821	NM_001042483	Hs.513463
A_24_P379750	-4.48504	-2.16512	4.48504	down	MXD1	MAX dimerization protein 1	FALSE	Homo sapiens MAX dimerization protein 1 (MXD1), transcript variant 1, mRNA [NM_002357]	4084	GO:0003712|GO:0001078|GO:0003700|GO:0008283|GO:0003714|GO:0046983|GO:0007275|GO:0005634|GO:0000122|GO:0000978|GO:0006351	70169943	chr2	70169884	+	hs|2p13.3	NM_002357	chr2:70169884-70169943	NM_002357	Hs.468908
A_23_P85783	-4.41915	-2.14377	4.41915	down	PHGDH	phosphoglycerate dehydrogenase	FALSE	Homo sapiens phosphoglycerate dehydrogenase (PHGDH), mRNA [NM_006623]	26227	GO:0010468|GO:0021510|GO:0019530|GO:0008652|GO:0009055|GO:0044281|GO:0070314|GO:0031175|GO:0005829|GO:0034641|GO:0004617|GO:0051287|GO:0021782|GO:0007420|GO:0021915|GO:0006544|GO:0006564|GO:0006566|GO:0070062|GO:0055114|GO:0006541|GO:0009448	120285588	chr1	120285529	+	hs|1p12	NM_006623	chr1:120285529-120285588	NM_006623	Hs.487296
A_32_P83845	-4.39468	-2.13576	4.39468	down	HEY1	hes-related family bHLH transcription factor with YRPW motif 1	FALSE	Homo sapiens hes-related family bHLH transcription factor with YRPW motif 1 (HEY1), transcript variant 2, mRNA [NM_001040708]	23462	GO:0005515|GO:0000988|GO:2001212|GO:0035912|GO:0003700|GO:0000983|GO:0006366|GO:0003184|GO:0005634|GO:2000678|GO:0060317|GO:0061314|GO:0005737|GO:0007219|GO:0009948|GO:0045944|GO:0003222|GO:0060716|GO:0046983|GO:2000820|GO:0045746|GO:0003199|GO:0003198|GO:0060412|GO:0060411|GO:0060842|GO:0003203|GO:0001525|GO:0000122|GO:0003208|GO:0003190|GO:0035939|GO:0071385|GO:0060347|GO:0045669|GO:0002076|GO:…	80676371	chr8	80676312	-	hs|8q21.13	NM_001040708	chr8:80676371-80676312	NM_001040708	Hs.234434
A_33_P3211268	-4.39276	-2.13513	4.39276	down	GPATCH4	G patch domain containing 4	FALSE	G patch domain containing 4 [Source:HGNC Symbol;Acc:HGNC:25982] [ENST00000527691]	54865		156567661	chr1	156567602	-	hs|1q23.1	AK301232	chr1:156567661-156567602		Hs.193832
A_33_P3687198	-4.32543	-2.11284	4.32543	down	HRK	harakiri, BCL2 interacting protein	FALSE	harakiri, BCL2 interacting protein [Source:HGNC Symbol;Acc:HGNC:5185] [ENST00000257572]	8739	GO:0032464|GO:0005739|GO:0005515|GO:0043065|GO:0090200|GO:0006915|GO:0016021	117294035	chr12	117293976	-	hs|12q24.22	AK094730	chr12:117294035-117293976		Hs.26605
A_24_P388786	-4.31971	-2.11094	4.31971	down	DNAH5	dynein, axonemal, heavy chain 5	FALSE	Homo sapiens dynein, axonemal, heavy chain 5 (DNAH5), mRNA [NM_001369]	1767	GO:0008150|GO:0021670|GO:0005930|GO:0008152|GO:0005874|GO:0005858|GO:0003341|GO:0070986|GO:0005575|GO:0003777|GO:0016887|GO:0005524	13690667	chr5	13690608	-	hs|5p15.2	NM_001369	chr5:13690667-13690608	NM_001369	Hs.212360
A_23_P416711	-4.29188	-2.10161	4.29188	down	ST6GALNAC3	ST6 (alpha-N-acetyl-neuraminyl-2,3-beta-galactosyl-1,3)-N-acetylgalactosaminide alpha-2,6-sialyltransferase 3	FALSE	Homo sapiens ST6 (alpha-N-acetyl-neuraminyl-2,3-beta-galactosyl-1,3)-N-acetylgalactosaminide alpha-2,6-sialyltransferase 3 (ST6GALNAC3), transcript variant 1, mRNA [NM_152996]	256435	GO:0006677|GO:0009100|GO:0008373|GO:0006687|GO:0000139|GO:0016021|GO:0006488|GO:0044267|GO:0043687|GO:0018279	77096602	chr1	77096543	+	hs|1p31.1	NM_152996	chr1:77096543-77096602	NM_152996	Hs.337040
A_33_P3311041	-4.28798	-2.1003	4.28798	down	SHB	Src homology 2 domain containing adaptor protein B	FALSE	Homo sapiens cDNA FLJ38908 fis, clone NT2NE2005358. [AK096227]	6461	GO:0005515|GO:0048010|GO:0007165|GO:0005886|GO:0005070|GO:0006915|GO:0009967|GO:0001525|GO:0030154|GO:0005829	37923039	chr9	37922980	-	hs|9p13.2	AK096227	chr9:37923039-37922980		Hs.521482
A_19_P00321009	-4.25576	-2.08942	4.25576	down	LINC01133	long intergenic non-protein coding RNA 1133	FALSE	Homo sapiens long intergenic non-protein coding RNA 1133 (LINC01133), long non-coding RNA [NR_038849]	100505633		159946518	chr1	159946459	+	hs|1q23.2	NR_038849	chr1:159946459-159946518	NR_038849	Hs.445045
A_23_P55998	-4.22808	-2.08	4.22808	down	SLC1A5	solute carrier family 1 (neutral amino acid transporter), member 5	FALSE	Homo sapiens solute carrier family 1 (neutral amino acid transporter), member 5 (SLC1A5), transcript variant 1, mRNA [NM_005628]	6510	GO:0005515|GO:0042470|GO:0005794|GO:0005886|GO:0006865|GO:0009615|GO:0055085|GO:0003333|GO:0006860|GO:0015804|GO:0015194|GO:0016020|GO:0001618|GO:0005887|GO:0015825|GO:0006868|GO:0015175|GO:0006835|GO:0015186|GO:0004872|GO:0017153|GO:0070062|GO:0006811	47278958	chr19	47278899	-	hs|19q13.32	NM_005628	chr19:47278958-47278899	NM_005628	Hs.631582
A_33_P3362296	-4.1605	-2.05676	4.1605	down	KCNG1	potassium channel, voltage gated modifier subfamily G, member 1	FALSE	PREDICTED: Homo sapiens potassium voltage-gated channel, subfamily G, member 1 (KCNG1), transcript variant X2, mRNA [XM_006723786]	3755	GO:0005251|GO:0005886|GO:0008076|GO:0007268|GO:0005267|GO:0051260|GO:0034765|GO:0016021|GO:0006813|GO:0071805|GO:0043231	49625278	chr20	49625219	-	hs|20q13.13	XM_006723786	chr20:49625278-49625219	XM_006723786	Hs.118695
A_23_P216429	-4.16046	-2.05674	4.16046	down	ASPN	asporin	FALSE	Homo sapiens asporin (ASPN), transcript variant 1, mRNA [NM_017680]	54829	GO:0031012|GO:0070171|GO:0005518|GO:0005509|GO:0005578|GO:0030282|GO:0030512	95218993	chr9	95218934	-	hs|9q22.31	NM_017680	chr9:95218993-95218934	NM_017680	Hs.435655
A_23_P34915	-4.10864	-2.03866	4.10864	down	ATF3	activating transcription factor 3	FALSE	Homo sapiens activating transcription factor 3 (ATF3), transcript variant 4, mRNA [NM_001040619]	467	GO:0005515|GO:0008284|GO:0000977|GO:0003700|GO:0003714|GO:0005730|GO:0006094|GO:0005634|GO:0000122|GO:0035914|GO:0000978|GO:0001228|GO:0006351|GO:0042802|GO:0030968|GO:0001078|GO:0045944|GO:0005654|GO:0006987|GO:0044267	212793915	chr1	212793856	+	hs|1q32.3	NM_001040619	chr1:212793856-212793915	NM_001040619	Hs.460
A_21_P0010773	-4.10493	-2.03736	4.10493	down	FLJ43315	asparagine synthetase pseudogene	FALSE	Homo sapiens asparagine synthetase pseudogene (FLJ43315), non-coding RNA [NR_033856]	644316		86204	chrUn_gl000211	86145	+		NR_033856	chrUn_gl000211:86145-86204	NR_033856	Hs.632789
A_21_P0009356	-4.09664	-2.03444	4.09664	down	LOC102723505	uncharacterized LOC102723505	FALSE	Homo sapiens uncharacterized LOC102723505 (LOC102723505), long non-coding RNA [NR_110876]	102723505		70022098	chr17	70022039	-	hs|17q24.3	NR_110876	chr17:70022098-70022039	NR_110876	Hs.736719
A_21_P0009752	-4.09556	-2.03406	4.09556	down	lnc-UQCRFS1-9	lnc-UQCRFS1-9:21	FALSE	LNCipedia lincRNA (lnc-UQCRFS1-9), lincRNA [lnc-UQCRFS1-9:21]			28262583	chr19	28237201	-	hs|19q11		chr19:28262583-28237201
A_23_P117582	-4.09042	-2.03225	4.09042	down	JDP2	Jun dimerization protein 2	FALSE	Homo sapiens Jun dimerization protein 2 (JDP2), transcript variant 1, mRNA [NM_130469]	122953	GO:0043565|GO:0005515|GO:0003700|GO:0003690|GO:0046982|GO:0031065|GO:0045599|GO:0003682|GO:0005654|GO:0005634|GO:0000122|GO:0006351	75937141	chr14	75937082	+	hs|14q24.3	NM_130469	chr14:75937082-75937141	NM_130469	Hs.196482
A_21_P0009753	-4.06754	-2.02416	4.06754	down	LINC00662	long intergenic non-protein coding RNA 662	FALSE	long intergenic non-protein coding RNA 662 [Source:HGNC Symbol;Acc:HGNC:27122] [ENST00000590677]	148189		28283927	chr19	28237209	-	hs|19q11		chr19:28283927-28237209
A_23_P363399	-4.05236	-2.01876	4.05236	down	SLC38A1	solute carrier family 38, member 1	FALSE	Homo sapiens solute carrier family 38, member 1 (SLC38A1), transcript variant 1, mRNA [NM_030674]	81539	GO:0005886|GO:0005283|GO:0006865|GO:0007268|GO:0003333|GO:0055085|GO:0015804|GO:0005887|GO:0001504|GO:0015175|GO:0016021|GO:0006814|GO:0070062|GO:0006811	46582066	chr12	46582007	-	hs|12q13.11	NM_030674	chr12:46582066-46582007	NM_030674	Hs.533770
A_19_P00315627	-4.03213	-2.01154	4.03213	down	LOC101930053	uncharacterized LOC101930053	FALSE	PREDICTED: Homo sapiens uncharacterized LOC101930053 (LOC101930053), transcript variant X1, ncRNA [XR_428440]	101930053		2493139	chr9	2493080	-	hs|9p24.2	XR_428440	chr9:2493139-2493080	XR_428440	Hs.416043
A_33_P3219572	-4.02657	-2.00955	4.02657	down			FALSE				118156863	chrX	118156804	+	hs|Xq24		chrX:118156804-118156863
A_19_P00316836	-4.01669	-2.00601	4.01669	down	LINC01291	long intergenic non-protein coding RNA 1291	FALSE	Homo sapiens long intergenic non-protein coding RNA 1291 (LINC01291), long non-coding RNA [NR_125792]	102724515		75159858	chr2	75159799	+	hs|2p12	NR_125792	chr2:75159799-75159858	NR_125792	Hs.708649
A_33_P3333054	-4.00044	-2.00016	4.00044	down	SYBU	syntabulin (syntaxin-interacting)	FALSE	Homo sapiens syntabulin (syntaxin-interacting) (SYBU), transcript variant 1, mRNA [NM_001099744]	55638	GO:0005515|GO:0008017|GO:0005874|GO:0031982|GO:0043231|GO:0005739|GO:0000139|GO:0016023|GO:0005654|GO:0016021|GO:0017075|GO:0019894|GO:0061178	110587252	chr8	110587193	-	hs|8q23.2	NM_001099744	chr8:110587252-110587193	NM_001099744	Hs.390738
A_22_P00001367	-3.99176	-1.99703	3.99176	down	DLGAP1-AS2	DLGAP1 antisense RNA 2	FALSE	Homo sapiens DLGAP1 antisense RNA 2 (DLGAP1-AS2), long non-coding RNA [NR_119377]	84777		3604186	chr18	3604127	+	hs|18p11.31	NR_119377	chr18:3604127-3604186	NR_119377	Hs.729893
A_24_P410408	-3.98915	-1.99608	3.98915	down	KRT83	keratin 83, type II	FALSE	Homo sapiens keratin 83, type II (KRT83), mRNA [NM_002282]	3889	GO:0042633|GO:0008544|GO:0005198|GO:0007568|GO:0045095|GO:0005615	52710736	chr12	52710677	-	hs|12q13.13	NM_002282	chr12:52710736-52710677	NM_002282	Hs.720768
A_23_P102864	-3.98673	-1.99521	3.98673	down	TMPRSS15	transmembrane protease, serine 15	FALSE	Homo sapiens transmembrane protease, serine 15 (TMPRSS15), mRNA [NM_002772]	5651	GO:0005903|GO:0004252|GO:0006508|GO:0016021|GO:0006898|GO:0005044	19647550	chr21	19642419	-	hs|21q21.1	NM_002772	chr21:19647550-19642419	NM_002772	Hs.149473
A_21_P0000529	-3.97639	-1.99146	3.97639	down	LRRC75A-AS1	LRRC75A antisense RNA 1	FALSE	Homo sapiens LRRC75A antisense RNA 1 (LRRC75A-AS1), transcript variant 20, long non-coding RNA [NR_027176]	125144	GO:0005739	16373819	chr17	16373760	+	hs|17p11.2	NR_027176	chr17:16373760-16373819	NR_027176	Hs.368934
A_22_P00009695	-3.97388	-1.99055	3.97388	down			FALSE				19321208	chr6	19321149	-	hs|6p22.3		chr6:19321208-19321149
A_22_P00004103	-3.96507	-1.98735	3.96507	down	lnc-CKB-2	lnc-CKB-2:1	FALSE	Homo sapiens cDNA clone IMAGE:5261375. [BC032902]			103798520	chr14	103798461	-	hs|14q32.32	BC032902	chr14:103798520-103798461		Hs.550108
A_23_P102731	-3.96483	-1.98726	3.96483	down	SMOX	spermine oxidase	FALSE	Homo sapiens spermine oxidase (SMOX), transcript variant 1, mRNA [NM_175839]	54498	GO:0052901|GO:0006805|GO:0005634|GO:0044281|GO:0005829|GO:0046592|GO:0034641|GO:0005737|GO:0006598|GO:0006596|GO:0006595|GO:0052895|GO:0046208|GO:0052894|GO:0055114	4168359	chr20	4168300	+	hs|20p13	NM_175839	chr20:4168300-4168359	NM_175839	Hs.433337
A_21_P0009754	-3.95066	-1.98209	3.95066	down	lnc-UQCRFS1-9	lnc-UQCRFS1-9:23	FALSE	LNCipedia lincRNA (lnc-UQCRFS1-9), lincRNA [lnc-UQCRFS1-9:23]			28241842	chr19	28237204	-	hs|19q11		chr19:28241842-28237204
A_23_P411851	-3.94076	-1.97847	3.94076	down	SYNE3	spectrin repeat containing, nuclear envelope family member 3	FALSE	Homo sapiens spectrin repeat containing, nuclear envelope family member 3 (SYNE3), mRNA [NM_152592]	161176	GO:0005791|GO:0005640|GO:0005515|GO:0051015|GO:0016020|GO:0090150|GO:0008360|GO:0007010|GO:0034993|GO:0090286|GO:0016021|GO:0005635	95884017	chr14	95883958	-	hs|14q32.13	NM_152592	chr14:95884017-95883958	NM_152592	Hs.354645
A_23_P169494	-3.93986	-1.97815	3.93986	down	ORM1	orosomucoid 1	FALSE	Homo sapiens orosomucoid 1 (ORM1), mRNA [NM_000607]	5004	GO:0005515|GO:0006954|GO:0006810|GO:0002682|GO:0072562|GO:0005576|GO:0006953|GO:0005615|GO:0070062	117087340	chr9	117087130	+	hs|9q32	NM_000607	chr9:117087130-117087340	NM_000607	Hs.522356
A_24_P929754	-3.9236	-1.97218	3.9236	down	MKNK2	MAP kinase interacting serine/threonine kinase 2	FALSE	Homo sapiens MAP kinase interacting serine/threonine kinase 2 (MKNK2), transcript variant 2, mRNA [NM_199054]	2872	GO:0005515|GO:0030097|GO:0005730|GO:0005634|GO:0005524|GO:0046872|GO:0006417|GO:0097192|GO:0035556|GO:0005737|GO:0004674|GO:0016605|GO:0005654|GO:0006468|GO:0071243|GO:0007166	2038249	chr19	2038190	-	hs|19p13.3	NM_199054	chr19:2038249-2038190	NM_199054	Hs.515032
A_24_P307065	-3.92093	-1.9712	3.92093	down			FALSE	activating transcription factor 4 pseudogene 3 [Source:HGNC Symbol;Acc:HGNC:788] [ENST00000433309]			74222655	chr17	74222596	-	hs|17q25.1		chr17:74222655-74222596
A_23_P351275	-3.90847	-1.9666	3.90847	down	UPP1	uridine phosphorylase 1	FALSE	Homo sapiens uridine phosphorylase 1 (UPP1), transcript variant 3, mRNA [NM_001287426]	7378	GO:0046135|GO:0006139|GO:0044206|GO:0055086|GO:0044281|GO:0043097|GO:0042149|GO:0046108|GO:0009166|GO:0006206|GO:0004850|GO:0005829	48142940	chr7	48141567	+	hs|7p12.3	NM_001287426	chr7:48141567-48142940	NM_001287426	Hs.488240
A_23_P110253	-3.90216	-1.96427	3.90216	down	KIT	v-kit Hardy-Zuckerman 4 feline sarcoma viral oncogene homolog	FALSE	Homo sapiens v-kit Hardy-Zuckerman 4 feline sarcoma viral oncogene homolog (KIT), transcript variant 1, mRNA [NM_000222]	3815	GO:0005515|GO:0008360|GO:0019221|GO:0007286|GO:0007283|GO:0002020|GO:0005615|GO:0042803|GO:0035234|GO:0043069|GO:0043552|GO:0007173|GO:0042127|GO:0031274|GO:0002327|GO:0038162|GO:0023014|GO:0002320|GO:0043303|GO:0030335|GO:0006687|GO:0031532|GO:0032762|GO:0014068|GO:0018108|GO:0035855|GO:0019955|GO:0008543|GO:0045087|GO:0008542|GO:0038093|GO:0002371|GO:0009898|GO:0002318|GO:0038095|GO:0009897|GO:…	55606570	chr4	55606511	+	hs|4q12	NM_000222	chr4:55606511-55606570	NM_000222	Hs.479754
A_33_P3375145	-3.88278	-1.95709	3.88278	down	LURAP1L	leucine rich adaptor protein 1-like	FALSE	Homo sapiens leucine rich adaptor protein 1-like (LURAP1L), mRNA [NM_203403]	286343		12822892	chr9	12822833	+	hs|9p23	NM_203403	chr9:12822833-12822892	NM_203403	Hs.445356
A_23_P379550	-3.85918	-1.94829	3.85918	down	YARS	tyrosyl-tRNA synthetase	FALSE	Homo sapiens tyrosyl-tRNA synthetase (YARS), mRNA [NM_003680]	8565	GO:0004831|GO:0010467|GO:0000049|GO:0005153|GO:0006437|GO:0006915|GO:0005634|GO:0006428|GO:0004822|GO:0005524|GO:0005615|GO:0005829|GO:0006418|GO:0007165|GO:0005737|GO:0004871	33245858	chr1	33245799	-	hs|1p35.1	NM_003680	chr1:33245858-33245799	NM_003680	Hs.213264
A_24_P261734	-3.85891	-1.94819	3.85891	down	SLC38A1	solute carrier family 38, member 1	FALSE	Homo sapiens solute carrier family 38, member 1 (SLC38A1), transcript variant 1, mRNA [NM_030674]	81539	GO:0005886|GO:0005283|GO:0006865|GO:0007268|GO:0003333|GO:0055085|GO:0015804|GO:0005887|GO:0001504|GO:0015175|GO:0016021|GO:0006814|GO:0070062|GO:0006811	46577120	chr12	46577061	-	hs|12q13.11	NM_030674	chr12:46577120-46577061	NM_030674	Hs.533770
A_32_P78816	-3.84694	-1.94371	3.84694	down	PSPH	phosphoserine phosphatase	FALSE	Homo sapiens phosphoserine phosphatase (PSPH), mRNA [NM_004577]	5723	GO:0043005|GO:0000287|GO:0005509|GO:0008652|GO:0044281|GO:0033574|GO:0042803|GO:0004647|GO:0005829|GO:0009612|GO:0034641|GO:0005737|GO:0016311|GO:0031667|GO:0006564|GO:0006563	56078858	chr7	56078799	-	hs|7p11.2	NM_004577	chr7:56078858-56078799	NM_004577	Hs.512656
A_24_P298013	-3.83117	-1.93779	3.83117	down	GTPBP2	GTP binding protein 2	FALSE	Homo sapiens GTP binding protein 2 (GTPBP2), transcript variant 1, mRNA [NM_019096]	54676	GO:0005515|GO:0008150|GO:0008152|GO:0003924|GO:0005525|GO:0043231	43589781	chr6	43589510	-	hs|6p21.1	NM_019096	chr6:43589781-43589510	NM_019096	Hs.485449
A_33_P3274811	-3.82253	-1.93453	3.82253	down	SPRR2F	small proline-rich protein 2F	FALSE	Homo sapiens small proline-rich protein 2F (SPRR2F), mRNA [NM_001014450]	6705	GO:0005737|GO:0008544|GO:0030216|GO:0031424|GO:0001533	153084715	chr1	153084656	-	hs|1q21.3	NM_001014450	chr1:153084715-153084656	NM_001014450	Hs.490252
A_33_P3327058	-3.82085	-1.93389	3.82085	down	ARHGEF2	Rho/Rac guanine nucleotide exchange factor (GEF) 2	FALSE	Homo sapiens Rho/Rac guanine nucleotide exchange factor (GEF) 2 (ARHGEF2), transcript variant 1, mRNA [NM_001162383]	9181	GO:0008017|GO:0005515|GO:0032755|GO:0000132|GO:0050731|GO:0006886|GO:0032855|GO:0042127|GO:0071356|GO:0043025|GO:0005089|GO:0005856|GO:0030676|GO:0060546|GO:0071474|GO:0005794|GO:0032760|GO:0005819|GO:0043234|GO:0032321|GO:0045087|GO:0008270|GO:0005923|GO:0005925|GO:0008134|GO:0051301|GO:0007264|GO:0035023|GO:0005829|GO:0005737|GO:0051092|GO:0050768|GO:0043198|GO:0045944|GO:0007015|GO:0051056|GO:…	155920241	chr1	155920182	-	hs|1q22	NM_001162383	chr1:155920241-155920182	NM_001162383	Hs.743352
A_22_P00009713	-3.79323	-1.92343	3.79323	down	lnc-MCCC2-2	lnc-MCCC2-2:2	FALSE	LNCipedia lincRNA (lnc-MCCC2-2), lincRNA [lnc-MCCC2-2:2]			70966429	chr5	70966370	+	hs|5q13.2		chr5:70966370-70966429
A_23_P104318	-3.77364	-1.91596	3.77364	down	DDIT4	DNA-damage-inducible transcript 4	FALSE	Homo sapiens DNA-damage-inducible transcript 4 (DDIT4), mRNA [NM_019058]	54541	GO:0001666|GO:0048011|GO:0032007|GO:0008283|GO:0072593|GO:0043241|GO:0010801|GO:0005829|GO:0005622|GO:0005739|GO:0071889|GO:0042771|GO:0051607|GO:0005737|GO:0007420|GO:0033137|GO:0030182|GO:0045820|GO:0001764	74035422	chr10	74035363	+	hs|10q22.1	NM_019058	chr10:74035363-74035422	NM_019058	Hs.744875
A_22_P00005863	-3.77088	-1.9149	3.77088	down	ERN1	endoplasmic reticulum to nucleus signaling 1	FALSE	endoplasmic reticulum to nucleus signaling 1 [Source:HGNC Symbol;Acc:HGNC:3449] [ENST00000433197]	2081	GO:0005515|GO:0008380|GO:0035924|GO:0005783|GO:0005637|GO:0030176|GO:0033120|GO:0042803|GO:0030968|GO:0042802|GO:0005739|GO:0005737|GO:1900103|GO:0007050|GO:0006379|GO:0006355|GO:0000287|GO:0004521|GO:0005524|GO:0006351|GO:0043531|GO:0070059|GO:0004674|GO:0001935|GO:0070054|GO:0005789|GO:0070055|GO:0006468|GO:0006987|GO:0019899|GO:0044267	62116569	chr17	62116510	-	hs|17q23.3	XM_006721769	chr17:62116569-62116510	XM_006721769	Hs.744953
A_33_P3705884	-3.77035	-1.9147	3.77035	down	LINC00662	long intergenic non-protein coding RNA 662	FALSE	long intergenic non-protein coding RNA 662 [Source:HGNC Symbol;Acc:HGNC:27122] [ENST00000561521]	148189		28221266	chr19	28221207	-	hs|19q11	AK094188	chr19:28221266-28221207		Hs.706547
A_21_P0011132	-3.76801	-1.9138	3.76801	down	XLOC_l2_003647		FALSE	BROAD Institute lincRNA (XLOC_l2_003647), lincRNA [TCONS_l2_00006750]			25155837	chr13	25147597	+	hs|13q12.12		chr13:25147597-25155837
A_23_P142849	-3.76243	-1.91166	3.76243	down	RND3	Rho family GTPase 3	FALSE	Homo sapiens Rho family GTPase 3 (RND3), transcript variant 2, mRNA [NM_005168]	390	GO:0005515|GO:0030036|GO:0000139|GO:0007264|GO:0008152|GO:0003924|GO:0007155|GO:0005525|GO:0005925|GO:0070062	151325166	chr2	151325107	-	hs|2q23.3	NM_005168	chr2:151325166-151325107	NM_005168	Hs.6838
A_22_P00008678	-3.73941	-1.90281	3.73941	down	lnc-KIAA0913-1	lnc-KIAA0913-1:1	FALSE	LNCipedia lincRNA (lnc-KIAA0913-1), lincRNA [lnc-KIAA0913-1:1]			75574346	chr10	75574287	+	hs|10q22.2		chr10:75574287-75574346
A_23_P315364	-3.73092	-1.89953	3.73092	down	CXCL2	chemokine (C-X-C motif) ligand 2	FALSE	Homo sapiens chemokine (C-X-C motif) ligand 2 (CXCL2), mRNA [NM_002089]	2920	GO:0005515|GO:0008009|GO:0070098|GO:0002237|GO:0005576|GO:0045236|GO:0005615|GO:0002690|GO:0006955|GO:0006954|GO:0006935|GO:0007186|GO:0060326|GO:0042127|GO:0032496	74963044	chr4	74962985	-	hs|4q13.3	NM_002089	chr4:74963044-74962985	NM_002089	Hs.75765
A_21_P0001880	-3.715	-1.89336	3.715	down	LINC01293	long intergenic non-protein coding RNA 1293	FALSE	long intergenic non-protein coding RNA 1293 [Source:HGNC Symbol;Acc:HGNC:50362] [ENST00000453951]	101927861		75169762	chr2	75169703	+	hs|2p12	XR_245025	chr2:75169703-75169762	XR_245025	Hs.385784
A_22_P00013376	-3.71385	-1.89292	3.71385	down	lnc-RP11-17M16.1.1-1	lnc-RP11-17M16.1.1-1:1	FALSE	PREDICTED: Homo sapiens uncharacterized LOC101927989 (LOC101927989), mRNA [XM_006722594]			74205484	chr18	74205425	+	hs|18q23	XM_006722594	chr18:74205425-74205484	XM_006722594	Hs.665186
A_33_P3253702	-3.69721	-1.88644	3.69721	down	PPIL4	peptidylprolyl isomerase (cyclophilin)-like 4	FALSE	Homo sapiens peptidylprolyl isomerase (cyclophilin)-like 4 (PPIL4), mRNA [NM_139126]	85313	GO:0000413|GO:0000166|GO:0006457|GO:0003755|GO:0005634	149825691	chr6	149825632	-	hs|6q25.1	NM_139126	chr6:149825691-149825632	NM_139126	Hs.744238
A_23_P115190	-3.67536	-1.87789	3.67536	down	NGF	nerve growth factor (beta polypeptide)	FALSE	Homo sapiens nerve growth factor (beta polypeptide) (NGF), mRNA [NM_002506]	4803	GO:0005515|GO:0032455|GO:0051402|GO:0005615|GO:0043524|GO:0051602|GO:0032496|GO:0007613|GO:0005796|GO:0010193|GO:0046928|GO:0051384|GO:0045786|GO:0051388|GO:0005163|GO:0043281|GO:0007422|GO:0007623|GO:0050772|GO:0008083|GO:0050770|GO:0008625|GO:0008344|GO:0007264|GO:0051279|GO:0007267|GO:0045773|GO:0043434|GO:0007265|GO:0007202|GO:2000675|GO:0000186|GO:0051091|GO:0006954|GO:0031954|GO:0009314|GO:…	115829353	chr1	115829294	-	hs|1p13.2	NM_002506	chr1:115829353-115829294	NM_002506	Hs.2561
A_23_P22224	-3.66351	-1.87323	3.66351	down	EIF4EBP1	eukaryotic translation initiation factor 4E binding protein 1	FALSE	Homo sapiens eukaryotic translation initiation factor 4E binding protein 1 (EIF4EBP1), mRNA [NM_004095]	1978	GO:0031929|GO:0005515|GO:0008286|GO:0010467|GO:0030324|GO:0045471|GO:0030371|GO:0006412|GO:0006413|GO:0005829|GO:0043234|GO:0002192|GO:0045931|GO:0000082|GO:0005737|GO:0031333|GO:0002931|GO:0008190|GO:0045947|GO:0005654|GO:0044267	37917777	chr8	37917718	+	hs|8p11.23	NM_004095	chr8:37917718-37917777	NM_004095	Hs.411641
A_22_P00017599	-3.65813	-1.8711	3.65813	down	SNHG1	small nucleolar RNA host gene 1 (non-protein coding)	FALSE	Homo sapiens small nucleolar RNA host gene 1 (non-protein coding) (SNHG1), long non-coding RNA [NR_003098]	23642		62622665	chr11	62622606	-	hs|11q12.3	NR_003098	chr11:62622665-62622606	NR_003098	Hs.655643
A_22_P00009671	-3.62796	-1.85916	3.62796	down	PTCSC3	papillary thyroid carcinoma susceptibility candidate 3 (non-protein coding)	FALSE	Homo sapiens papillary thyroid carcinoma susceptibility candidate 3 (non-protein coding) (PTCSC3), long non-coding RNA [NR_049735]	100886964		36645636	chr14	36645577	-	hs|14q13.3	NR_049735	chr14:36645636-36645577	NR_049735	Hs.742592
A_21_P0008421	-3.61241	-1.85296	3.61241	down	lnc-MBIP-2	lnc-MBIP-2:2	FALSE	LNCipedia lincRNA (lnc-MBIP-2), lincRNA [lnc-MBIP-2:2]			36604106	chr14	36604047	-	hs|14q13.3		chr14:36604106-36604047
A_33_P3774867	-3.61138	-1.85255	3.61138	down	lnc-AP002478.1-1	lnc-AP002478.1-1:3	FALSE	Homo sapiens cDNA clone IMAGE:30412101. [BC094703]			3607983	chr18	3607924	+	hs|18p11.31	BC094703	chr18:3607924-3607983		Hs.659053
A_23_P101642	-3.60018	-1.84807	3.60018	down	PTPRH	protein tyrosine phosphatase, receptor type, H	FALSE	Homo sapiens protein tyrosine phosphatase, receptor type, H (PTPRH), transcript variant 1, mRNA [NM_002842]	5794	GO:0005515|GO:0005737|GO:0006470|GO:0005887|GO:0005001|GO:0006915|GO:0035335	55692827	chr19	55692768	-	hs|19q13.42	NM_002842	chr19:55692827-55692768	NM_002842	Hs.179770
A_24_P257416	-3.58994	-1.84396	3.58994	down	CXCL2	chemokine (C-X-C motif) ligand 2	FALSE	Homo sapiens chemokine (C-X-C motif) ligand 2 (CXCL2), mRNA [NM_002089]	2920	GO:0005515|GO:0008009|GO:0070098|GO:0002237|GO:0005576|GO:0045236|GO:0005615|GO:0002690|GO:0006955|GO:0006954|GO:0006935|GO:0007186|GO:0060326|GO:0042127|GO:0032496	74964401	chr4	74964342	-	hs|4q13.3	NM_002089	chr4:74964401-74964342	NM_002089	Hs.75765
A_23_P151059	-3.56842	-1.83528	3.56842	down	FAM90A1	family with sequence similarity 90, member A1	FALSE	Homo sapiens family with sequence similarity 90, member A1 (FAM90A1), mRNA [NM_018088]	55138	GO:0008270|GO:0003676	8374195	chr12	8374136	-	hs|12p13.31	NM_018088	chr12:8374195-8374136	NM_018088	Hs.196086
A_23_P36825	-3.56638	-1.83446	3.56638	down	GPRC5A	G protein-coupled receptor, class C, group 5, member A	FALSE	Homo sapiens G protein-coupled receptor, class C, group 5, member A (GPRC5A), mRNA [NM_003979]	9052	GO:0007165|GO:0007186|GO:0005886|GO:0005887|GO:0004930|GO:0030659|GO:0070062|GO:0043231	13065766	chr12	13065707	+	hs|12p13.1	NM_003979	chr12:13065707-13065766	NM_003979	Hs.631733
A_33_P3389653	-3.56613	-1.83436	3.56613	down	PDE4D	phosphodiesterase 4D, cAMP-specific	FALSE	Homo sapiens phosphodiesterase 4D, cAMP-specific (PDE4D), transcript variant 3, mRNA [NM_001165899]	5144	GO:0005515|GO:0010469|GO:0032754|GO:0010738|GO:0031698|GO:0030016|GO:0043623|GO:0006939|GO:0051117|GO:0007613|GO:0045822|GO:0031625|GO:0086004|GO:0006198|GO:0032729|GO:0005813|GO:0005794|GO:0007568|GO:0030593|GO:0005891|GO:0044325|GO:0008277|GO:0002027|GO:0071872|GO:0071875|GO:0019899|GO:0050852|GO:0017124|GO:0030324|GO:0046872|GO:0014911|GO:0005829|GO:0016324|GO:0030552|GO:0035264|GO:0010880|GO:…	58264986	chr5	58264927	-	hs|5q11.2	NM_001165899	chr5:58264986-58264927	NM_001165899	Hs.117545
A_23_P78871	-3.55049	-1.82802	3.55049	down	KCTD15	potassium channel tetramerization domain containing 15	FALSE	Homo sapiens potassium channel tetramerization domain containing 15 (KCTD15), transcript variant 1, mRNA [NM_024076]	79047	GO:0051260|GO:0007275	34304814	chr19	34304755	+	hs|19q13.11	NM_024076	chr19:34304755-34304814	NM_024076	Hs.221873
A_21_P0011960	-3.54741	-1.82676	3.54741	down	LOC100506797	uncharacterized LOC100506797	FALSE	PREDICTED: Homo sapiens uncharacterized LOC100506797 (LOC100506797), transcript variant X1, ncRNA [XR_112377]	100506797		118943807	chr2	118940840	-	hs|2q14.2	XR_112377	chr2:118943807-118940840	XR_112377	Hs.116176
A_23_P51699	-3.5416	-1.8244	3.5416	down	ARHGEF2	Rho/Rac guanine nucleotide exchange factor (GEF) 2	FALSE	Homo sapiens Rho/Rac guanine nucleotide exchange factor (GEF) 2 (ARHGEF2), transcript variant 3, mRNA [NM_004723]	9181	GO:0008017|GO:0005515|GO:0032755|GO:0000132|GO:0050731|GO:0006886|GO:0032855|GO:0042127|GO:0071356|GO:0043025|GO:0005089|GO:0005856|GO:0030676|GO:0060546|GO:0071474|GO:0005794|GO:0032760|GO:0005819|GO:0043234|GO:0032321|GO:0045087|GO:0008270|GO:0005923|GO:0005925|GO:0008134|GO:0051301|GO:0007264|GO:0035023|GO:0005829|GO:0005737|GO:0051092|GO:0050768|GO:0043198|GO:0045944|GO:0007015|GO:0051056|GO:…	155917401	chr1	155917342	-	hs|1q22	NM_004723	chr1:155917401-155917342	NM_004723	Hs.743352
A_33_P3379886	-3.52617	-1.8181	3.52617	down	FGF2	fibroblast growth factor 2 (basic)	FALSE	Homo sapiens fibroblast growth factor 2 (basic) (FGF2), mRNA [NM_002006]	2247	GO:0060045|GO:0005515|GO:0001658|GO:0048598|GO:0005615|GO:0010764|GO:0007173|GO:0006935|GO:0032958|GO:0043552|GO:0061045|GO:0030198|GO:0060548|GO:0009887|GO:0051781|GO:0070374|GO:0051209|GO:0005125|GO:0042056|GO:0043536|GO:0008543|GO:0045087|GO:0042060|GO:0014843|GO:0045893|GO:0008083|GO:0038095|GO:0043537|GO:0008286|GO:0008284|GO:0060591|GO:0002042|GO:0007265|GO:0005634|GO:0042660|GO:0000187|GO:…	123819376	chr4	123819317	+	hs|4q28.1	NM_002006	chr4:123819317-123819376	NM_002006	Hs.284244
A_24_P154948	-3.52197	-1.81638	3.52197	down	GARS	glycyl-tRNA synthetase	FALSE	Homo sapiens glycyl-tRNA synthetase (GARS), mRNA [NM_002047]	2617	GO:0010467|GO:0015966|GO:0005524|GO:0006426|GO:0004820|GO:0005829|GO:0006418|GO:0005737|GO:0005759|GO:0046983|GO:0005654|GO:0030141|GO:0070062	30668190	chr7	30665891	+	hs|7p14.3	NM_002047	chr7:30665891-30668190	NM_002047	Hs.404321
A_23_P147805	-3.49374	-1.80477	3.49374	down	UPP1	uridine phosphorylase 1	FALSE	Homo sapiens uridine phosphorylase 1 (UPP1), transcript variant 4, mRNA [NM_001287428]	7378	GO:0046135|GO:0006139|GO:0044206|GO:0055086|GO:0044281|GO:0043097|GO:0042149|GO:0046108|GO:0009166|GO:0006206|GO:0004850|GO:0005829	48146494	chr7	48134390	+	hs|7p12.3	NM_001287428	chr7:48134390-48146494	NM_001287428	Hs.488240
A_32_P132396	-3.48042	-1.79926	3.48042	down	FAM86JP	family with sequence similarity 86, member A pseudogene	FALSE	Homo sapiens family with sequence similarity 86, member J, pseudogene (FAM86JP), transcript variant 1, non-coding RNA [NR_024251]	100125556		125647755	chr3	125647696	+	hs|3q21.2	NR_024251	chr3:125647696-125647755	NR_024251	Hs.553949
A_23_P29830	-3.46782	-1.79403	3.46782	down	CBLB	Cbl proto-oncogene B, E3 ubiquitin protein ligase	FALSE	Homo sapiens Cbl proto-oncogene B, E3 ubiquitin protein ligase (CBLB), mRNA [NM_170662]	868	GO:0005515|GO:0045732|GO:0004842|GO:0016567|GO:0005886|GO:0046642|GO:0016874|GO:0005509|GO:0006607|GO:0050860|GO:0005829|GO:0035556|GO:0007165|GO:0042110|GO:0005737|GO:0006955|GO:0002669|GO:0008270|GO:0001784|GO:0005654|GO:0004871|GO:0007166	105400640	chr3	105400581	-	hs|3q13.11	NM_170662	chr3:105400640-105400581	NM_170662	Hs.430589
A_23_P379026	-3.44006	-1.78243	3.44006	down	GTPBP2	GTP binding protein 2	FALSE	Homo sapiens GTP binding protein 2 (GTPBP2), transcript variant 1, mRNA [NM_019096]	54676	GO:0005515|GO:0008150|GO:0008152|GO:0003924|GO:0005525|GO:0043231	43588488	chr6	43588429	-	hs|6p21.1	NM_019096	chr6:43588488-43588429	NM_019096	Hs.485449
A_33_P3228305	-3.42328	-1.77538	3.42328	down	ARHGAP26	Rho GTPase activating protein 26	FALSE	Homo sapiens Rho GTPase activating protein 26 (ARHGAP26), transcript variant 1, mRNA [NM_015071]	23092	GO:0005515|GO:0007009|GO:0051056|GO:0030036|GO:0007264|GO:0005575|GO:0005100|GO:0005829|GO:0007399|GO:0005543|GO:0032321|GO:0005856|GO:0005925	142608549	chr5	142608490	+	hs|5q31.3	NM_015071	chr5:142608490-142608549	NM_015071	Hs.654668
A_21_P0000069	-3.42318	-1.77534	3.42318	down	VEPH1	ventricular zone expressed PH domain-containing 1	FALSE	Homo sapiens ventricular zone expressed PH domain-containing 1 (VEPH1), transcript variant 4, mRNA [NM_001167915]	79674	GO:0005886	157177620	chr3	157177561	-	hs|3q25.32	NM_001167915	chr3:157177620-157177561	NM_001167915	Hs.658046
A_23_P256948	-3.41506	-1.77191	3.41506	down	MSC	musculin	FALSE	Homo sapiens musculin (MSC), mRNA [NM_005098]	9242	GO:0003700|GO:0006366|GO:0003714|GO:0060539|GO:0046983|GO:0001206|GO:0060021|GO:0005634|GO:0000980|GO:0014707|GO:0000122	72754906	chr8	72754847	-	hs|8q13.3	NM_005098	chr8:72754906-72754847	NM_005098	Hs.442619
A_23_P128503	-3.41322	-1.77113	3.41322	down	IL26	interleukin 26	FALSE	Homo sapiens interleukin 26 (IL26), mRNA [NM_018402]	55801	GO:0051897|GO:0007267|GO:0050680|GO:0032874|GO:0050715|GO:0005125|GO:0005615|GO:0005829|GO:0046427|GO:0006955|GO:0006954|GO:0045944|GO:0070374	68595303	chr12	68595244	-	hs|12q15	NM_018402	chr12:68595303-68595244	NM_018402	Hs.272350
A_21_P0007301	-3.41149	-1.7704	3.41149	down	lnc-NTM-4	lnc-NTM-4:1	FALSE	LNCipedia lincRNA (lnc-NTM-4), lincRNA [lnc-NTM-4:1]			131064179	chr11	131064120	+	hs|11q25		chr11:131064120-131064179
A_24_P290163	-3.40446	-1.76743	3.40446	down	SMG1P1	SMG1 pseudogene 1	FALSE	SMG1 pseudogene 1 [Source:HGNC Symbol;Acc:HGNC:44186] [ENST00000337787]	641298		22477178	chr16	22477119	+	hs|16p12.2	AL834164	chr16:22477119-22477178		Hs.552700
A_23_P205959	-3.40359	-1.76706	3.40359	down	ALDH1A3	aldehyde dehydrogenase 1 family, member A3	FALSE	Homo sapiens aldehyde dehydrogenase 1 family, member A3 (ALDH1A3), transcript variant 1, mRNA [NM_000693]	220	GO:0043065|GO:0042472|GO:0001758|GO:0004029|GO:0070403|GO:0070324|GO:0042803|GO:0005829|GO:0005737|GO:0042574|GO:0042573|GO:0060324|GO:0042572|GO:0060166|GO:0050885|GO:0002072|GO:0007626|GO:0002138|GO:0060013|GO:0070062|GO:0055114|GO:0048048|GO:0004030|GO:0021768	101456562	chr15	101456503	+	hs|15q26.3	NM_000693	chr15:101456503-101456562	NM_000693	Hs.459538
A_23_P86599	-3.39065	-1.76156	3.39065	down	DMBT1	deleted in malignant brain tumors 1	FALSE	Homo sapiens deleted in malignant brain tumors 1 (DMBT1), transcript variant 2, mRNA [NM_007329]	1755	GO:0005515|GO:0001833|GO:0005578|GO:0005576|GO:0015031|GO:0005615|GO:0035375|GO:0006898|GO:0051607|GO:0030858|GO:0002221|GO:0005737|GO:0042589|GO:0045087|GO:0030855|GO:0030670|GO:0016032|GO:0043152|GO:0070062|GO:0048306|GO:0005044|GO:0008329|GO:0019898	124403211	chr10	124403152	+	hs|10q26.13	NM_007329	chr10:124403152-124403211	NM_007329	Hs.279611
A_23_P103110	-3.38423	-1.75883	3.38423	down	MAFF	v-maf avian musculoaponeurotic fibrosarcoma oncogene homolog F	FALSE	Homo sapiens v-maf avian musculoaponeurotic fibrosarcoma oncogene homolog F (MAFF), transcript variant 1, mRNA [NM_012323]	23764	GO:0043565|GO:0006355|GO:0003700|GO:0007567|GO:0006366|GO:0007596|GO:0005654|GO:0045604|GO:0035914|GO:0001701	38612043	chr22	38611984	+	hs|22q13.1	NM_012323	chr22:38611984-38612043	NM_012323	Hs.517617
A_33_P3240043	-3.38218	-1.75795	3.38218	down	lnc-AC005323.1.1-1	lnc-AC005323.1.1-1:1	FALSE	LNCipedia lincRNA (lnc-AC005323.1.1-1), lincRNA [lnc-AC005323.1.1-1:1]			10441173	chr17	10441114	+	hs|17p13.1		chr17:10441114-10441173
A_24_P419028	-3.3718	-1.75352	3.3718	down	MOP-1	MOP-1	FALSE	Homo sapiens mRNA for MOP-1, complete cds. [AB014771]	643616		82390257	chr4	82390198	-	hs|4q21.21	AB014771	chr4:82390257-82390198		Hs.679418
A_21_P0005919	-3.3232	-1.73257	3.3232	down	lnc-FBXO25-4	lnc-FBXO25-4:1	FALSE	LNCipedia lincRNA (lnc-FBXO25-4), lincRNA [lnc-FBXO25-4:1]			928723	chr8	928664	+	hs|8p23.3		chr8:928664-928723
A_21_P0001713	-3.30621	-1.72518	3.30621	down	lnc-LYPLAL1-1	lnc-LYPLAL1-1:1	FALSE	LNCipedia lincRNA (lnc-LYPLAL1-1), lincRNA [lnc-LYPLAL1-1:1]			219419234	chr1	219414625	+	hs|1q41		chr1:219414625-219419234
A_23_P58390	-3.30201	-1.72334	3.30201	down	C4orf32	chromosome 4 open reading frame 32	FALSE	Homo sapiens chromosome 4 open reading frame 32 (C4orf32), mRNA [NM_152400]	132720	GO:0016021	113110028	chr4	113109969	+	hs|4q25	NM_152400	chr4:113109969-113110028	NM_152400	Hs.23439
A_23_P359897	-3.28058	-1.71395	3.28058	down	KDM7A	lysine (K)-specific demethylase 7A	FALSE	Homo sapiens lysine (K)-specific demethylase 7A (KDM7A), mRNA [NM_030647]	80853	GO:0032454|GO:0035574|GO:0035575|GO:0005506|GO:0005730|GO:0006325|GO:0005634|GO:0035064|GO:0051864|GO:0006351|GO:0070544|GO:0071557|GO:0016706|GO:0005654|GO:0008270|GO:0030901|GO:0045893|GO:0071558|GO:0055114|GO:0033169	139785105	chr7	139785046	-	hs|7q34	NM_030647	chr7:139785105-139785046	NM_030647	Hs.308710
A_22_P00018205	-3.27148	-1.70994	3.27148	down	lnc-ZNF643-1	lnc-ZNF643-1:1	FALSE	Homo sapiens cDNA FLJ36815 fis, clone ASTRO2003740. [AK094134]			40931876	chr1	40931817	+	hs|1p34.2	AK094134	chr1:40931817-40931876		Hs.633186
A_33_P3400763	-3.26736	-1.70813	3.26736	down	PLIN4	perilipin 4	FALSE	Homo sapiens perilipin 4 (PLIN4), mRNA [NM_001080400]	729359	GO:0005811|GO:0005737|GO:0005886	4502266	chr19	4502207	-	hs|19p13.3	NM_001080400	chr19:4502266-4502207	NM_001080400	Hs.591387
A_23_P340722	-3.25178	-1.70123	3.25178	down	XPOT	exportin, tRNA	FALSE	Homo sapiens exportin, tRNA (XPOT), mRNA [NM_007235]	11260	GO:0005737|GO:0000049|GO:0006409|GO:0005643|GO:0008536|GO:0005654|GO:0006886	64829429	chr12	64828653	+	hs|12q14.2	NM_007235	chr12:64828653-64829429	NM_007235	Hs.85951
A_21_P0000540	-3.24775	-1.69944	3.24775	down	BCDIN3D-AS1	BCDIN3D antisense RNA 1	FALSE	Homo sapiens BCDIN3D antisense RNA 1 (BCDIN3D-AS1), transcript variant 3, long non-coding RNA [NR_027500]	100286844		50232352	chr12	50232293	+	hs|12q13.12	NR_027500	chr12:50232293-50232352	NR_027500	Hs.656019
A_23_P37892	-3.24496	-1.6982	3.24496	down	GPT2	glutamic pyruvate transaminase (alanine aminotransferase) 2	FALSE	Homo sapiens glutamic pyruvate transaminase (alanine aminotransferase) 2 (GPT2), transcript variant 1, mRNA [NM_133443]	84706	GO:0034641|GO:0004021|GO:0042851|GO:0005759|GO:0042853|GO:0030170|GO:0006103|GO:0008652|GO:0044281	46964827	chr16	46964768	+	hs|16q11.2	NM_133443	chr16:46964768-46964827	NM_133443	Hs.460693
A_19_P00322711	-3.23975	-1.69588	3.23975	down	LINC00662	long intergenic non-protein coding RNA 662	FALSE	Homo sapiens long intergenic non-protein coding RNA 662 (LINC00662), long non-coding RNA [NR_027301]	148189		28283976	chr19	28283917	-	hs|19q11	NR_027301	chr19:28283976-28283917	NR_027301	Hs.706547
A_23_P349416	-3.23017	-1.69161	3.23017	down	ERBB3	erb-b2 receptor tyrosine kinase 3	FALSE	Homo sapiens v-erb-b2 avian erythroblastic leukemia viral oncogene homolog 3 (ERBB3), transcript variant 1, mRNA [NM_001982]	2065	GO:0005515|GO:0005886|GO:0061098|GO:0051048|GO:0051402|GO:0005615|GO:0042803|GO:0042802|GO:0007507|GO:0014037|GO:0016323|GO:0043524|GO:0016324|GO:0030296|GO:0007173|GO:0019838|GO:0042127|GO:0009968|GO:0048011|GO:0046982|GO:0003197|GO:0048015|GO:0021545|GO:0014068|GO:0005524|GO:0014065|GO:0016328|GO:0097192|GO:0043235|GO:0007165|GO:0007162|GO:0005887|GO:0008543|GO:0045087|GO:0042060|GO:0007422|GO:…	56496219	chr12	56496160	+	hs|12q13.2	NM_001982	chr12:56496160-56496219	NM_001982	Hs.118681
A_33_P3280811	-3.19596	-1.67625	3.19596	down	TTC16	tetratricopeptide repeat domain 16	FALSE	Homo sapiens tetratricopeptide repeat domain 16 (TTC16), mRNA [NM_144965]	158248		130488682	chr9	130488623	+	hs|9q34.11	NM_144965	chr9:130488623-130488682	NM_144965	Hs.642748
A_23_P167599	-3.18684	-1.67213	3.18684	down	FAM134B	family with sequence similarity 134, member B	FALSE	Homo sapiens family with sequence similarity 134, member B (FAM134B), transcript variant 1, mRNA [NM_001034850]	54463	GO:0005801|GO:0005794|GO:0016021|GO:0019233	16473404	chr5	16473345	-	hs|5p15.1	NM_001034850	chr5:16473404-16473345	NM_001034850	Hs.481704
A_24_P389608	-3.17033	-1.66463	3.17033	down	PROSER2	proline and serine rich 2	FALSE	Homo sapiens proline and serine rich 2 (PROSER2), mRNA [NM_153256]	254427		11913622	chr10	11913563	+	hs|10p14	NM_153256	chr10:11913563-11913622	NM_153256	Hs.435775
A_33_P3307247	-3.16797	-1.66356	3.16797	down	AK5	adenylate kinase 5	FALSE	adenylate kinase 5 [Source:HGNC Symbol;Acc:HGNC:365] [ENST00000317704]	26289	GO:0046034|GO:0015949|GO:0005815|GO:0004550|GO:0009220|GO:0055086|GO:0044281|GO:0004017|GO:0009142|GO:0019206|GO:0005524|GO:0005829|GO:0006165|GO:0005737|GO:0006172|GO:0006173	77780711	chr1	77780652	+	hs|1p31.1	AK090967	chr1:77780652-77780711		Hs.559718
A_33_P3363245	-3.15898	-1.65946	3.15898	down	NXPH4	neurexophilin 4	FALSE	Homo sapiens neurexophilin 4 (NXPH4), mRNA [NM_007224]	11247	GO:0003674|GO:0007218|GO:0005576|GO:0005575	57620226	chr12	57620167	+	hs|12q13.3	NM_007224	chr12:57620167-57620226	NM_007224	Hs.745023
A_24_P102920	-3.15751	-1.65879	3.15751	down	WDR33	WD repeat domain 33	FALSE	Homo sapiens WD repeat domain 33 (WDR33), transcript variant 2, mRNA [NM_001006622]	55339	GO:0006379|GO:0006378|GO:0005581|GO:0005847|GO:0005730|GO:0005654|GO:0005634|GO:0007283|GO:0006301	128521238	chr2	128521179	-	hs|2q14.3	NM_001006622	chr2:128521238-128521179	NM_001006622	Hs.554831
A_23_P30567	-3.15214	-1.65633	3.15214	down	CRHBP	corticotropin releasing hormone binding protein	FALSE	Homo sapiens corticotropin releasing hormone binding protein (CRHBP), mRNA [NM_001882]	1393	GO:0005515|GO:0005783|GO:0051424|GO:2000310|GO:0031045|GO:0005634|GO:0005615|GO:0030425|GO:0005622|GO:0045055|GO:0006954|GO:0035865|GO:0071392|GO:0071356|GO:0001963|GO:0043196|GO:0071277|GO:0007611|GO:0043204|GO:0043679|GO:0051460|GO:0030141|GO:0042277|GO:0007565|GO:0005794|GO:0005771|GO:0005874|GO:0071391|GO:0071314|GO:0033554|GO:0035690|GO:0097211|GO:0002125|GO:0007165|GO:0009755|GO:0048149|GO:…	76264708	chr5	76264649	+	hs|5q13.3	NM_001882	chr5:76264649-76264708	NM_001882	Hs.115617
A_19_P00804723	-3.15116	-1.65589	3.15116	down	RPS24	ribosomal protein S24	FALSE	Homo sapiens ribosomal protein S24 (RPS24), transcript variant d, mRNA [NM_001142285]	6229	GO:0000462|GO:0010467|GO:0006364|GO:0015935|GO:0019058|GO:0034101|GO:0005634|GO:0006412|GO:0006413|GO:0006414|GO:0005829|GO:0005737|GO:0000184|GO:0000166|GO:0016032|GO:0042274|GO:0003735|GO:0006614|GO:0019083|GO:0005730|GO:0006415|GO:0016020|GO:0022627|GO:0031369|GO:0044267	79816134	chr10	79816075	+	hs|10q22.3	NM_001142285	chr10:79816075-79816134	NM_001142285	Hs.280130
A_21_P0014218	-3.13341	-1.64773	3.13341	down	LOC101927067	uncharacterized LOC101927067	FALSE	Homo sapiens uncharacterized LOC101927067 (LOC101927067), long non-coding RNA [NR_125410]	101927067		80715046	chr8	80714987	+	hs|8q21.13	NR_125410	chr8:80714987-80715046	NR_125410
A_23_P334798	-3.13255	-1.64734	3.13255	down	LRRC2	leucine rich repeat containing 2	FALSE	Homo sapiens leucine rich repeat containing 2 (LRRC2), mRNA [NM_024512]	79442		46563141	chr3	46563082	-	hs|3p21.31	NM_024512	chr3:46563141-46563082	NM_024512	Hs.657345
A_24_P416346	-3.13003	-1.64618	3.13003	down	ETV4	ets variant 4	FALSE	Homo sapiens ets variant 4 (ETV4), transcript variant 2, mRNA [NM_001079675]	2118	GO:0005515|GO:0006357|GO:0006366|GO:0060762|GO:0000981|GO:0005730|GO:0000978|GO:0030154|GO:0048863|GO:0001077|GO:0008045|GO:0045944|GO:0033600|GO:0060444	41606025	chr17	41605966	-	hs|17q21.31	NM_001079675	chr17:41606025-41605966	NM_001079675	Hs.434059
A_23_P23221	-3.12781	-1.64515	3.12781	down	GADD45A	growth arrest and DNA-damage-inducible, alpha	FALSE	Homo sapiens growth arrest and DNA-damage-inducible, alpha (GADD45A), transcript variant 1, mRNA [NM_001924]	1647	GO:0005515|GO:0043065|GO:0007098|GO:0046330|GO:0006915|GO:0001047|GO:0005634|GO:0000079|GO:0071479|GO:0042770|GO:0005737|GO:0000185|GO:0006281|GO:1900745|GO:0007050|GO:0006469|GO:0071260|GO:2000379	68153430	chr1	68153371	+	hs|1p31.3	NM_001924	chr1:68153371-68153430	NM_001924	Hs.80409
A_23_P20876	-3.12531	-1.644	3.12531	down	PTPDC1	protein tyrosine phosphatase domain containing 1	FALSE	Homo sapiens protein tyrosine phosphatase domain containing 1 (PTPDC1), transcript variant 2, mRNA [NM_177995]	138639	GO:0030030|GO:0005654|GO:0008138|GO:0035335|GO:0004725	96871798	chr9	96871739	+	hs|9q22.32	NM_177995	chr9:96871739-96871798	NM_177995	Hs.437943
A_24_P915196	-3.12517	-1.64393	3.12517	down	C9orf91	chromosome 9 open reading frame 91	FALSE	Homo sapiens chromosome 9 open reading frame 91 (C9orf91), mRNA [NM_153045]	203197	GO:0008150|GO:0003674|GO:0016021|GO:0005575	117408484	chr9	117408425	+	hs|9q32	NM_153045	chr9:117408425-117408484	NM_153045	Hs.522357
A_23_P319583	-3.11669	-1.64001	3.11669	down	RIMS3	regulating synaptic membrane exocytosis 3	FALSE	Homo sapiens regulating synaptic membrane exocytosis 3 (RIMS3), mRNA [NM_014747]	9783	GO:0048786|GO:0030054|GO:0017156|GO:2000300|GO:0042391|GO:0006836|GO:0044325	41086628	chr1	41086569	-	hs|1p34.2	NM_014747	chr1:41086628-41086569	NM_014747	Hs.654808
A_23_P14302	-3.09654	-1.63066	3.09654	down	LINC00341	long intergenic non-protein coding RNA 341	FALSE	Homo sapiens long intergenic non-protein coding RNA 341 (LINC00341), long non-coding RNA [NR_026779]	79686		95873748	chr14	95873689	-	hs|14q32.13	NR_026779	chr14:95873748-95873689	NR_026779	Hs.41502
A_23_P25706	-3.09055	-1.62786	3.09055	down	CLMN	calmin (calponin-like, transmembrane)	FALSE	Homo sapiens calmin (calponin-like, transmembrane) (CLMN), mRNA [NM_024734]	79789	GO:0005737|GO:0008285|GO:0003779|GO:0016021|GO:0031175	95660925	chr14	95660250	-	hs|14q32.13	NM_024734	chr14:95660925-95660250	NM_024734	Hs.301478
A_23_P91850	-3.08787	-1.62661	3.08787	down	IL20RB	interleukin 20 receptor beta	FALSE	Homo sapiens interleukin 20 receptor beta (IL20RB), mRNA [NM_144717]	53833	GO:0002437|GO:0032703|GO:0032753|GO:0004896|GO:0005886|GO:0032733|GO:0019221|GO:0001808|GO:0042130|GO:0048873|GO:0042015|GO:0002765|GO:0016021|GO:0032689	136729857	chr3	136729798	+	hs|3q22.3	NM_144717	chr3:136729798-136729857	NM_144717	Hs.61232
A_23_P381017	-3.07084	-1.61863	3.07084	down	WBSCR27	Williams Beuren syndrome chromosome region 27	FALSE	Homo sapiens Williams Beuren syndrome chromosome region 27 (WBSCR27), mRNA [NM_152559]	155368		73249148	chr7	73249089	-	hs|7q11.23	NM_152559	chr7:73249148-73249089	NM_152559	Hs.647042
A_23_P91943	-3.07067	-1.61856	3.07067	down	IL12A	interleukin 12A	FALSE	Homo sapiens interleukin 12A (IL12A), mRNA [NM_000882]	3592	GO:0005515|GO:0050830|GO:0042520|GO:0005615|GO:0032816|GO:0045513|GO:0006955|GO:0005737|GO:0042102|GO:0051135|GO:0032496|GO:0007050|GO:0045582|GO:0032729|GO:0046982|GO:0005143|GO:0042163|GO:0050671|GO:0042832|GO:0048662|GO:0097191|GO:0009615|GO:0005125|GO:0045785|GO:0032700|GO:0032946|GO:0016477|GO:0010224|GO:0043514|GO:0001916|GO:0045954|GO:0034393|GO:0002860|GO:0008083	159713290	chr3	159713231	+	hs|3q25.33	NM_000882	chr3:159713231-159713290	NM_000882	Hs.673
A_23_P169629	-3.06184	-1.6144	3.06184	down	SHMT2	serine hydroxymethyltransferase 2 (mitochondrial)	FALSE	Homo sapiens serine hydroxymethyltransferase 2 (mitochondrial) (SHMT2), transcript variant 1, mRNA [NM_005412]	6472	GO:0042645|GO:0008284|GO:0005743|GO:0004372|GO:0008732|GO:0042802|GO:0035999|GO:0019264|GO:0005739|GO:0005758|GO:0051289|GO:0003682|GO:0005759|GO:0030170|GO:0015630|GO:0006564|GO:0006730|GO:0016597|GO:0070062	57628404	chr12	57628345	+	hs|12q13.3	NM_005412	chr12:57628345-57628404	NM_005412	Hs.741179
A_33_P3270311	-3.05896	-1.61304	3.05896	down	HECW2	HECT, C2 and WW domain containing E3 ubiquitin protein ligase 2	FALSE	Homo sapiens HECT, C2 and WW domain containing E3 ubiquitin protein ligase 2 (HECW2), mRNA [NM_020760]	57520	GO:0005737|GO:0004842|GO:0042787|GO:0016874|GO:0005634	197064113	chr2	197064054	-	hs|2q32.3	NM_020760	chr2:197064113-197064054	NM_020760	Hs.654742
A_22_P00004795	-3.05502	-1.61118	3.05502	down	lnc-CXCL2-1	lnc-CXCL2-1:1	FALSE	Homo sapiens, clone IMAGE:4105785, mRNA. [BC016361]			75144102	chr4	75144043	-	hs|4q13.3	BC016361	chr4:75144102-75144043		Hs.662627
A_24_P785293	-3.05026	-1.60893	3.05026	down	SNHG1	small nucleolar RNA host gene 1 (non-protein coding)	FALSE	Homo sapiens small nucleolar RNA host gene 1 (non-protein coding) (SNHG1), long non-coding RNA [NR_003098]	23642		62619632	chr11	62619573	-	hs|11q12.3	NR_003098	chr11:62619632-62619573	NR_003098	Hs.655643
A_33_P3342430	-3.0481	-1.60791	3.0481	down			FALSE	activating transcription factor 4 pseudogene 1 [Source:HGNC Symbol;Acc:HGNC:789] [ENST00000443279]			153810261	chrX	153810202	+	hs|Xq28		chrX:153810202-153810261
A_23_P29257	-3.04187	-1.60496	3.04187	down	H1F0	H1 histone family, member 0	FALSE	Homo sapiens H1 histone family, member 0 (H1F0), mRNA [NM_005318]	3005	GO:0005515|GO:0000790|GO:0005794|GO:0005719|GO:0006334|GO:0006915|GO:0005634|GO:0015629|GO:0006921|GO:0031490|GO:0006309|GO:0005654|GO:0000786	38203206	chr22	38203147	+	hs|22q13.1	NM_005318	chr22:38203147-38203206	NM_005318	Hs.745024
A_24_P172990	-3.03885	-1.60353	3.03885	down	AARS	alanyl-tRNA synthetase	FALSE	Homo sapiens alanyl-tRNA synthetase (AARS), mRNA [NM_001605]	16	GO:0010467|GO:0002161|GO:0000049|GO:0006419|GO:0004813|GO:0005524|GO:0006400|GO:0008033|GO:0030968|GO:0005829|GO:0006418|GO:0043524|GO:0005737|GO:0016020|GO:0021680|GO:0006457|GO:0050885|GO:0008270|GO:0006450|GO:0043200|GO:0016597|GO:0001942|GO:0070062	70287935	chr16	70287876	-	hs|16q22.1	NM_001605	chr16:70287935-70287876	NM_001605	Hs.315137
A_23_P137896	-3.03668	-1.60249	3.03668	down	OXCT2	3-oxoacid CoA transferase 2	FALSE	Homo sapiens 3-oxoacid CoA transferase 2 (OXCT2), mRNA [NM_022120]	64064	GO:0005739|GO:0046952|GO:0031514|GO:0008260	40236107	chr1	40236048	-	hs|1p34.2	NM_022120	chr1:40236107-40236048	NM_022120	Hs.472491
A_22_P00008930	-3.03621	-1.60227	3.03621	down			FALSE				76085958	chr12	76085899	-	hs|12q21.2		chr12:76085958-76085899
A_33_P3321996	-3.02885	-1.59877	3.02885	down	lnc-SDCCAG8-2	lnc-SDCCAG8-2:2	FALSE	DB053889 TESTI2 Homo sapiens cDNA clone TESTI2044585 5', mRNA sequence [DB053889]			243328087	chr1	243328028	+	hs|1q43	DB053889	chr1:243328028-243328087		Hs.652651
A_24_P140608	-3.00751	-1.58857	3.00751	down	HBEGF	heparin-binding EGF-like growth factor	FALSE	Homo sapiens heparin-binding EGF-like growth factor (HBEGF), mRNA [NM_001945]	1839	GO:0051545|GO:0051897|GO:0008284|GO:0005154|GO:0035313|GO:0051549|GO:0005886|GO:0030307|GO:0090303|GO:0008016|GO:0005615|GO:0007173|GO:0008201|GO:0048011|GO:0030335|GO:0009986|GO:0048015|GO:0005576|GO:0048661|GO:0030666|GO:0007165|GO:0007517|GO:0008543|GO:0005887|GO:0045087|GO:0009405|GO:0008083|GO:0030669|GO:0038095	139713111	chr5	139713052	-	hs|5q31.3	NM_001945	chr5:139713111-139713052	NM_001945	Hs.799
A_32_P9468	-3.00473	-1.58724	3.00473	down	COX19	COX19 cytochrome c oxidase assembly factor	FALSE	Homo sapiens COX19 cytochrome c oxidase assembly factor (COX19), mRNA [NM_001031617]	90639	GO:0033617|GO:0009060|GO:0005758|GO:0005737|GO:0005829	1004585	chr7	1004526	-	hs|7p22.3	NM_001031617	chr7:1004585-1004526	NM_001031617	Hs.121593
A_22_P00020404	-2.98662	-1.57851	2.98662	down	MIR137HG	MIR137 host gene (non-protein coding)	FALSE	Homo sapiens MIR137 host gene (non-protein coding) (MIR137HG), long non-coding RNA [NR_046105]	400765		98454302	chr1	98454243	-	hs|1p21.3	NR_046105	chr1:98454302-98454243	NR_046105	Hs.451802
A_23_P345887	-2.9854	-1.57792	2.9854	down	GFPT1	glutamine--fructose-6-phosphate transaminase 1	FALSE	Homo sapiens glutamine--fructose-6-phosphate transaminase 1 (GFPT1), transcript variant 1, mRNA [NM_001244710]	2673	GO:0004360|GO:0032869|GO:0006042|GO:0006048|GO:0045719|GO:0032922|GO:0030968|GO:0005829|GO:0016051|GO:0006112|GO:0051289|GO:0009744|GO:0030246|GO:0006488|GO:0006987|GO:0044267|GO:0006002|GO:0016597|GO:0070062|GO:0043687|GO:0006541|GO:0018279	69547506	chr2	69547447	-	hs|2p13.3	NM_001244710	chr2:69547506-69547447	NM_001244710	Hs.580300
A_23_P17593	-2.98477	-1.57762	2.98477	down	CDH4	cadherin 4, type 1, R-cadherin (retinal)	FALSE	Homo sapiens cadherin 4, type 1, R-cadherin (retinal) (CDH4), transcript variant 1, mRNA [NM_001794]	1002	GO:0005886|GO:0007411|GO:0005887|GO:0034329|GO:0005509|GO:0045773|GO:0007155|GO:0007156|GO:0045216|GO:0007157|GO:0034332	60512025	chr20	60511966	+	hs|20q13.33	NM_001794	chr20:60511966-60512025	NM_001794	Hs.473231
A_24_P940115	-2.97863	-1.57465	2.97863	down	DLC1	DLC1 Rho GTPase activating protein	FALSE	Homo sapiens DLC1 Rho GTPase activating protein (DLC1), transcript variant 1, mRNA [NM_182643]	10395	GO:0005515|GO:0008285|GO:0030036|GO:0007264|GO:0008360|GO:0035024|GO:0005634|GO:0021575|GO:0005829|GO:0008289|GO:0005737|GO:0048041|GO:0032956|GO:0030675|GO:0042169|GO:0051056|GO:0030336|GO:0006919|GO:0035307|GO:0006915|GO:0001843|GO:0005100|GO:0051497|GO:0003007|GO:0032321|GO:1900119|GO:0005901|GO:0030900|GO:0005925	12941781	chr8	12941722	-	hs|8p22	NM_182643	chr8:12941781-12941722	NM_182643	Hs.134296
A_23_P142310	-2.97643	-1.57359	2.97643	down	MKNK2	MAP kinase interacting serine/threonine kinase 2	FALSE	Homo sapiens MAP kinase interacting serine/threonine kinase 2 (MKNK2), transcript variant 1, mRNA [NM_017572]	2872	GO:0005515|GO:0030097|GO:0005730|GO:0005634|GO:0005524|GO:0046872|GO:0006417|GO:0097192|GO:0035556|GO:0005737|GO:0004674|GO:0016605|GO:0005654|GO:0006468|GO:0071243|GO:0007166	2037572	chr19	2037513	-	hs|19p13.3	NM_017572	chr19:2037572-2037513	NM_017572	Hs.515032
A_21_P0007241	-2.96666	-1.56884	2.96666	down	lnc-USP35-1	lnc-USP35-1:1	FALSE	LNCipedia lincRNA (lnc-USP35-1), lincRNA [lnc-USP35-1:1]			77852796	chr11	77852737	+	hs|11q14.1		chr11:77852737-77852796		Hs.719003
A_23_P132444	-2.96182	-1.56648	2.96182	down	TCEA1	transcription elongation factor A (SII), 1	FALSE	Homo sapiens transcription elongation factor A (SII), 1 (TCEA1), transcript variant 1, mRNA [NM_006756]	6917	GO:0005515|GO:0010467|GO:0006368|GO:0006366|GO:0005730|GO:0005634|GO:0003677|GO:0050434|GO:0006281|GO:0032784|GO:0006283|GO:0045944|GO:0030218|GO:0016032|GO:0005654|GO:0008270|GO:0006289	54879408	chr8	54879349	-	hs|8q11.23	NM_006756	chr8:54879408-54879349	NM_006756	Hs.491745
A_24_P80776	-2.95746	-1.56436	2.95746	down	SMIM13	small integral membrane protein 13	FALSE	Homo sapiens small integral membrane protein 13 (SMIM13), mRNA [NM_001135575]	221710	GO:0016021	11138102	chr6	11138043	+	hs|6p24.2	NM_001135575	chr6:11138043-11138102	NM_001135575	Hs.656600
A_23_P128215	-2.955	-1.56316	2.955	down	SOCS2	suppressor of cytokine signaling 2	FALSE	Homo sapiens suppressor of cytokine signaling 2 (SOCS2), transcript variant 1, mRNA [NM_003877]	8835	GO:0005515|GO:0043066|GO:0016567|GO:0005159|GO:0046627|GO:0019221|GO:0005131|GO:0007568|GO:0060396|GO:0009967|GO:0060397|GO:0009966|GO:0001558|GO:0007259|GO:0046426|GO:0032870|GO:0005829|GO:0005737|GO:0008269|GO:0005070|GO:0004860|GO:0006469|GO:0032355	93969858	chr12	93969799	+	hs|12q22	NM_003877	chr12:93969799-93969858	NM_003877	Hs.737206
A_23_P165360	-2.93907	-1.55536	2.93907	down	ASB1	ankyrin repeat and SOCS box containing 1	FALSE	Homo sapiens ankyrin repeat and SOCS box containing 1 (ASB1), mRNA [NM_001040445]	51665	GO:0042036|GO:0035556|GO:0005622|GO:0030539|GO:0003674|GO:0016567	239355053	chr2	239353338	+	hs|2q37.3	NM_001040445	chr2:239353338-239355053	NM_001040445	Hs.516788
A_33_P3419594	-2.92969	-1.55075	2.92969	down	PDE9A	phosphodiesterase 9A	FALSE	Homo sapiens cDNA FLJ90181 fis, clone MAMMA1000706. [AK074662]	5152	GO:0005515|GO:0048471|GO:0005794|GO:0004114|GO:0005783|GO:0047555|GO:0032587|GO:0019934|GO:0046872|GO:0005829|GO:0007165|GO:0007596|GO:0008152|GO:0043204	44190178	chr21	44190119	+	hs|21q22.3	AK074662	chr21:44190119-44190178
A_33_P3408420	-2.92489	-1.54838	2.92489	down	MDGA2	MAM domain containing glycosylphosphatidylinositol anchor 2	FALSE	Homo sapiens MAM domain containing glycosylphosphatidylinositol anchor 2 (MDGA2), transcript variant 1, mRNA [NM_001113498]	161357	GO:0007389|GO:0021522|GO:0005886|GO:0031225	47311067	chr14	47311008	-	hs|14q21.3	NM_001113498	chr14:47311067-47311008	NM_001113498	Hs.436380
A_21_P0012989	-2.91958	-1.54576	2.91958	down			FALSE	1207289A reverse transcriptase related protein. {Homo sapiens} (exp=-1; wgp=-1; cg=-1), partial (8%) [THC2612735]			60560637	chr5	60548691	-	hs|5q12.1		chr5:60560637-60548691
A_22_P00023928	-2.90274	-1.53742	2.90274	down	lnc-RP11-293M10.1.1-1	lnc-RP11-293M10.1.1-1:1	FALSE	Homo sapiens mRNA; cDNA DKFZp686J0581 (from clone DKFZp686J0581). [BX647685]			75890476	chr14	75890417	-	hs|14q24.3	BX647685	chr14:75890476-75890417		Hs.586834
A_23_P202427	-2.90139	-1.53675	2.90139	down	HKDC1	hexokinase domain containing 1	FALSE	Homo sapiens hexokinase domain containing 1 (HKDC1), mRNA [NM_025130]	80201	GO:0004340|GO:0008865|GO:0001678|GO:0046835|GO:0019318|GO:0019158|GO:0051156|GO:0005524|GO:0006096|GO:0005829	71027017	chr10	71026958	+	hs|10q22.1	NM_025130	chr10:71026958-71027017	NM_025130	Hs.522988
A_33_P3301010	-2.88361	-1.52787	2.88361	down	SPIRE1	spire-type actin nucleation factor 1	FALSE	Homo sapiens spire-type actin nucleation factor 1 (SPIRE1), transcript variant 1, mRNA [NM_001128626]	56907	GO:0048471|GO:0005794|GO:0030036|GO:0005886|GO:0070649|GO:0046907|GO:0003779|GO:0015031|GO:0032154|GO:0036089|GO:0045010|GO:0051295|GO:0040038|GO:0048193|GO:0005856|GO:0016192|GO:0005938|GO:0030659	12453127	chr18	12453068	-	hs|18p11.21	NM_001128626	chr18:12453127-12453068	NM_001128626	Hs.515283
A_24_P178444	-2.8806	-1.52637	2.8806	down			FALSE				107048024	chr11	107047965	+	hs|11q22.3		chr11:107047965-107048024
A_22_P00015052	-2.87964	-1.52589	2.87964	down	SNHG15	small nucleolar RNA host gene 15 (non-protein coding)	FALSE	Homo sapiens small nucleolar RNA host gene 15 (non-protein coding) (SNHG15), long non-coding RNA [NR_003697]	285958		45023508	chr7	45023449	-	hs|7p13	NR_003697	chr7:45023508-45023449	NR_003697	Hs.25892
A_24_P95439	-2.87631	-1.52422	2.87631	down	CARS	cysteinyl-tRNA synthetase	FALSE	Homo sapiens cysteinyl-tRNA synthetase (CARS), transcript variant 3, mRNA [NM_001014437]	833	GO:0006423|GO:0005515|GO:0010467|GO:0005737|GO:0000049|GO:0004817|GO:0005524|GO:0046872|GO:0042803|GO:0006418|GO:0005829	3039103	chr11	3038483	-	hs|11p15.4	NM_001014437	chr11:3039103-3038483	NM_001014437	Hs.274873
A_23_P83200	-2.87364	-1.52288	2.87364	down	AK8	adenylate kinase 8	FALSE	Homo sapiens adenylate kinase 8 (AK8), mRNA [NM_152572]	158067	GO:0006165|GO:0004127|GO:0021591|GO:0004550|GO:0009142|GO:0004017|GO:0005524|GO:0005829	135601142	chr9	135601083	-	hs|9q34.13	NM_152572	chr9:135601142-135601083	NM_152572	Hs.421340
A_19_P00805812	-2.86289	-1.51747	2.86289	down	lnc-UQCRFS1-9	lnc-UQCRFS1-9:20	FALSE	Q5A5F0_CANAL (Q5A5F0) Possible mitochondrial Complex I, subunit 1, partial (12%) [THC2535688]			28262798	chr19	28262739	-	hs|19q11		chr19:28262798-28262739
A_23_P404091	-2.86099	-1.51652	2.86099	down	GRPEL2	GrpE-like 2, mitochondrial (E. coli)	FALSE	Homo sapiens GrpE-like 2, mitochondrial (E. coli) (GRPEL2), mRNA [NM_152407]	134266	GO:0005739|GO:0050790|GO:0006457|GO:0005759|GO:0006626|GO:0051087|GO:0005743|GO:0051082|GO:0044267|GO:0042803|GO:0000774	148733654	chr5	148733595	+	hs|5q32	NM_152407	chr5:148733595-148733654	NM_152407	Hs.511816
A_33_P3260006	-2.85386	-1.51291	2.85386	down	LINC01152	long intergenic non-protein coding RNA 1152	FALSE	Homo sapiens long intergenic non-protein coding RNA 1152 (LINC01152), transcript variant 1, long non-coding RNA [NR_110124]	102606463		70035380	chr17	70035321	+	hs|17q24.3	NR_110124	chr17:70035321-70035380	NR_110124	Hs.512309
A_21_P0013894	-2.84959	-1.51076	2.84959	down	XLOC_l2_015938		FALSE	BROAD Institute lincRNA (XLOC_l2_015938), lincRNA [TCONS_l2_00030929]			10036168	chrY	10035807	-	hs|Yp11.2		chrY:10036168-10035807
A_23_P91350	-2.83754	-1.50464	2.83754	down	GPCPD1	glycerophosphocholine phosphodiesterase GDE1 homolog (S. cerevisiae)	FALSE	Homo sapiens glycerophosphocholine phosphodiesterase GDE1 homolog (S. cerevisiae) (GPCPD1), mRNA [NM_019593]	56261	GO:0007519|GO:0044281|GO:0047389|GO:0006644|GO:2001070|GO:0046474|GO:0005829	5525220	chr20	5525161	-	hs|20p12.3	NM_019593	chr20:5525220-5525161	NM_019593	Hs.636359
A_24_P81900	-2.81852	-1.49494	2.81852	down	SLC2A3	solute carrier family 2 (facilitated glucose transporter), member 3	FALSE	Homo sapiens solute carrier family 2 (facilitated glucose transporter), member 3 (SLC2A3), mRNA [NM_006931]	6515	GO:0005886|GO:0005975|GO:0006767|GO:0044281|GO:0055085|GO:0008645|GO:0019852|GO:0015758|GO:0006766|GO:0009405|GO:0016021|GO:0005355|GO:0070062	8072983	chr12	8072924	-	hs|12p13.31	NM_006931	chr12:8072983-8072924	NM_006931	Hs.419240
A_32_P114003	-2.80139	-1.48614	2.80139	down	ZFHX4-AS1	ZFHX4 antisense RNA 1	FALSE	Homo sapiens ZFHX4 antisense RNA 1 (ZFHX4-AS1), long non-coding RNA [NR_024360]	100192378		77523448	chr8	77523389	-	hs|8q21.11	NR_024360	chr8:77523448-77523389	NR_024360	Hs.596420
A_23_P69791	-2.79888	-1.48485	2.79888	down	AP1AR	adaptor-related protein complex 1 associated regulatory protein	FALSE	Homo sapiens adaptor-related protein complex 1 associated regulatory protein (AP1AR), transcript variant 1, mRNA [NM_018569]	55435	GO:0030133|GO:0035650|GO:0005794|GO:0005770|GO:0034315|GO:2000146|GO:0015031|GO:0048203|GO:1900025|GO:0001920|GO:0019894|GO:0034613|GO:0005769	113190538	chr4	113190479	+	hs|4q25	NM_018569	chr4:113190479-113190538	NM_018569	Hs.435991
A_23_P403488	-2.79342	-1.48203	2.79342	down	NLRP10	NLR family, pyrin domain containing 10	FALSE	Homo sapiens NLR family, pyrin domain containing 10 (NLRP10), mRNA [NM_176821]	338322	GO:2000318|GO:0050829|GO:0005737|GO:2000778|GO:0045087|GO:0002827|GO:0050832|GO:0035397|GO:0005524|GO:2000484|GO:0019897	7981537	chr11	7981478	-	hs|11p15.4	NM_176821	chr11:7981537-7981478	NM_176821	Hs.449636
A_23_P254353	-2.79196	-1.48128	2.79196	down	NOXA1	NADPH oxidase activator 1	FALSE	Homo sapiens NADPH oxidase activator 1 (NOXA1), transcript variant 1, mRNA [NM_006647]	10811	GO:0005515|GO:0048365|GO:0017124|GO:0005737|GO:0016176|GO:0006801|GO:0060263|GO:0010310|GO:0043020|GO:0043085|GO:0019899	140328745	chr9	140328686	+	hs|9q34.3	NM_006647	chr9:140328686-140328745	NM_006647	Hs.495554
A_22_P00017985	-2.78915	-1.47983	2.78915	down	lnc-ZMYND11-1	lnc-ZMYND11-1:1	FALSE	LNCipedia lincRNA (lnc-ZMYND11-1), lincRNA [lnc-ZMYND11-1:1]			487110	chr10	487051	+	hs|10p15.3		chr10:487051-487110
A_21_P0010671	-2.77264	-1.47126	2.77264	down	LYPLAL1-AS1	LYPLAL1 antisense RNA 1 (head to head)	FALSE	Homo sapiens LYPLAL1 antisense RNA 1 (head to head) (LYPLAL1-AS1), long non-coding RNA [NR_038845]	643723		219259916	chr1	219259857	-	hs|1q41	NR_038845	chr1:219259916-219259857	NR_038845	Hs.519774
A_33_P3312182	-2.77019	-1.46998	2.77019	down	PROSER2	proline and serine rich 2	FALSE	Homo sapiens proline and serine rich 2 (PROSER2), mRNA [NM_153256]	254427		11912405	chr10	11912346	+	hs|10p14	NM_153256	chr10:11912346-11912405	NM_153256	Hs.435775
A_33_P3209351	-2.76716	-1.46841	2.76716	down	IARS	isoleucyl-tRNA synthetase	FALSE	Homo sapiens isoleucyl-tRNA synthetase (IARS), transcript variant 2, mRNA [NM_013417]	3376	GO:0005515|GO:0010467|GO:0002161|GO:0006428|GO:0004822|GO:0005524|GO:0001649|GO:0005829|GO:0006418|GO:0005737|GO:0016020|GO:0005654|GO:0006450|GO:0070062	94991342	chr9	94991283	-	hs|9q22.31	NM_013417	chr9:94991342-94991283	NM_013417	Hs.445403
A_24_P506977	-2.76159	-1.4655	2.76159	down	SNHG15	small nucleolar RNA host gene 15 (non-protein coding)	FALSE	Homo sapiens small nucleolar RNA host gene 15 (non-protein coding) (SNHG15), long non-coding RNA [NR_003697]	285958		45022910	chr7	45022851	-	hs|7p13	NR_003697	chr7:45022910-45022851	NR_003697	Hs.25892
A_23_P132856	-2.75497	-1.46203	2.75497	down	NRROS	negative regulator of reactive oxygen species	FALSE	Homo sapiens negative regulator of reactive oxygen species (NRROS), mRNA [NM_198565]	375387	GO:0006955|GO:0006954|GO:0005886|GO:0005783|GO:0045087|GO:0006801|GO:0005789|GO:0016021	196388574	chr3	196388515	+	hs|3q29	NM_198565	chr3:196388515-196388574	NM_198565	Hs.702186
A_24_P244470	-2.74787	-1.45832	2.74787	down	RNF41	ring finger protein 41, E3 ubiquitin protein ligase	FALSE	Homo sapiens ring finger protein 41, E3 ubiquitin protein ligase (RNF41), transcript variant 2, mRNA [NM_194358]	10193	GO:0000209|GO:0005515|GO:0004842|GO:0030336|GO:0005135|GO:0008285|GO:0016881|GO:2000114|GO:0006914|GO:0097191|GO:0051896|GO:0051865|GO:0005829|GO:0051091|GO:0045619|GO:0043408|GO:0031386|GO:0045637|GO:0008270|GO:2000377|GO:2000379|GO:0017160|GO:0005128|GO:0010498	56598774	chr12	56598715	-	hs|12q13.2	NM_194358	chr12:56598774-56598715	NM_194358	Hs.524502
A_24_P314179	-2.74437	-1.45647	2.74437	down	ETS2	v-ets avian erythroblastosis virus E26 oncogene homolog 2	FALSE	Homo sapiens v-ets avian erythroblastosis virus E26 oncogene homolog 2 (ETS2), transcript variant 1, mRNA [NM_005239]	2114	GO:0005515|GO:0003700|GO:0006357|GO:0006366|GO:0000981|GO:0005634|GO:0035259|GO:0000122|GO:0000978|GO:0003677|GO:0030154|GO:0001078|GO:0001501|GO:0045944|GO:0005654|GO:0045893	40196332	chr21	40196273	+	hs|21q22.2	NM_005239	chr21:40196273-40196332	NM_005239	Hs.644231
A_19_P00318790	-2.7393	-1.45381	2.7393	down			FALSE				85265856	chr6	85265797	-	hs|6q14.3		chr6:85265856-85265797
A_22_P00016008	-2.73202	-1.44997	2.73202	down	lnc-TFB2M-2	lnc-TFB2M-2:1	FALSE	LNCipedia lincRNA (lnc-TFB2M-2), lincRNA [lnc-TFB2M-2:1]			246485030	chr1	246484971	-	hs|1q44		chr1:246485030-246484971
A_33_P3222341	-2.73039	-1.44911	2.73039	down	PITPNC1	phosphatidylinositol transfer protein, cytoplasmic 1	FALSE	Homo sapiens phosphatidylinositol transfer protein, cytoplasmic 1 (PITPNC1), transcript variant 1, mRNA [NM_012417]	26207	GO:0005515|GO:0007165|GO:0005737|GO:0015914|GO:0008526|GO:0005654|GO:0008289	65373916	chr17	65373857	+	hs|17q24.2	NM_012417	chr17:65373857-65373916	NM_012417	Hs.591185
A_24_P126651	-2.72651	-1.44705	2.72651	down	TCEA1	transcription elongation factor A (SII), 1	FALSE	Homo sapiens transcription elongation factor A (SII), 1 (TCEA1), transcript variant 1, mRNA [NM_006756]	6917	GO:0005515|GO:0010467|GO:0006368|GO:0006366|GO:0005730|GO:0005634|GO:0003677|GO:0050434|GO:0006281|GO:0032784|GO:0006283|GO:0045944|GO:0030218|GO:0016032|GO:0005654|GO:0008270|GO:0006289	54900799	chr8	54900740	-	hs|8q11.23	NM_006756	chr8:54900799-54900740	NM_006756	Hs.491745
A_19_P00322260	-2.72623	-1.44691	2.72623	down	LOC101929709	uncharacterized LOC101929709	FALSE	Homo sapiens uncharacterized LOC101929709 (LOC101929709), long non-coding RNA [NR_125822]	101929709		90734370	chr8	90734311	-	hs|8q21.3	NR_125822	chr8:90734370-90734311	NR_125822	Hs.651324
A_23_P128728	-2.71531	-1.44112	2.71531	down	ARG2	arginase 2	FALSE	Homo sapiens arginase 2 (ARG2), mRNA [NM_001172]	384	GO:0005739|GO:0034641|GO:0001657|GO:0005759|GO:0006941|GO:0000050|GO:0006525|GO:0044281|GO:0004053|GO:0046872|GO:0006809	68117598	chr14	68117539	+	hs|14q24.1	NM_001172	chr14:68117539-68117598	NM_001172	Hs.226007
A_32_P128701	-2.71373	-1.44028	2.71373	down	USP53	ubiquitin specific peptidase 53	FALSE	Homo sapiens ubiquitin specific peptidase 53 (USP53), mRNA [NM_019050]	54532	GO:0008150|GO:0006511|GO:0005575	120216390	chr4	120216331	+	hs|4q26	NM_019050	chr4:120216331-120216390	NM_019050	Hs.431081
A_22_P00017754	-2.71373	-1.44028	2.71373	down	lnc-YIF1A-6	lnc-YIF1A-6:1	FALSE	ALU1_HUMAN (P39188) Alu subfamily J sequence contamination warning entry, partial (7%) [THC2725708]			66012370	chr11	66012311	-	hs|11q13.2		chr11:66012370-66012311
A_23_P31921	-2.71253	-1.43964	2.71253	down	ASS1	argininosuccinate synthase 1	FALSE	Homo sapiens argininosuccinate synthase 1 (ASS1), transcript variant 1, mRNA [NM_000050]	445	GO:0005515|GO:0006531|GO:0005783|GO:0005741|GO:0005634|GO:0044281|GO:0005764|GO:0010043|GO:0045429|GO:0005829|GO:0071418|GO:0070852|GO:0034641|GO:0005737|GO:0071230|GO:0071377|GO:0071356|GO:0006526|GO:0043204|GO:0032355|GO:0070062|GO:0071499|GO:0060416|GO:0001822|GO:0007584|GO:0042493|GO:0007568|GO:0006953|GO:0005524|GO:0001889|GO:0010046|GO:0071222|GO:0071346|GO:0071400|GO:0007494|GO:0015643|GO:…	133342179	chr9	133342120	+	hs|9q34.11	NM_000050	chr9:133342120-133342179	NM_000050	Hs.160786
A_23_P75800	-2.69904	-1.43245	2.69904	down	RAB3IL1	RAB3A interacting protein (rabin3)-like 1	FALSE	Homo sapiens RAB3A interacting protein (rabin3)-like 1 (RAB3IL1), transcript variant 1, mRNA [NM_013401]	5866	GO:0005515|GO:0017112|GO:0032851|GO:0015031	61665038	chr11	61664979	-	hs|11q12.2	NM_013401	chr11:61665038-61664979	NM_013401	Hs.13759
A_23_P212715	-2.69212	-1.42874	2.69212	down	CBLB	Cbl proto-oncogene B, E3 ubiquitin protein ligase	FALSE	Homo sapiens Cbl proto-oncogene B, E3 ubiquitin protein ligase (CBLB), mRNA [NM_170662]	868	GO:0005515|GO:0045732|GO:0004842|GO:0016567|GO:0005886|GO:0046642|GO:0016874|GO:0005509|GO:0006607|GO:0050860|GO:0005829|GO:0035556|GO:0007165|GO:0042110|GO:0005737|GO:0006955|GO:0002669|GO:0008270|GO:0001784|GO:0005654|GO:0004871|GO:0007166	105377554	chr3	105377495	-	hs|3q13.11	NM_170662	chr3:105377554-105377495	NM_170662	Hs.430589
A_23_P150018	-2.68893	-1.42703	2.68893	down	DUSP5	dual specificity phosphatase 5	FALSE	Homo sapiens dual specificity phosphatase 5 (DUSP5), mRNA [NM_004419]	1847	GO:0005515|GO:0000188|GO:0001706|GO:0006470|GO:0005634|GO:0008138|GO:0035335|GO:0017017|GO:0004725	112270959	chr10	112270900	+	hs|10q25.2	NM_004419	chr10:112270900-112270959	NM_004419	Hs.2128
A_22_P00005677	-2.68291	-1.4238	2.68291	down	lnc-EIF4EBP1-1	lnc-EIF4EBP1-1:1	FALSE	Homo sapiens, clone IMAGE:4431109, mRNA. [BC015455]			37921306	chr8	37921247	+	hs|8p11.23	BC015455	chr8:37921247-37921306		Hs.382036
A_23_P166248	-2.67825	-1.42129	2.67825	down	RCAN1	regulator of calcineurin 1	FALSE	Homo sapiens regulator of calcineurin 1 (RCAN1), transcript variant 1, mRNA [NM_004414]	1827	GO:0005515|GO:0007165|GO:0006355|GO:0019722|GO:0003700|GO:0008015|GO:0005634|GO:0007417|GO:0003677|GO:0042802	35889068	chr21	35889009	-	hs|21q22.12	NM_004414	chr21:35889068-35889009	NM_004414	Hs.282326
A_24_P33895	-2.66495	-1.41411	2.66495	down	ATF3	activating transcription factor 3	FALSE	Homo sapiens activating transcription factor 3 (ATF3), transcript variant 4, mRNA [NM_001040619]	467	GO:0005515|GO:0008284|GO:0000977|GO:0003700|GO:0003714|GO:0005730|GO:0006094|GO:0005634|GO:0000122|GO:0035914|GO:0000978|GO:0001228|GO:0006351|GO:0042802|GO:0030968|GO:0001078|GO:0045944|GO:0005654|GO:0006987|GO:0044267	212792896	chr1	212792837	+	hs|1q32.3	NM_001040619	chr1:212792837-212792896	NM_001040619	Hs.460
A_24_P343271	-2.66177	-1.41239	2.66177	down	RMND1	required for meiotic nuclear division 1 homolog (S. cerevisiae)	FALSE	Homo sapiens required for meiotic nuclear division 1 homolog (S. cerevisiae) (RMND1), transcript variant 1, mRNA [NM_017909]	55005	GO:0005739|GO:0006412	151742444	chr6	151742385	-	hs|6q25.1	NM_017909	chr6:151742444-151742385	NM_017909	Hs.486835
A_23_P250564	-2.65417	-1.40826	2.65417	down	PRKCE	protein kinase C, epsilon	FALSE	Homo sapiens protein kinase C, epsilon (PRKCE), mRNA [NM_005400]	5581	GO:0005515|GO:0050730|GO:2000650|GO:0010763|GO:0007173|GO:0018105|GO:0030838|GO:0032024|GO:0005856|GO:0043123|GO:0031663|GO:0035641|GO:0051209|GO:0005794|GO:0032467|GO:0030168|GO:0043278|GO:0032230|GO:0007049|GO:0035276|GO:0008543|GO:0045087|GO:0030546|GO:0004697|GO:0008047|GO:0019899|GO:0035669|GO:0038096|GO:0051301|GO:0050996|GO:0048471|GO:0004699|GO:0005886|GO:0005783|GO:0090303|GO:0010811|GO:…	46414795	chr2	46414736	+	hs|2p21	NM_005400	chr2:46414736-46414795	NM_005400	Hs.580351
A_23_P32938	-2.65292	-1.40758	2.65292	down	DDX10	DEAD (Asp-Glu-Ala-Asp) box polypeptide 10	FALSE	Homo sapiens DEAD (Asp-Glu-Ala-Asp) box polypeptide 10 (DDX10), mRNA [NM_004398]	1662	GO:0003724|GO:0008152|GO:0005524	108811483	chr11	108811424	+	hs|11q22.3	NM_004398	chr11:108811424-108811483	NM_004398	Hs.591931
A_21_P0002741	-2.65135	-1.40673	2.65135	down	lnc-PPM1M-2	lnc-PPM1M-2:1	FALSE	LNCipedia lincRNA (lnc-PPM1M-2), lincRNA [lnc-PPM1M-2:1]			52275113	chr3	52275054	+	hs|3p21.2		chr3:52275054-52275113		Hs.281931
A_23_P359043	-2.64585	-1.40373	2.64585	down	AKAP2	A kinase (PRKA) anchor protein 2	FALSE	Homo sapiens A kinase (PRKA) anchor protein 2 (AKAP2), transcript variant 1, mRNA [NM_001004065]	11217		112933817	chr9	112933758	+	hs|9q31.3	NM_001004065	chr9:112933758-112933817	NM_001004065	Hs.591908
A_33_P3409477	-2.64349	-1.40244	2.64349	down	UBASH3B	ubiquitin associated and SH3 domain containing B	FALSE	Homo sapiens ubiquitin associated and SH3 domain containing B (UBASH3B), mRNA [NM_032873]	84959	GO:0005515|GO:0005737|GO:0051279|GO:0090331|GO:0005634|GO:0006469|GO:0035335|GO:0004725	122685157	chr11	122685098	+	hs|11q24.1	NM_032873	chr11:122685098-122685157	NM_032873	Hs.444075
A_23_P41114	-2.64283	-1.40208	2.64283	down	CSTA	cystatin A (stefin A)	FALSE	Homo sapiens cystatin A (stefin A) (CSTA), mRNA [NM_005213]	1475	GO:0004869|GO:0010466|GO:0005634|GO:0002020|GO:0005615|GO:0001533|GO:0045861|GO:0010951|GO:0005737|GO:0016337|GO:0018149|GO:0005198|GO:0030216|GO:0005654|GO:0030674|GO:0070062	122056475	chr3	122056416	+	hs|3q21.1	NM_005213	chr3:122056416-122056475	NM_005213	Hs.518198
A_33_P3316223	-2.642	-1.40163	2.642	down	SNAPC1	small nuclear RNA activating complex, polypeptide 1, 43kDa	FALSE	Homo sapiens small nuclear RNA activating complex, polypeptide 1, 43kDa (SNAPC1), mRNA [NM_003082]	6617	GO:0010467|GO:0006355|GO:0005654|GO:0006383|GO:0003677	62262762	chr14	62262703	+	hs|14q23.2	NM_003082	chr14:62262703-62262762	NM_003082	Hs.179312
A_24_P122137	-2.63724	-1.39903	2.63724	down	LIF	leukemia inhibitory factor	FALSE	Homo sapiens leukemia inhibitory factor (LIF), transcript variant 1, mRNA [NM_002309]	3976	GO:0060426|GO:0008284|GO:0008285|GO:0042503|GO:0006366|GO:0050731|GO:0033141|GO:1900182|GO:0005615|GO:0046888|GO:0048644|GO:0046697|GO:0006955|GO:0005737|GO:0033138|GO:0048666|GO:0045944|GO:0072307|GO:0070373|GO:0005146|GO:0048286|GO:0007566|GO:0060708|GO:0042517|GO:0060707|GO:0005102|GO:0042511|GO:0007275|GO:0045651|GO:0005125|GO:0072108|GO:0048861|GO:0048711|GO:0001974|GO:0019827|GO:0060463|GO:…	30636772	chr22	30636713	-	hs|22q12.2	NM_002309	chr22:30636772-30636713	NM_002309	Hs.2250
A_33_P3209346	-2.63575	-1.39821	2.63575	down	IARS	isoleucyl-tRNA synthetase	FALSE	Homo sapiens isoleucyl-tRNA synthetase (IARS), transcript variant 2, mRNA [NM_013417]	3376	GO:0005515|GO:0010467|GO:0002161|GO:0006428|GO:0004822|GO:0005524|GO:0001649|GO:0005829|GO:0006418|GO:0005737|GO:0016020|GO:0005654|GO:0006450|GO:0070062	95043166	chr9	95043107	-	hs|9q22.31	NM_013417	chr9:95043166-95043107	NM_013417	Hs.445403
A_23_P210763	-2.63256	-1.39647	2.63256	down	JAG1	jagged 1	FALSE	Homo sapiens jagged 1 (JAG1), mRNA [NM_000214]	182	GO:0005515|GO:0007220|GO:0005886|GO:0045599|GO:0003184|GO:0005112|GO:0072017|GO:0003215|GO:0061073|GO:2000737|GO:0061314|GO:0045639|GO:0007219|GO:0045944|GO:0042127|GO:0045445|GO:0045446|GO:0097150|GO:0045747|GO:0030097|GO:0030334|GO:0042491|GO:0002011|GO:0001709|GO:0060411|GO:0005509|GO:0035909|GO:0045177|GO:0005576|GO:0061444|GO:0001525|GO:0007399|GO:0045669|GO:0061156|GO:0045665|GO:0016020|GO:…	10619120	chr20	10619061	-	hs|20p12.2	NM_000214	chr20:10619120-10619061	NM_000214	Hs.626544
A_24_P409800	-2.62889	-1.39445	2.62889	down	KCTD16	potassium channel tetramerization domain containing 16	FALSE	Homo sapiens potassium channel tetramerization domain containing 16 (KCTD16), mRNA [NM_020768]	57528	GO:0043235|GO:0042734|GO:0030054|GO:0008277|GO:0045211|GO:0051260	143853676	chr5	143853617	+	hs|5q31.3	NM_020768	chr5:143853617-143853676	NM_020768	Hs.661870
A_24_P340776	-2.62849	-1.39423	2.62849	down			FALSE	Putative NPIP-like protein LOC729978 [Source:UniProtKB/Swiss-Prot;Acc:A6NJ64] [ENST00000356023]			12023129	chr16	12023070	-	hs|16p13.13	AB527617	chr16:12023129-12023070		Hs.513695
A_33_P3396891	-2.62608	-1.39291	2.62608	down	AVPI1	arginine vasopressin-induced 1	FALSE	Homo sapiens arginine vasopressin-induced 1 (AVPI1), mRNA [NM_021732]	60370	GO:0000187|GO:0007049	99437521	chr10	99437462	-	hs|10q24.2	NM_021732	chr10:99437521-99437462	NM_021732	Hs.23918
A_21_P0002479	-2.62005	-1.3896	2.62005	down	lnc-TGFBRAP1-11	lnc-TGFBRAP1-11:1	FALSE	LNCipedia lincRNA (lnc-TGFBRAP1-11), lincRNA [lnc-TGFBRAP1-11:1]			104991845	chr2	104914398	-	hs|2q12.1		chr2:104991845-104914398
A_33_P3313421	-2.61898	-1.389	2.61898	down	UHRF1BP1	UHRF1 binding protein 1	FALSE	Homo sapiens UHRF1 binding protein 1 (UHRF1BP1), mRNA [NM_017754]	54887	GO:0005515|GO:0042826|GO:0042802	34845274	chr6	34845215	+	hs|6p21.31	NM_017754	chr6:34845215-34845274	NM_017754	Hs.700656
A_23_P107963	-2.61731	-1.38809	2.61731	down	FUT1	fucosyltransferase 1 (galactoside 2-alpha-L-fucosyltransferase, H blood group)	FALSE	Homo sapiens fucosyltransferase 1 (galactoside 2-alpha-L-fucosyltransferase, H blood group) (FUT1), mRNA [NM_000148]	2523	GO:0042355|GO:0005794|GO:0016020|GO:0005975|GO:0005887|GO:0032580|GO:0008417|GO:0008107|GO:0006486|GO:0036065	49251325	chr19	49251268	-	hs|19q13.33	NM_000148	chr19:49251325-49251268	NM_000148	Hs.69747
A_23_P77502	-2.61244	-1.3854	2.61244	down	PKD1	polycystic kidney disease 1 (autosomal dominant)	FALSE	Homo sapiens polycystic kidney disease 1 (autosomal dominant) (PKD1), transcript variant 1, mRNA [NM_001009944]	5310	GO:0005515|GO:0006807|GO:0060674|GO:0072237|GO:0051216|GO:0034405|GO:0042994|GO:0009653|GO:0007507|GO:0016337|GO:0018105|GO:0050982|GO:0072177|GO:0006611|GO:0048806|GO:0070062|GO:0005262|GO:0006996|GO:0019901|GO:0060236|GO:0019904|GO:0001892|GO:0072372|GO:0002133|GO:0072205|GO:0001701|GO:0044325|GO:0001889|GO:0072287|GO:0005929|GO:0001502|GO:0005887|GO:0070588|GO:0043588|GO:0060170|GO:0060428|GO:…	2139313	chr16	2139254	-	hs|16p13.3	NM_001009944	chr16:2139313-2139254	NM_001009944	Hs.75813
A_23_P43476	-2.61101	-1.38461	2.61101	down	VLDLR	very low density lipoprotein receptor	FALSE	Homo sapiens very low density lipoprotein receptor (VLDLR), transcript variant 1, mRNA [NM_003383]	7436	GO:0005515|GO:0005886|GO:0021517|GO:0005041|GO:0034361|GO:0001948|GO:0030229|GO:0045860|GO:0007613|GO:0034447|GO:1900006|GO:0008203|GO:0005509|GO:0000122|GO:0006898|GO:0038026|GO:0007399|GO:0038025|GO:0043235|GO:0007165|GO:0005905|GO:0016020|GO:0006869|GO:0016021|GO:0034185|GO:0034436|GO:0034437|GO:0048306|GO:0034189	2653956	chr9	2653897	+	hs|9p24.2	NM_003383	chr9:2653897-2653956	NM_003383	Hs.370422
A_23_P1602	-2.60549	-1.38155	2.60549	down	CDC42EP2	CDC42 effector protein (Rho GTPase binding) 2	FALSE	Homo sapiens CDC42 effector protein (Rho GTPase binding) 2 (CDC42EP2), mRNA [NM_006779]	10435	GO:0005515|GO:0030036|GO:0005886|GO:0008360|GO:0005100|GO:0012505|GO:0005737|GO:0031334|GO:0016020|GO:0030838|GO:0032321|GO:0001515|GO:0015630|GO:0031274|GO:0007015|GO:0017049	65089805	chr11	65089746	+	hs|11q13.1	NM_006779	chr11:65089746-65089805	NM_006779	Hs.343380
A_22_P00017310	-2.60546	-1.38154	2.60546	down	MIR99AHG	mir-99a-let-7c cluster host gene (non-protein coding)	FALSE	Homo sapiens mir-99a-let-7c cluster host gene (non-protein coding) (MIR99AHG), transcript variant 2, long non-coding RNA [NR_027791]	388815		17566953	chr21	17566894	+	hs|21q21.1	NR_027791	chr21:17566894-17566953	NR_027791	Hs.473394
A_23_P31721	-2.60441	-1.38096	2.60441	down	E2F5	E2F transcription factor 5, p130-binding	FALSE	Homo sapiens E2F transcription factor 5, p130-binding (E2F5), transcript variant 1, mRNA [NM_001951]	1875	GO:0005515|GO:0010467|GO:0005667|GO:0003700|GO:0006367|GO:0005730|GO:0005634|GO:0003677|GO:0006351|GO:0005737|GO:0045944|GO:0030030|GO:0051726|GO:0009887|GO:0005654|GO:0007179|GO:0000278|GO:0008134	86126258	chr8	86126199	+	hs|8q21.2	NM_001951	chr8:86126199-86126258	NM_001951	Hs.445758
A_23_P72096	-2.59906	-1.37799	2.59906	down	IL1A	interleukin 1, alpha	FALSE	Homo sapiens interleukin 1, alpha (IL1A), mRNA [NM_000575]	3552	GO:0005515|GO:0008285|GO:0008283|GO:0019221|GO:0046330|GO:0050715|GO:0005615|GO:0035234|GO:0005829|GO:0034605|GO:0006955|GO:0006954|GO:0045944|GO:2001240|GO:0001660|GO:0070374|GO:0043123|GO:0005149|GO:0005507|GO:0006915|GO:0005576|GO:0002248|GO:0045840|GO:0005125|GO:0010575|GO:0045766|GO:0097192|GO:0045086|GO:0046688	113532421	chr2	113532362	-	hs|2q13	NM_000575	chr2:113532421-113532362	NM_000575	Hs.1722
A_24_P48791	-2.59729	-1.37701	2.59729	down	EIF2S2	eukaryotic translation initiation factor 2, subunit 2 beta, 38kDa	FALSE	Homo sapiens eukaryotic translation initiation factor 2, subunit 2 beta, 38kDa (EIF2S2), mRNA [NM_003908]	8894	GO:0005515|GO:0005850|GO:0010467|GO:0002176|GO:0003723|GO:0003743|GO:0001701|GO:0006412|GO:0046872|GO:0006413|GO:0005829|GO:0044267|GO:0008135|GO:0008584	32676707	chr20	32676648	-	hs|20q11.22	NM_003908	chr20:32676707-32676648	NM_003908	Hs.429180
A_23_P303803	-2.59147	-1.37377	2.59147	down	C19orf18	chromosome 19 open reading frame 18	FALSE	Homo sapiens chromosome 19 open reading frame 18 (C19orf18), mRNA [NM_152474]	147685	GO:0008150|GO:0003674|GO:0016021|GO:0070062	58472891	chr19	58472832	-	hs|19q13.43	NM_152474	chr19:58472891-58472832	NM_152474	Hs.134209
A_22_P00000684	-2.58982	-1.37285	2.58982	down	FANK1-AS1	FANK1 antisense RNA 1	FALSE	Homo sapiens FANK1 antisense RNA 1 (FANK1-AS1), long non-coding RNA [NR_102707]	101410540		127661365	chr10	127661306	-	hs|10q26.2	NR_102707	chr10:127661365-127661306	NR_102707
A_33_P3358626	-2.5895	-1.37267	2.5895	down	TAF4B	TAF4b RNA polymerase II, TATA box binding protein (TBP)-associated factor, 105kDa	FALSE	Homo sapiens TAF4b RNA polymerase II, TATA box binding protein (TBP)-associated factor, 105kDa (TAF4B), transcript variant 1, mRNA [NM_001293725]	6875	GO:0010467|GO:0006355|GO:0006368|GO:0003700|GO:0005669|GO:0006367|GO:0051059|GO:0048477|GO:0046982|GO:0006366|GO:0005730|GO:0007283|GO:0003677|GO:0005737|GO:0016032|GO:0005654	23971432	chr18	23971373	+	hs|18q11.2	NM_001293725	chr18:23971373-23971432	NM_001293725	Hs.369519
A_23_P45940	-2.5892	-1.37251	2.5892	down	TFB2M	transcription factor B2, mitochondrial	FALSE	Homo sapiens transcription factor B2, mitochondrial (TFB2M), mRNA [NM_022366]	64216	GO:0042645|GO:0003712|GO:0010467|GO:0031167|GO:0006996|GO:0005759|GO:0006391|GO:0007005|GO:0006390|GO:0045893|GO:0000179	246704359	chr1	246704300	-	hs|1q44	NM_022366	chr1:246704359-246704300	NM_022366	Hs.7395
A_33_P3535649	-2.58576	-1.37059	2.58576	down	FLYWCH1	FLYWCH-type zinc finger 1	FALSE	Homo sapiens FLYWCH-type zinc finger 1 (FLYWCH1), transcript variant 1, mRNA [NM_032296]	84256	GO:0005737|GO:0005654|GO:0003677|GO:0046872	3001200	chr16	3001141	+	hs|16p13.3	NM_032296	chr16:3001141-3001200	NM_032296	Hs.655321
A_19_P00329564	-2.5854	-1.37039	2.5854	down	THAP9-AS1	THAP9 antisense RNA 1	FALSE	Homo sapiens THAP9 antisense RNA 1 (THAP9-AS1), transcript variant 1, long non-coding RNA [NR_034075]	100499177		83814661	chr4	83814605	-	hs|4q21.22	NR_034075	chr4:83814661-83814605	NR_034075	Hs.728916
A_23_P50508	-2.58334	-1.36924	2.58334	down	PLA2G4C	phospholipase A2, group IVC (cytosolic, calcium-independent)	FALSE	Homo sapiens phospholipase A2, group IVC (cytosolic, calcium-independent) (PLA2G4C), transcript variant 1, mRNA [NM_003706]	8605	GO:0019369|GO:0007567|GO:0036149|GO:0044281|GO:0005635|GO:0005829|GO:0035556|GO:0005543|GO:0006954|GO:0016020|GO:0047499|GO:0005789|GO:0005654|GO:0046475|GO:0006644|GO:0005938|GO:0036151|GO:0046474|GO:0036152	48551307	chr19	48551248	-	hs|19q13.33	NM_003706	chr19:48551307-48551248	NM_003706	Hs.631562
A_33_P3390357	-2.58019	-1.36748	2.58019	down	SPIRE1	spire-type actin nucleation factor 1	FALSE	Homo sapiens spire-type actin nucleation factor 1 (SPIRE1), transcript variant 1, mRNA [NM_001128626]	56907	GO:0048471|GO:0005794|GO:0030036|GO:0005886|GO:0070649|GO:0046907|GO:0003779|GO:0015031|GO:0032154|GO:0036089|GO:0045010|GO:0051295|GO:0040038|GO:0048193|GO:0005856|GO:0016192|GO:0005938|GO:0030659	12446604	chr18	12446545	-	hs|18p11.21	NM_001128626	chr18:12446604-12446545	NM_001128626	Hs.515283
A_23_P147025	-2.57917	-1.36691	2.57917	down	RAB33A	RAB33A, member RAS oncogene family	FALSE	Homo sapiens RAB33A, member RAS oncogene family (RAB33A), mRNA [NM_004794]	9363	GO:0005515|GO:0005794|GO:0005886|GO:0019882|GO:0008152|GO:2000785|GO:0003924|GO:0032482|GO:0019003|GO:0005525|GO:0006886	129318817	chrX	129318758	+	hs|Xq26.1	NM_004794	chrX:129318758-129318817	NM_004794	Hs.654356
A_23_P156826	-2.57914	-1.36689	2.57914	down	ADTRP	androgen-dependent TFPI-regulating protein	FALSE	Homo sapiens androgen-dependent TFPI-regulating protein (ADTRP), transcript variant 2, mRNA [NM_032744]	84830	GO:0005886|GO:0016021	11714061	chr6	11714002	-	hs|6p24.1	NM_032744	chr6:11714061-11714002	NM_032744	Hs.126409
A_33_P3411204	-2.57725	-1.36584	2.57725	down	GCNT2	glucosaminyl (N-acetyl) transferase 2, I-branching enzyme (I blood group)	FALSE	Homo sapiens glucosaminyl (N-acetyl) transferase 2, I-branching enzyme (I blood group) (GCNT2), transcript variant 2, mRNA [NM_001491]	2651	GO:0051897|GO:0008284|GO:0030335|GO:0010718|GO:0010812|GO:0007275|GO:0005575|GO:0008109|GO:0006024|GO:0010608|GO:0000139|GO:0016020|GO:0034116|GO:0006486|GO:0007179|GO:0070374|GO:0016021	10627310	chr6	10627251	+	hs|6p24.2	NM_001491	chr6:10627251-10627310	NM_001491	Hs.519884
A_24_P62505	-2.57677	-1.36556	2.57677	down	COLGALT2	collagen beta(1-O)galactosyltransferase 2	FALSE	Homo sapiens collagen beta(1-O)galactosyltransferase 2 (COLGALT2), transcript variant 1, mRNA [NM_015101]	23127	GO:0030198|GO:0050211|GO:0005788	183905587	chr1	183905528	-	hs|1q25.3	NM_015101	chr1:183905587-183905528	NM_015101	Hs.387995
A_19_P00318013	-2.57626	-1.36528	2.57626	down	SNHG11	small nucleolar RNA host gene 11 (non-protein coding)	FALSE	Homo sapiens small nucleolar RNA host gene 11 (non-protein coding) (SNHG11), long non-coding RNA [NR_003239]	128439		37079563	chr20	37079504	+	hs|20q11.23	NR_003239	chr20:37079504-37079563	NR_003239	Hs.16936
A_33_P3237487	-2.57077	-1.3622	2.57077	down			FALSE	long intergenic non-protein coding RNA 1376 [Source:HGNC Symbol;Acc:HGNC:50637] [ENST00000424895]			19167831	chr2	19167772	-	hs|2p24.2	AK123475	chr2:19167831-19167772		Hs.502854
A_23_P166993	-2.56941	-1.36144	2.56941	down	EPHB1	EPH receptor B1	FALSE	Homo sapiens EPH receptor B1 (EPHB1), mRNA [NM_004441]	2047	GO:0005515|GO:0031290|GO:0030424|GO:0005886|GO:0030010|GO:0048593|GO:0030425|GO:0005829|GO:0061351|GO:0046328|GO:0005005|GO:0046777|GO:0007411|GO:0060996|GO:0060997|GO:0070372|GO:0050965|GO:0070062|GO:0022008|GO:0051965|GO:0048013|GO:0031589|GO:0021952|GO:0018108|GO:0005576|GO:0001525|GO:0005524|GO:0060326|GO:0005887|GO:0031901|GO:0045121|GO:0021631|GO:0008046	134978173	chr3	134978114	+	hs|3q22.2	NM_004441	chr3:134978114-134978173	NM_004441	Hs.116092
A_22_P00015051	-2.56779	-1.36053	2.56779	down	SNHG15	small nucleolar RNA host gene 15 (non-protein coding)	FALSE	Homo sapiens small nucleolar RNA host gene 15 (non-protein coding) (SNHG15), long non-coding RNA [NR_003697]	285958		45026222	chr7	45026163	-	hs|7p13	NR_003697	chr7:45026222-45026163	NR_003697	Hs.25892
A_23_P66881	-2.56679	-1.35996	2.56679	down	RGS9	regulator of G-protein signaling 9	FALSE	Homo sapiens regulator of G-protein signaling 9 (RGS9), transcript variant 1, mRNA [NM_003835]	8787	GO:0043627|GO:0005886|GO:0007603|GO:0005834|GO:0038032|GO:0005634|GO:0022400|GO:0007212|GO:0032403|GO:0007399|GO:0043547|GO:0035556|GO:0005737|GO:0008277|GO:0004871|GO:0007601|GO:0005096|GO:0016056	63223659	chr17	63223600	+	hs|17q24.1	NM_003835	chr17:63223600-63223659	NM_003835	Hs.664380
A_33_P3320272	-2.56446	-1.35866	2.56446	down	TMEM79	transmembrane protein 79	FALSE	Homo sapiens transmembrane protein 79 (TMEM79), transcript variant 1, mRNA [NM_032323]	84283	GO:0045055|GO:0042335|GO:0061436|GO:0045684|GO:0002070|GO:0016021|GO:0005765|GO:0070268|GO:0032588|GO:0031069	156261657	chr1	156261598	+	hs|1q22	NM_032323	chr1:156261598-156261657	NM_032323	Hs.347408
A_33_P3679941	-2.56385	-1.35831	2.56385	down			FALSE	Homo sapiens cDNA FLJ33542 fis, clone BRAMY2007753. [AK090861]			108525629	chr13	108525570	+	hs|13q33.3	AK090861	chr13:108525570-108525629		Hs.148675
A_33_P3378962	-2.55763	-1.35481	2.55763	down	LOC644135	uncharacterized LOC644135	FALSE	PREDICTED: Homo sapiens uncharacterized LOC644135 (RP13-143G15.3), transcript variant X2, misc_RNA [XR_426083]	644135		136391426	chr6	136391367	-	hs|6q23.3	XR_426083	chr6:136391426-136391367	XR_426083	Hs.126980
A_32_P215179	-2.55634	-1.35408	2.55634	down	NPIPA1	nuclear pore complex interacting protein family, member A1	FALSE	Homo sapiens nuclear pore complex interacting protein family, member A1 (NPIPA1), mRNA [NM_006985]	9284	GO:0031965|GO:0005643|GO:0051028|GO:0015031	15039745	chr16	15039523	+	hs|16p13.11	NM_006985	chr16:15039523-15039745	NM_006985	Hs.676266
A_23_P215634	-2.55588	-1.35382	2.55588	down	IGFBP3	insulin-like growth factor binding protein 3	FALSE	Homo sapiens insulin-like growth factor binding protein 3 (IGFBP3), transcript variant 1, mRNA [NM_001013398]	3486	GO:0005515|GO:0008285|GO:0031994|GO:0031995|GO:0005634|GO:0005615|GO:0001558|GO:0046872|GO:0010906|GO:0014912|GO:0008160|GO:0044342|GO:0009968|GO:0001968|GO:0070062|GO:0005520|GO:0043065|GO:0006915|GO:0048662|GO:0005576|GO:0043085|GO:0001649|GO:0016942|GO:0043568|GO:0045663|GO:0043567|GO:0001933|GO:0006468|GO:0043410|GO:0044267	45952667	chr7	45952608	-	hs|7p12.3	NM_001013398	chr7:45952667-45952608	NM_001013398	Hs.450230
A_21_P0012411	-2.55386	-1.35268	2.55386	down	LOC101928430	uncharacterized LOC101928430	FALSE	PREDICTED: Homo sapiens uncharacterized LOC101928430 (LOC101928430), transcript variant X1, ncRNA [XR_241611]	101928430		165213038	chr3	165209025	+	hs|3q26.1	XR_241611	chr3:165209025-165213038	XR_241611
A_33_P3424462	-2.55288	-1.35213	2.55288	down	CNST	consortin, connexin sorting protein	FALSE	Homo sapiens consortin, connexin sorting protein (CNST), transcript variant 2, mRNA [NM_001139459]	163882	GO:0030133|GO:0005802|GO:0005515|GO:0043234|GO:0016020|GO:0005886|GO:0019902|GO:0042998|GO:0010923|GO:0016021|GO:0071253	246811470	chr1	246811411	+	hs|1q44	NM_001139459	chr1:246811411-246811470	NM_001139459	Hs.368353
A_23_P99642	-2.55143	-1.3513	2.55143	down	SLC7A7	solute carrier family 7 (amino acid transporter light chain, y+L system), member 7	FALSE	Homo sapiens solute carrier family 7 (amino acid transporter light chain, y+L system), member 7 (SLC7A7), transcript variant 3, mRNA [NM_001126106]	9056	GO:0006520|GO:0005886|GO:0006865|GO:0050900|GO:0003333|GO:0055085|GO:0016323|GO:0006461|GO:0015171|GO:0005887|GO:0007596|GO:0006810|GO:0006811	23242663	chr14	23242604	-	hs|14q11.2	NM_001126106	chr14:23242663-23242604	NM_001126106	Hs.513147
A_21_P0014384	-2.54676	-1.34866	2.54676	down			FALSE				43267245	chr19	43267186	+	hs|19q13.2		chr19:043267186-043267245
A_23_P145114	-2.5467	-1.34863	2.5467	down	GCLC	glutamate-cysteine ligase, catalytic subunit	FALSE	Homo sapiens glutamate-cysteine ligase, catalytic subunit (GCLC), transcript variant 1, mRNA [NM_001498]	2729	GO:2001237|GO:0050662|GO:0046685|GO:0006805|GO:0009408|GO:0006534|GO:0032436|GO:0051409|GO:0044281|GO:0005829|GO:0034641|GO:0043524|GO:0051900|GO:0050880|GO:0008637|GO:0004357|GO:0006750|GO:0009725|GO:0031397|GO:0006979|GO:0043066|GO:0000287|GO:0046982|GO:0006536|GO:0005524|GO:0019852|GO:0000096|GO:0043531|GO:0017109|GO:0045454|GO:0016595|GO:0045892	53362256	chr6	53362197	-	hs|6p12.1	NM_001498	chr6:53362256-53362197	NM_001498	Hs.654465
A_33_P3268472	-2.5453	-1.34783	2.5453	down	CTSC	cathepsin C	FALSE	Homo sapiens cathepsin C (CTSC), transcript variant 3, mRNA [NM_001114173]	1075	GO:0005515|GO:0031404|GO:0005794|GO:0010033|GO:0004252|GO:0019902|GO:0005783|GO:2001235|GO:0007568|GO:0051087|GO:0006915|GO:0043621|GO:0005615|GO:0005764|GO:0042802|GO:0016505|GO:0006955|GO:0016020|GO:0001913|GO:0006508|GO:0008234|GO:0070062	88061340	chr11	88061281	-	hs|11q14.2	NM_001114173	chr11:88061340-88061281	NM_001114173	Hs.128065
A_23_P344421	-2.54519	-1.34777	2.54519	down	ROBO4	roundabout, axon guidance receptor, homolog 4 (Drosophila)	FALSE	Homo sapiens roundabout, axon guidance receptor, homolog 4 (Drosophila) (ROBO4), transcript variant 1, mRNA [NM_019055]	54538	GO:0030334|GO:0030336|GO:0004872|GO:0016021|GO:0001525|GO:0030154|GO:0009897|GO:0070062	124754315	chr11	124754256	-	hs|11q24.2	NM_019055	chr11:124754315-124754256	NM_019055	Hs.524121
A_24_P137897	-2.54279	-1.34641	2.54279	down	IFRD1	interferon-related developmental regulator 1	FALSE	Homo sapiens interferon-related developmental regulator 1 (IFRD1), transcript variant 2, mRNA [NM_001007245]	3475	GO:0007518|GO:0007527|GO:0007275|GO:0005634	112115576	chr7	112115517	+	hs|7q31.1	NM_001007245	chr7:112115517-112115576	NM_001007245	Hs.7879
A_21_P0013271	-2.53383	-1.34132	2.53383	down	SMKR1	small lysine-rich protein 1	FALSE	Homo sapiens small lysine-rich protein 1 (SMKR1), mRNA [NM_001195243]	100287482		129152502	chr7	129152443	+	hs|7q32.1		chr7:129152443-129152502	NM_001195243	Hs.178144
A_22_P00006217	-2.53033	-1.33933	2.53033	down	lnc-FAM46D-1	lnc-FAM46D-1:1	FALSE	LNCipedia lincRNA (lnc-FAM46D-1), lincRNA [lnc-FAM46D-1:1]			80068219	chrX	80068160	+	hs|Xq21.1		chrX:80068160-80068219
A_33_P3282634	-2.53024	-1.33927	2.53024	down	ALDH1L2	aldehyde dehydrogenase 1 family, member L2	FALSE	Homo sapiens aldehyde dehydrogenase 1 family, member L2 (ALDH1L2), transcript variant 1, mRNA [NM_001034173]	160428	GO:0005739|GO:0016155|GO:0009058|GO:0008168|GO:0004029|GO:0016742|GO:0032259|GO:0006730|GO:0070062|GO:0055114|GO:0009258	105420399	chr12	105420340	-	hs|12q23.3	NM_001034173	chr12:105420399-105420340	NM_001034173	Hs.42572
A_23_P165624	-2.52874	-1.33842	2.52874	down	TNFAIP6	tumor necrosis factor, alpha-induced protein 6	FALSE	Homo sapiens tumor necrosis factor, alpha-induced protein 6 (TNFAIP6), mRNA [NM_007115]	7130	GO:0007165|GO:0030335|GO:0006954|GO:0005540|GO:0007267|GO:0007155|GO:0005615|GO:0030728	152226654	chr2	152226595	+	hs|2q23.3	NM_007115	chr2:152226595-152226654	NM_007115	Hs.437322
A_33_P8086411	-2.52826	-1.33814	2.52826	down	SMKR1	small lysine-rich protein 1	FALSE	Homo sapiens small lysine-rich protein 1 (SMKR1), mRNA [NM_001195243]	100287482		129152473	chr7	129152414	+	hs|7q32.1	NM_001195243	chr7:129152414-129152473	NM_001195243	Hs.178144
A_22_P00013211	-2.52655	-1.33717	2.52655	down	ZNRD1-AS1	ZNRD1 antisense RNA 1	FALSE	Homo sapiens ZNRD1 antisense RNA 1 (ZNRD1-AS1), long non-coding RNA [NR_026751]	80862		30028649	chr6	30028590	-	hs|6p22.1	NR_026751	chr6:30028649-30028590	NR_026751	Hs.653168
A_21_P0010307	-2.52609	-1.33691	2.52609	down	LOC284825	uncharacterized LOC284825	FALSE	Homo sapiens uncharacterized LOC284825 (LOC284825), transcript variant 1, long non-coding RNA [NR_126010]	284825		29502852	chr21	29475033	+	hs|21q21.3	NR_126010	chr21:29475033-29502852	NR_126010	Hs.651964
A_33_P3322814	-2.52587	-1.33678	2.52587	down	NTRK3	neurotrophic tyrosine kinase, receptor, type 3	FALSE	Homo sapiens neurotrophic tyrosine kinase, receptor, type 3 (NTRK3), transcript variant 3, mRNA [NM_001007156]	4916	GO:0005515|GO:0008284|GO:0032856|GO:0070306|GO:0071300|GO:0019056|GO:0045471|GO:2000251|GO:0048678|GO:0050927|GO:0002039|GO:0000187|GO:0005737|GO:0033138|GO:0046777|GO:0032148|GO:0090102|GO:0060548|GO:0051412|GO:0030335|GO:0042490|GO:0043121|GO:0048665|GO:0018108|GO:0005524|GO:0048712|GO:0010628|GO:0043235|GO:0005030|GO:0046875|GO:0005887|GO:0048691|GO:0007623|GO:0001933|GO:0004714|GO:0001764|GO:…	88520669	chr15	88520610	-	hs|15q25.3	NM_001007156	chr15:88520669-88520610	NM_001007156	Hs.410969
A_33_P3313075	-2.519	-1.33285	2.519	down			FALSE				45960864	chr7	45960805	+	hs|7p12.3		chr7:045960805-045960864
A_24_P189739	-2.51844	-1.33253	2.51844	down	DUSP16	dual specificity phosphatase 16	FALSE	Homo sapiens dual specificity phosphatase 16 (DUSP16), mRNA [NM_030640]	80824	GO:0045209|GO:0005634|GO:0045204|GO:0035335|GO:0005829|GO:0000188|GO:0005737|GO:0006470|GO:0016311|GO:0016023|GO:0004721|GO:0005654|GO:0008138|GO:0004725|GO:0017017	12629429	chr12	12629370	-	hs|12p13.2	NM_030640	chr12:12629429-12629370	NM_030640	Hs.536535
A_33_P3759611	-2.51285	-1.32932	2.51285	down	PDE4C	phosphodiesterase 4C, cAMP-specific	FALSE	Homo sapiens phosphodiesterase 4C, cAMP-specific (PDE4C), transcript variant 1, mRNA [NM_000923]	5143	GO:0007165|GO:0004115|GO:0072372|GO:0005615|GO:0046872|GO:0006198|GO:0005829	18321843	chr19	18321784	-	hs|19p13.11	NM_000923	chr19:18321843-18321784	NM_000923	Hs.132584
A_24_P179489	-2.51178	-1.32871	2.51178	down	SDCCAG8	serologically defined colon cancer antigen 8	FALSE	Homo sapiens serologically defined colon cancer antigen 8 (SDCCAG8), mRNA [NM_006642]	10806	GO:0005515|GO:0005813|GO:0006996|GO:0005911|GO:0005814|GO:0035148|GO:0000086|GO:0030010|GO:0000278|GO:0005829	243468066	chr1	243456514	+	hs|1q43	NM_006642	chr1:243456514-243468066	NM_006642	Hs.591530
A_23_P16523	-2.50981	-1.32758	2.50981	down	GDF15	growth differentiation factor 15	FALSE	Homo sapiens growth differentiation factor 15 (GDF15), mRNA [NM_004864]	9518	GO:0007267|GO:0010862|GO:0005576|GO:0042981|GO:0005125|GO:0005160|GO:0005615|GO:0060395|GO:0007165|GO:0043408|GO:0007179|GO:0048468|GO:0008083|GO:0070062	18499949	chr19	18499890	+	hs|19p13.11	NM_004864	chr19:18499890-18499949	NM_004864	Hs.616962
A_22_P00014325	-2.50976	-1.32755	2.50976	down			FALSE	growth arrest-specific 5 (non-protein coding) [Source:HGNC Symbol;Acc:HGNC:16355] [ENST00000425771]			173835068	chr1	173835009	-	hs|1q25.1		chr1:173835068-173835009
A_33_P3542801	-2.50021	-1.32205	2.50021	down	LOC729291	uncharacterized LOC729291	FALSE	PREDICTED: Homo sapiens uncharacterized LOC729291 (LOC729291), misc_RNA [XR_242943]	729291		28341327	chr12	28341268	-	hs|12p11.22	XR_242943	chr12:28341327-28341268	XR_242943	Hs.129278
A_23_P42331	-2.4999	-1.32187	2.4999	down	HMGA1	high mobility group AT-hook 1	FALSE	Homo sapiens high mobility group AT-hook 1 (HMGA1), transcript variant 3, mRNA [NM_145901]	3159	GO:0005515|GO:0003906|GO:0008285|GO:0090402|GO:0005634|GO:0035985|GO:0035986|GO:0042974|GO:0042975|GO:0005829|GO:0046965|GO:0030374|GO:0016032|GO:2000774|GO:0031936|GO:0005667|GO:0006355|GO:0006337|GO:0009615|GO:0003677|GO:0006351|GO:0051575|GO:0006461|GO:0003680|GO:0006284|GO:0006268|GO:0005654|GO:0045893|GO:0019899|GO:0045892|GO:0005925|GO:0000737|GO:0008134	34213654	chr6	34213595	+	hs|6p21.31	NM_145901	chr6:34213595-34213654	NM_145901	Hs.518805
A_22_P00022855	-2.49751	-1.32049	2.49751	down	LOC100996437	uncharacterized LOC100996437	FALSE	Homo sapiens uncharacterized LOC100996437 (LOC100996437), long non-coding RNA [NR_110037]	100996437		66132597	chr7	66132538	+	hs|7q11.21	NR_110037	chr7:66132538-66132597	NR_110037
A_23_P94216	-2.49451	-1.31875	2.49451	down	LONRF1	LON peptidase N-terminal domain and ring finger 1	FALSE	Homo sapiens LON peptidase N-terminal domain and ring finger 1 (LONRF1), mRNA [NM_152271]	91694	GO:0004176|GO:0006508|GO:0008270	12580188	chr8	12580129	-	hs|8p23.1	NM_152271	chr8:12580188-12580129	NM_152271	Hs.180178
A_33_P3336484	-2.49192	-1.31726	2.49192	down	NPIPA5	nuclear pore complex interacting protein family, member A5	FALSE	Homo sapiens nuclear pore complex interacting protein family, member A5 (NPIPA5), mRNA [NM_001277325]	100288332		15460570	chr16	15460511	-	hs|16p13.11	NM_001277325	chr16:15460570-15460511	NM_001277325	Hs.676266
A_23_P47704	-2.48703	-1.31442	2.48703	down	UCP2	uncoupling protein 2 (mitochondrial, proton carrier)	FALSE	Homo sapiens uncoupling protein 2 (mitochondrial, proton carrier) (UCP2), mRNA [NM_003355]	7351	GO:0001666|GO:0043066|GO:0007565|GO:0032869|GO:0007568|GO:0051881|GO:0005743|GO:0044281|GO:0022904|GO:0070542|GO:0006810|GO:0000303|GO:0016021|GO:0071333|GO:0061179|GO:0006839|GO:0010942|GO:0044237|GO:0015992|GO:0034198	73686141	chr11	73686082	-	hs|11q13.4	NM_003355	chr11:73686141-73686082	NM_003355	Hs.80658
A_33_P3209030	-2.48686	-1.31433	2.48686	down	ZNF623	zinc finger protein 623	FALSE	Homo sapiens zinc finger protein 623 (ZNF623), transcript variant 2, mRNA [NM_001082480]	9831	GO:0006355|GO:0003700|GO:0005634|GO:0003677|GO:0046872|GO:0006351	144733759	chr8	144733700	+	hs|8q24.3	NM_001082480	chr8:144733700-144733759	NM_001082480	Hs.745418
A_33_P3389658	-2.48649	-1.31411	2.48649	down	PDE4D	phosphodiesterase 4D, cAMP-specific	FALSE	Homo sapiens phosphodiesterase 4D, cAMP-specific (PDE4D), transcript variant 3, mRNA [NM_001165899]	5144	GO:0005515|GO:0010469|GO:0032754|GO:0010738|GO:0031698|GO:0030016|GO:0043623|GO:0006939|GO:0051117|GO:0007613|GO:0045822|GO:0031625|GO:0086004|GO:0006198|GO:0032729|GO:0005813|GO:0005794|GO:0007568|GO:0030593|GO:0005891|GO:0044325|GO:0008277|GO:0002027|GO:0071872|GO:0071875|GO:0019899|GO:0050852|GO:0017124|GO:0030324|GO:0046872|GO:0014911|GO:0005829|GO:0016324|GO:0030552|GO:0035264|GO:0010880|GO:…	58270613	chr5	58270554	-	hs|5q11.2	NM_001165899	chr5:58270613-58270554	NM_001165899	Hs.117545
A_33_P3214105	-2.48207	-1.31154	2.48207	down	ATF3	activating transcription factor 3	FALSE	Homo sapiens activating transcription factor 3 (ATF3), transcript variant 1, mRNA [NM_001674]	467	GO:0005515|GO:0008284|GO:0000977|GO:0003700|GO:0003714|GO:0005730|GO:0006094|GO:0005634|GO:0000122|GO:0035914|GO:0000978|GO:0001228|GO:0006351|GO:0042802|GO:0030968|GO:0001078|GO:0045944|GO:0005654|GO:0006987|GO:0044267	212788561	chr1	212788502	+	hs|1q32.3	NM_001674	chr1:212788502-212788561	NM_001674	Hs.460
A_23_P149259	-2.48205	-1.31153	2.48205	down	TMEM79	transmembrane protein 79	FALSE	Homo sapiens transmembrane protein 79 (TMEM79), transcript variant 1, mRNA [NM_032323]	84283	GO:0045055|GO:0042335|GO:0061436|GO:0045684|GO:0002070|GO:0016021|GO:0005765|GO:0070268|GO:0032588|GO:0031069	156261932	chr1	156261873	+	hs|1q22	NM_032323	chr1:156261873-156261932	NM_032323	Hs.347408
A_21_P0005727	-2.48189	-1.31144	2.48189	down	LINC01111	long intergenic non-protein coding RNA 1111	FALSE	Homo sapiens long intergenic non-protein coding RNA 1111 (LINC01111), long non-coding RNA [NR_105006]	101926978		77436562	chr8	77436503	+	hs|8q21.11	NR_105006	chr8:77436503-77436562	NR_105006	Hs.615028
A_21_P0007484	-2.48011	-1.31041	2.48011	down	LINC00941	long intergenic non-protein coding RNA 941	FALSE	Homo sapiens long intergenic non-protein coding RNA 941 (LINC00941), long non-coding RNA [NR_040245]	100287314		30955193	chr12	30955134	+	hs|12p11.21	NR_040245	chr12:30955134-30955193	NR_040245	Hs.355210
A_33_P3628675	-2.47903	-1.30978	2.47903	down	FAM86B1	family with sequence similarity 86, member B1	FALSE	Homo sapiens family with sequence similarity 86, member B1 (FAM86B1), transcript variant 1, mRNA [NM_001083537]	85002	GO:0008168|GO:0032259	12040434	chr8	12040375	-	hs|8p23.1	NM_001083537	chr8:12040434-12040375	NM_001083537	Hs.675799
A_32_P213330	-2.47407	-1.30689	2.47407	down	ARHGEF28	Rho guanine nucleotide exchange factor (GEF) 28	FALSE	Homo sapiens Rho guanine nucleotide exchange factor (GEF) 28 (ARHGEF28), transcript variant 2, mRNA [NM_001177693]	64283	GO:0035556|GO:0060052|GO:0048013|GO:0005886|GO:0032321|GO:0007411|GO:0003723|GO:0021955|GO:0005089|GO:0046872|GO:0005829	73205256	chr5	73200191	+	hs|5q13.2	NM_001177693	chr5:73200191-73205256	NM_001177693	Hs.482521
A_23_P371824	-2.47113	-1.30517	2.47113	down	TUFT1	tuftelin 1	FALSE	Homo sapiens tuftelin 1 (TUFT1), transcript variant 1, mRNA [NM_020127]	7286	GO:0030345|GO:0005737|GO:0042476|GO:0005576|GO:0030282	151555923	chr1	151555864	+	hs|1q21.3	NM_020127	chr1:151555864-151555923	NM_020127	Hs.489922
A_24_P941643	-2.47009	-1.30457	2.47009	down	PLCB1	phospholipase C, beta 1 (phosphoinositide-specific)	FALSE	Homo sapiens phospholipase C, beta 1 (phosphoinositide-specific) (PLCB1), transcript variant 2, mRNA [NM_182734]	23236	GO:0005516|GO:0000790|GO:0046330|GO:0042803|GO:0045444|GO:0007613|GO:2000560|GO:0005521|GO:0070062|GO:0031965|GO:0080154|GO:0005509|GO:0046488|GO:0005546|GO:0007215|GO:0007213|GO:0016042|GO:0043547|GO:0008277|GO:0048639|GO:0019899|GO:0045893|GO:0045892|GO:0021987|GO:0043647|GO:1900087|GO:0007268|GO:0032735|GO:0005634|GO:2000438|GO:0044281|GO:0005829|GO:0035556|GO:0005737|GO:0000086|GO:0035723|GO:…	8865004	chr20	8864945	+	hs|20p12.3	NM_182734	chr20:8864945-8865004	NM_182734	Hs.431173
A_24_P233786	-2.46857	-1.30368	2.46857	down	FAM129A	family with sequence similarity 129, member A	FALSE	Homo sapiens family with sequence similarity 129, member A (FAM129A), mRNA [NM_052966]	116496	GO:0005515|GO:0003674|GO:0034976|GO:0005737|GO:0016020|GO:0005886|GO:0001934|GO:0001933|GO:0045727|GO:0070062	184760286	chr1	184760227	-	hs|1q25.3	NM_052966	chr1:184760286-184760227	NM_052966	Hs.518662
A_22_P00007944	-2.46755	-1.30308	2.46755	down	LOC101929643	uncharacterized LOC101929643	FALSE	PREDICTED: Homo sapiens uncharacterized LOC101929643 (LOC101929643), ncRNA [XR_241266]	101929643		9712850	chr2	9712791	+	hs|2p25.1	XR_241266	chr2:9712791-9712850	XR_241266
A_23_P213319	-2.46161	-1.2996	2.46161	down	ADAMTS6	ADAM metallopeptidase with thrombospondin type 1 motif, 6	FALSE	Homo sapiens ADAM metallopeptidase with thrombospondin type 1 motif, 6 (ADAMTS6), mRNA [NM_197941]	11174	GO:0006508|GO:0005578|GO:0008270|GO:0004222|GO:0008237	64444890	chr5	64444831	-	hs|5q12.3	NM_197941	chr5:64444890-64444831	NM_197941	Hs.482291
A_22_P00022560	-2.45998	-1.29864	2.45998	down	lnc-MUSK-2	lnc-MUSK-2:1	FALSE	Homo sapiens cDNA FLJ37814 fis, clone BRSSN2002859. [AK095133]			113343384	chr9	113343325	+	hs|9q31.3	AK095133	chr9:113343325-113343384		Hs.726867
A_21_P0004003	-2.4595	-1.29836	2.4595	down			FALSE				56068001	chr5	56067942	+	hs|5q11.2		chr5:56067942-56068001
A_24_P260440	-2.45589	-1.29625	2.45589	down	TNPO1	transportin 1	FALSE	Homo sapiens transportin 1 (TNPO1), transcript variant 1, mRNA [NM_002270]	3842	GO:0005515|GO:0010467|GO:0005737|GO:0006996|GO:0008536|GO:0016032|GO:0008139|GO:0005634|GO:0072372|GO:0070062|GO:0005829|GO:0000060	72209547	chr5	72209488	+	hs|5q13.2	NM_002270	chr5:72209488-72209547	NM_002270	Hs.482497
A_21_P0007353	-2.45573	-1.29615	2.45573	down	lnc-OR4C12-1	lnc-OR4C12-1:1	FALSE	LNCipedia lincRNA (lnc-OR4C12-1), lincRNA [lnc-OR4C12-1:1]			50231657	chr11	50231598	-	hs|11p11.12		chr11:50231657-50231598
A_23_P170186	-2.45542	-1.29597	2.45542	down	OPLAH	5-oxoprolinase (ATP-hydrolysing)	FALSE	Homo sapiens 5-oxoprolinase (ATP-hydrolysing) (OPLAH), mRNA [NM_017570]	26873	GO:0006805|GO:0017168|GO:0006750|GO:0044281|GO:0005524|GO:0005829	145106261	chr8	145106202	-	hs|8q24.3	NM_017570	chr8:145106261-145106202	NM_017570	Hs.305882
A_33_P3359748	-2.44915	-1.29228	2.44915	down	SARS	seryl-tRNA synthetase	FALSE	seryl-tRNA synthetase [Source:HGNC Symbol;Acc:HGNC:10537] [ENST00000369923]	6301	GO:0010467|GO:0003723|GO:0004828|GO:0005524|GO:0006412|GO:0097056|GO:0008033|GO:0005829|GO:0006418|GO:0005739|GO:0005737|GO:0006434|GO:0070062	109779491	chr1	109779432	+	hs|1p13.3	XM_006710813	chr1:109779432-109779491	XM_006710813
A_21_P0012768	-2.44887	-1.29212	2.44887	down	FAM86EP	family with sequence similarity 86, member A pseudogene	FALSE	Homo sapiens family with sequence similarity 86, member E, pseudogene (FAM86EP), non-coding RNA [NR_024253]	348926		3949388	chr4	3949329	-	hs|4p16.3		chr4:3949388-3949329	NR_024253	Hs.591720
A_23_P256244	-2.44848	-1.29189	2.44848	down	OXR1	oxidation resistance 1	FALSE	oxidation resistance 1 [Source:HGNC Symbol;Acc:HGNC:15822] [ENST00000497705]	55074	GO:0005739|GO:0003674|GO:0043524|GO:0016491|GO:0007628|GO:0005730|GO:0071447|GO:0005575|GO:0006979|GO:0055114	107719589	chr8	107719530	+	hs|8q23.1	AK096148	chr8:107719530-107719589		Hs.701892
A_32_P230825	-2.44754	-1.29133	2.44754	down			FALSE				90431093	chr6	90431034	+	hs|6q15		chr6:090431034-090431093
A_23_P71037	-2.44132	-1.28766	2.44132	down	IL6	interleukin 6	FALSE	Homo sapiens interleukin 6 (IL6), mRNA [NM_000600]	3569	GO:0005515|GO:0032755|GO:0033160|GO:0009408|GO:0045599|GO:0008360|GO:0010996|GO:0009409|GO:0019221|GO:0005615|GO:0031175|GO:0045079|GO:0031667|GO:0032868|GO:0045740|GO:0007568|GO:0030168|GO:0042832|GO:0005896|GO:0006953|GO:0032722|GO:0005125|GO:0032966|GO:0016049|GO:0045454|GO:0045893|GO:0008083|GO:0009897|GO:0001781|GO:0005138|GO:0008284|GO:0008285|GO:0045188|GO:0045429|GO:0005737|GO:0033138|GO:…	22771266	chr7	22771207	+	hs|7p15.3	NM_000600	chr7:22771207-22771266	NM_000600	Hs.654458
A_23_P161624	-2.4406	-1.28723	2.4406	down	FOSL1	FOS-like antigen 1	FALSE	Homo sapiens FOS-like antigen 1 (FOSL1), transcript variant 1, mRNA [NM_005438]	8061	GO:0005515|GO:0043005|GO:0042542|GO:0008284|GO:0060674|GO:0003700|GO:0008285|GO:0006366|GO:0005634|GO:0051591|GO:0005829|GO:0051091|GO:0006935|GO:0031668|GO:0007612|GO:0034097|GO:0051412|GO:0007565|GO:0043065|GO:0000977|GO:0006357|GO:0042493|GO:0009615|GO:0045787|GO:0001701|GO:0007296|GO:0009612|GO:0042734|GO:0006968|GO:0009629|GO:0032570|GO:0005654	65660157	chr11	65660098	-	hs|11q13.1	NM_005438	chr11:65660157-65660098	NM_005438	Hs.283565
A_23_P117694	-2.43998	-1.28687	2.43998	down	CORO2B	coronin, actin binding protein, 2B	FALSE	Homo sapiens coronin, actin binding protein, 2B (CORO2B), transcript variant 1, mRNA [NM_006091]	10391	GO:0005737|GO:0051015|GO:0030036|GO:0016020|GO:0003779|GO:0015629	69019877	chr15	69019818	+	hs|15q23	NM_006091	chr15:69019818-69019877	NM_006091	Hs.551213
A_23_P29384	-2.43986	-1.2868	2.43986	down	ZNF502	zinc finger protein 502	FALSE	Homo sapiens zinc finger protein 502 (ZNF502), transcript variant 1, mRNA [NM_033210]	91392	GO:0006355|GO:0005634|GO:0003677|GO:0046872|GO:0006351	44764339	chr3	44764280	+	hs|3p21.31	NM_033210	chr3:44764280-44764339	NM_033210	Hs.224843
A_23_P63825	-2.43882	-1.28618	2.43882	down	GOT1	glutamic-oxaloacetic transaminase 1, soluble	FALSE	Homo sapiens glutamic-oxaloacetic transaminase 1, soluble (GOT1), mRNA [NM_002079]	2805	GO:0031406|GO:0006531|GO:0006532|GO:0006533|GO:0006094|GO:0005634|GO:0047801|GO:0044281|GO:0005764|GO:0019551|GO:0005829|GO:0019550|GO:0034641|GO:0005737|GO:0019509|GO:0006103|GO:0006595|GO:0006006|GO:0043679|GO:0004609|GO:0004069|GO:0080130|GO:0070062|GO:0032869|GO:0006536|GO:0005975|GO:0006107|GO:0055089|GO:0008652|GO:0051384|GO:0000096|GO:0006114|GO:0030170|GO:0009405	101157284	chr10	101157225	-	hs|10q24.2	NM_002079	chr10:101157284-101157225	NM_002079	Hs.500756
A_22_P00004943	-2.43698	-1.2851	2.43698	down	lnc-DCAF4L2-2	lnc-DCAF4L2-2:2	FALSE	LNCipedia lincRNA (lnc-DCAF4L2-2), lincRNA [lnc-DCAF4L2-2:2]			88554300	chr8	88554241	-	hs|8q21.3		chr8:88554300-88554241
A_33_P6805542	-2.42749	-1.27946	2.42749	down	lnc-SERPINC1-1	lnc-SERPINC1-1:9	FALSE	LNCipedia lincRNA (lnc-SERPINC1-1), lincRNA [lnc-SERPINC1-1:9]			173834402	chr1	173834343	-	hs|1q25.1	BC038733	chr1:173834402-173834343		Hs.531856
A_24_P342632	-2.42621	-1.2787	2.42621	down	AK5	adenylate kinase 5	FALSE	Homo sapiens adenylate kinase 5 (AK5), transcript variant 1, mRNA [NM_174858]	26289	GO:0046034|GO:0015949|GO:0005815|GO:0004550|GO:0009220|GO:0055086|GO:0044281|GO:0004017|GO:0009142|GO:0019206|GO:0005524|GO:0005829|GO:0006165|GO:0005737|GO:0006172|GO:0006173	78025105	chr1	78025046	+	hs|1p31.1	NM_174858	chr1:78025046-78025105	NM_174858	Hs.559718
A_23_P68922	-2.42564	-1.27836	2.42564	down	MICALL1	MICAL-like 1	FALSE	Homo sapiens MICAL-like 1 (MICALL1), mRNA [NM_033386]	85377	GO:0005515|GO:0005802|GO:0070300|GO:0017137|GO:0005770|GO:0032458|GO:0097320|GO:0006898|GO:0031175|GO:0042802|GO:0006897|GO:0006612|GO:0031902|GO:0036010|GO:0008270|GO:0055038|GO:0005769|GO:0019898	38336979	chr22	38336920	+	hs|22q13.1	NM_033386	chr22:38336920-38336979	NM_033386	Hs.517610
A_32_P158786	-2.42316	-1.27689	2.42316	down	C12orf56	chromosome 12 open reading frame 56	FALSE	Homo sapiens chromosome 12 open reading frame 56 (C12orf56), transcript variant 1, mRNA [NM_001170633]	115749		64668692	chr12	64664447	-	hs|12q14.2	NM_001170633	chr12:64668692-64664447	NM_001170633	Hs.535190
A_22_P00024264	-2.42313	-1.27687	2.42313	down	lnc-ADD1-1	lnc-ADD1-1:5	FALSE	Homo sapiens mRNA, exon 1, 2, 3, 4, clone:RES4-24B. [AB000465]			2963465	chr4	2963406	+	hs|4p16.3	AB000465	chr4:2963406-2963465		Hs.398178
A_33_P3319834	-2.42302	-1.27681	2.42302	down	OR2T8	olfactory receptor, family 2, subfamily T, member 8	FALSE	Homo sapiens olfactory receptor, family 2, subfamily T, member 8 (OR2T8), mRNA [NM_001005522]	343172	GO:0050911|GO:0004984|GO:0007186|GO:0005886|GO:0004930|GO:0016021	248084936	chr1	248084877	+	hs|1q44	NM_001005522	chr1:248084877-248084936	NM_001005522	Hs.521114
A_19_P00320792	-2.42178	-1.27607	2.42178	down	SNHG11	small nucleolar RNA host gene 11 (non-protein coding)	FALSE	Homo sapiens small nucleolar RNA host gene 11 (non-protein coding) (SNHG11), long non-coding RNA [NR_003239]	128439		37076176	chr20	37076117	+	hs|20q11.23	NR_003239	chr20:37076117-37076176	NR_003239	Hs.16936
A_23_P85209	-2.4184	-1.27405	2.4184	down	IL13RA2	interleukin 13 receptor, alpha 2	FALSE	Homo sapiens interleukin 13 receptor, alpha 2 (IL13RA2), mRNA [NM_000640]	3598	GO:0007165|GO:0004896|GO:0019221|GO:0016021|GO:0004871|GO:0005615	114238650	chrX	114238591	-	hs|Xq23	NM_000640	chrX:114238650-114238591	NM_000640	Hs.336046
A_33_P3349045	-2.41387	-1.27135	2.41387	down	IL4R	interleukin 4 receptor	FALSE	Homo sapiens interleukin 4 receptor (IL4R), transcript variant 4, mRNA [NM_001257407]	3566	GO:0005515|GO:0043627|GO:0004913|GO:0043032|GO:0002532|GO:0042832|GO:0005615|GO:0043235|GO:0035556|GO:0007165|GO:0006955|GO:0005887|GO:0042127|GO:0045626|GO:0005057|GO:0035771|GO:0045630|GO:0030728|GO:0090197	27357938	chr16	27357879	+	hs|16p12.1	NM_001257407	chr16:27357879-27357938	NM_001257407	Hs.513457
A_23_P256694	-2.41323	-1.27097	2.41323	down	MCM3AP-AS1	MCM3AP antisense RNA 1	FALSE	Homo sapiens MCM3AP antisense RNA 1 (MCM3AP-AS1), transcript variant 2, antisense RNA [NR_002776]	114044		47671371	chr21	47671312	+	hs|21q22.3	NR_002776	chr21:47671312-47671371	NR_002776	Hs.655095
A_32_P230828	-2.40879	-1.26831	2.40879	down	GAS5	growth arrest-specific 5 (non-protein coding)	FALSE	Homo sapiens growth arrest-specific 5 (non-protein coding) (GAS5), long non-coding RNA [NR_002578]	60674		173833037	chr1	173833020	-	hs|1q25.1	NR_002578	chr1:173833037-173833020	NR_002578	Hs.531856
A_33_P3248654	-2.4067	-1.26706	2.4067	down	SARS	seryl-tRNA synthetase	FALSE	Homo sapiens seryl-tRNA synthetase (SARS), transcript variant 1, mRNA [NM_006513]	6301	GO:0010467|GO:0003723|GO:0004828|GO:0005524|GO:0006412|GO:0097056|GO:0008033|GO:0005829|GO:0006418|GO:0005739|GO:0005737|GO:0006434|GO:0070062	109780768	chr1	109780709	+	hs|1p13.3	NM_006513	chr1:109780709-109780768	NM_006513	Hs.531176
A_33_P3514859	-2.40607	-1.26668	2.40607	down	LOC101929709	uncharacterized LOC101929709	FALSE	Homo sapiens uncharacterized LOC101929709 (LOC101929709), long non-coding RNA [NR_125822]	101929709		90729687	chr8	90729628	-	hs|8q21.3	NR_125822	chr8:90729687-90729628	NR_125822	Hs.651324
A_32_P157965	-2.40096	-1.26361	2.40096	down	EIF2S2	eukaryotic translation initiation factor 2, subunit 2 beta, 38kDa	FALSE	Homo sapiens eukaryotic translation initiation factor 2, subunit 2 beta, 38kDa (EIF2S2), mRNA [NM_003908]	8894	GO:0005515|GO:0005850|GO:0010467|GO:0002176|GO:0003723|GO:0003743|GO:0001701|GO:0006412|GO:0046872|GO:0006413|GO:0005829|GO:0044267|GO:0008135|GO:0008584	32681481	chr20	32678350	-	hs|20q11.22	NM_003908	chr20:32681481-32678350	NM_003908	Hs.429180
A_23_P46470	-2.40042	-1.26329	2.40042	down	ERRFI1	ERBB receptor feedback inhibitor 1	FALSE	Homo sapiens ERBB receptor feedback inhibitor 1 (ERRFI1), mRNA [NM_018948]	54206	GO:0005515|GO:0060426|GO:0060428|GO:0019901|GO:0048286|GO:0006950|GO:0005634|GO:0005100|GO:0031234|GO:0031953|GO:0045616|GO:0005737|GO:0032321|GO:0007175|GO:0043589	8072267	chr1	8072208	-	hs|1p36.23	NM_018948	chr1:8072267-8072208	NM_018948	Hs.605445
A_33_P3263902	-2.39845	-1.2621	2.39845	down	MXI1	MAX interactor 1, dimerization protein	FALSE	Homo sapiens MAX interactor 1, dimerization protein (MXI1), transcript variant 1, mRNA [NM_005962]	4601	GO:0005737|GO:0008285|GO:0003714|GO:0046983|GO:0005730|GO:0042994|GO:0005634|GO:0000122|GO:0003677|GO:0006351	111986040	chr10	111985981	+	hs|10q25.2	NM_005962	chr10:111985981-111986040	NM_005962	Hs.728542
A_32_P47754	-2.39317	-1.25892	2.39317	down	SLC2A14	solute carrier family 2 (facilitated glucose transporter), member 14	FALSE	Homo sapiens solute carrier family 2 (facilitated glucose transporter), member 14 (SLC2A14), transcript variant 1, mRNA [NM_001286233]	144195	GO:0015758|GO:0007275|GO:0005634|GO:0016021|GO:0007283|GO:0055085|GO:0030154|GO:0005355	7965262	chr12	7965203	-	hs|12p13.31	NM_001286233	chr12:7965262-7965203	NM_001286233	Hs.655169
A_33_P3312365	-2.39011	-1.25708	2.39011	down	LONP1	lon peptidase 1, mitochondrial	FALSE	Homo sapiens lon peptidase 1, mitochondrial (LONP1), transcript variant 1, mRNA [NM_004793]	9361	GO:0005515|GO:0042645|GO:0003727|GO:0006200|GO:0004252|GO:0010044|GO:0005739|GO:0005737|GO:0003697|GO:0005759|GO:0051603|GO:0070407|GO:0051260|GO:0009725|GO:0051131|GO:0001666|GO:0032042|GO:0070182|GO:0007568|GO:0051880|GO:0090296|GO:0005524|GO:0043565|GO:0016020|GO:0043531|GO:0004176|GO:0006515|GO:0070361|GO:0007005|GO:0034599|GO:0070362|GO:0070363|GO:0070364	5693768	chr19	5693709	-	hs|19p13.3	NM_004793	chr19:5693768-5693709	NM_004793	Hs.350265
A_24_P153456	-2.3854	-1.25423	2.3854	down	ZDHHC11	zinc finger, DHHC-type containing 11	FALSE	Homo sapiens zinc finger, DHHC-type containing 11 (ZDHHC11), mRNA [NM_024786]	79844	GO:0005783|GO:0008152|GO:0008270|GO:0016021|GO:0019706	795845	chr5	795786	-	hs|5p15.33	NM_024786	chr5:795845-795786	NM_024786	Hs.732788
A_33_P3214314	-2.38266	-1.25257	2.38266	down	CCSER2	coiled-coil serine-rich protein 2	FALSE	Homo sapiens coiled-coil serine-rich protein 2 (CCSER2), transcript variant 3, mRNA [NM_001284241]	54462	GO:0008017|GO:0001578|GO:0015630	86133539	chr10	86133480	+	hs|10q23.1	NM_001284241	chr10:86133480-86133539	NM_001284241	Hs.461988
A_23_P51410	-2.38223	-1.25231	2.38223	down	SMYD3	SET and MYND domain containing 3	FALSE	Homo sapiens SET and MYND domain containing 3 (SMYD3), transcript variant 2, mRNA [NM_022743]	64754	GO:0001162|GO:0000993|GO:0006325|GO:0006334|GO:0034968|GO:0014904|GO:0000979|GO:0046872|GO:0018024|GO:0045184|GO:0005737|GO:0033138|GO:0045944|GO:0005654|GO:0006469|GO:0071549	246490603	chr1	246490544	-	hs|1q44	NM_022743	chr1:246490603-246490544	NM_022743	Hs.567571
A_21_P0007029	-2.37507	-1.24797	2.37507	down	FLJ37035	uncharacterized LOC399821	FALSE	uncharacterized LOC399821 [Source:EntrezGene;Acc:399821] [ENST00000419400]	399821		127389085	chr10	127389026	-	hs|10q26.13		chr10:127389085-127389026
A_23_P404481	-2.37352	-1.24703	2.37352	down	S1PR1	sphingosine-1-phosphate receptor 1	FALSE	Homo sapiens sphingosine-1-phosphate receptor 1 (S1PR1), mRNA [NM_001400]	1901	GO:0005886|GO:0003376|GO:0030032|GO:0031226|GO:0045124|GO:0019226|GO:0038036|GO:0007193|GO:0030155|GO:0050927|GO:0006935|GO:0051482|GO:0045944|GO:0030182|GO:0003245|GO:0045446|GO:0007155|GO:0030500|GO:0001664|GO:0030335|GO:0046625|GO:0031532|GO:0004930|GO:0061384|GO:0001525|GO:0048661|GO:0072678|GO:0051497|GO:0007186|GO:0016477|GO:0032320|GO:0007420|GO:0045121|GO:0016021|GO:0001955|GO:0009897|GO:…	101706380	chr1	101706321	+	hs|1p21.2	NM_001400	chr1:101706321-101706380	NM_001400	Hs.154210
A_33_P3395028	-2.36474	-1.24168	2.36474	down	LOC152225	uncharacterized LOC152225	FALSE	Homo sapiens uncharacterized LOC152225 (LOC152225), long non-coding RNA [NR_026934]	152225		101716635	chr3	101716576	+	hs|3q12.3	NR_026934	chr3:101716576-101716635	NR_026934	Hs.376768
A_21_P0013468	-2.36373	-1.24107	2.36373	down	FAM86B3P	family with sequence similarity 86, member A pseudogene	FALSE	family with sequence similarity 86, member B3, pseudogene [Source:HGNC Symbol;Acc:HGNC:44371] [ENST00000588159]	286042		8099184	chr8	8099125	+	hs|8p23.1		chr8:8099125-8099184		Hs.674508
A_32_P40288	-2.36271	-1.24044	2.36271	down	TMEM200A	transmembrane protein 200A	FALSE	Homo sapiens transmembrane protein 200A (TMEM200A), transcript variant 4, mRNA [NM_052913]	114801	GO:0016021	130764052	chr6	130763993	+	hs|6q23.1	NM_052913	chr6:130763993-130764052	NM_052913	Hs.591341
A_23_P94819	-2.36062	-1.23916	2.36062	down	RPH3AL	rabphilin 3A-like (without C2 domains)	FALSE	Homo sapiens rabphilin 3A-like (without C2 domains) (RPH3AL), transcript variant 1, mRNA [NM_006987]	9501	GO:0008092|GO:0017137|GO:0045744|GO:0042493|GO:0050714|GO:0042593|GO:0006887|GO:0006886|GO:0046872|GO:0017158|GO:0005737|GO:0030274|GO:0030658|GO:0030667	62615	chr17	62556	-	hs|17p13.3	NM_006987	chr17:62615-62556	NM_006987	Hs.651925
A_23_P105251	-2.35994	-1.23875	2.35994	down	GLI1	GLI family zinc finger 1	FALSE	Homo sapiens GLI family zinc finger 1 (GLI1), transcript variant 1, mRNA [NM_005269]	2735	GO:0005515|GO:0008017|GO:0008284|GO:0006366|GO:0044212|GO:0030324|GO:0003705|GO:0021696|GO:0021983|GO:0005634|GO:0009954|GO:0007283|GO:0009953|GO:0046872|GO:0007224|GO:0005829|GO:0043231|GO:0045880|GO:0005737|GO:0045944|GO:0090090|GO:0060032|GO:0021938|GO:0045740|GO:0072372|GO:0048546|GO:0003677|GO:0001649|GO:0007418|GO:0009913|GO:0008589|GO:0003682|GO:0005654|GO:0045893	57866030	chr12	57865971	+	hs|12q13.3	NM_005269	chr12:57865971-57866030	NM_005269	Hs.632702
A_23_P25194	-2.35898	-1.23816	2.35898	down	HRK	harakiri, BCL2 interacting protein	FALSE	Homo sapiens harakiri, BCL2 interacting protein (HRK), transcript variant 1, mRNA [NM_003806]	8739	GO:0032464|GO:0005739|GO:0005515|GO:0043065|GO:0090200|GO:0006915|GO:0016021	117299112	chr12	117299053	-	hs|12q24.22	NM_003806	chr12:117299112-117299053	NM_003806	Hs.87247
A_33_P3368750	-2.35877	-1.23803	2.35877	down	PAQR5	progestin and adipoQ receptor family member V	FALSE	Homo sapiens progestin and adipoQ receptor family member V (PAQR5), transcript variant 1, mRNA [NM_001104554]	54852	GO:0048477|GO:0007275|GO:0004872|GO:0016021|GO:0005496	69699954	chr15	69699895	+	hs|15q23	NM_001104554	chr15:69699895-69699954	NM_001104554	Hs.591096
A_22_P00000614	-2.35822	-1.2377	2.35822	down	CKMT2-AS1	CKMT2 antisense RNA 1	FALSE	Homo sapiens CKMT2 antisense RNA 1 (CKMT2-AS1), transcript variant 3, long non-coding RNA [NR_034123]	100131067		80597170	chr5	80597111	-	hs|5q14.1	NR_034123	chr5:80597170-80597111	NR_034123	Hs.655855
A_23_P161218	-2.35463	-1.2355	2.35463	down	ANKRD1	ankyrin repeat domain 1 (cardiac muscle)	FALSE	Homo sapiens ankyrin repeat domain 1 (cardiac muscle) (ANKRD1), mRNA [NM_014391]	27063	GO:0005515|GO:0042826|GO:0050714|GO:0071560|GO:0005634|GO:0044281|GO:0035914|GO:0030017|GO:0005829|GO:0002039|GO:0005737|GO:0045944|GO:0071356|GO:0001085|GO:0055008|GO:0044255|GO:0005667|GO:0001105|GO:0043065|GO:0003714|GO:0045214|GO:0005730|GO:0071456|GO:0070412|GO:0035994|GO:0000122|GO:0003677|GO:0035690|GO:0031432|GO:0071407|GO:0071222|GO:0071347|GO:0010976|GO:0043517|GO:2000279|GO:0005654|GO:…	92672621	chr10	92672562	-	hs|10q23.31	NM_014391	chr10:92672621-92672562	NM_014391	Hs.448589
A_23_P52531	-2.35326	-1.23466	2.35326	down	FAM24B	family with sequence similarity 24, member B	FALSE	Homo sapiens family with sequence similarity 24, member B (FAM24B), transcript variant 1, mRNA [NM_152644]	196792	GO:0005576	124609990	chr10	124608947	-	hs|10q26.13	NM_152644	chr10:124609990-124608947	NM_152644	Hs.114648
A_21_P0002266	-2.34913	-1.23213	2.34913	down			FALSE				107160693	chr2	107160634	+	hs|2q12.2		chr2:107160634-107160693
A_24_P187799	-2.34315	-1.22845	2.34315	down	CPED1	cadherin-like and PC-esterase domain containing 1	FALSE	Homo sapiens cadherin-like and PC-esterase domain containing 1 (CPED1), transcript variant 1, mRNA [NM_024913]	79974	GO:0005783	120768526	chr7	120768467	+	hs|7q31.31	NM_024913	chr7:120768467-120768526	NM_024913	Hs.189652
A_24_P334456	-2.3414	-1.22737	2.3414	down	ADAMTS6	ADAM metallopeptidase with thrombospondin type 1 motif, 6	FALSE	Homo sapiens ADAM metallopeptidase with thrombospondin type 1 motif, 6 (ADAMTS6), mRNA [NM_197941]	11174	GO:0006508|GO:0005578|GO:0008270|GO:0004222|GO:0008237	64510747	chr5	64510688	-	hs|5q12.3	NM_197941	chr5:64510747-64510688	NM_197941	Hs.482291
A_23_P165840	-2.34086	-1.22704	2.34086	down	ODC1	ornithine decarboxylase 1	FALSE	Homo sapiens ornithine decarboxylase 1 (ODC1), transcript variant 1, mRNA [NM_002539]	4953	GO:0008284|GO:0042176|GO:0001822|GO:0004586|GO:0006521|GO:0033387|GO:0044281|GO:0005575|GO:0009615|GO:0042803|GO:0005829|GO:0034641|GO:0005737|GO:0006595	10580847	chr2	10580788	-	hs|2p25.1	NM_002539	chr2:10580847-10580788	NM_002539	Hs.467701
A_22_P00006201	-2.34041	-1.22676	2.34041	down	SMKR1	small lysine-rich protein 1	FALSE	Homo sapiens small lysine-rich protein 1 (SMKR1), mRNA [NM_001195243]	100287482		129152479	chr7	129152420	+	hs|7q32.1	NM_001195243	chr7:129152420-129152479	NM_001195243	Hs.178144
A_32_P85676	-2.34019	-1.22663	2.34019	down	STK32B	serine/threonine kinase 32B	FALSE	Homo sapiens serine/threonine kinase 32B (STK32B), mRNA [NM_018401]	55351	GO:0004674|GO:0006468|GO:0005524|GO:0046872	5502129	chr4	5502070	+	hs|4p16.2	NM_018401	chr4:5502070-5502129	NM_018401	Hs.133062
A_23_P32233	-2.33904	-1.22592	2.33904	down	KLF4	Kruppel-like factor 4 (gut)	FALSE	Homo sapiens Kruppel-like factor 4 (gut) (KLF4), mRNA [NM_004235]	9314	GO:0000987|GO:0005515|GO:0000790|GO:0001190|GO:0003700|GO:0070301|GO:0006366|GO:0044212|GO:0051973|GO:0001221|GO:0003690|GO:0043551|GO:0034115|GO:0045444|GO:0046985|GO:0070373|GO:0051247|GO:0045415|GO:0060761|GO:0014067|GO:0000122|GO:0031077|GO:0032270|GO:0008270|GO:0005654|GO:0045595|GO:0045893|GO:0045892|GO:0001010|GO:0051898|GO:0008285|GO:0045429|GO:0048730|GO:0045944|GO:0001085|GO:0035166|GO:…	110248108	chr9	110248049	-	hs|9q31.2	NM_004235	chr9:110248108-110248049	NM_004235	Hs.376206
A_23_P163567	-2.33592	-1.22399	2.33592	down	SMPD3	sphingomyelin phosphodiesterase 3, neutral membrane (neutral sphingomyelinase II)	FALSE	Homo sapiens sphingomyelin phosphodiesterase 3, neutral membrane (neutral sphingomyelinase II) (SMPD3), mRNA [NM_018667]	55512	GO:0006665|GO:0007049|GO:0006685|GO:0000137|GO:0006687|GO:0005886|GO:0000139|GO:0002244|GO:0004767|GO:0044281|GO:0030072|GO:0046872	68392309	chr16	68392250	-	hs|16q22.1	NM_018667	chr16:68392309-68392250	NM_018667	Hs.368421
A_33_P3222045	-2.33573	-1.22388	2.33573	down	EEF2KMT	eukaryotic elongation factor 2 lysine methyltransferase	FALSE	Homo sapiens eukaryotic elongation factor 2 lysine methyltransferase (EEF2KMT), transcript variant 1, mRNA [NM_201400]	196483	GO:0005515|GO:0005737|GO:0016279|GO:0018023	5134584	chr16	5134526	-	hs|16p13.3	NM_201400	chr16:5134584-5134526	NM_201400	Hs.406461
A_22_P00021487	-2.33301	-1.22219	2.33301	down	TRABD2B	TraB domain containing 2B	FALSE	Homo sapiens TraB domain containing 2B (TRABD2B), mRNA [NM_001194986]	388630	GO:0005515|GO:0017147|GO:0031301|GO:0005887|GO:0018158|GO:0008152|GO:0030178|GO:0006508|GO:0016055|GO:0004222|GO:0046872|GO:0070062	48226941	chr1	48226882	-	hs|1p33	NM_001194986	chr1:48226941-48226882	NM_001194986	Hs.61504
A_23_P120933	-2.33239	-1.22181	2.33239	down	ATF4	activating transcription factor 4	FALSE	Homo sapiens activating transcription factor 4 (ATF4), transcript variant 1, mRNA [NM_001675]	468	GO:0005515|GO:0043005|GO:0034976|GO:0003700|GO:0044212|GO:0006366|GO:0000981|GO:0043267|GO:0006094|GO:0005634|GO:0030968|GO:0005737|GO:0043525|GO:0045943|GO:0045944|GO:0042149|GO:0001046|GO:0006520|GO:0036091|GO:0006355|GO:0043065|GO:0005815|GO:0007214|GO:0000978|GO:0008022|GO:0003677|GO:0010575|GO:0032922|GO:0043565|GO:0001077|GO:0001076|GO:0032590|GO:0070059|GO:0034399|GO:0005654|GO:0045893|GO:…	39918636	chr22	39918577	+	hs|22q13.1	NM_001675	chr22:39918577-39918636	NM_001675	Hs.496487
A_24_P703462	-2.32685	-1.21838	2.32685	down			FALSE	AGENCOURT_14371363 NIH_MGC_181 Homo sapiens cDNA clone IMAGE:30407773 5', mRNA sequence [CD518305]			37184954	chr3	37184895	-	hs|3p22.2	CD518305	chr3:037184954-037184895		Hs.659695
A_21_P0011654	-2.32646	-1.21814	2.32646	down	NPIPA2	nuclear pore complex interacting protein family, member A2	FALSE	Homo sapiens nuclear pore complex interacting protein family, member A2 (NPIPA2), mRNA [NM_001277324]	642799		14858947	chr16	14858888	+	hs|16p13.11	NM_001277324	chr16:14858888-14858947	NM_001277324	Hs.676266
A_33_P3321347	-2.32358	-1.21635	2.32358	down	LOC388849	uncharacterized LOC388849	FALSE	Homo sapiens uncharacterized LOC388849 (LOC388849), mRNA [NM_001243537]	388849		20137307	chr22	20137248	-	hs|22q11.21	NM_001243537	chr22:20137307-20137248	NM_001243537	Hs.454905
A_23_P258964	-2.32122	-1.21488	2.32122	down	IARS	isoleucyl-tRNA synthetase	FALSE	Homo sapiens isoleucyl-tRNA synthetase (IARS), transcript variant 2, mRNA [NM_013417]	3376	GO:0005515|GO:0010467|GO:0002161|GO:0006428|GO:0004822|GO:0005524|GO:0001649|GO:0005829|GO:0006418|GO:0005737|GO:0016020|GO:0005654|GO:0006450|GO:0070062	94972930	chr9	94972871	-	hs|9q22.31	NM_013417	chr9:94972930-94972871	NM_013417	Hs.445403
A_22_P00015395	-2.32115	-1.21484	2.32115	down			FALSE				4233487	chr16	4233428	-	hs|16p13.3		chr16:4233487-4233428
A_33_P3305433	-2.32041	-1.21438	2.32041	down			FALSE	AGENCOURT_7892099 NIH_MGC_67 Homo sapiens cDNA clone IMAGE:6139883 5', mRNA sequence [BU159546]			43600940	chr11	43600881	+	hs|11p11.2	BU159546	chr11:043600881-043600940		Hs.711569
A_32_P57728	-2.30783	-1.20654	2.30783	down	PMS2P1	postmeiotic segregation increased 2 pseudogene 1	FALSE	Homo sapiens postmeiotic segregation increased 2 pseudogene 1 (PMS2P1), non-coding RNA [NR_003613]	5379	GO:0016310|GO:0032300|GO:0016301|GO:0006298	99918653	chr7	99918594	-	hs|7q22.1	NR_003613	chr7:99918653-99918594	NR_003613	Hs.661055
A_21_P0000296	-2.30772	-1.20647	2.30772	down	SNORD63	small nucleolar RNA, C/D box 63	FALSE	Homo sapiens small nucleolar RNA, C/D box 63 (SNORD63), small nucleolar RNA [NR_002913]	26785		137896791	chr5	137896732	-	hs|5q31.2	NR_002913	chr5:137896791-137896732	NR_002913
A_33_P3348011	-2.30552	-1.20509	2.30552	down	TOB2P1	transducer of ERBB2, 2 pseudogene 1	FALSE	Homo sapiens transducer of ERBB2, 2 pseudogene 1 (TOB2P1), non-coding RNA [NR_002936]	222699		28183182	chr6	28183123	-	hs|6p22.1	NR_002936	chr6:28183182-28183123	NR_002936	Hs.161441
A_33_P3286151	-2.30521	-1.2049	2.30521	down	LOC100132891	uncharacterized LOC100132891	FALSE	Homo sapiens uncharacterized LOC100132891 (LOC100132891), transcript variant 2, long non-coding RNA [NR_033651]	100132891		72875266	chr8	72875207	+	hs|8q13.3	NR_033651	chr8:72875207-72875266	NR_033651	Hs.137674
A_32_P87013	-2.30482	-1.20466	2.30482	down	CXCL8	chemokine (C-X-C motif) ligand 8	FALSE	Homo sapiens chemokine (C-X-C motif) ligand 8 (CXCL8), mRNA [NM_000584]	3576	GO:0005515|GO:0034976|GO:0005153|GO:0008285|GO:0019722|GO:0002237|GO:0006928|GO:0005615|GO:0030155|GO:0030968|GO:0045091|GO:0031623|GO:0035556|GO:0006955|GO:0006954|GO:0006935|GO:0071356|GO:0007050|GO:0008009|GO:0070098|GO:0045744|GO:0030593|GO:0005576|GO:0048566|GO:0001525|GO:0044344|GO:0050930|GO:0007165|GO:0071222|GO:0007186|GO:0071347|GO:0090023|GO:0042119|GO:0006987|GO:0044267	74609324	chr4	74609265	+	hs|4q13.3	NM_000584	chr4:74609265-74609324	NM_000584	Hs.624
A_21_P0008531	-2.30382	-1.20403	2.30382	down	lnc-MBIP-2	lnc-MBIP-2:5	FALSE	LNCipedia lincRNA (lnc-MBIP-2), lincRNA [lnc-MBIP-2:5]			36623792	chr14	36623733	-	hs|14q13.3		chr14:36623792-36623733
A_23_P1492	-2.30086	-1.20217	2.30086	down	AVPI1	arginine vasopressin-induced 1	FALSE	Homo sapiens arginine vasopressin-induced 1 (AVPI1), mRNA [NM_021732]	60370	GO:0000187|GO:0007049	99437351	chr10	99437292	-	hs|10q24.2	NM_021732	chr10:99437351-99437292	NM_021732	Hs.23918
A_23_P404108	-2.29994	-1.20159	2.29994	down	CCSER2	coiled-coil serine-rich protein 2	FALSE	Homo sapiens coiled-coil serine-rich protein 2 (CCSER2), transcript variant 2, mRNA [NM_018999]	54462	GO:0008017|GO:0001578|GO:0015630	86277871	chr10	86277812	+	hs|10q23.1	NM_018999	chr10:86277812-86277871	NM_018999	Hs.461988
A_24_P65616	-2.2967	-1.19956	2.2967	down	PVR	poliovirus receptor	FALSE	Homo sapiens poliovirus receptor (PVR), transcript variant 1, mRNA [NM_006505]	5817	GO:0005515|GO:0005886|GO:0009986|GO:0034329|GO:0009615|GO:0005615|GO:0045216|GO:0060370|GO:0005737|GO:0016337|GO:0016477|GO:0001618|GO:0050776|GO:0045954|GO:0042271|GO:0002860|GO:0016032|GO:0004872|GO:0016021|GO:0050839|GO:0005925|GO:0070062|GO:0034332	45166137	chr19	45166078	+	hs|19q13.31	NM_006505	chr19:45166078-45166137	NM_006505	Hs.171844
A_21_P0013399	-2.29609	-1.19918	2.29609	down	GS1-259H13.2	transmembrane protein 225-like	FALSE	Homo sapiens transmembrane protein 225-like (GS1-259H13.2), transcript variant 1, mRNA [NM_001195541]	100289187		99202143	chr7	99202084	+	hs|7q22.1	NM_001195541	chr7:99202084-99202143	NM_001195541	Hs.729333
A_23_P336992	-2.2933	-1.19743	2.2933	down	ZFAND2A	zinc finger, AN1-type domain 2A	FALSE	Homo sapiens zinc finger, AN1-type domain 2A (ZFAND2A), mRNA [NM_182491]	90637	GO:0005737|GO:0000502|GO:0032436|GO:0008270|GO:0005634|GO:0071243	1197349	chr7	1195219	-	hs|7p22.3	NM_182491	chr7:1197349-1195219	NM_182491	Hs.648111
A_23_P321354	-2.29263	-1.19701	2.29263	down	TMEM71	transmembrane protein 71	FALSE	Homo sapiens transmembrane protein 71 (TMEM71), transcript variant 1, mRNA [NM_144649]	137835	GO:0016021	133722596	chr8	133722537	-	hs|8q24.22	NM_144649	chr8:133722596-133722537	NM_144649	Hs.293842
A_19_P00803960	-2.2919	-1.19654	2.2919	down	THAP9-AS1	THAP9 antisense RNA 1	FALSE	Homo sapiens THAP9 antisense RNA 1 (THAP9-AS1), transcript variant 1, long non-coding RNA [NR_034075]	100499177		83814698	chr4	83814639	-	hs|4q21.22	NR_034075	chr4:83814698-83814639	NR_034075	Hs.728916
A_23_P163639	-2.28932	-1.19492	2.28932	down	ANKRD11	ankyrin repeat domain 11	FALSE	Homo sapiens ankyrin repeat domain 11 (ANKRD11), transcript variant 2, mRNA [NM_013275]	29123	GO:0060348|GO:0005737|GO:0060325|GO:0035264|GO:0005886|GO:0001894|GO:0048705|GO:0042475|GO:0005654|GO:0005634|GO:0001701	89334490	chr16	89334431	-	hs|16q24.3	NM_013275	chr16:89334490-89334431	NM_013275	Hs.740440
A_24_P392022	-2.28763	-1.19386	2.28763	down	EEF2KMT	eukaryotic elongation factor 2 lysine methyltransferase	FALSE	Homo sapiens eukaryotic elongation factor 2 lysine methyltransferase (EEF2KMT), transcript variant 1, mRNA [NM_201400]	196483	GO:0005515|GO:0005737|GO:0016279|GO:0018023	5135614	chr16	5135555	-	hs|16p13.3	NM_201400	chr16:5135614-5135555	NM_201400	Hs.406461
A_23_P74609	-2.28545	-1.19248	2.28545	down	G0S2	G0/G1 switch 2	FALSE	Homo sapiens G0/G1 switch 2 (G0S2), mRNA [NM_015714]	50486	GO:0005811|GO:0005739|GO:0005515|GO:0003674|GO:2001238|GO:0044281|GO:0097191|GO:0044255	209849656	chr1	209849597	+	hs|1q32.2	NM_015714	chr1:209849597-209849656	NM_015714	Hs.432132
A_23_P128698	-2.28541	-1.19246	2.28541	down	SPRY2	sprouty homolog 2 (Drosophila)	FALSE	Homo sapiens sprouty homolog 2 (Drosophila) (SPRY2), mRNA [NM_005842]	10253	GO:0005515|GO:0051897|GO:0008285|GO:0071902|GO:0005886|GO:0007605|GO:0000132|GO:0005829|GO:0046580|GO:0033138|GO:0007173|GO:0043407|GO:0015630|GO:0060437|GO:0070373|GO:0070374|GO:0034261|GO:0043066|GO:0042472|GO:0019901|GO:0005874|GO:0042059|GO:0032587|GO:0010801|GO:0051387|GO:0030291|GO:0010628|GO:0045165|GO:0008543|GO:0040037|GO:0060449|GO:0043539	80910681	chr13	80910622	-	hs|13q31.1	NM_005842	chr13:80910681-80910622	NM_005842	Hs.18676
A_33_P3375002	-2.28306	-1.19097	2.28306	down	SOCS2-AS1	SOCS2 antisense RNA 1	FALSE	Homo sapiens SOCS2 antisense RNA 1 (SOCS2-AS1), long non-coding RNA [NR_038263]	144481		93959469	chr12	93959410	-	hs|12q22	NR_038263	chr12:93959469-93959410	NR_038263	Hs.602278
A_24_P253251	-2.27531	-1.18606	2.27531	down	SLC7A1	solute carrier family 7 (cationic amino acid transporter, y+ system), member 1	FALSE	Homo sapiens solute carrier family 7 (cationic amino acid transporter, y+ system), member 1 (SLC7A1), mRNA [NM_003045]	6541	GO:0016020|GO:0005886|GO:0005887|GO:0015181|GO:0006865|GO:0006810|GO:0015809|GO:0055085|GO:0003333|GO:0006811	30084152	chr13	30084093	-	hs|13q12.3	NM_003045	chr13:30084152-30084093	NM_003045	Hs.14846
A_33_P3344204	-2.27524	-1.18602	2.27524	down	ZDHHC11	zinc finger, DHHC-type containing 11	FALSE	Homo sapiens zinc finger, DHHC-type containing 11 (ZDHHC11), mRNA [NM_024786]	79844	GO:0005783|GO:0008152|GO:0008270|GO:0016021|GO:0019706	795933	chr5	795874	-	hs|5p15.33	NM_024786	chr5:795933-795874	NM_024786	Hs.732788
A_23_P117782	-2.27512	-1.18594	2.27512	down	LARP6	La ribonucleoprotein domain family, member 6	FALSE	Homo sapiens La ribonucleoprotein domain family, member 6 (LARP6), transcript variant 1, mRNA [NM_018357]	55323	GO:0006396|GO:0005737|GO:0000166|GO:0030529|GO:0003723|GO:0005634|GO:0006417	71123971	chr15	71123912	-	hs|15q23	NM_018357	chr15:71123971-71123912	NM_018357	Hs.416755
A_24_P137522	-2.27224	-1.18411	2.27224	down	USP53	ubiquitin specific peptidase 53	FALSE	Homo sapiens ubiquitin specific peptidase 53 (USP53), mRNA [NM_019050]	54532	GO:0008150|GO:0006511|GO:0005575	120215315	chr4	120215256	+	hs|4q26	NM_019050	chr4:120215256-120215315	NM_019050	Hs.431081
A_19_P00811178	-2.27099	-1.18332	2.27099	down	MIR503HG	MIR503 host gene (non-protein coding)	FALSE	Homo sapiens MIR503 host gene (non-protein coding) (MIR503HG), long non-coding RNA [NR_024607]	84848		133677762	chrX	133677703	-	hs|Xq26.3	NR_024607	chrX:133677762-133677703	NR_024607	Hs.416379
A_23_P79518	-2.26948	-1.18236	2.26948	down	IL1B	interleukin 1, beta	FALSE	Homo sapiens interleukin 1, beta (IL1B), mRNA [NM_000576]	3553	GO:0032755|GO:0019221|GO:0046330|GO:0002711|GO:0005615|GO:0032757|GO:0035234|GO:0031622|GO:0009743|GO:0030730|GO:0000165|GO:0001660|GO:0033198|GO:0034116|GO:0043123|GO:0031663|GO:0043122|GO:0032729|GO:0045410|GO:0032725|GO:0007566|GO:0019904|GO:0030593|GO:0014805|GO:0045840|GO:0005125|GO:0045086|GO:0043491|GO:0045893|GO:0045833|GO:0045080|GO:0030949|GO:0042346|GO:0008285|GO:0007267|GO:0035066|GO:…	113587488	chr2	113587429	-	hs|2q13	NM_000576	chr2:113587488-113587429	NM_000576	Hs.126256
A_23_P387184	-2.26609	-1.18021	2.26609	down	NHSL1	NHS-like 1	FALSE	Homo sapiens NHS-like 1 (NHSL1), transcript variant 1, mRNA [NM_020464]	57224		138744231	chr6	138744172	-	hs|6q23.3	NM_020464	chr6:138744231-138744172	NM_020464	Hs.652741
A_24_P368575	-2.26606	-1.18018	2.26606	down	SLC4A7	solute carrier family 4, sodium bicarbonate cotransporter, member 7	FALSE	Homo sapiens solute carrier family 4, sodium bicarbonate cotransporter, member 7 (SLC4A7), transcript variant 1, mRNA [NM_003615]	9497	GO:0005886|GO:0061299|GO:0032420|GO:0055085|GO:0060117|GO:0016323|GO:0016324|GO:0005452|GO:0005887|GO:0046666|GO:0051453|GO:0015701|GO:0035725|GO:0016021|GO:0021747|GO:0008510|GO:0006811	27414644	chr3	27414585	-	hs|3p24.1	NM_003615	chr3:27414644-27414585	NM_003615	Hs.250072
A_23_P92672	-2.26443	-1.17915	2.26443	down	OCLN	occludin	FALSE	Homo sapiens occludin (OCLN), transcript variant 1, mRNA [NM_002538]	100506658	GO:0005515|GO:0030054|GO:0005886|GO:0019904|GO:0006915|GO:0030139|GO:0031410|GO:0032259|GO:0045216|GO:0006921|GO:0016327|GO:0005829|GO:0016324|GO:0006461|GO:0070830|GO:0005198|GO:0005911|GO:0008119|GO:0046500|GO:0046498|GO:0005923|GO:0016021	68849574	chr5	68849515	+	hs|5q13.2	NM_002538	chr5:68849515-68849574	NM_002538	Hs.592605
A_22_P00009905	-2.26266	-1.17802	2.26266	down	HEIH	hepatocellular carcinoma up-regulated EZH2-associated long non-coding RNA	FALSE	Homo sapiens hepatocellular carcinoma up-regulated EZH2-associated long non-coding RNA (HEIH), long non-coding RNA [NR_045680]	100859930		180257209	chr5	180257150	-	hs|5q35.3	NR_045680	chr5:180257209-180257150	NR_045680	Hs.655606
A_33_P3345643	-2.26055	-1.17667	2.26055	down			FALSE	zinc finger, DHHC-type containing 11B [Source:HGNC Symbol;Acc:HGNC:32962] [ENST00000522356]			711383	chr5	711324	-	hs|5p15.33		chr5:711383-711324	XR_425831	Hs.654874
A_23_P50368	-2.25795	-1.17501	2.25795	down	OSCAR	osteoclast associated, immunoglobulin-like receptor	FALSE	Homo sapiens osteoclast associated, immunoglobulin-like receptor (OSCAR), transcript variant 1, mRNA [NM_206818]	126014	GO:0005886|GO:0016021|GO:0070062	54598157	chr19	54598098	-	hs|19q13.42	NM_206818	chr19:54598157-54598098	NM_206818	Hs.347655
A_19_P00322220	-2.25741	-1.17467	2.25741	down	SNHG17	small nucleolar RNA host gene 17 (non-protein coding)	FALSE	Homo sapiens small nucleolar RNA host gene 17 (non-protein coding) (SNHG17), transcript variant 2, long non-coding RNA [NR_027241]	388796		37055122	chr20	37055063	-	hs|20q11.23	NR_027241	chr20:37055122-37055063	NR_027241	Hs.400876
A_23_P125748	-2.25707	-1.17445	2.25707	down	ZMAT1	zinc finger, matrin-type 1	FALSE	Homo sapiens zinc finger, matrin-type 1 (ZMAT1), transcript variant 2, mRNA [NM_001282400]	84460	GO:0008270|GO:0005634|GO:0003677	101138913	chrX	101138854	-	hs|Xq22.1	NM_001282400	chrX:101138913-101138854	NM_001282400	Hs.496512
A_24_P943781	-2.25188	-1.17113	2.25188	down	CPED1	cadherin-like and PC-esterase domain containing 1	FALSE	Homo sapiens cadherin-like and PC-esterase domain containing 1 (CPED1), transcript variant 1, mRNA [NM_024913]	79974	GO:0005783	120936902	chr7	120936843	+	hs|7q31.31	NM_024913	chr7:120936843-120936902	NM_024913	Hs.189652
A_24_P860703	-2.24989	-1.16986	2.24989	down	SNHG17	small nucleolar RNA host gene 17 (non-protein coding)	FALSE	Homo sapiens small nucleolar RNA host gene 17 (non-protein coding) (SNHG17), transcript variant 1, long non-coding RNA [NR_015366]	388796		37049337	chr20	37049278	-	hs|20q11.23	NR_015366	chr20:37049337-37049278	NR_015366	Hs.400876
A_33_P3892608	-2.24948	-1.16959	2.24948	down	KCNT2	potassium channel, sodium activated subfamily T, member 2	FALSE	Homo sapiens potassium channel, sodium activated subfamily T, member 2 (KCNT2), transcript variant 1, mRNA [NM_198503]	343450	GO:0008076|GO:0005249|GO:0015269|GO:0005524|GO:0071805	196227384	chr1	196227325	-	hs|1q31.3	NM_198503	chr1:196227384-196227325	NM_198503	Hs.657046
A_33_P3258346	-2.24885	-1.16919	2.24885	down	XAF1	XIAP associated factor 1	FALSE	Homo sapiens XIAP associated factor 1 (XAF1), transcript variant 1, mRNA [NM_017523]	54739	GO:0005739|GO:0060337|GO:0031333|GO:0035456|GO:0019221|GO:0006915|GO:0008270|GO:0005634|GO:0005829	6674202	chr17	6674143	+	hs|17p13.1	NM_017523	chr17:6674143-6674202	NM_017523	Hs.441975
A_24_P78556	-2.24881	-1.16916	2.24881	down	RASSF8	Ras association (RalGDS/AF-6) domain family (N-terminal) member 8	FALSE	Homo sapiens Ras association (RalGDS/AF-6) domain family (N-terminal) member 8 (RASSF8), transcript variant 4, mRNA [NM_007211]	11228	GO:0007165	26218317	chr12	26218258	+	hs|12p12.1	NM_007211	chr12:26218258-26218317	NM_007211	Hs.696433
A_23_P89601	-2.24538	-1.16696	2.24538	down	KRT32	keratin 32, type I	FALSE	Homo sapiens keratin 32, type I (KRT32), mRNA [NM_002278]	3882	GO:0005882|GO:0008544|GO:0005198|GO:0070062	39616163	chr17	39616104	-	hs|17q21.2	NM_002278	chr17:39616163-39616104	NM_002278	Hs.41752
A_23_P160460	-2.2424	-1.16504	2.2424	down	UAP1	UDP-N-acetylglucosamine pyrophosphorylase 1	FALSE	Homo sapiens UDP-N-acetylglucosamine pyrophosphorylase 1 (UAP1), mRNA [NM_003115]	6675	GO:0005737|GO:0003977|GO:0005886|GO:0030246|GO:0005654|GO:0006488|GO:0006048|GO:0044267|GO:0043687|GO:0018279|GO:0005829	162560221	chr1	162560162	+	hs|1q23.3	NM_003115	chr1:162560162-162560221	NM_003115	Hs.492859
A_21_P0011035	-2.23838	-1.16245	2.23838	down	LOC101928054	uncharacterized LOC101928054	FALSE	PREDICTED: Homo sapiens uncharacterized LOC101928054 (LOC101928054), ncRNA [XR_242910]	101928054		9814182	chr12	9814123	+	hs|12p13.31	XR_242910	chr12:9814123-9814182	XR_242910	Hs.686934
A_23_P77593	-2.23458	-1.16	2.23458	down	VAC14	Vac14 homolog (S. cerevisiae)	FALSE	Homo sapiens Vac14 homolog (S. cerevisiae) (VAC14), mRNA [NM_018052]	55697	GO:0005515|GO:0006661|GO:0005783|GO:0043550|GO:0044281|GO:0070772|GO:0007165|GO:0000139|GO:0031901|GO:0031902|GO:0016032|GO:0004872|GO:0006644|GO:0010008	70729456	chr16	70726825	-	hs|16q22.1	NM_018052	chr16:70729456-70726825	NM_018052	Hs.445061
A_33_P3381513	-2.23375	-1.15947	2.23375	down	CD274	CD274 molecule	FALSE	Homo sapiens CD274 molecule (CD274), transcript variant 1, mRNA [NM_014143]	29126	GO:0005515|GO:2001181|GO:0070232|GO:0005886|GO:0032693|GO:0046006|GO:0046007|GO:0031295|GO:0012505|GO:0007165|GO:0006955|GO:0042102|GO:0016021|GO:0032689|GO:0007166|GO:0009897|GO:0070062	5465605	chr9	5465546	+	hs|9p24.1	NM_014143	chr9:5465546-5465605	NM_014143	Hs.521989
A_33_P3326914	-2.23369	-1.15943	2.23369	down	RGP1	RGP1 retrograde golgi transport homolog (S. cerevisiae)	FALSE	Homo sapiens RGP1 retrograde golgi transport homolog (S. cerevisiae) (RGP1), mRNA [NM_001080496]	9827	GO:0005515|GO:0043234|GO:0017112|GO:0017137|GO:0016020|GO:0034066|GO:0042147|GO:0032851|GO:0005829	35752813	chr9	35752754	+	hs|9p13.3	NM_001080496	chr9:35752754-35752813	NM_001080496	Hs.493804
A_22_P00015396	-2.23317	-1.15909	2.23317	down	LINC01569	long intergenic non-protein coding RNA 1569	FALSE	Homo sapiens long intergenic non-protein coding RNA 1569 (LINC01569), long non-coding RNA [NR_039999]	100507501		4296736	chr16	4296677	-	hs|16p13.3	NR_039999	chr16:4296736-4296677	NR_039999	Hs.632979
A_22_P00002037	-2.23131	-1.15789	2.23131	down	HAR1B	highly accelerated region 1B (non-protein coding)	FALSE	Homo sapiens highly accelerated region 1B (non-protein coding) (HAR1B), long non-coding RNA [NR_003245]	768097		61733589	chr20	61733530	-	hs|20q13.33	NR_003245	chr20:61733589-61733530	NR_003245	Hs.635159
A_23_P419107	-2.22922	-1.15654	2.22922	down	TCP11L2	t-complex 11, testis-specific-like 2	FALSE	Homo sapiens t-complex 11, testis-specific-like 2 (TCP11L2), transcript variant 1, mRNA [NM_152772]	255394		106740295	chr12	106740236	+	hs|12q23.3	NM_152772	chr12:106740236-106740295	NM_152772	Hs.696047
A_23_P92727	-2.22889	-1.15633	2.22889	down	RAI14	retinoic acid induced 14	FALSE	Homo sapiens retinoic acid induced 14 (RAI14), transcript variant 1, mRNA [NM_015577]	26064	GO:0005739|GO:0005737|GO:0005654|GO:0005634|GO:0015629|GO:0005938	34832011	chr5	34831952	+	hs|5p13.2	NM_015577	chr5:34831952-34832011	NM_015577	Hs.431400
A_23_P104025	-2.2275	-1.15543	2.2275	down	TSEN15	TSEN15 tRNA splicing endonuclease subunit	FALSE	Homo sapiens TSEN15 tRNA splicing endonuclease subunit (TSEN15), transcript variant 1, mRNA [NM_052965]	116461	GO:0006397|GO:0006388|GO:0005730|GO:0000213	184042949	chr1	184042890	+	hs|1q25.3	NM_052965	chr1:184042890-184042949	NM_052965	Hs.548197
A_23_P31896	-2.22462	-1.15356	2.22462	down	ST3GAL1	ST3 beta-galactoside alpha-2,3-sialyltransferase 1	FALSE	Homo sapiens ST3 beta-galactoside alpha-2,3-sialyltransferase 1 (ST3GAL1), transcript variant 1, mRNA [NM_003033]	6482	GO:0005975|GO:0006054|GO:0016266|GO:0044281|GO:0003836|GO:0042339|GO:0030173|GO:0000139|GO:0006493|GO:0016020|GO:0018146|GO:0032580|GO:0009405|GO:0006468|GO:0006487|GO:0006488|GO:0044267|GO:0030203|GO:0006464|GO:0070062|GO:0043687|GO:0018279	134471689	chr8	134471630	-	hs|8q24.22	NM_003033	chr8:134471689-134471630	NM_003033	Hs.374257
A_24_P557479	-2.22327	-1.15268	2.22327	down	XAF1	XIAP associated factor 1	FALSE	Homo sapiens XIAP associated factor 1 (XAF1), transcript variant 1, mRNA [NM_017523]	54739	GO:0005739|GO:0060337|GO:0031333|GO:0035456|GO:0019221|GO:0006915|GO:0008270|GO:0005634|GO:0005829	6678878	chr17	6678819	+	hs|17p13.1	NM_017523	chr17:6678819-6678878	NM_017523	Hs.441975
A_23_P74290	-2.22276	-1.15236	2.22276	down	GBP5	guanylate binding protein 5	FALSE	Homo sapiens guanylate binding protein 5 (GBP5), transcript variant 1, mRNA [NM_052942]	115362	GO:0071346|GO:0016020|GO:0008152|GO:0003924|GO:0031410|GO:0005525|GO:0042802	89726446	chr1	89726387	-	hs|1p22.2	NM_052942	chr1:89726446-89726387	NM_052942	Hs.513726
A_33_P3397865	-2.22248	-1.15217	2.22248	down	TNNT1	troponin T type 1 (skeletal, slow)	FALSE	Homo sapiens troponin T type 1 (skeletal, slow) (TNNT1), transcript variant 4, mRNA [NM_001291774]	7138	GO:0031014|GO:0045932|GO:0030049|GO:0005861|GO:0003009|GO:0031444|GO:0005523|GO:0005829	55644255	chr19	55644196	-	hs|19q13.42	NM_001291774	chr19:55644255-55644196	NM_001291774	Hs.631558
A_33_P3238315	-2.22072	-1.15103	2.22072	down	RBCK1	RanBP-type and C3HC4-type zinc finger containing 1	FALSE	Homo sapiens RanBP-type and C3HC4-type zinc finger containing 1 (RBCK1), transcript variant 1, mRNA [NM_006462]	10616	GO:0000209|GO:0005515|GO:0042346|GO:0043130|GO:0050852|GO:2001238|GO:0004842|GO:0003700|GO:0016874|GO:0071797|GO:0032088|GO:0097039|GO:0051092|GO:0016032|GO:0008270|GO:0043161|GO:0043123|GO:0060546	389422	chr20	389363	+	hs|20p13	NM_006462	chr20:389363-389422	NM_006462	Hs.247280
A_32_P183609	-2.22051	-1.15089	2.22051	down	ASB1	ankyrin repeat and SOCS box containing 1	FALSE	Homo sapiens ankyrin repeat and SOCS box containing 1 (ASB1), mRNA [NM_001040445]	51665	GO:0042036|GO:0035556|GO:0005622|GO:0030539|GO:0003674|GO:0016567	239360476	chr2	239360417	+	hs|2q37.3	NM_001040445	chr2:239360417-239360476	NM_001040445	Hs.516788
A_23_P252106	-2.22018	-1.15068	2.22018	down	RIPK2	receptor-interacting serine-threonine kinase 2	FALSE	Homo sapiens receptor-interacting serine-threonine kinase 2 (RIPK2), mRNA [NM_003821]	8767	GO:0005515|GO:0032755|GO:0050830|GO:0046330|GO:0007249|GO:0050731|GO:0042803|GO:0002756|GO:0002755|GO:0031398|GO:0046641|GO:0043123|GO:0005856|GO:0031663|GO:0050700|GO:0032729|GO:0010800|GO:0032728|GO:0038124|GO:0032760|GO:0038123|GO:0032727|GO:0034134|GO:0018108|GO:0032722|GO:0002224|GO:0043234|GO:0045087|GO:0034166|GO:0035666|GO:0034162|GO:0050852|GO:0034142|GO:0032735|GO:0035872|GO:0005829|GO:…	90802404	chr8	90802345	+	hs|8q21.3	NM_003821	chr8:90802345-90802404	NM_003821	Hs.103755
A_23_P376188	-2.21971	-1.15037	2.21971	down	BEND7	BEN domain containing 7	FALSE	Homo sapiens BEN domain containing 7 (BEND7), transcript variant 2, mRNA [NM_001100912]	222389	GO:0005515|GO:0070062	13483671	chr10	13483612	-	hs|10p13	NM_001100912	chr10:13483671-13483612	NM_001100912	Hs.498740
A_33_P3369535	-2.21664	-1.14838	2.21664	down	MAGI1	membrane associated guanylate kinase, WW and PDZ domain containing 1	FALSE	Homo sapiens membrane associated guanylate kinase, WW and PDZ domain containing 1 (MAGI1), transcript variant 2, mRNA [NM_004742]	9223	GO:0005515|GO:0030054|GO:0005886|GO:0042995|GO:0008022|GO:0005524|GO:0005737|GO:0032947|GO:0006461|GO:0051393|GO:0005911|GO:0070997|GO:0005654|GO:0005923|GO:0007155|GO:0007166	65345002	chr3	65344943	-	hs|3p14.1	NM_004742	chr3:65345002-65344943	NM_004742	Hs.476636
A_22_P00019571	-2.21613	-1.14804	2.21613	down	SNAPC1	small nuclear RNA activating complex, polypeptide 1, 43kDa	FALSE	Homo sapiens small nuclear RNA activating complex, polypeptide 1, 43kDa (SNAPC1), mRNA [NM_003082]	6617	GO:0010467|GO:0006355|GO:0005654|GO:0006383|GO:0003677	62235458	chr14	62235399	+	hs|14q23.2	NM_003082	chr14:62235399-62235458	NM_003082	Hs.179312
A_23_P58538	-2.21346	-1.1463	2.21346	down	EPB41L4A-AS1	EPB41L4A antisense RNA 1	FALSE	Homo sapiens EPB41L4A antisense RNA 1 (EPB41L4A-AS1), long non-coding RNA [NR_015370]	114915		111497948	chr5	111497889	+	hs|5q22.1	NR_015370	chr5:111497889-111497948	NR_015370	Hs.12082
A_24_P484797	-2.21216	-1.14546	2.21216	down	CIDECP	cell death-inducing DFFA-like effector c pseudogene	FALSE	Homo sapiens cell death-inducing DFFA-like effector c pseudogene (CIDECP), non-coding RNA [NR_002786]	152302		10059617	chr3	10059558	-	hs|3p25.3	NR_002786	chr3:10059617-10059558	NR_002786	Hs.635072
A_33_P3402329	-2.21153	-1.14505	2.21153	down	MIR503HG	MIR503 host gene (non-protein coding)	FALSE	Homo sapiens MIR503 host gene (non-protein coding) (MIR503HG), long non-coding RNA [NR_024607]	84848		133677471	chrX	133677412	-	hs|Xq26.3	NR_024607	chrX:133677471-133677412	NR_024607	Hs.416379
A_24_P161463	-2.21144	-1.14499	2.21144	down	ZFAS1	ZNFX1 antisense RNA 1	FALSE	Homo sapiens ZNFX1 antisense RNA 1 (ZFAS1), transcript variant 2, long non-coding RNA [NR_003605]	441951		47905775	chr20	47905716	+	hs|20q13.13	NR_003605	chr20:47905716-47905775	NR_003605	Hs.356766
A_33_P3777165	-2.20844	-1.14302	2.20844	down	FLJ31715	uncharacterized FLJ31715	FALSE	Homo sapiens cDNA clone IMAGE:3831619. [BC022164]	152048		37283771	chr3	37283712	-	hs|3p22.2	BC022164	chr3:37283771-37283712		Hs.596176
A_21_P0008239	-2.19992	-1.13745	2.19992	down	LINC00348	long intergenic non-protein coding RNA 348	FALSE	Homo sapiens long intergenic non-protein coding RNA 348 (LINC00348), long non-coding RNA [NR_047699]	100885781		71742033	chr13	71741974	+	hs|13q21.33	NR_047699	chr13:71741974-71742033	NR_047699	Hs.372660
A_33_P3422897	-2.19614	-1.13497	2.19614	down	ABCA1	ATP-binding cassette, sub-family A (ABC1), member 1	FALSE	Homo sapiens ATP-binding cassette, sub-family A (ABC1), member 1 (ABCA1), mRNA [NM_005502]	19	GO:0005515|GO:0008509|GO:0031267|GO:0071300|GO:0071397|GO:0034364|GO:0006497|GO:0051117|GO:0044255|GO:0019905|GO:0042632|GO:0033344|GO:0005794|GO:0010745|GO:0050702|GO:0043691|GO:0005548|GO:0038027|GO:0055098|GO:0007186|GO:0005887|GO:0042157|GO:0055091|GO:0045121|GO:0007040|GO:0009897|GO:0032367|GO:0048471|GO:0005886|GO:0017127|GO:0030819|GO:0030139|GO:0044281|GO:0010875|GO:0045332|GO:0005543|GO:…	107624071	chr9	107624012	-	hs|9q31.1	NM_005502	chr9:107624071-107624012	NM_005502	Hs.659274
A_21_P0000679	-2.19605	-1.13491	2.19605	down	LINC01578	long intergenic non-protein coding RNA 1578	FALSE	Homo sapiens long intergenic non-protein coding RNA 1578 (LINC01578), transcript variant 1, long non-coding RNA [NR_037601]	100507217		93441977	chr15	93441918	+	hs|15q26.1	NR_037601	chr15:93441918-93441977	NR_037601	Hs.622504
A_33_P3351120	-2.1957	-1.13468	2.1957	down	TXNRD1	thioredoxin reductase 1	FALSE	Homo sapiens thioredoxin reductase 1 (TXNRD1), transcript variant 6, mRNA [NM_001261445]	7296	GO:0005515|GO:0015949|GO:0050660|GO:0005730|GO:0015035|GO:0009055|GO:0055086|GO:0044281|GO:0005829|GO:0007165|GO:0004791|GO:0005654|GO:0045454|GO:0000302|GO:0044255|GO:0070062|GO:0055114	104733008	chr12	104732949	+	hs|12q23.3	NM_001261445	chr12:104732949-104733008	NM_001261445	Hs.654922
A_23_P100660	-2.19354	-1.13326	2.19354	down	SERPINF1	serpin peptidase inhibitor, clade F (alpha-2 antiplasmin, pigment epithelium derived factor), member 1	FALSE	Homo sapiens serpin peptidase inhibitor, clade F (alpha-2 antiplasmin, pigment epithelium derived factor), member 1 (SERPINF1), mRNA [NM_002615]	5176	GO:0060770|GO:0046685|GO:0048471|GO:0060041|GO:0071300|GO:0008283|GO:0004867|GO:0010447|GO:0042698|GO:0005615|GO:0050769|GO:0071279|GO:0043203|GO:0071333|GO:0070062|GO:0042470|GO:0001822|GO:0007614|GO:0007568|GO:0007275|GO:0005576|GO:0005604|GO:0010951|GO:0031012|GO:0010596|GO:0050728|GO:0010976|GO:0016525|GO:0071549	1680727	chr17	1680668	+	hs|17p13.3	NM_002615	chr17:1680668-1680727	NM_002615	Hs.532768
A_23_P115223	-2.19112	-1.13167	2.19112	down	HAX1	HCLS1 associated protein X-1	FALSE	Homo sapiens HCLS1 associated protein X-1 (HAX1), transcript variant 1, mRNA [NM_006118]	10456	GO:0005515|GO:0051897|GO:0005667|GO:0031965|GO:0005783|GO:0019904|GO:0030136|GO:2000251|GO:0050731|GO:0042981|GO:0014068|GO:0005635|GO:0015629|GO:0030027|GO:0005739|GO:0019966|GO:0033138|GO:0016324|GO:0047485|GO:0030833|GO:0016529|GO:0071345|GO:0045944|GO:0030854	154248205	chr1	154248146	+	hs|1q21.3	NM_006118	chr1:154248146-154248205	NM_006118	Hs.199625
A_32_P198325	-2.18948	-1.13059	2.18948	down	LRRC75B	leucine rich repeat containing 75B	FALSE	Homo sapiens leucine rich repeat containing 75B (LRRC75B), mRNA [NM_207644]	388886		24981830	chr22	24981771	-	hs|22q11.23	NM_207644	chr22:24981830-24981771	NM_207644	Hs.113314
A_21_P0014659	-2.18924	-1.13043	2.18924	down			FALSE	UI-E-CQ1-acu-d-11-0-UI.s1 UI-E-CQ1 Homo sapiens cDNA clone UI-E-CQ1-acu-d-11-0-UI 3', mRNA sequence [BU727401]			15665529	chrX	15665470	-	hs|Xp22.2	BU727401	chrX:15665529-15665470		Hs.730266
A_24_P494454	-2.18764	-1.12938	2.18764	down	SPIN3	spindlin family, member 3	FALSE	Homo sapiens spindlin family, member 3 (SPIN3), transcript variant 1, mRNA [NM_001010862]	169981	GO:0007276	57017803	chrX	57017744	-	hs|Xp11.21	NM_001010862	chrX:57017803-57017744	NM_001010862	Hs.522672
A_24_P686965	-2.18511	-1.1277	2.18511	down	SH2D5	SH2 domain containing 5	FALSE	Homo sapiens SH2 domain containing 5 (SH2D5), transcript variant 1, mRNA [NM_001103161]	400745	GO:0030054|GO:0045211|GO:0014069	21046321	chr1	21046262	-	hs|1p36.12	NM_001103161	chr1:21046321-21046262	NM_001103161	Hs.591522
A_19_P00326732	-2.183	-1.12631	2.183	down	SMIM13	small integral membrane protein 13	FALSE	Homo sapiens small integral membrane protein 13 (SMIM13), mRNA [NM_001135575]	221710	GO:0016021	11138785	chr6	11138726	+	hs|6p24.2	NM_001135575	chr6:11138726-11138785	NM_001135575	Hs.656600
A_32_P30649	-2.1823	-1.12585	2.1823	down	ETV5	ets variant 5	FALSE	Homo sapiens ets variant 5 (ETV5), mRNA [NM_004454]	2119	GO:0000977|GO:0003700|GO:0006357|GO:0006366|GO:0044212|GO:0060762|GO:0000981|GO:0005634|GO:0060252|GO:0048133|GO:0007274|GO:0001228|GO:0003677|GO:0030154|GO:0050807|GO:0045666|GO:0045944|GO:0007626|GO:0034599|GO:0071340	185764606	chr3	185764547	-	hs|3q27.2	NM_004454	chr3:185764606-185764547	NM_004454	Hs.43697
A_23_P91390	-2.18036	-1.12457	2.18036	down	THBD	thrombomodulin	FALSE	Homo sapiens thrombomodulin (THBD), mRNA [NM_000361]	7056	GO:0005515|GO:0010544|GO:0007565|GO:0005886|GO:0009986|GO:0010165|GO:0005509|GO:0051918|GO:0050900|GO:0051591|GO:0005615|GO:0007165|GO:0005887|GO:0007596|GO:0030195|GO:0032496|GO:0004872|GO:0004888	23026866	chr20	23026807	-	hs|20p11.21	NM_000361	chr20:23026866-23026807	NM_000361	Hs.2030
A_33_P3340309	-2.17884	-1.12356	2.17884	down	ZNF768	zinc finger protein 768	FALSE	Homo sapiens zinc finger protein 768 (ZNF768), mRNA [NM_024671]	79724	GO:0006355|GO:0006366|GO:0005665|GO:0003677|GO:0046872	30535522	chr16	30535463	-	hs|16p11.2	NM_024671	chr16:30535522-30535463	NM_024671	Hs.85658
A_22_P00005355	-2.17854	-1.12336	2.17854	down			FALSE				98399617	chr1	98399558	-	hs|1p21.3		chr1:98399617-98399558
A_21_P0013896	-2.17834	-1.12323	2.17834	down	TTTY14	testis-specific transcript, Y-linked 14 (non-protein coding)	FALSE	Homo sapiens testis-specific transcript, Y-linked 14 (non-protein coding) (TTTY14), transcript variant 6, long non-coding RNA [NR_125737]	83869		21230665	chrY	21094727	-	hs|Yq11.222		chrY:21230665-21094727	NR_125737
A_22_P00014813	-2.17829	-1.1232	2.17829	down	LOC102723505	uncharacterized LOC102723505	FALSE	Homo sapiens uncharacterized LOC102723505 (LOC102723505), long non-coding RNA [NR_110876]	102723505		70018053	chr17	70017994	-	hs|17q24.3	NR_110876	chr17:70018053-70017994	NR_110876	Hs.547482
A_33_P3392517	-2.17694	-1.1223	2.17694	down	LBX2	ladybird homeobox 2	FALSE	Homo sapiens ladybird homeobox 2 (LBX2), transcript variant 2, mRNA [NM_001009812]	85474	GO:0006355|GO:0005634|GO:0003677|GO:0006351	74724708	chr2	74724649	-	hs|2p13.1	NM_001009812	chr2:74724708-74724649	NM_001009812	Hs.516124
A_22_P00020011	-2.17392	-1.1203	2.17392	down			FALSE				32781618	chr22	32781559	+	hs|22q12.3		chr22:32781559-32781618
A_23_P258018	-2.16674	-1.11553	2.16674	down	MYL5	myosin, light chain 5, regulatory	FALSE	Homo sapiens myosin, light chain 5, regulatory (MYL5), mRNA [NM_002477]	4636	GO:0006937|GO:0005509|GO:0005859|GO:0008307	674320	chr4	673771	+	hs|4p16.3	NM_002477	chr4:673771-674320	NM_002477	Hs.410970
A_33_P3409746	-2.16639	-1.1153	2.16639	down	C11orf91	chromosome 11 open reading frame 91	FALSE	Homo sapiens chromosome 11 open reading frame 91 (C11orf91), mRNA [NM_001166692]	100131378		33721851	chr11	33721792	-	hs|11p13	NM_001166692	chr11:33721851-33721792	NM_001166692	Hs.709466
A_23_P119214	-2.16421	-1.11384	2.16421	down	TIMM44	translocase of inner mitochondrial membrane 44 homolog (yeast)	FALSE	Homo sapiens translocase of inner mitochondrial membrane 44 homolog (yeast) (TIMM44), mRNA [NM_006351]	10469	GO:0005739|GO:0005515|GO:0015450|GO:0005759|GO:0006626|GO:0051087|GO:0005743|GO:0030150|GO:0044267|GO:0005524	7997542	chr19	7996045	-	hs|19p13.2	NM_006351	chr19:7997542-7996045	NM_006351	Hs.465784
A_23_P53891	-2.16124	-1.11186	2.16124	down	KLF5	Kruppel-like factor 5 (intestinal)	FALSE	Homo sapiens Kruppel-like factor 5 (intestinal) (KLF5), transcript variant 1, mRNA [NM_001730]	688	GO:0060576|GO:0005515|GO:0008284|GO:0005794|GO:0005886|GO:0006366|GO:0030033|GO:0032534|GO:0000122|GO:0001525|GO:0035914|GO:0000978|GO:0046872|GO:0043231|GO:0071407|GO:0001077|GO:0005737|GO:0045944|GO:0045600|GO:0005654	73651038	chr13	73650979	+	hs|13q22.1	NM_001730	chr13:73650979-73651038	NM_001730	Hs.508234
A_23_P28042	-2.16054	-1.11139	2.16054	down	ZNF737	zinc finger protein 737	FALSE	Homo sapiens zinc finger protein 737 (ZNF737), mRNA [NM_001159293]	100129842	GO:0006355|GO:0005634|GO:0003677|GO:0046872|GO:0006351	20720785	chr19	20720770	-	hs|19p12	NM_001159293	chr19:20720785-20720770	NM_001159293	Hs.515696
A_23_P153524	-2.15765	-1.10946	2.15765	down	C19orf73	chromosome 19 open reading frame 73	FALSE	Homo sapiens chromosome 19 open reading frame 73 (C19orf73), mRNA [NM_018111]	55150		49621866	chr19	49621807	-	hs|19q13.33	NM_018111	chr19:49621866-49621807	NM_018111	Hs.458310
A_23_P30175	-2.15685	-1.10892	2.15685	down	ERBB2IP	erbb2 interacting protein	FALSE	Homo sapiens erbb2 interacting protein (ERBB2IP), transcript variant 2, mRNA [NM_018695]	55914	GO:0005515|GO:0030056|GO:0031965|GO:0030054|GO:0005886|GO:0045104|GO:0005634|GO:0045175|GO:0006605|GO:0045197|GO:0005604|GO:0005176|GO:0007165|GO:0005737|GO:0007049|GO:0009925|GO:0005178|GO:0007173|GO:0007229|GO:0005200|GO:0016049|GO:0005654|GO:0007155	65375899	chr5	65375840	+	hs|5q12.3	NM_018695	chr5:65375840-65375899	NM_018695	Hs.591774
A_19_P00321656	-2.15457	-1.1074	2.15457	down	DDAH1	dimethylarginine dimethylaminohydrolase 1	FALSE	Homo sapiens dimethylarginine dimethylaminohydrolase 1 (DDAH1), transcript variant 2, mRNA [NM_001134445]	23576	GO:0005739|GO:0003073|GO:0007263|GO:0000052|GO:0006527|GO:0003824|GO:0016597|GO:0046872|GO:0045766|GO:0016403|GO:0070062|GO:0045429	85961928	chr1	85961869	-	hs|1p22.3	NM_001134445	chr1:85961928-85961869	NM_001134445	Hs.713411
A_21_P0007097	-2.15455	-1.10739	2.15455	down	BEND7	BEN domain containing 7	FALSE	BEN domain containing 7 [Source:HGNC Symbol;Acc:HGNC:23514] [ENST00000466271]	222389	GO:0005515|GO:0070062	13568200	chr10	13568141	-	hs|10p13	XR_428635	chr10:13568200-13568141	XR_428635
A_33_P3237634	-2.15404	-1.10705	2.15404	down	TSC22D3	TSC22 domain family, member 3	FALSE	Homo sapiens TSC22 domain family, member 3 (TSC22D3), transcript variant 2, mRNA [NM_004089]	1831	GO:0007589|GO:0006355|GO:0034220|GO:0003700|GO:0070236|GO:0043426|GO:0006970|GO:0005634|GO:0000122|GO:0048642|GO:0055085|GO:0005829	106956545	chrX	106956486	-	hs|Xq22.3	NM_004089	chrX:106956545-106956486	NM_004089	Hs.522074
A_23_P413641	-2.15347	-1.10666	2.15347	down	PREX1	phosphatidylinositol-3,4,5-trisphosphate-dependent Rac exchange factor 1	FALSE	Homo sapiens phosphatidylinositol-3,4,5-trisphosphate-dependent Rac exchange factor 1 (PREX1), mRNA [NM_020820]	57580	GO:0005515|GO:0048471|GO:0005886|GO:0030593|GO:0006801|GO:0032855|GO:0005100|GO:0043231|GO:0005829|GO:0030426|GO:0035556|GO:0005737|GO:0030833|GO:0005543|GO:1900026|GO:0007186|GO:0030217|GO:0043198|GO:0050773|GO:0030041|GO:0042119|GO:0005089|GO:0019899	47241677	chr20	47241619	-	hs|20q13.13	NM_020820	chr20:47241677-47241619	NM_020820	Hs.153310
A_23_P166051	-2.15154	-1.10537	2.15154	down	RBCK1	RanBP-type and C3HC4-type zinc finger containing 1	FALSE	Homo sapiens RanBP-type and C3HC4-type zinc finger containing 1 (RBCK1), transcript variant 2, mRNA [NM_031229]	10616	GO:0000209|GO:0005515|GO:0042346|GO:0043130|GO:0050852|GO:2001238|GO:0004842|GO:0003700|GO:0016874|GO:0071797|GO:0032088|GO:0097039|GO:0051092|GO:0016032|GO:0008270|GO:0043161|GO:0043123|GO:0060546	411099	chr20	411040	+	hs|20p13	NM_031229	chr20:411040-411099	NM_031229	Hs.247280
A_22_P00008012	-2.15102	-1.10502	2.15102	down	SEMA3B-AS1	SEMA3B antisense RNA 1 (head to head)	FALSE	Homo sapiens SEMA3B antisense RNA 1 (head to head) (SEMA3B-AS1), long non-coding RNA [NR_110702]	101928931		50304174	chr3	50304115	-	hs|3p21.31	NR_110702	chr3:50304174-50304115	NR_110702
A_23_P19673	-2.1508	-1.10487	2.1508	down	SGK1	serum/glucocorticoid regulated kinase 1	FALSE	Homo sapiens serum/glucocorticoid regulated kinase 1 (SGK1), transcript variant 1, mRNA [NM_005627]	6446	GO:0005515|GO:0005886|GO:0015459|GO:0032411|GO:0070294|GO:0001558|GO:0005829|GO:0005739|GO:0051090|GO:0005737|GO:0034220|GO:0060453|GO:0042127|GO:0006814|GO:0030334|GO:0007616|GO:0005246|GO:0006950|GO:0006915|GO:0042981|GO:0055085|GO:0005524|GO:0006974|GO:0050790|GO:0004674|GO:0005789|GO:0008217|GO:0006468|GO:0005654|GO:0004712|GO:0017081|GO:0017080	134490715	chr6	134490656	-	hs|6q23.2	NM_005627	chr6:134490715-134490656	NM_005627	Hs.510078
A_33_P3357247	-2.14654	-1.10202	2.14654	down	USP36	ubiquitin specific peptidase 36	FALSE	Homo sapiens ubiquitin specific peptidase 36 (USP36), mRNA [NM_025090]	57602	GO:0004197|GO:0016579|GO:0004843|GO:0061136|GO:0005730|GO:0043161|GO:0005634	76793024	chr17	76792965	-	hs|17q25.3	NM_025090	chr17:76793024-76792965	NM_025090	Hs.464243
A_23_P329375	-2.14593	-1.1016	2.14593	down	POU6F1	POU class 6 homeobox 1	FALSE	Homo sapiens POU class 6 homeobox 1 (POU6F1), transcript variant 1, mRNA [NM_002702]	5463	GO:0007507|GO:0006355|GO:0007517|GO:0003700|GO:0007420|GO:0005654|GO:0005634|GO:0015629|GO:0003677|GO:0006351	51583372	chr12	51583313	-	hs|12q13.13	NM_002702	chr12:51583372-51583313	NM_002702	Hs.555886
A_23_P87560	-2.14529	-1.10118	2.14529	down	BTG1	B-cell translocation gene 1, anti-proliferative	FALSE	Homo sapiens B-cell translocation gene 1, anti-proliferative (BTG1), mRNA [NM_001731]	694	GO:0003712|GO:0005515|GO:0006355|GO:0030308|GO:0008285|GO:0005634|GO:0045766|GO:2000271|GO:0005737|GO:0016477|GO:0045663|GO:0019899|GO:0019900|GO:0045603	92537607	chr12	92537548	-	hs|12q21.33	NM_001731	chr12:92537607-92537548	NM_001731	Hs.255935
A_23_P411296	-2.14153	-1.09864	2.14153	down	CEBPB	CCAAT/enhancer binding protein (C/EBP), beta	FALSE	Homo sapiens CCAAT/enhancer binding protein (C/EBP), beta (CEBPB), transcript variant 1, mRNA [NM_005194]	1051	GO:0005515|GO:0060850|GO:0000790|GO:0034976|GO:0003700|GO:0006366|GO:0003705|GO:0045408|GO:0005634|GO:0035259|GO:0042803|GO:0016363|GO:0043524|GO:0005737|GO:0006955|GO:0060644|GO:0006954|GO:0071230|GO:0045944|GO:0030182|GO:0032496|GO:0006355|GO:0046982|GO:0001892|GO:0006953|GO:0000978|GO:0003677|GO:0045669|GO:0033598|GO:0001077|GO:0050873|GO:0003682|GO:0045600|GO:0005654|GO:0000779|GO:0045892|GO:…	48809048	chr20	48808989	+	hs|20q13.13	NM_005194	chr20:48808989-48809048	NM_005194	Hs.719041
A_33_P3210399	-2.1398	-1.09748	2.1398	down	SLC14A1	solute carrier family 14 (urea transporter), member 1 (Kidd blood group)	FALSE	Homo sapiens solute carrier family 14 (urea transporter), member 1 (Kidd blood group) (SLC14A1), transcript variant 4, mRNA [NM_001146037]	6563	GO:0016323|GO:0005886|GO:0005887|GO:0005372|GO:0015265|GO:0015204|GO:0006833|GO:0071918|GO:0055085|GO:0015840	43329871	chr18	43329812	+	hs|18q12.3	NM_001146037	chr18:43329812-43329871	NM_001146037	Hs.101307
A_23_P140928	-2.13748	-1.09591	2.13748	down	TMC7	transmembrane channel-like 7	FALSE	Homo sapiens transmembrane channel-like 7 (TMC7), transcript variant 1, mRNA [NM_024847]	79905	GO:0016021|GO:0006811	19074069	chr16	19074010	+	hs|16p12.3	NM_024847	chr16:19074010-19074069	NM_024847	Hs.187377
A_33_P3619171	-2.13716	-1.0957	2.13716	down	PMAIP1	phorbol-12-myristate-13-acetate-induced protein 1	FALSE	Homo sapiens phorbol-12-myristate-13-acetate-induced protein 1 (PMAIP1), mRNA [NM_021127]	5366	GO:0005515|GO:0043331|GO:0010165|GO:0048147|GO:0005741|GO:0005634|GO:0001836|GO:0010907|GO:0005829|GO:0005739|GO:0051607|GO:1900740|GO:0043525|GO:0090200|GO:0042149|GO:0032461|GO:0043029|GO:0009411|GO:0046902|GO:0043065|GO:0006919|GO:0072593|GO:0071456|GO:0006915|GO:2001244|GO:0097193|GO:0043280|GO:0042771|GO:0010917|GO:0072332|GO:0043517|GO:0010498	57570750	chr18	57570691	+	hs|18q21.32	NM_021127	chr18:57570691-57570750	NM_021127	Hs.96
A_23_P97365	-2.13549	-1.09456	2.13549	down	LRRC8D	leucine rich repeat containing 8 family, member D	FALSE	Homo sapiens leucine rich repeat containing 8 family, member D (LRRC8D), transcript variant 2, mRNA [NM_018103]	55144	GO:0005515|GO:0016020|GO:0005886|GO:0005789|GO:0016021|GO:0006811	90401156	chr1	90401097	+	hs|1p22.2	NM_018103	chr1:90401097-90401156	NM_018103	Hs.482087
A_24_P267522	-2.13526	-1.09441	2.13526	down	ZNF585A	zinc finger protein 585A	FALSE	Homo sapiens zinc finger protein 585A (ZNF585A), transcript variant 1, mRNA [NM_152655]	199704	GO:0006355|GO:0003700|GO:0005634|GO:0003676|GO:0046872|GO:0006351	37641650	chr19	37641591	-	hs|19q13.12	NM_152655	chr19:37641650-37641591	NM_152655	Hs.729172
A_24_P226008	-2.13469	-1.09402	2.13469	down	MGLL	monoglyceride lipase	FALSE	Homo sapiens monoglyceride lipase (MGLL), transcript variant 1, mRNA [NM_007283]	11343	GO:0019369|GO:0006629|GO:0005886|GO:0045202|GO:0060292|GO:0044281|GO:2000124|GO:0042803|GO:0008289|GO:0030516|GO:0006954|GO:0004622|GO:0043196|GO:0047372|GO:0006633|GO:0019433|GO:0046464|GO:0050727|GO:0030168|GO:0009966|GO:0007596|GO:0005789|GO:0005654|GO:0036155|GO:0006644|GO:0046474|GO:0051930	127413832	chr3	127411122	-	hs|3q21.3	NM_007283	chr3:127413832-127411122	NM_007283	Hs.277035
A_24_P113264	-2.13432	-1.09377	2.13432	down	FBXO27	F-box protein 27	FALSE	F-box protein 27 [Source:HGNC Symbol;Acc:HGNC:18753] [ENST00000509137]	126433	GO:0005515|GO:0001948|GO:0019005	39515617	chr19	39515558	-	hs|19q13.2	XM_006723017	chr19:39515617-39515558	XM_006723017	Hs.187461
A_23_P165989	-2.13176	-1.09205	2.13176	down	NEURL2	neuralized E3 ubiquitin protein ligase 2	FALSE	Homo sapiens neuralized E3 ubiquitin protein ligase 2 (NEURL2), transcript variant 1, mRNA [NM_080749]	140825	GO:0035556|GO:0016567|GO:0030891|GO:0045214|GO:0005927	44517429	chr20	44517370	-	hs|20q13.12	NM_080749	chr20:44517429-44517370	NM_080749	Hs.609336
A_33_P3311917	-2.13048	-1.09118	2.13048	down			FALSE	Q6JHZ7_HUMAN (Q6JHZ7) HCV-NS5ATP5 binding protein 1, partial (29%) [THC2537043]			7180352	chr8	7180293	-	hs|8p23.1		chr8:007180352-007180293
A_21_P0007442	-2.12762	-1.08924	2.12762	down	lnc-FOLR3-1	lnc-FOLR3-1:2	FALSE	LNCipedia lincRNA (lnc-FOLR3-1), lincRNA [lnc-FOLR3-1:2]			71832334	chr11	71832275	+	hs|11q13.4		chr11:71832275-71832334
A_23_P86470	-2.12759	-1.08922	2.12759	down	CH25H	cholesterol 25-hydroxylase	FALSE	Homo sapiens cholesterol 25-hydroxylase (CH25H), mRNA [NM_003956]	9023	GO:0006629|GO:0001567|GO:0005506|GO:0006699|GO:0008395|GO:0044281|GO:0005829|GO:0005789|GO:0016126|GO:0006633|GO:0008206|GO:0016021|GO:0055114|GO:0008203	90965860	chr10	90965801	-	hs|10q23.31	NM_003956	chr10:90965860-90965801	NM_003956	Hs.47357
A_24_P589266	-2.12654	-1.08851	2.12654	down	SH3RF3	SH3 domain containing ring finger 3	FALSE	Homo sapiens SH3 domain containing ring finger 3 (SH3RF3), mRNA [NM_001099289]	344558	GO:0005515|GO:0008270	110261168	chr2	110261109	+	hs|2q13	NM_001099289	chr2:110261109-110261168	NM_001099289	Hs.535157
A_33_P3396872	-2.12586	-1.08804	2.12586	down	CPED1	cadherin-like and PC-esterase domain containing 1	FALSE	Homo sapiens cadherin-like and PC-esterase domain containing 1 (CPED1), transcript variant 2, mRNA [NM_001105533]	79974	GO:0005783	120901947	chr7	120901888	+	hs|7q31.31	NM_001105533	chr7:120901888-120901947	NM_001105533	Hs.189652
A_33_P3234580	-2.12559	-1.08786	2.12559	down	ASS1	argininosuccinate synthase 1	FALSE	Homo sapiens argininosuccinate synthase 1 (ASS1), transcript variant 1, mRNA [NM_000050]	445	GO:0005515|GO:0006531|GO:0005783|GO:0005741|GO:0005634|GO:0044281|GO:0005764|GO:0010043|GO:0045429|GO:0005829|GO:0071418|GO:0070852|GO:0034641|GO:0005737|GO:0071230|GO:0071377|GO:0071356|GO:0006526|GO:0043204|GO:0032355|GO:0070062|GO:0071499|GO:0060416|GO:0001822|GO:0007584|GO:0042493|GO:0007568|GO:0006953|GO:0005524|GO:0001889|GO:0010046|GO:0071222|GO:0071346|GO:0071400|GO:0007494|GO:0015643|GO:…	133376660	chr9	133376601	+	hs|9q34.11	NM_000050	chr9:133376601-133376660	NM_000050	Hs.160786
A_33_P3341224	-2.12084	-1.08464	2.12084	down	CDK17	cyclin-dependent kinase 17	FALSE	Homo sapiens cyclin-dependent kinase 17 (CDK17), transcript variant 2, mRNA [NM_001170464]	5128	GO:0005515|GO:0004672|GO:0051726|GO:0006468|GO:0005524|GO:0004693	96672224	chr12	96672165	-	hs|12q23.1	NM_001170464	chr12:96672224-96672165	NM_001170464	Hs.506415
A_33_P3260614	-2.12069	-1.08453	2.12069	down	PLCB2	phospholipase C, beta 2	FALSE	Homo sapiens phospholipase C, beta 2 (PLCB2), transcript variant 1, mRNA [NM_004573]	5330	GO:0043647|GO:0005509|GO:0007268|GO:0007202|GO:0044281|GO:0005829|GO:0016042|GO:0035556|GO:0004629|GO:0050913|GO:0004435|GO:0008152|GO:0004871|GO:0006644	40580198	chr15	40580139	-	hs|15q15.1	NM_004573	chr15:40580198-40580139	NM_004573	Hs.355888
A_33_P3226665	-2.11835	-1.08294	2.11835	down	ZNF419	zinc finger protein 419	FALSE	Homo sapiens zinc finger protein 419 (ZNF419), transcript variant 10, mRNA [NM_001291745]	79744	GO:0006355|GO:0005634|GO:0003677|GO:0046872|GO:0006351	58005816	chr19	58003519	+	hs|19q13.43	NM_001291745	chr19:58003519-58005816	NM_001291745	Hs.744339
A_23_P44505	-2.11739	-1.08228	2.11739	down	KLF11	Kruppel-like factor 11	FALSE	Homo sapiens Kruppel-like factor 11 (KLF11), transcript variant 1, mRNA [NM_003597]	8462	GO:0043065|GO:0008285|GO:0003700|GO:0000083|GO:0044212|GO:0006366|GO:0000981|GO:0006915|GO:0005634|GO:0000122|GO:0046872	10194705	chr2	10194646	+	hs|2p25.1	NM_003597	chr2:10194646-10194705	NM_003597	Hs.12229
A_21_P0011656	-2.11474	-1.08048	2.11474	down			FALSE	KIAA0220-like protein {ECO:0000313			16429813	chr16	16429754	+	hs|16p13.11	XR_248186	chr16:16429754-16429813	XR_248186	Hs.720303
A_33_P3240843	-2.11448	-1.0803	2.11448	down	TMEM71	transmembrane protein 71	FALSE	Homo sapiens transmembrane protein 71 (TMEM71), transcript variant 1, mRNA [NM_144649]	137835	GO:0016021	133734346	chr8	133734287	-	hs|8q24.22	NM_144649	chr8:133734346-133734287	NM_144649	Hs.293842
A_33_P3357658	-2.11411	-1.08005	2.11411	down	HMGA2	high mobility group AT-hook 2	FALSE	Homo sapiens high mobility group AT-hook 2 (HMGA2), transcript variant 4, mRNA [NM_001300919]	8091	GO:0005515|GO:0003906|GO:0030261|GO:0004677|GO:0006325|GO:0046332|GO:0035985|GO:0010564|GO:0035986|GO:0035987|GO:0035988|GO:0071158|GO:0000989|GO:0032993|GO:0002062|GO:0045444|GO:0000975|GO:0008301|GO:0071141|GO:0031492|GO:0007275|GO:0001047|GO:0000122|GO:2000036|GO:0043392|GO:0043922|GO:0003131|GO:0006284|GO:0070742|GO:0005654|GO:0045893|GO:0045892|GO:0000737|GO:0040008|GO:0051301|GO:0008134|GO:…	66309299	chr12	66309240	+	hs|12q14.3	NM_001300919	chr12:66309240-66309299	NM_001300919	Hs.505924
A_24_P373844	-2.11372	-1.07978	2.11372	down	KCTD15	potassium channel tetramerization domain containing 15	FALSE	Homo sapiens potassium channel tetramerization domain containing 15 (KCTD15), transcript variant 1, mRNA [NM_024076]	79047	GO:0051260|GO:0007275	34306373	chr19	34306314	+	hs|19q13.11	NM_024076	chr19:34306314-34306373	NM_024076	Hs.221873
A_23_P77630	-2.11121	-1.07807	2.11121	down	MAP1LC3B	microtubule-associated protein 1 light chain 3 beta	FALSE	Homo sapiens microtubule-associated protein 1 light chain 3 beta (MAP1LC3B), mRNA [NM_022818]	81631	GO:0005515|GO:0006995|GO:0008017|GO:0005776|GO:0000422|GO:0005930|GO:0000421|GO:0005874|GO:0050811|GO:0031410|GO:0000407|GO:0005829|GO:0012505|GO:0005622|GO:0031090|GO:0061025|GO:0000045|GO:0019898	87437499	chr16	87437440	+	hs|16q24.2	NM_022818	chr16:87437440-87437499	NM_022818	Hs.356061
A_24_P76018	-2.11019	-1.07737	2.11019	down	ARIH2OS	ariadne homolog 2 opposite strand	FALSE	Homo sapiens ariadne homolog 2 opposite strand (ARIH2OS), mRNA [NM_001123040]	646450	GO:0016021	48955775	chr3	48955716	-	hs|3p21.31	NM_001123040	chr3:48955775-48955716	NM_001123040	Hs.720727
A_33_P3424467	-2.10888	-1.07648	2.10888	down	CNST	consortin, connexin sorting protein	FALSE	Homo sapiens consortin, connexin sorting protein (CNST), transcript variant 1, mRNA [NM_152609]	163882	GO:0030133|GO:0005802|GO:0005515|GO:0043234|GO:0016020|GO:0005886|GO:0019902|GO:0042998|GO:0010923|GO:0016021|GO:0071253	246831861	chr1	246831802	+	hs|1q44	NM_152609	chr1:246831802-246831861	NM_152609	Hs.368353
A_24_P104091	-2.1088	-1.07642	2.1088	down	ORAOV1	oral cancer overexpressed 1	FALSE	Homo sapiens oral cancer overexpressed 1 (ORAOV1), mRNA [NM_153451]	220064	GO:0008150|GO:0003674|GO:0005575	69480423	chr11	69480364	-	hs|11q13.3	NM_153451	chr11:69480423-69480364	NM_153451	Hs.667996
A_22_P00004878	-2.10594	-1.07446	2.10594	down			FALSE				10179831	chr2	10179772	-	hs|2p25.1		chr2:10179831-10179772
A_21_P0013259	-2.10587	-1.07441	2.10587	down	GS1-259H13.2	transmembrane protein 225-like	FALSE	Homo sapiens transmembrane protein 225-like (GS1-259H13.2), transcript variant 1, mRNA [NM_001195541]	100289187		99208261	chr7	99208202	+	hs|7q22.1	NM_001195541	chr7:99208202-99208261	NM_001195541	Hs.729333
A_23_P123732	-2.10567	-1.07428	2.10567	down	IDNK	idnK, gluconokinase homolog (E. coli)	FALSE	Homo sapiens idnK, gluconokinase homolog (E. coli) (IDNK), transcript variant 1, mRNA [NM_001001551]	414328	GO:0016310|GO:0008150|GO:0003674|GO:0046316|GO:0005524|GO:0046177	86259018	chr9	86258959	+	hs|9q21.32	NM_001001551	chr9:86258959-86259018	NM_001001551	Hs.530261
A_32_P164246	-2.10486	-1.07372	2.10486	down	FOXQ1	forkhead box Q1	FALSE	Homo sapiens forkhead box Q1 (FOXQ1), mRNA [NM_033260]	94234	GO:0043565|GO:0006366|GO:0006357|GO:0000981|GO:0005634|GO:0031069	1314688	chr6	1314629	+	hs|6p25.3	NM_033260	chr6:1314629-1314688	NM_033260	Hs.591352
A_24_P12435	-2.10413	-1.07322	2.10413	down	NCOA7	nuclear receptor coactivator 7	FALSE	Homo sapiens nuclear receptor coactivator 7 (NCOA7), transcript variant 1, mRNA [NM_181782]	135112	GO:0005622|GO:0005515|GO:0030374|GO:0045944|GO:0035257|GO:0005634|GO:0006351	126251938	chr6	126251879	+	hs|6q22.32	NM_181782	chr6:126251879-126251938	NM_181782	Hs.171426
A_24_P186346	-2.10305	-1.07248	2.10305	down	ANAPC1	anaphase promoting complex subunit 1	FALSE	Homo sapiens anaphase promoting complex subunit 1 (ANAPC1), mRNA [NM_022662]	64682	GO:0007094|GO:0007067|GO:0070979|GO:0005680|GO:0051437|GO:0005654|GO:0051436|GO:0000278|GO:0031145|GO:0051439|GO:0051301|GO:0005829	112561345	chr2	112561286	-	hs|2q13	NM_022662	chr2:112561345-112561286	NM_022662	Hs.436527
A_33_P3239084	-2.10206	-1.0718	2.10206	down	EEF2KMT	eukaryotic elongation factor 2 lysine methyltransferase	FALSE	Homo sapiens eukaryotic elongation factor 2 lysine methyltransferase (EEF2KMT), transcript variant 1, mRNA [NM_201400]	196483	GO:0005515|GO:0005737|GO:0016279|GO:0018023	5134996	chr16	5134937	-	hs|16p13.3	NM_201400	chr16:5134996-5134937	NM_201400	Hs.406461
A_23_P340333	-2.10179	-1.07162	2.10179	down	ITPRIP	inositol 1,4,5-trisphosphate receptor interacting protein	FALSE	Homo sapiens inositol 1,4,5-trisphosphate receptor interacting protein (ITPRIP), transcript variant 1, mRNA [NM_033397]	85450	GO:0016020|GO:0005886	106072118	chr10	106072059	-	hs|10q25.1	NM_033397	chr10:106072118-106072059	NM_033397	Hs.523252
A_33_P3256680	-2.10111	-1.07115	2.10111	down	MFHAS1	malignant fibrous histiocytoma amplified sequence 1	FALSE	Homo sapiens malignant fibrous histiocytoma amplified sequence 1 (MFHAS1), mRNA [NM_004225]	9258	GO:0005515	8642058	chr8	8641999	-	hs|8p23.1	NM_004225	chr8:8642058-8641999	NM_004225	Hs.379414
A_33_P3407835	-2.09852	-1.06937	2.09852	down	PPM1M	protein phosphatase, Mg2+/Mn2+ dependent, 1M	FALSE	Homo sapiens protein phosphatase, Mg2+/Mn2+ dependent, 1M (PPM1M), transcript variant 1, mRNA [NM_144641]	132160	GO:0030145|GO:0006470|GO:0005634|GO:0008420	52283830	chr3	52283771	+	hs|3p21.2	NM_144641	chr3:52283771-52283830	NM_144641	Hs.373560
A_33_P3368193	-2.09842	-1.0693	2.09842	down	PNLIPRP3	pancreatic lipase-related protein 3	FALSE	Homo sapiens pancreatic lipase-related protein 3 (PNLIPRP3), mRNA [NM_001011709]	119548	GO:0016042|GO:0004806|GO:0005576	118237459	chr10	118237400	+	hs|10q25.3	NM_001011709	chr10:118237400-118237459	NM_001011709	Hs.276724
A_23_P110712	-2.09688	-1.06824	2.09688	down	DUSP1	dual specificity phosphatase 1	FALSE	Homo sapiens dual specificity phosphatase 1 (DUSP1), mRNA [NM_004417]	1843	GO:0005515|GO:0042542|GO:0090266|GO:0005634|GO:0051591|GO:0032870|GO:0035335|GO:0000188|GO:0035556|GO:0043409|GO:0005737|GO:0006470|GO:0035970|GO:0051447|GO:0043407|GO:0070373|GO:0009416|GO:0032526|GO:0032355|GO:0006979|GO:0017017|GO:0004726|GO:0001706|GO:0043066|GO:0043065|GO:0008330|GO:0051384|GO:0042981|GO:0033574|GO:0071850|GO:0051592|GO:2000279|GO:0008138	172195355	chr5	172195296	-	hs|5q35.1	NM_004417	chr5:172195355-172195296	NM_004417	Hs.171695
A_33_P3217689	-2.09313	-1.06566	2.09313	down	JMY	junction mediating and regulatory protein, p53 cofactor	FALSE	Homo sapiens junction mediating and regulatory protein, p53 cofactor (JMY), mRNA [NM_152405]	133746	GO:0034314|GO:0005515|GO:0070060|GO:0043065|GO:0030054|GO:0005886|GO:0006357|GO:0003713|GO:0003779|GO:0005634|GO:0070358|GO:0051091|GO:0005737|GO:0006281|GO:0072332|GO:0005654|GO:0007050|GO:0005856|GO:0031252	78623001	chr5	78622942	+	hs|5q14.1	NM_152405	chr5:78622942-78623001	NM_152405	Hs.482605
A_23_P6099	-2.09153	-1.06456	2.09153	down	PLCB1	phospholipase C, beta 1 (phosphoinositide-specific)	FALSE	Homo sapiens phospholipase C, beta 1 (phosphoinositide-specific) (PLCB1), transcript variant 1, mRNA [NM_015192]	23236	GO:0005516|GO:0000790|GO:0046330|GO:0042803|GO:0045444|GO:0007613|GO:2000560|GO:0005521|GO:0070062|GO:0031965|GO:0080154|GO:0005509|GO:0046488|GO:0005546|GO:0007215|GO:0007213|GO:0016042|GO:0043547|GO:0008277|GO:0048639|GO:0019899|GO:0045893|GO:0045892|GO:0021987|GO:0043647|GO:1900087|GO:0007268|GO:0032735|GO:0005634|GO:2000438|GO:0044281|GO:0005829|GO:0035556|GO:0005737|GO:0000086|GO:0035723|GO:…	8755271	chr20	8755212	+	hs|20p12.3	NM_015192	chr20:8755212-8755271	NM_015192	Hs.431173
A_23_P258393	-2.09126	-1.06437	2.09126	down	PPM1M	protein phosphatase, Mg2+/Mn2+ dependent, 1M	FALSE	Homo sapiens protein phosphatase, Mg2+/Mn2+ dependent, 1M (PPM1M), transcript variant 1, mRNA [NM_144641]	132160	GO:0030145|GO:0006470|GO:0005634|GO:0008420	52284155	chr3	52284096	+	hs|3p21.2	NM_144641	chr3:52284096-52284155	NM_144641	Hs.373560
A_33_P3251198	-2.08651	-1.06109	2.08651	down	PLCB1	phospholipase C, beta 1 (phosphoinositide-specific)	FALSE	phospholipase C, beta 1 (phosphoinositide-specific) [Source:HGNC Symbol;Acc:HGNC:15917] [ENST00000404098]	23236	GO:0005516|GO:0000790|GO:0046330|GO:0042803|GO:0045444|GO:0007613|GO:2000560|GO:0005521|GO:0070062|GO:0031965|GO:0080154|GO:0005509|GO:0046488|GO:0005546|GO:0007215|GO:0007213|GO:0016042|GO:0043547|GO:0008277|GO:0048639|GO:0019899|GO:0045893|GO:0045892|GO:0021987|GO:0043647|GO:1900087|GO:0007268|GO:0032735|GO:0005634|GO:2000438|GO:0044281|GO:0005829|GO:0035556|GO:0005737|GO:0000086|GO:0035723|GO:…	8632159	chr20	8632100	+	hs|20p12.3	AX721082	chr20:8632100-8632159
A_24_P139208	-2.08621	-1.06088	2.08621	down	USP25	ubiquitin specific peptidase 25	FALSE	Homo sapiens ubiquitin specific peptidase 25 (USP25), transcript variant 3, mRNA [NM_013396]	29761	GO:0005515|GO:0071108|GO:0032183|GO:0004843|GO:0005634|GO:0004197|GO:0005737|GO:0070536|GO:0061136|GO:0006508|GO:0008233|GO:0043161|GO:0006464	17251615	chr21	17251556	+	hs|21q21.1	NM_013396	chr21:17251556-17251615	NM_013396	Hs.743994
A_33_P3360814	-2.083	-1.05867	2.083	down	NFE4	nuclear factor, erythroid 4	FALSE	Homo sapiens nuclear factor, erythroid 4 (NFE4), mRNA [NM_001085386]	58160	GO:0006355|GO:0005634|GO:0006351	102616676	chr7	102616617	+	hs|7q22.1	NM_001085386	chr7:102616617-102616676	NM_001085386
A_21_P0012988	-2.0829	-1.0586	2.0829	down			FALSE				60497197	chr5	60497138	-	hs|5q12.1		chr5:60497197-60497138
A_22_P00016362	-2.08033	-1.05681	2.08033	down			FALSE				105121883	chr14	105121824	-	hs|14q32.33		chr14:105121883-105121824
A_23_P52373	-2.07914	-1.05599	2.07914	down	NDST2	N-deacetylase/N-sulfotransferase (heparan glucosaminyl) 2	FALSE	Homo sapiens N-deacetylase/N-sulfotransferase (heparan glucosaminyl) 2 (NDST2), mRNA [NM_003635]	8509	GO:0016787|GO:0000139|GO:0005975|GO:0009405|GO:0044281|GO:0016021|GO:0015012|GO:0030203|GO:0006024|GO:0030210|GO:0015016	75562062	chr10	75562003	-	hs|10q22.2	NM_003635	chr10:75562062-75562003	NM_003635	Hs.654758
A_33_P3264926	-2.07799	-1.05519	2.07799	down	SAMD4A	sterile alpha motif domain containing 4A	FALSE	Homo sapiens sterile alpha motif domain containing 4A (SAMD4A), transcript variant 1, mRNA [NM_015589]	23034	GO:0017148|GO:0005737|GO:0030054|GO:0045202|GO:0045727|GO:0030371|GO:0030425	55251335	chr14	55251276	+	hs|14q22.2	NM_015589	chr14:55251276-55251335	NM_015589	Hs.98259
A_22_P00006231	-2.07452	-1.05278	2.07452	down	LOC644135	uncharacterized LOC644135	FALSE	PREDICTED: Homo sapiens uncharacterized LOC644135 (RP13-143G15.3), misc_RNA [XR_110175]	644135		136365780	chr6	136365721	-	hs|6q23.3	XR_110175	chr6:136365780-136365721	XR_110175	Hs.126980
A_23_P153256	-2.07425	-1.05259	2.07425	down	ZNF773	zinc finger protein 773	FALSE	zinc finger protein 773 [Source:HGNC Symbol;Acc:HGNC:30487] [ENST00000598770]	374928	GO:0006355|GO:0005634|GO:0003677|GO:0046872|GO:0006351	58019062	chr19	58019003	+	hs|19q13.43	XM_005258879	chr19:58019003-58019062	XM_005258879	Hs.579576
A_24_P28811	-2.07368	-1.05219	2.07368	down	CYP4F62P	cytochrome P450, family 4, subfamily F, polypeptide 62, pseudogene	FALSE	Homo sapiens cytochrome P450, family 4, subfamily F, polypeptide 62, pseudogene (CYP4F62P), non-coding RNA [NR_103761]	646802		131198475	chr2	131198416	-	hs|2q21.1	NR_103761	chr2:131198475-131198416	NR_103761	Hs.734862
A_33_P3281795	-2.07308	-1.05178	2.07308	down	MGLL	monoglyceride lipase	FALSE	Homo sapiens monoglyceride lipase (MGLL), transcript variant 1, mRNA [NM_007283]	11343	GO:0019369|GO:0006629|GO:0005886|GO:0045202|GO:0060292|GO:0044281|GO:2000124|GO:0042803|GO:0008289|GO:0030516|GO:0006954|GO:0004622|GO:0043196|GO:0047372|GO:0006633|GO:0019433|GO:0046464|GO:0050727|GO:0030168|GO:0009966|GO:0007596|GO:0005789|GO:0005654|GO:0036155|GO:0006644|GO:0046474|GO:0051930	127407970	chr3	127407911	-	hs|3q21.3	NM_007283	chr3:127407970-127407911	NM_007283	Hs.277035
A_24_P345209	-2.07159	-1.05074	2.07159	down	DYRK3	dual-specificity tyrosine-(Y)-phosphorylation regulated kinase 3	FALSE	Homo sapiens dual-specificity tyrosine-(Y)-phosphorylation regulated kinase 3 (DYRK3), transcript variant 2, mRNA [NM_001004023]	8444	GO:0004672|GO:0000287|GO:0004674|GO:0030218|GO:0018108|GO:0006468|GO:0005634|GO:0004712|GO:0004713|GO:0005524	206822280	chr1	206822221	+	hs|1q32.1	NM_001004023	chr1:206822221-206822280	NM_001004023	Hs.164267
A_33_P3307253	-2.07132	-1.05055	2.07132	down	AK5	adenylate kinase 5	FALSE	Homo sapiens adenylate kinase 5 (AK5), transcript variant 2, mRNA [NM_012093]	26289	GO:0046034|GO:0015949|GO:0005815|GO:0004550|GO:0009220|GO:0055086|GO:0044281|GO:0004017|GO:0009142|GO:0019206|GO:0005524|GO:0005829|GO:0006165|GO:0005737|GO:0006172|GO:0006173	77763631	chr1	77763572	+	hs|1p31.1	NM_012093	chr1:77763572-77763631	NM_012093	Hs.559718
A_23_P215566	-2.07096	-1.0503	2.07096	down	AHR	aryl hydrocarbon receptor	FALSE	Homo sapiens aryl hydrocarbon receptor (AHR), mRNA [NM_001621]	196	GO:0005515|GO:0010468|GO:0003700|GO:0006805|GO:0044212|GO:0006366|GO:0045899|GO:0003705|GO:0051879|GO:0005634|GO:0005737|GO:0045944|GO:0046983|GO:0030850|GO:0004879|GO:0004871|GO:0009410|GO:0005667|GO:0006355|GO:0001568|GO:0046982|GO:0006357|GO:0006915|GO:0009636|GO:0070888|GO:0030888|GO:0000122|GO:0003677|GO:0035326|GO:0032922|GO:0043565|GO:0007049|GO:0034753|GO:0034752|GO:0005654|GO:0045893|GO:…	17385058	chr7	17384999	+	hs|7p21.1	NM_001621	chr7:17384999-17385058	NM_001621	Hs.171189
A_24_P39639	-2.07092	-1.05027	2.07092	down	EXOSC6	exosome component 6	FALSE	Homo sapiens exosome component 6 (EXOSC6), mRNA [NM_058219]	118460	GO:0045006|GO:0010467|GO:0045190|GO:0006364|GO:0005730|GO:0043928|GO:0004532|GO:0000178|GO:0005829|GO:0000288	70284830	chr16	70284771	-	hs|16q22.1	NM_058219	chr16:70284830-70284771	NM_058219	Hs.660633
A_23_P59613	-2.07037	-1.04989	2.07037	down	FZD9	frizzled class receptor 9	FALSE	Homo sapiens frizzled class receptor 9 (FZD9), mRNA [NM_003508]	8326	GO:0042813|GO:0017147|GO:0048471|GO:0046982|GO:0005886|GO:0009986|GO:0004930|GO:0031527|GO:0042803|GO:0007399|GO:0007405|GO:0005737|GO:0007186|GO:0030183|GO:0007611|GO:0016021|GO:0060070|GO:0035567	72850402	chr7	72850343	+	hs|7q11.23	NM_003508	chr7:72850343-72850402	NM_003508	Hs.647029
A_23_P55127	-2.06412	-1.04553	2.06412	down	ADPRM	ADP-ribose/CDP-alcohol diphosphatase, manganese-dependent	FALSE	Homo sapiens ADP-ribose/CDP-alcohol diphosphatase, manganese-dependent (ADPRM), mRNA [NM_020233]	56985	GO:0047631|GO:0008152|GO:0046872|GO:0047734	10608807	chr17	10608748	+	hs|17p13.1	NM_020233	chr17:10608748-10608807	NM_020233	Hs.47668
A_23_P46936	-2.06299	-1.04474	2.06299	down	EGR2	early growth response 2	FALSE	Homo sapiens early growth response 2 (EGR2), transcript variant 1, mRNA [NM_000399]	1959	GO:0005515|GO:0003700|GO:0044212|GO:0006366|GO:0016874|GO:0005634|GO:0035914|GO:0046872|GO:0014037|GO:0005737|GO:0071371|GO:0021660|GO:0030278|GO:0048168|GO:0045944|GO:0035284|GO:0006611|GO:0007611|GO:0045444|GO:0031625|GO:0001102|GO:0032868|GO:0043066|GO:0042552|GO:0016925|GO:0000978|GO:0021666|GO:0001077|GO:0008045|GO:0007420|GO:0003682|GO:0007422|GO:0071837|GO:0007622|GO:0071320|GO:0045893|GO:…	64571909	chr10	64571850	-	hs|10q21.3	NM_000399	chr10:64571909-64571850	NM_000399	Hs.1395
A_33_P3367396	-2.06021	-1.04279	2.06021	down	FAM177B	family with sequence similarity 177, member B	FALSE	Homo sapiens family with sequence similarity 177, member B (FAM177B), mRNA [NM_207468]	400823		222923538	chr1	222923479	+	hs|1q41	NM_207468	chr1:222923479-222923538	NM_207468	Hs.697608
A_23_P393025	-2.05848	-1.04158	2.05848	down	SPATA4	spermatogenesis associated 4	FALSE	spermatogenesis associated 4 [Source:HGNC Symbol;Acc:HGNC:17333] [ENST00000280191]	132851	GO:0003674|GO:0005737|GO:0005575	177105963	chr4	177105904	-	hs|4q34.2	BC039342	chr4:177105963-177105904		Hs.481235
A_21_P0002852	-2.05812	-1.04133	2.05812	down	SEMA3B-AS1	SEMA3B antisense RNA 1 (head to head)	FALSE	Homo sapiens SEMA3B antisense RNA 1 (head to head) (SEMA3B-AS1), long non-coding RNA [NR_110702]	101928931		50304132	chr3	50304073	-	hs|3p21.31	NR_110702	chr3:50304132-50304073	NR_110702
A_23_P377664	-2.05809	-1.0413	2.05809	down	ALS2	amyotrophic lateral sclerosis 2 (juvenile)	FALSE	Homo sapiens amyotrophic lateral sclerosis 2 (juvenile) (ALS2), transcript variant 2, mRNA [NM_001135745]	57679	GO:0005515|GO:0071902|GO:0035022|GO:0032851|GO:0032855|GO:0042803|GO:0030425|GO:0032853|GO:0005829|GO:0030426|GO:0005085|GO:0016050|GO:0008104|GO:0051036|GO:0043197|GO:0001881|GO:0007528|GO:0045860|GO:0016197|GO:0007626|GO:0007032|GO:0001662|GO:0006979|GO:0005087|GO:0030676|GO:0017112|GO:0005813|GO:0017137|GO:0035249|GO:0014069|GO:0001726|GO:0031982|GO:0030027|GO:0043234|GO:0048812|GO:0043539|GO:…	202624550	chr2	202624491	-	hs|2q33.1	NM_001135745	chr2:202624550-202624491	NM_001135745	Hs.471096
A_23_P215956	-2.05729	-1.04074	2.05729	down	MYC	v-myc avian myelocytomatosis viral oncogene homolog	FALSE	Homo sapiens v-myc avian myelocytomatosis viral oncogene homolog (MYC), mRNA [NM_002467]	4609	GO:0005515|GO:0010468|GO:0010467|GO:0001658|GO:0006367|GO:0003700|GO:2001022|GO:0032403|GO:0006879|GO:0034644|GO:0007219|GO:0045656|GO:0000165|GO:0046983|GO:0007179|GO:0051782|GO:0010332|GO:0090096|GO:0050679|GO:0070888|GO:0000122|GO:0070848|GO:0000978|GO:0043280|GO:0043234|GO:0005654|GO:0045893|GO:0008134|GO:0008284|GO:0051276|GO:2000573|GO:0048147|GO:0005634|GO:0048146|GO:0032873|GO:0005829|GO:…	128753327	chr8	128753268	+	hs|8q24.21	NM_002467	chr8:128753268-128753327	NM_002467	Hs.202453
A_19_P00317178	-2.05684	-1.04043	2.05684	down	SNHG5	small nucleolar RNA host gene 5 (non-protein coding)	FALSE	Homo sapiens small nucleolar RNA host gene 5 (non-protein coding) (SNHG5), long non-coding RNA [NR_003038]	387066		86387747	chr6	86387688	-	hs|6q14.3	NR_003038	chr6:86387747-86387688	NR_003038	Hs.292457
A_23_P390097	-2.05673	-1.04036	2.05673	down	TTC39B	tetratricopeptide repeat domain 39B	FALSE	Homo sapiens tetratricopeptide repeat domain 39B (TTC39B), transcript variant 1, mRNA [NM_152574]	158219		15172034	chr9	15171975	-	hs|9p22.3	NM_152574	chr9:15172034-15171975	NM_152574	Hs.563630
A_23_P149892	-2.05396	-1.03841	2.05396	down	CSGALNACT2	chondroitin sulfate N-acetylgalactosaminyltransferase 2	FALSE	Homo sapiens chondroitin sulfate N-acetylgalactosaminyltransferase 2 (CSGALNACT2), mRNA [NM_018590]	55454	GO:0050652|GO:0050653|GO:0050650|GO:0050651|GO:0005975|GO:0044281|GO:0046872|GO:0008376|GO:0030166|GO:0030173|GO:0030206|GO:0000139|GO:0016020|GO:0032580|GO:0009405|GO:0030204|GO:0030203|GO:0047237	43679885	chr10	43679826	+	hs|10q11.21	NM_018590	chr10:43679826-43679885	NM_018590	Hs.657569
A_33_P3237150	-2.05245	-1.03735	2.05245	down	BMP2	bone morphogenetic protein 2	FALSE	Homo sapiens bone morphogenetic protein 2 (BMP2), mRNA [NM_001200]	650	GO:0005515|GO:0001658|GO:0003181|GO:0009790|GO:0005615|GO:0010894|GO:0003308|GO:0007507|GO:0007219|GO:0002062|GO:0030198|GO:0009887|GO:0033690|GO:0004745|GO:0030335|GO:0030501|GO:0009986|GO:0019211|GO:0000122|GO:0021978|GO:0030509|GO:0005160|GO:0005125|GO:0001701|GO:0001649|GO:0003130|GO:0001501|GO:0045165|GO:0045600|GO:0040007|GO:0035630|GO:0008083|GO:0008285|GO:0042482|GO:0007267|GO:0010718|GO:…	6760869	chr20	6760810	+	hs|20p12.3	NM_001200	chr20:6760810-6760869	NM_001200	Hs.73853
A_23_P22134	-2.05113	-1.03642	2.05113	down	BNC1	basonuclin 1	FALSE	Homo sapiens basonuclin 1 (BNC1), transcript variant 1, mRNA [NM_001717]	646	GO:0050679|GO:0008284|GO:0051276|GO:0003700|GO:0006357|GO:0006356|GO:0005634|GO:0003677|GO:0006351|GO:0046872|GO:0005737|GO:0008544|GO:0042060	83925019	chr15	83924960	-	hs|15q25.2	NM_001717	chr15:83925019-83924960	NM_001717	Hs.459153
A_33_P3296119	-2.05	-1.03563	2.05	down	CCDC169	coiled-coil domain containing 169	FALSE	Homo sapiens coiled-coil domain containing 169 (CCDC169), transcript variant 7, mRNA [NM_001198908]	728591		36822803	chr13	36822744	-	hs|13q13.3	NM_001198908	chr13:36822803-36822744	NM_001198908	Hs.730899
A_33_P3302125	-2.04968	-1.0354	2.04968	down	LCE2A	late cornified envelope 2A	FALSE	Homo sapiens late cornified envelope 2A (LCE2A), mRNA [NM_178428]	353139	GO:0031424	152671918	chr1	152671859	+	hs|1q21.3	NM_178428	chr1:152671859-152671918	NM_178428	Hs.334054
A_22_P00013430	-2.04801	-1.03422	2.04801	down	BTG1	B-cell translocation gene 1, anti-proliferative	FALSE	Homo sapiens B-cell translocation gene 1, anti-proliferative (BTG1), mRNA [NM_001731]	694	GO:0003712|GO:0005515|GO:0006355|GO:0030308|GO:0008285|GO:0005634|GO:0045766|GO:2000271|GO:0005737|GO:0016477|GO:0045663|GO:0019899|GO:0019900|GO:0045603	92538185	chr12	92538126	-	hs|12q21.33	NM_001731	chr12:92538185-92538126	NM_001731	Hs.255935
A_21_P0009637	-2.04714	-1.03361	2.04714	down	lnc-FBXO15-5	lnc-FBXO15-5:3	FALSE	LNCipedia lincRNA (lnc-FBXO15-5), lincRNA [lnc-FBXO15-5:3]			71045673	chr18	71045614	-	hs|18q22.3		chr18:71045673-71045614
A_23_P138461	-2.04616	-1.03292	2.04616	down	C10orf2	chromosome 10 open reading frame 2	FALSE	Homo sapiens chromosome 10 open reading frame 2 (C10orf2), transcript variant 1, mRNA [NM_021830]	56652	GO:0042645|GO:0006996|GO:0006390|GO:0002020|GO:0005524|GO:0034214|GO:0003697|GO:0005759|GO:0006268|GO:0043139|GO:0051260|GO:0007005|GO:0006264	102753476	chr10	102753417	+	hs|10q24.31	NM_021830	chr10:102753417-102753476	NM_021830	Hs.22678
A_23_P427217	-2.04565	-1.03256	2.04565	down	JMJD1C	jumonji domain containing 1C	FALSE	Homo sapiens jumonji domain containing 1C (JMJD1C), transcript variant 1, mRNA [NM_032776]	221037	GO:0046966|GO:0005622|GO:0005515|GO:0006355|GO:0007596|GO:0051213|GO:0005654|GO:0046872|GO:0006351|GO:0055114|GO:0016568	64928279	chr10	64928220	-	hs|10q21.3	NM_032776	chr10:64928279-64928220	NM_032776	Hs.413416
A_23_P211047	-2.04468	-1.03188	2.04468	down	BACH1	BTB and CNC homology 1, basic leucine zipper transcription factor 1	FALSE	Homo sapiens BTB and CNC homology 1, basic leucine zipper transcription factor 1 (BACH1), transcript variant 1, mRNA [NM_206866]	571	GO:0006355|GO:0003700|GO:0001206|GO:0061418|GO:0001205|GO:0005634|GO:0000122|GO:0006351|GO:0005829|GO:0000117|GO:0001078|GO:0005737|GO:0000083|GO:0045944|GO:0000980|GO:0005654|GO:0020037	30718039	chr21	30717980	+	hs|21q21.3	NM_206866	chr21:30717980-30718039	NM_206866	Hs.154276
A_23_P393645	-2.04453	-1.03177	2.04453	down	ADAMTS13	ADAM metallopeptidase with thrombospondin type 1 motif, 13	FALSE	Homo sapiens ADAM metallopeptidase with thrombospondin type 1 motif, 13 (ADAMTS13), transcript variant 1, mRNA [NM_139025]	11093	GO:0005515|GO:0036066|GO:0005615|GO:0009100|GO:0006493|GO:0016485|GO:0006508|GO:0070670|GO:0034341|GO:0043171|GO:0009986|GO:0005509|GO:0005578|GO:0009636|GO:0030168|GO:0005178|GO:0007160|GO:0007229|GO:0005788|GO:0008270|GO:0034612|GO:0004222|GO:0044267|GO:0008237|GO:0043687	136324458	chr9	136324399	+	hs|9q34.2	NM_139025	chr9:136324399-136324458	NM_139025	Hs.131433
A_33_P3238323	-2.04447	-1.03173	2.04447	down	RBCK1	RanBP-type and C3HC4-type zinc finger containing 1	FALSE	Homo sapiens RanBP-type and C3HC4-type zinc finger containing 1 (RBCK1), transcript variant 2, mRNA [NM_031229]	10616	GO:0000209|GO:0005515|GO:0042346|GO:0043130|GO:0050852|GO:2001238|GO:0004842|GO:0003700|GO:0016874|GO:0071797|GO:0032088|GO:0097039|GO:0051092|GO:0016032|GO:0008270|GO:0043161|GO:0043123|GO:0060546	408095	chr20	408036	+	hs|20p13	NM_031229	chr20:408036-408095	NM_031229	Hs.247280
A_33_P3846653	-2.04435	-1.03164	2.04435	down	KRT19P2	keratin 19 pseudogene 2	FALSE	Homo sapiens keratin 19 pseudogene 2 (KRT19P2), non-coding RNA [NR_036685]	160313		95228795	chr12	95228736	+	hs|12q22	NR_036685	chr12:95228736-95228795	NR_036685	Hs.527883
A_21_P0004401	-2.04421	-1.03154	2.04421	down	lnc-C5orf43-2	lnc-C5orf43-2:1	FALSE	LNCipedia lincRNA (lnc-C5orf43-2), lincRNA [lnc-C5orf43-2:1]			60617412	chr5	60617353	-	hs|5q12.1		chr5:60617412-60617353
A_24_P306720	-2.0423	-1.03019	2.0423	down	FOXN3-AS1	FOXN3 antisense RNA 1	FALSE	Homo sapiens FOXN3 antisense RNA 1 (FOXN3-AS1), long non-coding RNA [NR_036500]	400236		89885680	chr14	89885621	+	hs|14q32.11	NR_036500	chr14:89885621-89885680	NR_036500	Hs.585207
A_33_P3280044	-2.04119	-1.02941	2.04119	down	ANKRD11	ankyrin repeat domain 11	FALSE	Homo sapiens ankyrin repeat domain 11 (ANKRD11), transcript variant 1, mRNA [NM_001256182]	29123	GO:0060348|GO:0005737|GO:0060325|GO:0035264|GO:0005886|GO:0001894|GO:0048705|GO:0042475|GO:0005654|GO:0005634|GO:0001701	89351907	chr16	89351848	-	hs|16q24.3	NM_001256182	chr16:89351907-89351848	NM_001256182	Hs.740440
A_23_P251717	-2.04048	-1.02891	2.04048	down	WDR45	WD repeat domain 45	FALSE	Homo sapiens WD repeat domain 45 (WDR45), transcript variant 1, mRNA [NM_007075]	11152	GO:0006995|GO:0034045|GO:0000422|GO:0080025|GO:0006914|GO:0006497|GO:0032266|GO:0000045|GO:0034497|GO:0019898|GO:0005829	48932825	chrX	48932543	-	hs|Xp11.23	NM_007075	chrX:48932825-48932543	NM_007075	Hs.632807
A_23_P160567	-2.03931	-1.02808	2.03931	down	ZMYND12	zinc finger, MYND-type containing 12	FALSE	Homo sapiens zinc finger, MYND-type containing 12 (ZMYND12), transcript variant 1, mRNA [NM_032257]	84217	GO:0005622|GO:0046872	42896355	chr1	42896296	-	hs|1p34.2	NM_032257	chr1:42896355-42896296	NM_032257	Hs.294009
A_23_P64232	-2.03913	-1.02795	2.03913	down	ZPR1	ZPR1 zinc finger	FALSE	Homo sapiens ZPR1 zinc finger (ZPR1), mRNA [NM_003904]	8882	GO:0008380|GO:0005515|GO:0030424|GO:0048471|GO:0015030|GO:0001834|GO:0021510|GO:0008283|GO:0001833|GO:2000672|GO:0005634|GO:0033120|GO:0030426|GO:0030576|GO:0005737|GO:0042023|GO:0043025|GO:0043204|GO:0031641|GO:0045927|GO:0006397|GO:0030971|GO:0005730|GO:0000226|GO:0071931|GO:0010628|GO:0007165|GO:0071364|GO:0032797|GO:0042307|GO:0008270|GO:0005654|GO:0031369	116649613	chr11	116649554	-	hs|11q23.3	NM_003904	chr11:116649613-116649554	NM_003904	Hs.7165
A_24_P235429	-2.0388	-1.02772	2.0388	down	ABCA1	ATP-binding cassette, sub-family A (ABC1), member 1	FALSE	Homo sapiens ATP-binding cassette, sub-family A (ABC1), member 1 (ABCA1), mRNA [NM_005502]	19	GO:0005515|GO:0008509|GO:0031267|GO:0071300|GO:0071397|GO:0034364|GO:0006497|GO:0051117|GO:0044255|GO:0019905|GO:0042632|GO:0033344|GO:0005794|GO:0010745|GO:0050702|GO:0043691|GO:0005548|GO:0038027|GO:0055098|GO:0007186|GO:0005887|GO:0042157|GO:0055091|GO:0045121|GO:0007040|GO:0009897|GO:0032367|GO:0048471|GO:0005886|GO:0017127|GO:0030819|GO:0030139|GO:0044281|GO:0010875|GO:0045332|GO:0005543|GO:…	107543763	chr9	107543704	-	hs|9q31.1	NM_005502	chr9:107543763-107543704	NM_005502	Hs.659274
A_23_P16798	-2.03732	-1.02667	2.03732	down	PFN4	profilin family, member 4	FALSE	profilin family, member 4 [Source:HGNC Symbol;Acc:HGNC:31103] [ENST00000465360]	375189	GO:0005737|GO:0005856|GO:0008289	24344150	chr2	24344091	-	hs|2p23.3	XM_005264292	chr2:24344150-24344091	XM_005264292	Hs.442718
A_23_P74581	-2.03519	-1.02516	2.03519	down	SNHG12	small nucleolar RNA host gene 12 (non-protein coding)	FALSE	Homo sapiens small nucleolar RNA host gene 12 (non-protein coding) (SNHG12), long non-coding RNA [NR_024127]	85028		28906090	chr1	28905179	-	hs|1p35.3	NR_024127	chr1:28906090-28905179	NR_024127	Hs.632377
A_21_P0000806	-2.03483	-1.02491	2.03483	down	SLC8A1-AS1	SLC8A1 antisense RNA 1	FALSE	Homo sapiens SLC8A1 antisense RNA 1 (SLC8A1-AS1), long non-coding RNA [NR_038441]	100128590		40482331	chr2	40482272	+	hs|2p22.1	NR_038441	chr2:40482272-40482331	NR_038441	Hs.744988
A_24_P358084	-2.03248	-1.02324	2.03248	down			FALSE	Putative NPIP-like protein LOC729978 [Source:UniProtKB/Swiss-Prot;Acc:A6NJ64] [ENST00000532936]			12027706	chr16	12027484	-	hs|16p13.13		chr16:12027706-12027484		Hs.681787
A_33_P3223056	-2.03226	-1.02308	2.03226	down	ADAMTS10	ADAM metallopeptidase with thrombospondin type 1 motif, 10	FALSE	Homo sapiens ADAM metallopeptidase with thrombospondin type 1 motif, 10 (ADAMTS10), transcript variant 1, mRNA [NM_030957]	81794	GO:0031012|GO:0005515|GO:0008150|GO:0003674|GO:0006508|GO:0001527|GO:0008270|GO:0004222	8645185	chr19	8645126	-	hs|19p13.2	NM_030957	chr19:8645185-8645126	NM_030957	Hs.657508
A_21_P0014726	-2.03207	-1.02295	2.03207	down	LOC101929188	uncharacterized LOC101929188	FALSE	PREDICTED: Homo sapiens uncharacterized LOC101929188 (LOC101929188), ncRNA [XR_242002]	101929188		33600127	chr6	33600068	-	hs|6p21.31	XR_242002	chr6:33600127-33600068	XR_242002	Hs.658327
A_33_P3351999	-2.03041	-1.02177	2.03041	down			FALSE	XM_363028 predicted protein {Magnaporthe grisea 70-15} (exp=0; wgp=1; cg=0), partial (4%) [THC2642375]			52043718	chr14	52043659	+	hs|14q22.1		chr14:052043659-052043718
A_23_P380298	-2.02996	-1.02145	2.02996	down	LZTS3	leucine zipper, putative tumor suppressor family member 3	FALSE	Homo sapiens leucine zipper, putative tumor suppressor family member 3 (LZTS3), mRNA [NM_001282533]	9762	GO:0005737|GO:0030054|GO:0045211|GO:0014069|GO:0005856	3143868	chr20	3143809	-	hs|20p13	NM_001282533	chr20:3143868-3143809	NM_001282533	Hs.90232
A_19_P00322944	-2.02925	-1.02095	2.02925	down	SNHG5	small nucleolar RNA host gene 5 (non-protein coding)	FALSE	Homo sapiens small nucleolar RNA host gene 5 (non-protein coding) (SNHG5), long non-coding RNA [NR_003038]	387066		86387572	chr6	86387513	-	hs|6q14.3	NR_003038	chr6:86387572-86387513	NR_003038	Hs.292457
A_22_P00014949	-2.02767	-1.01982	2.02767	down	MIR4500HG	MIR4500 host gene (non-protein coding)	FALSE	MIR4500 host gene (non-protein coding) [Source:HGNC Symbol;Acc:HGNC:42773] [ENST00000450888]	642345		88079531	chr13	88079472	-	hs|13q31.2		chr13:88079531-88079472
A_32_P14850	-2.02593	-1.01859	2.02593	down	NPIPB15	nuclear pore complex interacting protein family, member B15	FALSE	nuclear pore complex interacting protein family, member B15 [Source:HGNC Symbol;Acc:HGNC:34409] [ENST00000429990]	440348	GO:0005576	74425495	chr16	74425436	+	hs|16q23.1	XM_005256273	chr16:74425436-74425495	XM_005256273	Hs.513695
A_32_P15421	-2.0242	-1.01735	2.0242	down	RNF185	ring finger protein 185	FALSE	Homo sapiens ring finger protein 185 (RNF185), transcript variant 1, mRNA [NM_152267]	91445	GO:0016567|GO:0016874|GO:0006914|GO:0005789|GO:0008270|GO:0005741|GO:0016021	31602181	chr22	31602122	+	hs|22q12.2	NM_152267	chr22:31602122-31602181	NM_152267	Hs.517553
A_23_P312358	-2.02326	-1.01668	2.02326	down	BEND7	BEN domain containing 7	FALSE	Homo sapiens BEN domain containing 7 (BEND7), transcript variant 1, mRNA [NM_152751]	222389	GO:0005515|GO:0070062	13522938	chr10	13494639	-	hs|10p13	NM_152751	chr10:13522938-13494639	NM_152751	Hs.498740
A_33_P3417695	-2.02294	-1.01646	2.02294	down	ODF3B	outer dense fiber of sperm tails 3B	FALSE	Homo sapiens outer dense fiber of sperm tails 3B (ODF3B), mRNA [NM_001014440]	440836		50968929	chr22	50968870	-	hs|22q13.33	NM_001014440	chr22:50968929-50968870	NM_001014440	Hs.531314
A_32_P205110	-2.02266	-1.01625	2.02266	down	FOXC1	forkhead box C1	FALSE	Homo sapiens forkhead box C1 (FOXC1), mRNA [NM_001453]	2296	GO:0005515|GO:0001657|GO:0003700|GO:0055010|GO:0044212|GO:0006366|GO:0001756|GO:0001654|GO:0000981|GO:0003705|GO:0048844|GO:0005634|GO:0007507|GO:0001541|GO:0005737|GO:0050880|GO:0014032|GO:0007219|GO:0045944|GO:0030199|GO:0042475|GO:0043010|GO:0030203|GO:0001945|GO:0048010|GO:0046620|GO:0008354|GO:0006355|GO:0000977|GO:0035050|GO:0008301|GO:0001228|GO:0003677|GO:0001701|GO:0060038|GO:0043565|GO:…	1613917	chr6	1613858	+	hs|6p25.3	NM_001453	chr6:1613858-1613917	NM_001453	Hs.348883
A_23_P112846	-2.01799	-1.01292	2.01799	down	MTHFD2L	methylenetetrahydrofolate dehydrogenase (NADP+ dependent) 2-like	FALSE	Homo sapiens methylenetetrahydrofolate dehydrogenase (NADP+ dependent) 2-like (MTHFD2L), mRNA [NM_001144978]	441024	GO:0005743|GO:0009086|GO:0004329|GO:0004477|GO:0005829|GO:0035999|GO:0005739|GO:0004488|GO:0004487|GO:0009396|GO:0006730|GO:0000105|GO:0055114|GO:0006164	75168231	chr4	75168172	+	hs|4q13.3	NM_001144978	chr4:75168172-75168231	NM_001144978	Hs.740700
A_21_P0000774	-2.01688	-1.01212	2.01688	down	STK4-AS1	STK4 antisense RNA 1 (head to head)	FALSE	Homo sapiens STK4 antisense RNA 1 (head to head) (STK4-AS1), long non-coding RNA [NR_038341]	100505826		43592734	chr20	43592675	-	hs|20q13.12	NR_038341	chr20:43592734-43592675	NR_038341	Hs.196065
A_22_P00007581	-2.01414	-1.01016	2.01414	down	HDAC9	histone deacetylase 9	FALSE	histone deacetylase 9 [Source:HGNC Symbol;Acc:HGNC:14065] [ENST00000406451]	9734	GO:0005515|GO:0042826|GO:0046970|GO:0005634|GO:0046872|GO:0007507|GO:0005737|GO:0006954|GO:0007219|GO:0070491|GO:0005080|GO:0030183|GO:0051153|GO:0090050|GO:0004407|GO:0046969|GO:0032041|GO:0070932|GO:0005667|GO:0070933|GO:0016575|GO:0032869|GO:0034983|GO:0003714|GO:0048742|GO:0000122|GO:0006351|GO:0033558|GO:0042113|GO:0035097|GO:0000118|GO:0005654|GO:0045892|GO:0008134	19041953	chr7	19041894	+	hs|7p21.1		chr7:19041894-19041953
A_24_P67946	-2.0141	-1.01014	2.0141	down	NUDT4	nudix (nucleoside diphosphate linked moiety X)-type motif 4	FALSE	Homo sapiens nudix (nucleoside diphosphate linked moiety X)-type motif 4 (NUDT4), transcript variant 2, mRNA [NM_199040]	11163	GO:0052846|GO:0052845|GO:0052844|GO:0052843|GO:0009187|GO:0019722|GO:0043647|GO:0008486|GO:0052848|GO:0052847|GO:0019935|GO:0046907|GO:0044281|GO:0050072|GO:0052840|GO:0046872|GO:0005829|GO:0005622|GO:0035556|GO:0030515|GO:0046831	93796149	chr12	93796090	+	hs|12q22	NM_199040	chr12:93796090-93796149	NM_199040	Hs.506325
A_23_P339954	-2.01409	-1.01013	2.01409	down	NPIPB9	nuclear pore complex interacting protein family, member B9	FALSE	Homo sapiens nuclear pore complex interacting protein family, member B9 (NPIPB9), transcript variant 2, mRNA [NM_001287251]	100507607		28783678	chr16	28783619	+	hs|16p11.2	NM_001287251	chr16:28783619-28783678	NM_001287251	Hs.726467
A_23_P108823	-2.01372	-1.00986	2.01372	down	OSBPL6	oxysterol binding protein-like 6	FALSE	Homo sapiens oxysterol binding protein-like 6 (OSBPL6), transcript variant 1, mRNA [NM_032523]	114880	GO:0005515|GO:0031965|GO:0005886|GO:0006869|GO:0097038|GO:0008289|GO:0005829	179260312	chr2	179260253	+	hs|2q31.2	NM_032523	chr2:179260253-179260312	NM_032523	Hs.318775
A_21_P0010545	-2.01284	-1.00923	2.01284	down	LAMTOR5-AS1	LAMTOR5 antisense RNA 1	FALSE	Homo sapiens LAMTOR5 antisense RNA 1 (LAMTOR5-AS1), long non-coding RNA [NR_102697]	101410535		110958869	chr1	110958810	+	hs|1p13.3		chr1:110958810-110958869	NR_102697
A_23_P106806	-2.01253	-1.00901	2.01253	down	PRSS27	protease, serine 27	FALSE	Homo sapiens protease, serine 27 (PRSS27), mRNA [NM_031948]	83886	GO:0005886|GO:0004252|GO:0006508|GO:0005576	2763597	chr16	2763538	-	hs|16p13.3	NM_031948	chr16:2763597-2763538	NM_031948	Hs.332878
A_24_P291826	-2.01152	-1.00829	2.01152	down	SYTL3	synaptotagmin-like 3	FALSE	Homo sapiens synaptotagmin-like 3 (SYTL3), transcript variant 3, mRNA [NM_001009991]	94120	GO:0005544|GO:0017137|GO:0006887|GO:0042043|GO:0006886|GO:0019897|GO:0012505	159181739	chr6	159181680	+	hs|6q25.3	NM_001009991	chr6:159181680-159181739	NM_001009991	Hs.436977
A_32_P38467	-2.01149	-1.00827	2.01149	down	SNHG8	small nucleolar RNA host gene 8 (non-protein coding)	FALSE	Homo sapiens small nucleolar RNA host gene 8 (non-protein coding) (SNHG8), transcript variant 1, long non-coding RNA [NR_003584]	100093630		119200884	chr4	119200825	+	hs|4q26	NR_003584	chr4:119200825-119200884	NR_003584	Hs.535762
A_22_P00024859	-2.01145	-1.00823	2.01145	down	lnc-GJE1-1	lnc-GJE1-1:1	FALSE	LNCipedia lincRNA (lnc-GJE1-1), lincRNA [lnc-GJE1-1:1]			142410356	chr6	142410297	+	hs|6q24.1		chr6:142410297-142410356
A_22_P00002422	-2.01073	-1.00772	2.01073	down			FALSE				29490558	chr14	29490499	+	hs|14q12		chr14:29490499-29490558
A_23_P361841	-2.00973	-1.007	2.00973	down	RIMKLB	ribosomal modification protein rimK-like family member B	FALSE	Homo sapiens ribosomal modification protein rimK-like family member B (RIMKLB), transcript variant 1, mRNA [NM_020734]	57494	GO:0005737|GO:0072591|GO:0072590|GO:0005524|GO:0046872|GO:0006464	8929378	chr12	8929319	+	hs|12p13.31	NM_020734	chr12:8929319-8929378	NM_020734	Hs.504670
A_24_P380567	-2.00739	-1.00532	2.00739	down	CALN1	calneuron 1	FALSE	Homo sapiens calneuron 1 (CALN1), transcript variant 1, mRNA [NM_031468]	83698	GO:0048471|GO:0005886|GO:0005509|GO:0016021|GO:0032588	71275474	chr7	71275415	-	hs|7q11.22	NM_031468	chr7:71275474-71275415	NM_031468	Hs.592750
A_32_P108156	-2.00697	-1.00502	2.00697	down	MIR155HG	MIR155 host gene (non-protein coding)	FALSE	Homo sapiens MIR155 host gene (non-protein coding) (MIR155HG), long non-coding RNA [NR_001458]	114614		26946409	chr21	26946350	+	hs|21q21.3	NR_001458	chr21:26946350-26946409	NR_001458	Hs.697120
A_21_P0009007	-2.0055	-1.00396	2.0055	down	LINC01569	long intergenic non-protein coding RNA 1569	FALSE	Homo sapiens long intergenic non-protein coding RNA 1569 (LINC01569), long non-coding RNA [NR_039999]	100507501		4296554	chr16	4296495	-	hs|16p13.3	NR_039999	chr16:4296554-4296495	NR_039999	Hs.632979
A_33_P3390456	-2.00467	-1.00337	2.00467	down	YAF2	YY1 associated factor 2	FALSE	Homo sapiens YY1 associated factor 2 (YAF2), transcript variant 1, mRNA [NM_001190979]	10138	GO:0005515|GO:0005737|GO:0003714|GO:0003713|GO:0008270|GO:0005654|GO:0005634|GO:0045893|GO:0045892|GO:0006351	42604410	chr12	42604351	-	hs|12q12	NM_001190979	chr12:42604410-42604351	NM_001190979	Hs.708084
A_24_P204675	-2.00337	-1.00243	2.00337	down	NPIPB5	nuclear pore complex interacting protein family, member B5	FALSE	Homo sapiens nuclear pore complex interacting protein family, member B5 (NPIPB5), mRNA [NM_001135865]	100132247		22545455	chr16	22545395	+	hs|16p12.2	NM_001135865	chr16:22545395-22545455	NM_001135865	Hs.720286
